# Supplementary material for: Targeted metabolomic analysis in Parkinson’s disease brain frontal cortex and putamen with relation to cognitive impairment
Source: NPJ Parkinsons Dis. 2023 Jun 3;9:84. doi: 10.1038/s41531-023-00531-y (PMC10239505; doi:10.1038/s41531-023-00531-y)
Supplement: Supplementary file 3 — Supplementary Data Files [file 41531_2023_531_MOESM3_ESM.zip]

Archive with 4 entries (4 files):
- Supplementary File 1 - Main Regression Coefficients.xlsx
- Supplementary File 2 - Clinical Scores Regression Coefficients.xlsx
- Supplementary File 3 - Metabolites and Annotations with Identifiers for External Databases.xlsx
- Supplementary File 4 - Data.xlsx
