# Supplementary material for: Targeted metabolomic analysis in Parkinson’s disease brain frontal cortex and putamen with relation to cognitive impairment
Source: NPJ Parkinsons Dis. 2023 Jun 3;9:84. doi: 10.1038/s41531-023-00531-y (PMC10239505; doi:10.1038/s41531-023-00531-y)
Supplement: Supplementary file 3 — Supplementary Data Files [file 41531_2023_531_MOESM3_ESM.zip › Supplementary File 1 - Main Regression Coefficients.xlsx]

## Sheet: Description
	Spreadsheet Table
		Lists of main regression coefficients of interests and their statistics from the main regression analysis as detailed in Methods.
		A regression model was constructed for each analyte, separately for each tissue cohort (row Tissue) and either considering PD subgroups separately or treating all PD sujects together (row Regression Set-Up).
		Main regression coefficients (row Regressor):
			PD-CN/MCI/D - indicator of PD subgroup (CN - cognitively normal; MCI - mild cognitive impairment; D - dementia)
			PD - indicator of PD diagnosis
			Levodopa-D/ND - indicator of acute levodopa presence (DOPA levels above normal range) in demented (D) and non-demented (ND) PD subjects
		The following data are shown for each regressor:
			Estimate - the estimated regression coefficient (from normalized values)
			CI95 Lower - lower bound of 95% confidence interval
			CI95 Upper - upper bound of 95% confidence interval
			p-value - p-value from the test of statistical significance of the regression coefficient
			FDR - false discovery rate for the regression coefficients, calculated across analytes of the same type and acquisition method
		Analytes are listed in the default order and identified by their default assay name. Their type (measured metabolite or calculated metabolic indicator) and acquisition method (liquid chromatography or flow-injection analysis) are also included. More information can be found in Supplementary File 3.
		FDR and p-values ≤ 0.05 are highlighted.
		NA - values not available for filtered-out analytes (e.g. not readily detected metabolites and related indicators or completely overlapping indicators).

## Sheet: Table
		Tissue:	Cortex																																								Putamen
		Regression Set-Up:	With PD cognitive subgroups																									All PD together															With PD cognitive subgroups
		Regressor:	PD-CN					PD-MCI					PD-D					Levodopa-ND					Levodopa-D					PD					Levodopa-ND					Levodopa-D					PD-CN					PD-MCI
Analyte	Type	Method	Estimate	CI95 Lower	CI95 Upper	p-value	FDR	Estimate	CI95 Lower	CI95 Upper	p-value	FDR	Estimate	CI95 Lower	CI95 Upper	p-value	FDR	Estimate	CI95 Lower	CI95 Upper	p-value	FDR	Estimate	CI95 Lower	CI95 Upper	p-value	FDR	Estimate	CI95 Lower	CI95 Upper	p-value	FDR	Estimate	CI95 Lower	CI95 Upper	p-value	FDR	Estimate	CI95 Lower	CI95 Upper	p-value	FDR	Estimate	CI95 Lower	CI95 Upper	p-value	FDR	Estimate	CI95 Lower
C0	Measured	FIA	0.0771765	-0.790462	0.944815	0.862014	0.628495	0.137542	-0.602132	0.877215	0.716424	0.814712	0.0669286	-0.599205	0.733062	0.844357	0.36945	-0.261983	-1.18215	0.658179	0.578291	0.525802	-0.565691	-1.42568	0.294299	0.200812	0.250077	0.0903902	-0.448732	0.629513	0.743239	0.383657	-0.251733	-1.02715	0.523686	0.526261	0.966513	-0.588851	-1.32675	0.149049	0.121431	0.343291	0.186352	-0.44208	0.814785	0.563525	0.749531	0.00173483	-0.487676
C2	Measured	FIA	0.400785	-0.394502	1.19607	0.326091	0.519582	0.655941	0.0258684	1.28601	0.0444109	0.394031	0.274813	-0.345529	0.895154	0.387692	0.242	-0.468528	-1.25003	0.312972	0.243258	0.525802	-0.383146	-1.15116	0.38487	0.330957	0.305513	0.437054	-0.0677009	0.941809	0.0932563	0.150715	-0.368434	-1.0422	0.305332	0.286791	0.940042	-0.554584	-1.21344	0.104268	0.102593	0.340015	-0.118275	-0.704862	0.468311	0.694257	0.749531	0.0283492	-0.396594
C3	Measured	FIA	0.160827	-0.598065	0.919718	0.678924	0.574282	0.832554	0.211355	1.45375	0.0102224	0.250797	0.375512	-0.107707	0.85873	0.131446	0.13654	-0.351462	-1.146	0.443079	0.388393	0.525802	-0.294741	-0.863541	0.274058	0.312694	0.293184	0.452801	0.022483	0.883118	0.0421554	0.128534	-0.343586	-1.03109	0.34392	0.330046	0.940042	-0.368959	-0.881163	0.143245	0.161566	0.363407	0.100864	-0.553212	0.754939	0.763629	0.749531	0.239814	-0.26589
C3-DC (C4-OH)	Measured	FIA	-0.065076	-0.806918	0.676766	0.863899	0.628495	0.200121	-0.578171	0.978412	0.615592	0.814712	-0.184691	-0.82307	0.453689	0.572181	0.289445	0.151335	-0.659627	0.962296	0.715459	0.525802	-0.521432	-1.33284	0.289977	0.211289	0.250077	-0.0700294	-0.593083	0.453025	0.793625	0.39135	0.225931	-0.45974	0.911601	0.520099	0.966513	-0.644926	-1.34457	0.0547178	0.0742697	0.304385	0.319298	-0.345638	0.984233	0.350814	0.749531	-0.0155925	-0.536553
C3-OH	Measured	FIA	-0.602711	-1.52806	0.322638	0.205224	0.512537	-0.497379	-1.20239	0.207637	0.17037	0.634473	-0.316747	-0.966123	0.332629	0.341776	0.231382	0.88813	-0.0378493	1.81411	0.0635542	0.433383	0.2585	-0.560293	1.07729	0.537718	0.381288	-0.415655	-0.950271	0.118961	0.131176	0.165715	0.727691	-0.059524	1.51491	0.073473	0.848051	0.367909	-0.340116	1.07593	0.311288	0.439201	NA	NA	NA	NA	NA	NA	NA
C3:1	Measured	FIA	0.128633	-0.569543	0.82681	0.718915	0.580994	-0.0892991	-0.735438	0.55684	0.787144	0.819257	-0.0569399	-0.649216	0.535336	0.850992	0.36945	-0.221949	-0.945516	0.501619	0.549304	0.525802	0.397197	-0.328915	1.12331	0.286693	0.284162	-0.0270702	-0.51458	0.46044	0.913586	0.417502	-0.140262	-0.753703	0.473179	0.655165	0.978025	0.356298	-0.256495	0.969091	0.257586	0.419451	0.348842	-0.578854	1.27654	0.464309	0.749531	-0.216068	-0.938711
C4	Measured	FIA	0.201985	-0.5752	0.97917	0.611805	0.574282	0.375561	-0.320729	1.07185	0.293437	0.711095	-0.220093	-0.790981	0.350795	0.451967	0.253801	-0.158471	-0.990991	0.674048	0.710016	0.525802	-0.251134	-0.950406	0.448139	0.483424	0.364986	0.00177295	-0.489897	0.493443	0.994377	0.438961	0.114997	-0.583945	0.81394	0.747867	0.990491	-0.503018	-1.12748	0.121439	0.11801	0.343291	0.164156	-0.572271	0.900583	0.663931	0.749531	0.154109	-0.391488
C4:1	Measured	FIA	-0.20195	-0.987908	0.584009	0.61584	0.574282	-0.450717	-1.1311	0.229663	0.19767	0.638734	-0.420874	-1.09659	0.254843	0.225547	0.18226	-0.813874	-1.62604	-0.00170949	0.0527877	0.433383	0.420673	-0.449952	1.2913	0.34631	0.31145	-0.389964	-0.918687	0.13876	0.151886	0.176334	-0.729606	-1.42917	-0.030047	0.0439626	0.810153	0.378537	-0.354116	1.11119	0.314037	0.440672	0.435282	-0.161253	1.03182	0.158433	0.749531	-0.0933524	-0.603097
C5	Measured	FIA	-0.189566	-0.849441	0.470309	0.574883	0.564811	0.356175	-0.202847	0.915197	0.215178	0.645736	0.18332	-0.364291	0.73093	0.513518	0.273498	-0.315418	-0.970395	0.339558	0.347914	0.525802	-0.751768	-1.4173	-0.0862372	0.029511	0.13544	0.197101	-0.253202	0.647405	0.39331	0.26281	-0.465622	-1.0507	0.119453	0.122436	0.883177	-0.748818	-1.30851	-0.189127	0.010311	0.175923	-0.0087752	-0.665025	0.647475	0.979188	0.768663	0.408955	-0.0405059
C5-DC (C6-OH)	Measured	FIA	-0.561795	-1.33408	0.210486	0.157596	0.512537	-0.102919	-0.769566	0.563728	0.762945	0.819257	-0.530761	-1.05771	-0.00381185	0.051613	0.0950218	0.286499	-0.519265	1.09226	0.487775	0.525802	-0.0362278	-0.631537	0.559082	0.905339	0.504548	-0.442391	-0.912715	0.0279322	0.0686514	0.143251	0.357422	-0.31833	1.03317	0.30276	0.940042	-0.129831	-0.657737	0.398076	0.630999	0.65169	0.393573	-0.358774	1.14592	0.309788	0.749531	0.163411	-0.332402
C5-M-DC	Measured	FIA	NA	NA	NA	NA	NA	NA	NA	NA	NA	NA	NA	NA	NA	NA	NA	NA	NA	NA	NA	NA	NA	NA	NA	NA	NA	NA	NA	NA	NA	NA	NA	NA	NA	NA	NA	NA	NA	NA	NA	NA	NA	NA	NA	NA	NA	NA	NA
C5-OH (C3-DC-M)	Measured	FIA	0.190619	-0.575668	0.956905	0.627121	0.574282	0.228874	-0.350076	0.807824	0.440594	0.774838	-0.151337	-0.765785	0.463111	0.630524	0.307526	-0.631161	-1.36993	0.107613	0.0977149	0.445001	0.197471	-0.592962	0.987903	0.625643	0.4115	0.0640076	-0.412181	0.540196	0.792826	0.39135	-0.469509	-1.11792	0.178899	0.159414	0.920752	-0.0338029	-0.701709	0.634103	0.921212	0.753766	NA	NA	NA	NA	NA	NA	NA
C5:1	Measured	FIA	0.369309	-0.475391	1.21401	0.393903	0.529743	0.320264	-0.355603	0.996131	0.355653	0.75391	0.107836	-0.470054	0.685725	0.715472	0.333422	-0.330989	-1.20764	0.545665	0.461337	0.525802	-0.379854	-1.10321	0.343506	0.306294	0.290271	0.207264	-0.279825	0.694352	0.406568	0.265532	-0.186564	-0.920456	0.547329	0.619569	0.970665	-0.493805	-1.12925	0.141646	0.131366	0.349675	NA	NA	NA	NA	NA	NA	NA
C5:1-DC	Measured	FIA	NA	NA	NA	NA	NA	NA	NA	NA	NA	NA	NA	NA	NA	NA	NA	NA	NA	NA	NA	NA	NA	NA	NA	NA	NA	NA	NA	NA	NA	NA	NA	NA	NA	NA	NA	NA	NA	NA	NA	NA	0.892241	0.0471102	1.73737	0.0433255	0.748368	0.561124	0.083382
C6 (C4:1-DC)	Measured	FIA	0.412358	-0.384953	1.20967	0.313619	0.512537	0.311896	-0.407638	1.03143	0.397942	0.757333	-0.334076	-0.866884	0.198731	0.222494	0.181788	-0.148299	-1.01554	0.718944	0.738335	0.526355	0.0211919	-0.607701	0.650085	0.947497	0.513599	-0.0818094	-0.562707	0.399088	0.739615	0.383657	0.326565	-0.398235	1.05137	0.379627	0.941451	-0.273186	-0.853279	0.306907	0.358551	0.472332	0.0415534	-0.747062	0.830168	0.918128	0.755	0.080007	-0.574791
C6:1	Measured	FIA	0.192982	-0.405971	0.791936	0.529409	0.557856	-0.0430834	-0.729732	0.643565	0.902416	0.837436	-0.233557	-0.900414	0.433301	0.494299	0.267346	0.101694	-0.524998	0.728386	0.751231	0.526355	0.181656	-0.7114	1.07471	0.691132	0.428694	-0.0161975	-0.50104	0.468645	0.947944	0.423536	0.263373	-0.292788	0.819533	0.355897	0.940042	-0.058864	-0.80289	0.685162	0.87713	0.742019	-0.0877003	-1.03752	0.86212	0.857068	0.749531	-0.0523515	-0.635813
C7-DC	Measured	FIA	NA	NA	NA	NA	NA	NA	NA	NA	NA	NA	NA	NA	NA	NA	NA	NA	NA	NA	NA	NA	NA	NA	NA	NA	NA	NA	NA	NA	NA	NA	NA	NA	NA	NA	NA	NA	NA	NA	NA	NA	NA	NA	NA	NA	NA	NA	NA
C8	Measured	FIA	NA	NA	NA	NA	NA	NA	NA	NA	NA	NA	NA	NA	NA	NA	NA	NA	NA	NA	NA	NA	NA	NA	NA	NA	NA	NA	NA	NA	NA	NA	NA	NA	NA	NA	NA	NA	NA	NA	NA	NA	NA	NA	NA	NA	NA	NA	NA
C9	Measured	FIA	NA	NA	NA	NA	NA	NA	NA	NA	NA	NA	NA	NA	NA	NA	NA	NA	NA	NA	NA	NA	NA	NA	NA	NA	NA	NA	NA	NA	NA	NA	NA	NA	NA	NA	NA	NA	NA	NA	NA	NA	NA	NA	NA	NA	NA	NA	NA
C10	Measured	FIA	NA	NA	NA	NA	NA	NA	NA	NA	NA	NA	NA	NA	NA	NA	NA	NA	NA	NA	NA	NA	NA	NA	NA	NA	NA	NA	NA	NA	NA	NA	NA	NA	NA	NA	NA	NA	NA	NA	NA	NA	NA	NA	NA	NA	NA	NA	NA
C10:1	Measured	FIA	NA	NA	NA	NA	NA	NA	NA	NA	NA	NA	NA	NA	NA	NA	NA	NA	NA	NA	NA	NA	NA	NA	NA	NA	NA	NA	NA	NA	NA	NA	NA	NA	NA	NA	NA	NA	NA	NA	NA	NA	NA	NA	NA	NA	NA	NA	NA
C10:2	Measured	FIA	NA	NA	NA	NA	NA	NA	NA	NA	NA	NA	NA	NA	NA	NA	NA	NA	NA	NA	NA	NA	NA	NA	NA	NA	NA	NA	NA	NA	NA	NA	NA	NA	NA	NA	NA	NA	NA	NA	NA	NA	NA	NA	NA	NA	NA	NA	NA
C12	Measured	FIA	-0.187191	-0.816329	0.441947	0.56133	0.557856	-0.0803429	-0.716419	0.555733	0.805069	0.819257	-0.212792	-0.732569	0.306985	0.424565	0.249791	-0.148137	-0.805898	0.509624	0.660036	0.525802	0.12735	-0.472936	0.727636	0.678602	0.425684	-0.180023	-0.627896	0.26785	0.432948	0.27748	-0.123718	-0.665982	0.418547	0.655867	0.978025	0.0931684	-0.422007	0.608344	0.723855	0.69738	0.271343	-0.354867	0.897554	0.399479	0.749531	0.572597	-0.00150799
C12-DC	Measured	FIA	NA	NA	NA	NA	NA	NA	NA	NA	NA	NA	NA	NA	NA	NA	NA	NA	NA	NA	NA	NA	NA	NA	NA	NA	NA	NA	NA	NA	NA	NA	NA	NA	NA	NA	NA	NA	NA	NA	NA	NA	NA	NA	NA	NA	NA	NA	NA
C12:1	Measured	FIA	0.0707541	-0.753966	0.895474	0.866866	0.628495	0.619021	0.0316998	1.20634	0.0418975	0.394031	0.717842	0.212799	1.22289	0.0065832	0.0526954	0.0435201	-0.731428	0.818468	0.912614	0.560193	-0.844396	-1.41859	-0.270207	0.00499792	0.067768	0.641695	0.195666	1.08772	0.00595061	0.0618475	-0.223634	-0.891753	0.444486	0.513529	0.966513	-0.739774	-1.23956	-0.239987	0.00470866	0.139915	NA	NA	NA	NA	NA	NA	NA
C14	Measured	FIA	-0.397364	-1.02448	0.229748	0.217684	0.512537	-0.0888017	-0.667969	0.490365	0.764519	0.819257	-0.405418	-0.916298	0.105462	0.123575	0.132476	-0.243112	-0.876603	0.390378	0.454028	0.525802	0.141403	-0.439267	0.722074	0.634384	0.41263	-0.321508	-0.763293	0.120277	0.157343	0.178454	-0.204571	-0.738752	0.32961	0.454924	0.966513	0.0551312	-0.44264	0.552902	0.828656	0.731552	0.133985	-0.42528	0.693249	0.640564	0.749531	0.380099	-0.129879
C14:1	Measured	FIA	-0.437662	-1.12488	0.249559	0.215378	0.512537	-0.073419	-0.690075	0.543237	0.816048	0.819257	-0.367741	-0.922168	0.186687	0.197113	0.169763	-0.172951	-0.878251	0.532348	0.632024	0.525802	0.00868122	-0.653007	0.670369	0.979545	0.521645	-0.296512	-0.764944	0.17192	0.218076	0.207676	-0.175072	-0.774637	0.424492	0.568589	0.970665	-0.0599661	-0.627657	0.507725	0.836467	0.731552	0.00120704	-0.510613	0.513027	0.996329	0.773506	0.426113	-0.0234712
C14:1-OH	Measured	FIA	0.0804848	-0.611777	0.772747	0.820293	0.619788	0.197335	-0.40377	0.79844	0.521676	0.809702	-0.0104622	-0.580751	0.559827	0.971401	0.398711	-0.554971	-1.25069	0.140746	0.121661	0.473437	-0.00669221	-0.693418	0.680034	0.984806	0.522867	0.0711189	-0.399725	0.541963	0.767902	0.389167	-0.484497	-1.07493	0.105932	0.111389	0.872384	-0.0942327	-0.676514	0.488048	0.751861	0.713708	-0.194241	-0.878398	0.489915	0.580195	0.749531	0.144816	-0.49034
C14:2	Measured	FIA	NA	NA	NA	NA	NA	NA	NA	NA	NA	NA	NA	NA	NA	NA	NA	NA	NA	NA	NA	NA	NA	NA	NA	NA	NA	NA	NA	NA	NA	NA	NA	NA	NA	NA	NA	NA	NA	NA	NA	NA	NA	NA	NA	NA	NA	NA	NA
C14:2-OH	Measured	FIA	NA	NA	NA	NA	NA	NA	NA	NA	NA	NA	NA	NA	NA	NA	NA	NA	NA	NA	NA	NA	NA	NA	NA	NA	NA	NA	NA	NA	NA	NA	NA	NA	NA	NA	NA	NA	NA	NA	NA	NA	NA	NA	NA	NA	NA	NA	NA
C16	Measured	FIA	-0.127742	-0.868533	0.613048	0.736214	0.582179	-8.67418e-05	-0.59189	0.591717	0.999771	0.860629	-0.240055	-0.836099	0.35599	0.432093	0.251194	-0.608807	-1.33731	0.119696	0.105132	0.463733	-0.382676	-1.12739	0.362038	0.316726	0.295393	-0.127697	-0.604138	0.348744	0.600701	0.347695	-0.540588	-1.16772	0.0865408	0.0947048	0.848051	-0.501122	-1.13078	0.12854	0.122425	0.343291	-0.223015	-0.740992	0.294961	0.402468	0.749531	-0.0159385	-0.521102
C16-OH	Measured	FIA	NA	NA	NA	NA	NA	NA	NA	NA	NA	NA	NA	NA	NA	NA	NA	NA	NA	NA	NA	NA	NA	NA	NA	NA	NA	NA	NA	NA	NA	NA	NA	NA	NA	NA	NA	NA	NA	NA	NA	NA	NA	NA	NA	NA	NA	NA	NA
C16:1	Measured	FIA	-0.295048	-0.964399	0.374304	0.39005	0.529743	-0.0777344	-0.638501	0.483032	0.786516	0.819257	-0.260712	-0.80393	0.282505	0.349541	0.235468	-0.324212	-0.983038	0.334614	0.337527	0.525802	-0.0547451	-0.704533	0.595043	0.869235	0.487962	-0.199013	-0.648154	0.250127	0.387534	0.26281	-0.319932	-0.882769	0.242906	0.268307	0.940042	-0.114029	-0.66301	0.434952	0.684931	0.674991	-0.117526	-0.62539	0.390338	0.651963	0.749531	0.253993	-0.263164
C16:1-OH	Measured	FIA	-0.148774	-0.846951	0.549403	0.677258	0.574282	0.36061	-0.224973	0.946193	0.230791	0.65831	-0.431198	-1.03986	0.177463	0.168609	0.151946	-1.16615	-1.85844	-0.473871	0.00140714	0.0910332	0.380232	-0.386009	1.14647	0.333515	0.305513	-0.117918	-0.606595	0.370758	0.637439	0.356005	-0.94515	-1.57761	-0.312692	0.00434107	0.363564	0.0431787	-0.624447	0.710804	0.899422	0.744323	0.107084	-0.554164	0.768332	0.752164	0.749531	0.0366464	-0.534752
C16:2	Measured	FIA	NA	NA	NA	NA	NA	NA	NA	NA	NA	NA	NA	NA	NA	NA	NA	NA	NA	NA	NA	NA	NA	NA	NA	NA	NA	NA	NA	NA	NA	NA	NA	NA	NA	NA	NA	NA	NA	NA	NA	NA	0.253142	-0.357137	0.863422	0.419795	0.749531	0.414384	-0.120093
C16:2-OH	Measured	FIA	NA	NA	NA	NA	NA	NA	NA	NA	NA	NA	NA	NA	NA	NA	NA	NA	NA	NA	NA	NA	NA	NA	NA	NA	NA	NA	NA	NA	NA	NA	NA	NA	NA	NA	NA	NA	NA	NA	NA	NA	0.241786	-0.555708	1.03928	0.554842	0.749531	0.101767	-0.458518
C18	Measured	FIA	0.439393	-0.331939	1.21073	0.267353	0.512537	0.163179	-0.409631	0.73599	0.578076	0.814712	-0.189809	-0.772498	0.392881	0.524897	0.273653	-0.794622	-1.51361	-0.0756361	0.0331	0.433383	-0.447241	-1.15925	0.264767	0.221669	0.250077	0.044522	-0.43061	0.519654	0.85471	0.404666	-0.546854	-1.16914	0.0754355	0.0885554	0.848051	-0.711927	-1.3293	-0.0945512	0.0263097	0.234245	-0.267154	-0.901655	0.367347	0.412869	0.749531	-0.404079	-1.01175
C18:1	Measured	FIA	-0.235461	-1.02053	0.549606	0.558197	0.557856	-0.176148	-0.756004	0.403707	0.55316	0.814712	-0.363053	-0.932476	0.20637	0.214863	0.17828	-0.44573	-1.20194	0.310482	0.251225	0.525802	-0.242697	-0.957964	0.472569	0.507828	0.373325	-0.270732	-0.730469	0.189005	0.251582	0.211682	-0.373236	-1.02225	0.275779	0.262784	0.940042	-0.341401	-0.952307	0.269506	0.276403	0.422199	-0.141234	-0.668265	0.385797	0.601572	0.749531	0.125252	-0.345048
C18:1-OH	Measured	FIA	NA	NA	NA	NA	NA	NA	NA	NA	NA	NA	NA	NA	NA	NA	NA	NA	NA	NA	NA	NA	NA	NA	NA	NA	NA	NA	NA	NA	NA	NA	NA	NA	NA	NA	NA	NA	NA	NA	NA	NA	NA	NA	NA	NA	NA	NA	NA
C18:2	Measured	FIA	-0.240147	-1.16457	0.684279	0.61196	0.574282	-0.153616	-0.808777	0.501545	0.64701	0.814712	-0.33057	-0.923539	0.2624	0.277637	0.203164	-0.36271	-1.26313	0.537706	0.432004	0.525802	-0.434785	-1.18731	0.317738	0.260648	0.272176	-0.255202	-0.746096	0.235692	0.311062	0.23047	-0.294755	-1.05935	0.469836	0.451943	0.966513	-0.514532	-1.16991	0.140842	0.127492	0.345153	-0.172619	-0.823185	0.477947	0.605155	0.749531	0.0382479	-0.49302
Trigonelline	Measured	LC	-0.121116	-0.856461	0.614228	0.747625	0.955288	-0.42947	-1.04025	0.18131	0.171775	0.289803	-0.341493	-0.815199	0.132213	0.161327	0.243279	-0.0666482	-0.815994	0.682698	0.862026	0.98542	0.607424	0.10535	1.1095	0.0199899	0.12078	-0.33462	-0.76592	0.096681	0.131983	0.365271	0.0165883	-0.597787	0.630964	0.957917	0.793385	0.591251	0.148034	1.03447	0.0105279	0.028957	0.431563	-0.283085	1.14621	0.241761	0.757492	0.097687	-0.616494
TMAO	Measured	LC	-0.129816	-0.841045	0.581412	0.721424	0.955288	-0.303697	-0.824389	0.216994	0.25618	0.324995	0.445311	-0.128993	1.01961	0.132287	0.24205	0.500196	-0.137205	1.1376	0.127747	0.98542	-0.648955	-1.35907	0.0611644	0.0768292	0.312981	0.0487491	-0.412573	0.510071	0.836404	0.89002	0.178788	-0.41263	0.770207	0.555049	0.774936	-0.214093	-0.833791	0.405605	0.500122	0.207635	-0.179062	-0.730524	0.372399	0.527197	0.856966	-0.255971	-0.742159
Ala	Measured	LC	0.034225	-0.807501	0.875951	0.936669	0.955288	0.385725	-0.330757	1.10221	0.294339	0.336727	-0.354896	-0.981357	0.271565	0.269985	0.342363	-0.607426	-1.4751	0.260249	0.173644	0.98542	0.841656	0.088886	1.59443	0.031159	0.162592	-0.122035	-0.659833	0.415763	0.657606	0.779733	-0.234966	-0.97266	0.502728	0.534079	0.774936	0.567491	-0.100662	1.23564	0.099574	0.129866	-0.00958691	-0.877096	0.857922	0.982799	0.871597	-0.306314	-1.08754
Arg	Measured	LC	-0.0820162	-1.00329	0.839262	0.8619	0.955288	0.336177	-0.359508	1.03186	0.346264	0.369362	0.151101	-0.331947	0.634149	0.541454	0.506826	-0.279887	-1.23908	0.679308	0.568896	0.98542	0.088016	-0.48162	0.657652	0.762752	0.8365	0.169653	-0.269025	0.608331	0.450505	0.706384	-0.333378	-1.1189	0.452139	0.407788	0.774936	0.0729597	-0.444549	0.590468	0.782957	0.227514	0.0507116	-0.722586	0.82401	0.898206	0.856966	0.00366569	-0.597877
Asn	Measured	LC	0.304683	-0.484537	1.0939	0.451349	0.955288	0.510284	-0.189821	1.21039	0.156797	0.286766	0.527934	-0.049914	1.10578	0.0769074	0.167656	-0.148755	-0.982745	0.685236	0.727512	0.98542	0.0979506	-0.593013	0.788914	0.781807	0.8365	0.487277	-0.0099531	0.984507	0.0580409	0.2294	-0.266525	-0.960625	0.427574	0.453721	0.774936	0.147351	-0.454456	0.749158	0.632508	0.222878	-0.186188	-0.933765	0.561389	0.627427	0.856966	-0.256944	-0.866898
Asp	Measured	LC	0.0959653	-0.811737	1.00367	0.836338	0.955288	0.744088	-0.0150389	1.50321	0.0580665	0.209467	1.29589	0.584957	2.00683	0.00058514	0.00652964	0.141423	-0.801126	1.08397	0.769414	0.98542	-0.254943	-1.16401	0.654126	0.583994	0.784754	0.901287	0.312943	1.48963	0.00349528	0.0483514	-0.392604	-1.22474	0.439536	0.357674	0.774936	0.200042	-0.608555	1.00864	0.628978	0.222878	0.616641	-0.247252	1.48054	0.167528	0.699871	1.21308	0.377838
Cys	Measured	LC	0.0617932	-0.729062	0.852648	0.87865	0.955288	0.292944	-0.388565	0.974453	0.401882	0.394077	0.217567	-0.402285	0.83742	0.493361	0.49845	0.133784	-0.683268	0.950836	0.749055	0.98542	0.695693	-0.0678562	1.45924	0.0777008	0.312981	0.214527	-0.298811	0.727866	0.414978	0.688864	0.0700791	-0.619986	0.760144	0.842694	0.774936	0.70497	0.0500387	1.3599	0.0377556	0.0692312	0.403402	-0.251887	1.05869	0.232856	0.757492	0.48045	-0.156374
Gln	Measured	LC	0.0475978	-0.722959	0.818154	0.903923	0.955288	-0.0455266	-0.623021	0.531968	0.877571	0.540589	0.0739211	-0.499935	0.647777	0.801286	0.629693	0.286675	-0.456657	1.03001	0.451808	0.98542	0.0842053	-0.635365	0.803776	0.819142	0.8365	0.0233905	-0.438178	0.484959	0.92111	0.92111	0.260262	-0.377647	0.89817	0.426092	0.774936	0.137245	-0.471953	0.746444	0.659905	0.222878	0.0845242	-0.715352	0.884401	0.836701	0.856966	-0.713757	-1.36636
Glu	Measured	LC	0.302085	-0.550133	1.1543	0.489109	0.955288	0.89341	0.282003	1.50482	0.00526891	0.0843876	1.44581	0.733025	2.1586	0.000146861	0.00273139	-0.212576	-0.990421	0.56527	0.59361	0.98542	-0.847111	-1.77453	0.0803055	0.0769745	0.312981	1.02651	0.494713	1.5583	0.000283587	0.0117689	-0.590856	-1.3095	0.127785	0.110703	0.774936	-0.370229	-1.16803	0.427569	0.365574	0.195936	0.184943	-0.92284	1.29273	0.744772	0.856966	0.436199	-0.419801
Gly	Measured	LC	0.0413645	-0.852606	0.935335	0.927953	0.955288	0.303433	-0.348909	0.955774	0.364523	0.369362	0.194219	-0.371197	0.759636	0.502619	0.49845	-0.166372	-1.01846	0.68572	0.702909	0.98542	0.181704	-0.467034	0.830441	0.58447	0.784754	0.211647	-0.282637	0.70593	0.403638	0.688864	-0.190875	-0.905426	0.523676	0.601919	0.774936	0.166192	-0.401258	0.733641	0.567432	0.220135	0.45453	-0.44712	1.35618	0.327542	0.856966	0.282052	-0.544102
His	Measured	LC	0.165853	-0.827273	1.15898	0.744233	0.955288	0.203299	-0.476836	0.883435	0.559527	0.434676	0.166837	-0.426649	0.760322	0.583098	0.524747	-0.323656	-1.25809	0.610774	0.499066	0.98542	0.0844548	-0.632783	0.801692	0.818036	0.8365	0.175922	-0.332112	0.683957	0.499132	0.739785	-0.304521	-1.09362	0.48458	0.451472	0.774936	0.0748715	-0.552652	0.702395	0.815652	0.230097	-0.111148	-1.07007	0.847777	0.821144	0.856966	-0.621691	-1.38757
Ile	Measured	LC	0.290793	-0.489467	1.07105	0.467121	0.955288	0.478057	-0.18479	1.1409	0.161143	0.286766	0.247218	-0.268099	0.762536	0.349742	0.406542	-0.140708	-0.962545	0.681129	0.738023	0.98542	0.341602	-0.255353	0.938557	0.265203	0.58268	0.304089	-0.153332	0.76151	0.196024	0.428159	-0.0643553	-0.734721	0.606011	0.851192	0.774936	0.281901	-0.246391	0.810193	0.298526	0.193199	0.264345	-0.47142	1.00011	0.48435	0.856966	-0.105747	-0.757644
Leu	Measured	LC	0.337564	-0.530852	1.20598	0.448251	0.955288	0.444343	-0.22534	1.11403	0.196958	0.295736	0.386407	-0.142933	0.915747	0.156173	0.24205	-0.221338	-1.1021	0.659426	0.623606	0.98542	0.19889	-0.415575	0.813355	0.527523	0.735535	0.394146	-0.0752336	0.863527	0.10341	0.306537	-0.225211	-0.94888	0.498458	0.543481	0.774936	0.192311	-0.352411	0.737033	0.490809	0.207635	0.146244	-0.574299	0.866787	0.692345	0.856966	-0.170366	-0.790972
Lys	Measured	LC	0.347059	-0.618811	1.31293	0.483196	0.955288	0.363441	-0.343996	1.07088	0.316832	0.35403	-0.0772737	-0.587913	0.433365	0.767498	0.629693	-0.602478	-1.57439	0.369433	0.227745	0.98542	0.473214	-0.103371	1.0498	0.111417	0.374096	0.0360717	-0.433404	0.505547	0.880646	0.902391	-0.173483	-0.96482	0.617855	0.668493	0.774936	0.344273	-0.182984	0.871531	0.204032	0.168665	-0.212972	-1.12008	0.694131	0.647245	0.856966	-0.650427	-1.35503
Met	Measured	LC	0.0641369	-0.727465	0.855739	0.874204	0.955288	0.314713	-0.325444	0.95487	0.338003	0.369102	0.000508925	-0.529121	0.530139	0.998502	0.671229	-0.195799	-0.999229	0.60763	0.634124	0.98542	0.197825	-0.410973	0.806623	0.525917	0.735535	0.0907126	-0.376303	0.557729	0.704353	0.80084	-0.0909728	-0.758949	0.577003	0.790154	0.774936	0.10302	-0.432807	0.638847	0.707218	0.22553	0.0676175	-0.592	0.727235	0.841519	0.856966	-0.0816173	-0.61518
Phe	Measured	LC	-0.0189848	-0.879394	0.841424	0.965607	0.967575	0.659599	-0.0843085	1.40351	0.0858611	0.257843	0.656913	0.023748	1.29008	0.0451238	0.125885	0.0085783	-0.90879	0.925947	0.98542	0.98542	-0.335536	-1.13305	0.461982	0.411903	0.702763	0.592193	0.0603055	1.12408	0.0317911	0.164916	-0.404001	-1.20763	0.399625	0.3272	0.774936	-0.254464	-0.94983	0.440901	0.47515	0.207635	0.0493263	-0.722144	0.820797	0.900739	0.856966	0.262989	-0.438794
Pro	Measured	LC	0.297127	-0.49806	1.09231	0.465967	0.955288	0.386919	-0.27765	1.05149	0.257028	0.324995	0.133539	-0.325484	0.592561	0.570051	0.521416	-0.225258	-1.06078	0.610261	0.598591	0.98542	0.382914	-0.0864142	0.852242	0.113512	0.374096	0.189316	-0.239725	0.618356	0.389505	0.688864	-0.0605563	-0.724272	0.60316	0.858492	0.774936	0.318869	-0.108929	0.746667	0.147644	0.140641	0.120838	-0.553026	0.794702	0.726609	0.856966	-0.14104	-0.757576
Ser	Measured	LC	-0.3738	-1.48944	0.741838	0.513151	0.955288	0.515477	-0.243985	1.27494	0.186976	0.289803	-0.0671908	-0.682484	0.548103	0.831036	0.63518	-0.376995	-1.45599	0.701995	0.495331	0.98542	0.551825	-0.207363	1.31101	0.157928	0.440403	0.0686017	-0.470896	0.608099	0.803773	0.866405	-0.306227	-1.25332	0.640869	0.527926	0.774936	0.409847	-0.270205	1.0899	0.240738	0.168665	-0.155188	-1.36794	1.05756	0.802917	0.856966	0.18011	-0.680943
Thr	Measured	LC	-0.282479	-1.49976	0.934799	0.650394	0.955288	0.674466	-0.0115416	1.36047	0.0573218	0.209467	0.469185	-0.279928	1.2183	0.222998	0.304232	0.0164882	-0.978298	1.01127	0.974161	0.98542	-0.0625418	-1.05989	0.934802	0.902472	0.844543	0.531721	-0.0353454	1.09879	0.0695052	0.250823	-0.109892	-1.01506	0.79528	0.81248	0.774936	-0.117816	-0.96031	0.724679	0.78467	0.227514	-0.502402	-1.57292	0.568115	0.361755	0.856966	-0.13895	-0.805565
Trp	Measured	LC	-0.235782	-1.05952	0.587954	0.576267	0.955288	0.541873	-0.170489	1.25423	0.139693	0.286766	0.0950069	-0.624925	0.814939	0.796531	0.629693	-0.167001	-1.03224	0.698235	0.706153	0.98542	-0.0118849	-0.966968	0.943198	0.980599	0.862071	0.205124	-0.351611	0.76186	0.47215	0.712517	-0.307575	-1.09608	0.480927	0.446618	0.774936	-0.109608	-0.919402	0.700187	0.791417	0.227514	-0.0359484	-0.787754	0.715857	0.92568	0.856966	0.105837	-0.585175
Tyr	Measured	LC	0.115676	-0.777484	1.00884	0.800232	0.955288	0.443597	-0.258428	1.14562	0.218953	0.300581	-0.0868282	-0.716985	0.543329	0.787769	0.629693	-0.444428	-1.34665	0.457794	0.337051	0.98542	0.365811	-0.41238	1.144	0.359482	0.671481	0.0919347	-0.439654	0.623524	0.735455	0.813903	-0.208394	-0.980792	0.564004	0.59829	0.774936	0.172655	-0.507784	0.853094	0.620217	0.222878	-0.0776503	-0.940407	0.785107	0.860638	0.856966	-0.264321	-0.97787
Val	Measured	LC	0.438745	-0.455003	1.33249	0.338701	0.955288	0.696909	0.0325208	1.3613	0.0428603	0.187215	0.63279	0.0791287	1.18645	0.0276948	0.1067	-0.301062	-1.18445	0.582321	0.505964	0.98542	0.125997	-0.52848	0.780474	0.706874	0.8317	0.630572	0.147683	1.11346	0.0122135	0.100207	-0.363935	-1.10145	0.373583	0.336144	0.774936	0.133103	-0.442798	0.709005	0.651683	0.222878	0.203182	-0.607013	1.01338	0.625048	0.856966	-0.148164	-0.800305
1-Met-His	Measured	LC	-0.166202	-0.882403	0.549999	0.650391	0.955288	0.188814	-0.325828	0.703456	0.474064	0.410894	0.472942	-0.0307692	0.976653	0.069223	0.160931	0.173603	-0.487437	0.834644	0.608079	0.98542	-1.07625	-1.68341	-0.469085	0.00080875	0.0115879	0.297526	-0.123748	0.7188	0.169828	0.420548	-0.100641	-0.685991	0.484709	0.736942	0.774936	-0.864307	-1.3807	-0.347914	0.00149191	0.00687556	-0.170797	-0.727851	0.386257	0.550394	0.856966	0.125275	-0.348002
3-Met-His	Measured	LC	-0.0950819	-0.84254	0.652376	0.803714	0.955288	-0.531218	-0.998606	-0.0638291	0.028547	0.148162	-0.0190974	-0.539059	0.500864	0.942782	0.649421	0.568178	-0.0155458	1.1519	0.059798	0.98542	-0.16265	-0.791837	0.466536	0.613699	0.794571	-0.283723	-0.702293	0.134846	0.187473	0.420548	0.437359	-0.109216	0.983934	0.120435	0.774936	0.114984	-0.427126	0.657093	0.678641	0.222878	-0.0784152	-0.720817	0.563987	0.811822	0.856966	-0.673992	-1.09022
5-AVA	Measured	LC	0.0353607	-0.70995	0.780672	0.926131	0.955288	0.238918	-0.392414	0.870249	0.460303	0.410894	0.120708	-0.474016	0.715432	0.691773	0.584816	0.0917052	-0.648682	0.832093	0.808774	0.98542	-0.257071	-0.961922	0.44778	0.476672	0.735535	0.144499	-0.352176	0.641174	0.569999	0.775572	0.0690947	-0.55826	0.696449	0.829599	0.774936	-0.276594	-0.876702	0.323513	0.368828	0.195936	-0.500428	-1.18207	0.181216	0.155949	0.699871	0.168884	-0.48784
AABA	Measured	LC	0.186517	-0.663933	1.03697	0.668392	0.955288	0.851879	0.367704	1.33605	0.000879416	0.0211273	0.190091	-0.423008	0.803189	0.545017	0.506826	-0.865837	-1.43741	-0.294264	0.00388131	0.161074	-0.202702	-0.965873	0.560468	0.604015	0.794571	0.589962	0.132545	1.04738	0.0132805	0.100207	-0.717706	-1.2898	-0.145615	0.0159195	0.359252	-0.618803	-1.26574	0.0281307	0.064184	0.100879	-0.183771	-1.21571	0.848166	0.728419	0.856966	0.27883	-0.322278
Ac-Orn	Measured	LC	-0.27725	-1.18546	0.630959	0.551217	0.955288	-0.292876	-1.03331	0.447562	0.440342	0.409259	0.00266205	-0.65202	0.657344	0.99366	0.671229	-0.0127611	-0.950881	0.925359	0.978793	0.98542	0.173328	-0.642551	0.989207	0.678181	0.81952	-0.128569	-0.676077	0.418938	0.646484	0.779733	-0.187948	-0.973761	0.597866	0.640402	0.774936	0.324828	-0.387614	1.03727	0.373992	0.195936	-0.551533	-1.79434	0.691271	0.388262	0.856966	-0.39077	-1.23834
ADMA	Measured	LC	0.13407	-0.543006	0.811146	0.698913	0.955288	0.415829	-0.146865	0.978523	0.151182	0.286766	0.0327895	-0.50324	0.568819	0.904851	0.647265	0.155501	-0.511641	0.822644	0.648952	0.98542	0.0473744	-0.589588	0.684336	0.884445	0.844543	0.174325	-0.275597	0.624247	0.449666	0.706384	0.269272	-0.30278	0.841324	0.358778	0.774936	-0.0982591	-0.64458	0.448062	0.725308	0.227514	-0.282973	-1.09709	0.531142	0.498623	0.856966	-0.381835	-1.1563
alpha-AAA	Measured	LC	0.00442439	-0.850546	0.859394	0.991931	0.973013	1.16764	0.529154	1.80612	0.000562855	0.0211273	0.648712	0.0129413	1.28448	0.0487087	0.129416	-0.522503	-1.3621	0.317097	0.22594	0.98542	-0.334111	-1.15362	0.485399	0.426477	0.702763	0.770269	0.253457	1.28708	0.00444121	0.0526601	-0.638639	-1.44156	0.164282	0.12264	0.774936	-0.445111	-1.15287	0.262648	0.221036	0.168665	0.0354563	-0.806056	0.876969	0.93449	0.856966	0.850841	0.271673
Anserine	Measured	LC	-0.172902	-1.13033	0.78453	0.724253	0.955288	-0.782899	-1.47757	-0.0882259	0.029873	0.148162	-1.03224	-1.69054	-0.373941	0.00284505	0.0218803	0.844506	-0.0795154	1.76853	0.0768041	0.98542	1.33782	0.512722	2.16292	0.002069	0.0214303	-0.850845	-1.39322	-0.308466	0.00281556	0.0483514	1.20067	0.39119	2.01014	0.00462658	0.156611	1.11888	0.407349	1.83041	0.0027534	0.0100976	1.09984	0.014207	2.18547	0.0521638	0.490323	0.106268	-0.733144
BABA	Measured	LC	-0.139958	-0.962479	0.682564	0.739577	0.955288	-0.440485	-1.14811	0.267135	0.225819	0.301396	-0.393055	-1.02138	0.235271	0.223557	0.304232	0.213004	-0.635246	1.06125	0.62387	0.98542	0.174168	-0.585868	0.934204	0.654473	0.818143	-0.36965	-0.898976	0.159677	0.174611	0.420548	0.327034	-0.38926	1.04333	0.373337	0.774936	0.14011	-0.513248	0.793469	0.675297	0.222878	NA	NA	NA	NA	NA	NA	NA
Betaine	Measured	LC	0.405911	-0.308256	1.12008	0.268426	0.955288	-0.710447	-1.33314	-0.0877516	0.0279602	0.148162	-1.2265	-1.77499	-0.678014	3.33195e-05	0.00185908	-0.197717	-0.939946	0.544511	0.602957	0.98542	1.45302	0.786472	2.11956	5.01809e-05	0.00121278	-0.854138	-1.3428	-0.365476	0.000937522	0.0259381	0.489563	-0.253654	1.23278	0.200109	0.774936	1.04085	0.416187	1.66551	0.00156234	0.00687556	-0.0460729	-0.846377	0.754231	0.910581	0.856966	-1.20758	-1.82194
c4-OH-Pro	Measured	LC	0.623446	-0.177002	1.42389	0.130583	0.955288	0.462469	-0.208601	1.13354	0.180372	0.289803	-0.198809	-0.772707	0.375089	0.499003	0.49845	-0.604217	-1.42643	0.217998	0.153453	0.98542	0.31807	-0.360981	0.997121	0.361188	0.671481	0.114781	-0.387071	0.616633	0.655071	0.779733	-0.146352	-0.862087	0.569383	0.689573	0.774936	-0.0341804	-0.648801	0.58044	0.913455	0.245118	0.223555	-0.61718	1.06429	0.604385	0.856966	0.0408578	-0.648515
Carnosine	Measured	LC	-0.205022	-0.927501	0.517457	0.579543	0.955288	-0.193459	-0.780358	0.393441	0.519981	0.430764	-0.52217	-1.07766	0.0333176	0.0689022	0.160931	0.37447	-0.32978	1.07872	0.300288	0.98542	0.605446	-0.0474499	1.25834	0.0726609	0.312981	-0.357059	-0.825735	0.111617	0.139005	0.372174	0.544415	-0.0545638	1.14339	0.0783333	0.774936	0.422492	-0.137176	0.982159	0.1426	0.140641	0.430508	-0.436459	1.29748	0.334766	0.856966	0.154081	-0.483476
Cit	Measured	LC	-0.359008	-1.03218	0.31416	0.298861	0.955288	0.0632695	-0.514758	0.641297	0.830645	0.523153	-0.205445	-0.748996	0.338106	0.460854	0.485162	0.0945594	-0.570594	0.759713	0.781204	0.98542	0.323657	-0.310837	0.95815	0.320253	0.644995	-0.144807	-0.606952	0.317337	0.540732	0.773806	0.0653527	-0.503349	0.634055	0.822328	0.774936	0.272049	-0.267237	0.811335	0.325539	0.195936	0.0683307	-0.541107	0.677768	0.826892	0.856966	0.450863	-0.074184
Creatinine	Measured	LC	0.0026745	-0.832878	0.838227	0.995009	0.973013	0.228938	-0.382043	0.839919	0.46472	0.410894	0.606041	0.0238486	1.18823	0.0444294	0.125885	0.182217	-0.621621	0.986055	0.657961	0.98542	-0.535281	-1.25904	0.18848	0.150862	0.437528	0.406262	-0.0742284	0.886752	0.101085	0.306537	-0.139986	-0.834116	0.554144	0.693613	0.774936	-0.304832	-0.926324	0.31666	0.33905	0.195936	0.190351	-0.41781	0.798512	0.54215	0.856966	0.0947454	-0.444879
Cystine	Measured	LC	0.300223	-0.491197	1.09164	0.459226	0.955288	0.369432	-0.309215	1.04808	0.289021	0.336727	0.329963	-0.206495	0.866421	0.231345	0.307334	-0.0843609	-0.923649	0.754927	0.844294	0.98542	0.0371723	-0.601087	0.675432	0.909389	0.844543	0.331339	-0.137318	0.799996	0.169384	0.420548	-0.0886738	-0.775462	0.598114	0.80082	0.774936	0.0359212	-0.525683	0.597525	0.900526	0.244631	0.283349	-0.581964	1.14866	0.523721	0.856966	0.757547	-0.04307
DOPA	Measured	LC	-0.117632	-1.0061	0.770839	0.79588	0.955288	-0.0254095	-0.729622	0.678803	0.943787	0.562668	-0.115093	-0.608804	0.378618	0.648906	0.557017	2.6934	1.77415	3.61266	1.41057e-07	1.17077e-05	2.92335	2.40049	3.4462	6.19038e-18	4.48831e-16	-0.0981169	-0.555802	0.359568	0.675397	0.789549	2.71693	1.98063	3.45324	1.7479e-10	1.18334e-08	2.90388	2.43071	3.37705	3.35976e-20	7.3928e-19	0.225359	-0.326999	0.777716	0.427415	0.856966	0.0625168	-0.43452
HArg	Measured	LC	0.103406	-0.674306	0.881117	0.795031	0.955288	0.0687653	-0.523057	0.660587	0.820401	0.523153	0.499	-0.0128397	1.01084	0.0594016	0.150652	-0.410316	-1.15064	0.330007	0.280422	0.98542	-0.419306	-0.977171	0.13856	0.144402	0.436242	0.316307	-0.1444	0.777013	0.181912	0.420548	-0.68371	-1.29414	-0.073285	0.0308066	0.487198	-0.212077	-0.707156	0.283001	0.403439	0.197659	0.290253	-0.442204	1.02271	0.440736	0.856966	-0.0622037	-0.718963
HCys	Measured	LC	0.101318	-0.642681	0.845316	0.790187	0.955288	0.600803	0.11208	1.08953	0.0181355	0.148162	-0.542984	-0.955546	-0.130422	0.011612	0.0647896	-0.774608	-1.432	-0.117221	0.0233438	0.640137	1.83821	1.3896	2.28682	4.90283e-12	1.77739e-10	-0.303902	-0.695654	0.0878499	0.132026	0.365271	-0.0166051	-0.679633	0.646423	0.960963	0.793385	1.53738	1.09652	1.97824	1.07359e-09	1.18116e-08	-0.245338	-0.995406	0.504729	0.524181	0.856966	0.219806	-0.412787
Kynurenine	Measured	LC	-0.148454	-0.853064	0.556155	0.680687	0.955288	0.148942	-0.415418	0.713302	0.606317	0.448613	0.338664	-0.288971	0.966299	0.293247	0.363597	0.0567165	-0.641301	0.754734	0.873846	0.98542	-0.629987	-1.45525	0.195276	0.138307	0.435997	0.177044	-0.290076	0.644164	0.459575	0.706384	-0.137684	-0.759352	0.483983	0.665302	0.774936	-0.444957	-1.12952	0.23961	0.206076	0.168665	-0.0339033	-0.701275	0.633468	0.921055	0.856966	0.0224789	-0.570187
Met-SO	Measured	LC	-0.0645786	-0.962766	0.833608	0.888267	0.955288	0.2389	-0.446243	0.924043	0.496205	0.418279	0.0210091	-0.499135	0.541153	0.937088	0.649421	-0.450304	-1.36546	0.464855	0.337581	0.98542	-0.0101771	-0.610643	0.590289	0.973578	0.862071	0.0640321	-0.402642	0.530706	0.788623	0.86126	-0.426765	-1.18182	0.328288	0.271004	0.774936	-0.0532129	-0.589581	0.483155	0.846279	0.232769	-0.236433	-1.01449	0.541624	0.553939	0.856966	-0.188669	-0.834415
Nitro-Tyr	Measured	LC	NA	NA	NA	NA	NA	NA	NA	NA	NA	NA	NA	NA	NA	NA	NA	NA	NA	NA	NA	NA	NA	NA	NA	NA	NA	NA	NA	NA	NA	NA	NA	NA	NA	NA	NA	NA	NA	NA	NA	NA	NA	NA	NA	NA	NA	NA	NA
Orn	Measured	LC	0.449282	-0.411214	1.30978	0.309053	0.955288	0.801052	0.107335	1.49477	0.0261704	0.148162	0.758596	0.145438	1.37175	0.0174322	0.088422	0.436672	-0.462426	1.33577	0.343841	0.98542	0.279209	-0.508136	1.06655	0.488923	0.735535	0.726532	0.221789	1.23128	0.00592655	0.0614879	0.308926	-0.456073	1.07392	0.430815	0.774936	0.323854	-0.358276	1.00598	0.354672	0.195936	0.502005	-0.327232	1.33124	0.240609	0.757492	0.225881	-0.630625
PAG	Measured	LC	NA	NA	NA	NA	NA	NA	NA	NA	NA	NA	NA	NA	NA	NA	NA	NA	NA	NA	NA	NA	NA	NA	NA	NA	NA	NA	NA	NA	NA	NA	NA	NA	NA	NA	NA	NA	NA	NA	NA	NA	NA	NA	NA	NA	NA	NA	NA
PheAlaBetaine	Measured	LC	NA	NA	NA	NA	NA	NA	NA	NA	NA	NA	NA	NA	NA	NA	NA	NA	NA	NA	NA	NA	NA	NA	NA	NA	NA	NA	NA	NA	NA	NA	NA	NA	NA	NA	NA	NA	NA	NA	NA	NA	NA	NA	NA	NA	NA	NA	NA
ProBetaine	Measured	LC	-0.444162	-1.46398	0.575656	0.395712	0.955288	-0.691257	-1.44383	0.0613176	0.0753652	0.241412	-0.513754	-1.18145	0.153943	0.135243	0.24205	0.11138	-0.944226	1.16699	0.83666	0.98542	0.071108	-0.832235	0.974451	0.877754	0.844543	-0.567287	-1.1012	-0.0333695	0.0402369	0.175772	0.116471	-0.783735	1.01668	0.800414	0.774936	0.122206	-0.665486	0.909898	0.761796	0.227514	-0.554376	-1.25999	0.151242	0.129433	0.699871	-0.799667	-1.40373
Sarcosine	Measured	LC	0.329681	-0.423525	1.08289	0.393369	0.955288	0.415879	-0.0755923	0.90735	0.100901	0.259385	-0.423794	-0.98627	0.138682	0.143445	0.24205	-0.723835	-1.37001	-0.0776653	0.03085	0.640137	1.26632	0.540967	1.99167	0.000958936	0.0115879	0.0886708	-0.348684	0.526026	0.692068	0.797801	-0.396007	-0.998728	0.206714	0.201245	0.774936	0.712414	0.0590648	1.36576	0.0353921	0.0692312	0.190247	-0.739329	1.11982	0.689911	0.856966	0.50227	-0.0252901
SDMA	Measured	LC	-0.262688	-0.9225	0.397125	0.437376	0.955288	0.191103	-0.335532	0.717739	0.478893	0.410894	0.265388	-0.187088	0.717864	0.253547	0.328995	0.0672617	-0.568432	0.702956	0.836209	0.98542	-0.695204	-1.17532	-0.21509	0.00567568	0.0514391	0.189444	-0.218286	0.597175	0.36499	0.688504	-0.16984	-0.715278	0.375597	0.543253	0.774936	-0.588616	-1.00255	-0.174684	0.00652928	0.0205243	-0.0679572	-0.492829	0.356914	0.755115	0.856966	0.256857	-0.198753
t4-OH-Pro	Measured	LC	0.199316	-0.593086	0.991719	0.623285	0.955288	-0.183395	-0.872217	0.505428	0.603147	0.448613	-0.246936	-0.80226	0.308389	0.385917	0.439438	-0.16346	-1.00622	0.679304	0.704784	0.98542	0.322528	-0.347414	0.992471	0.348059	0.671481	-0.160943	-0.642096	0.320209	0.513812	0.748182	0.05228	-0.655092	0.759652	0.88516	0.778255	0.214665	-0.378796	0.808125	0.48025	0.207635	0.501426	-0.218112	1.22097	0.17765	0.703096	-0.168586	-0.945174
Taurine	Measured	LC	0.450441	-0.271932	1.17281	0.225029	0.955288	0.381637	-0.285261	1.04853	0.26519	0.326717	0.603451	0.072035	1.13487	0.028685	0.1067	0.0320654	-0.743198	0.807329	0.93558	0.98542	0.0306025	-0.603784	0.664989	0.924897	0.844543	0.52389	0.0632445	0.984535	0.0283866	0.157072	-0.0681975	-0.705539	0.569144	0.834375	0.774936	0.12159	-0.432652	0.675833	0.668274	0.222878	0.735756	0.0348164	1.4367	0.0444984	0.478023	0.151113	-0.447295
TrpBetaine	Measured	LC	0.35277	-0.684703	1.39024	0.506933	0.955288	-0.0210341	-0.84588	0.803812	0.960255	0.562668	-0.774045	-1.62483	0.0767354	0.0781256	0.167656	-0.79482	-1.86921	0.279572	0.150751	0.98542	0.202514	-0.948032	1.35306	0.730958	0.8365	-0.275723	-0.92198	0.370535	0.405328	0.688864	-0.340871	-1.29385	0.612106	0.485136	0.774936	-0.35028	-1.36165	0.661091	0.499056	0.207635	0.196551	-0.536802	0.929904	0.601522	0.856966	-0.409451	-1.01116
CA	Measured	LC	0.19759	-0.622533	1.01771	0.637988	0.955288	-0.453987	-1.12045	0.212481	0.18541	0.289803	-0.0411733	-0.57964	0.497294	0.881225	0.638552	0.056408	-0.786447	0.899263	0.89595	0.98542	-0.231146	-0.855371	0.39308	0.469981	0.735535	-0.113822	-0.592751	0.365108	0.642521	0.779733	0.0817966	-0.636213	0.799806	0.82384	0.774936	-0.15782	-0.715058	0.399418	0.580252	0.220135	NA	NA	NA	NA	NA	NA	NA
CDCA	Measured	LC	0.329893	-0.37914	1.03893	0.364392	0.955288	0.133091	-0.282567	0.548749	0.53197	0.432783	0.707945	0.0667999	1.34909	0.0332565	0.109151	0.158701	-0.246566	0.563967	0.444903	0.98542	-1.03567	-1.86095	-0.210398	0.0159337	0.115527	0.22852	-0.17802	0.63506	0.273625	0.567772	0.0825395	-0.300627	0.465706	0.673918	0.774936	-0.556994	-1.22581	0.111817	0.106234	0.129866	0.510179	-0.201485	1.22184	0.165729	0.699871	0.091022	-0.469342
DCA	Measured	LC	0.071714	-0.805743	0.949171	0.873114	0.955288	-0.637243	-1.36958	0.095093	0.0917598	0.259348	0.400795	-0.212656	1.01425	0.203841	0.299301	0.415122	-0.516369	1.34661	0.384871	0.98542	0.111586	-0.662681	0.885853	0.778272	0.8365	0.134279	-0.395865	0.664423	0.62084	0.779733	0.0532586	-0.758577	0.865094	0.897987	0.779411	0.419135	-0.276262	1.11453	0.240693	0.168665	0.260154	-0.530803	1.05111	0.521882	0.856966	-0.192658	-0.833541
GCA	Measured	LC	0.475985	-0.599952	1.55192	0.388344	0.955288	-0.500003	-1.28049	0.280485	0.212698	0.300581	-0.37017	-0.949274	0.208934	0.213703	0.304232	0.0854545	-1.0123	1.18321	0.879097	0.98542	-0.135201	-0.84853	0.578128	0.711203	0.8317	-0.333797	-0.850609	0.183014	0.208929	0.444644	0.388335	-0.554832	1.3315	0.421875	0.774936	-0.191772	-0.844176	0.460632	0.566018	0.220135	0.686756	-0.351604	1.72512	0.200388	0.753433	-0.316957	-0.905983
GCDCA	Measured	LC	1.02692	0.169556	1.88427	0.0212195	0.955288	0.00410262	-0.622428	0.630633	0.98979	0.572986	0.0668227	-0.533724	0.66737	0.827886	0.63518	-0.287228	-1.10157	0.527115	0.491259	0.98542	-0.0685839	-0.803626	0.666458	0.85533	0.844543	0.139301	-0.367551	0.646153	0.591492	0.779733	-0.00271858	-0.751416	0.745979	0.994338	0.811049	-0.170692	-0.818027	0.476642	0.606598	0.222878	0.521169	-0.321496	1.36383	0.230716	0.757492	-0.283639	-0.908917
GDCA	Measured	LC	0.67771	-0.0986295	1.45405	0.0907355	0.955288	0.0887203	-0.523033	0.700474	0.776913	0.50722	0.779437	0.277036	1.28184	0.00313721	0.0218803	0.114963	-0.683526	0.913453	0.778486	0.98542	0.132517	-0.476235	0.741268	0.670708	0.81952	0.610496	0.168037	1.05296	0.00823245	0.0759215	-0.0942499	-0.789015	0.600516	0.790958	0.774936	0.325179	-0.22005	0.870409	0.245621	0.168665	0.562107	-0.155822	1.28004	0.130729	0.699871	0.016255	-0.595948
GLCA	Measured	LC	NA	NA	NA	NA	NA	NA	NA	NA	NA	NA	NA	NA	NA	NA	NA	NA	NA	NA	NA	NA	NA	NA	NA	NA	NA	NA	NA	NA	NA	NA	NA	NA	NA	NA	NA	NA	NA	NA	NA	NA	NA	NA	NA	NA	NA	NA	NA
GLCAS	Measured	LC	0.727889	-0.170305	1.62608	0.115923	0.955288	0.172438	-0.591716	0.936592	0.659408	0.459182	0.55313	-0.0950059	1.20127	0.0980701	0.202662	-0.348701	-1.29328	0.595879	0.471334	0.98542	0.262455	-0.534724	1.05963	0.520485	0.735535	0.4788	-0.0737874	1.03139	0.0930349	0.296996	-0.322257	-1.12267	0.478154	0.432194	0.774936	0.333712	-0.364393	1.03182	0.351398	0.195936	0.24806	-0.556549	1.05267	0.548205	0.856966	-0.104154	-0.739567
GUDCA	Measured	LC	0.455633	-0.409846	1.32111	0.305081	0.955288	0.0540026	-0.463331	0.571336	0.838379	0.523153	0.0517584	-0.50291	0.606426	0.855318	0.638552	-0.229559	-0.886331	0.427213	0.495171	0.98542	0.0367679	-0.622214	0.69575	0.913178	0.844543	0.0793138	-0.371252	0.52988	0.730916	0.813903	-0.143906	-0.726202	0.438389	0.629334	0.774936	-0.00368586	-0.557413	0.550041	0.989621	0.262356	0.756521	-0.175266	1.68831	0.117379	0.699871	-0.229643	-0.795704
TCA	Measured	LC	NA	NA	NA	NA	NA	NA	NA	NA	NA	NA	NA	NA	NA	NA	NA	NA	NA	NA	NA	NA	NA	NA	NA	NA	NA	NA	NA	NA	NA	NA	NA	NA	NA	NA	NA	NA	NA	NA	NA	NA	NA	NA	NA	NA	NA	NA	NA
TCDCA	Measured	LC	NA	NA	NA	NA	NA	NA	NA	NA	NA	NA	NA	NA	NA	NA	NA	NA	NA	NA	NA	NA	NA	NA	NA	NA	NA	NA	NA	NA	NA	NA	NA	NA	NA	NA	NA	NA	NA	NA	NA	NA	-0.312087	-1.63652	1.01234	0.646049	0.856966	-0.409117	-1.19513
TDCA	Measured	LC	NA	NA	NA	NA	NA	NA	NA	NA	NA	NA	NA	NA	NA	NA	NA	NA	NA	NA	NA	NA	NA	NA	NA	NA	NA	NA	NA	NA	NA	NA	NA	NA	NA	NA	NA	NA	NA	NA	NA	NA	0.609876	-0.189036	1.40879	0.140423	0.699871	0.00297391	-0.781771
TLCA	Measured	LC	NA	NA	NA	NA	NA	NA	NA	NA	NA	NA	NA	NA	NA	NA	NA	NA	NA	NA	NA	NA	NA	NA	NA	NA	NA	NA	NA	NA	NA	NA	NA	NA	NA	NA	NA	NA	NA	NA	NA	NA	NA	NA	NA	NA	NA	NA	NA
TMCA	Measured	LC	0.060605	-0.527933	0.649143	0.840533	0.955288	-0.35084	-0.818039	0.116359	0.144762	0.286766	-0.177073	-0.626219	0.272074	0.441842	0.483389	-0.133677	-0.641735	0.37438	0.607406	0.98542	-0.271784	-0.719062	0.175495	0.236988	0.53696	-0.212176	-0.614835	0.190484	0.304572	0.616572	-0.0830654	-0.525971	0.35984	0.714076	0.774936	-0.245288	-0.625878	0.135302	0.209897	0.168665	0.76578	-0.114288	1.64585	0.0938596	0.699871	0.292257	-0.378867
beta-Ala	Measured	LC	0.35652	-0.376138	1.08918	0.342918	0.955288	0.739565	0.129033	1.3501	0.0198398	0.148162	1.03352	0.543501	1.52355	8.33317e-05	0.00232477	-0.0630416	-0.801631	0.675548	0.867539	0.98542	-0.972146	-1.4936	-0.450694	0.000445884	0.00808215	0.890224	0.443852	1.33659	0.000183111	0.0117689	-0.443332	-1.07159	0.184931	0.170191	0.774936	-0.793505	-1.25707	-0.329939	0.00117782	0.00687556	0.966807	0.192905	1.74071	0.0176233	0.235393	0.613841	-0.144196
Dopamine	Measured	LC	NA	NA	NA	NA	NA	NA	NA	NA	NA	NA	NA	NA	NA	NA	NA	NA	NA	NA	NA	NA	NA	NA	NA	NA	NA	NA	NA	NA	NA	NA	NA	NA	NA	NA	NA	NA	NA	NA	NA	NA	-2.37874	-3.1371	-1.62038	9.87e-08	7.42e-06	-2.78919	-3.32305
GABA	Measured	LC	0.225884	-0.25254	0.704309	0.357388	0.955288	-0.119131	-0.571246	0.332984	0.606884	0.448613	0.0375862	-0.420763	0.495935	0.872692	0.638552	-0.0443679	-0.437622	0.348886	0.825523	0.98542	-0.281649	-0.734571	0.171273	0.226291	0.529263	0.0350818	-0.367852	0.438015	0.864898	0.901403	0.0185256	-0.328756	0.365807	0.916971	0.785814	-0.286388	-0.66391	0.0911344	0.140676	0.140641	1.05834	0.365309	1.75138	0.00415859	0.156358	0.109252	-0.600934
Histamine	Measured	LC	0.647689	-0.201371	1.49675	0.138587	0.955288	-0.142153	-0.71195	0.427644	0.626121	0.449017	-0.282975	-0.934135	0.368186	0.396752	0.44274	-0.334292	-1.10019	0.431602	0.394695	0.98542	-0.037685	-0.898838	0.823468	0.931851	0.844543	-0.115309	-0.604038	0.37342	0.644931	0.779733	-0.0799371	-0.786944	0.62707	0.825143	0.774936	-0.23768	-0.96226	0.486899	0.521969	0.212692	1.03332	0.204831	1.86182	0.0177987	0.235393	0.235034	-0.306235
PEA	Measured	LC	NA	NA	NA	NA	NA	NA	NA	NA	NA	NA	NA	NA	NA	NA	NA	NA	NA	NA	NA	NA	NA	NA	NA	NA	NA	NA	NA	NA	NA	NA	NA	NA	NA	NA	NA	NA	NA	NA	NA	NA	NA	NA	NA	NA	NA	NA	NA
Putrescine	Measured	LC	0.570107	-0.164801	1.30501	0.13211	0.955288	-0.156278	-0.654617	0.342061	0.540434	0.432783	-0.0213608	-0.510061	0.46734	0.931931	0.649421	-0.171513	-0.801069	0.458043	0.594761	0.98542	-0.0947562	-0.65438	0.464868	0.740809	0.8365	-0.0224355	-0.438578	0.393707	0.916089	0.92111	-0.0830794	-0.6505	0.484341	0.774818	0.774936	-0.0986192	-0.582754	0.385516	0.690689	0.223499	-0.0117598	-0.974264	0.950745	0.980983	0.871597	-1.3464	-2.07889
Serotonin	Measured	LC	-0.527422	-1.16569	0.110848	0.109027	0.955288	-0.465996	-0.947097	0.0151044	0.0610328	0.209467	-1.01153	-1.54268	-0.480368	0.000341751	0.00476705	-0.00920295	-0.554901	0.536495	0.973709	0.98542	-0.0617438	-0.682606	0.559118	0.845924	0.844543	-0.670434	-1.10012	-0.240752	0.00295923	0.0483514	0.199748	-0.284424	0.683921	0.420954	0.774936	-0.421882	-0.954027	0.110263	0.12385	0.140641	-0.823074	-1.46898	-0.177167	0.0155842	0.235393	-1.233	-1.70077
Spermidine	Measured	LC	-0.0971256	-0.684966	0.490715	0.746859	0.955288	0.146148	-0.427221	0.719517	0.618661	0.449017	-0.416319	-0.916807	0.0841681	0.106727	0.212676	-0.166327	-0.760209	0.427554	0.584497	0.98542	0.698985	0.130379	1.26759	0.0181388	0.119558	-0.216926	-0.650268	0.216416	0.329246	0.635522	0.0408303	-0.46793	0.549591	0.875376	0.778255	0.474368	-0.0185169	0.967252	0.0625863	0.100879	0.633068	-0.14103	1.40717	0.114794	0.699871	0.335961	-0.232398
Spermine	Measured	LC	0.522135	-0.00740222	1.05167	0.0566199	0.955288	0.617821	0.0663375	1.1693	0.030836	0.148162	0.359428	-0.127291	0.846148	0.15147	0.24205	0.116283	-0.368086	0.600653	0.639181	0.98542	0.0599558	-0.438238	0.558149	0.814097	0.8365	0.460812	0.0325707	0.889052	0.0378157	0.175772	0.205648	-0.196956	0.608252	0.319537	0.774936	-0.0561732	-0.481067	0.368721	0.796157	0.227514	-0.0786928	-0.887296	0.729911	0.849443	0.856966	-0.507379	-1.06918
AconAcid	Measured	LC	0.545341	-0.280123	1.37081	0.19888	0.955288	0.392326	-0.317634	1.10229	0.281835	0.336727	0.688955	0.0510806	1.32683	0.0371899	0.11528	-0.117288	-0.976504	0.741928	0.789696	0.98542	-0.414837	-1.20633	0.376654	0.307213	0.644995	0.567887	0.0385766	1.0972	0.0383713	0.175772	-0.208072	-0.931443	0.515299	0.574361	0.774936	-0.286258	-0.968643	0.396126	0.413211	0.197659	0.438765	-0.58125	1.45878	0.402897	0.856966	-0.288628	-1.14554
DiCA(12:0)	Measured	LC	NA	NA	NA	NA	NA	NA	NA	NA	NA	NA	NA	NA	NA	NA	NA	NA	NA	NA	NA	NA	NA	NA	NA	NA	NA	NA	NA	NA	NA	NA	NA	NA	NA	NA	NA	NA	NA	NA	NA	NA	NA	NA	NA	NA	NA	NA	NA
DiCA(14:0)	Measured	LC	NA	NA	NA	NA	NA	NA	NA	NA	NA	NA	NA	NA	NA	NA	NA	NA	NA	NA	NA	NA	NA	NA	NA	NA	NA	NA	NA	NA	NA	NA	NA	NA	NA	NA	NA	NA	NA	NA	NA	NA	NA	NA	NA	NA	NA	NA	NA
HipAcid	Measured	LC	NA	NA	NA	NA	NA	NA	NA	NA	NA	NA	NA	NA	NA	NA	NA	NA	NA	NA	NA	NA	NA	NA	NA	NA	NA	NA	NA	NA	NA	NA	NA	NA	NA	NA	NA	NA	NA	NA	NA	NA	NA	NA	NA	NA	NA	NA	NA
Lac	Measured	LC	0.421261	-0.230325	1.07285	0.208563	0.955288	0.298477	-0.349249	0.946204	0.36899	0.369362	0.115342	-0.513982	0.744667	0.72032	0.599861	-0.0331698	-0.701147	0.634807	0.922696	0.98542	0.269119	-0.523913	1.06215	0.507773	0.735535	0.253311	-0.240397	0.747018	0.317389	0.627222	0.10738	-0.46219	0.67695	0.712647	0.774936	0.11024	-0.554776	0.775256	0.746033	0.227514	0.166963	-0.470004	0.803929	0.609523	0.856966	-0.668699	-1.23668
OH-GlutAcid	Measured	LC	0.411146	-0.421704	1.244	0.336009	0.955288	0.483535	-0.138268	1.10534	0.131187	0.286515	0.488065	-0.120394	1.09652	0.11963	0.230167	-0.352604	-1.14746	0.442252	0.387047	0.98542	-0.310449	-1.05766	0.436757	0.417734	0.702763	0.477296	-0.0194121	0.974004	0.0629918	0.237651	-0.382645	-1.06319	0.297901	0.273495	0.774936	-0.298169	-0.933274	0.336936	0.360031	0.195936	0.381664	-0.56588	1.32921	0.433296	0.856966	0.202554	-0.539461
Suc	Measured	LC	-0.277633	-0.973367	0.418101	0.436314	0.955288	-0.259843	-0.920495	0.40081	0.442917	0.409259	-0.943481	-1.51398	-0.372978	0.0016998	0.0158069	-0.24408	-0.960175	0.472015	0.505911	0.98542	0.433894	-0.227217	1.09501	0.201816	0.529263	-0.621328	-1.1212	-0.121451	0.016883	0.107791	0.12306	-0.480925	0.727046	0.690623	0.774936	0.0654015	-0.517979	0.648782	0.826598	0.230234	-0.583922	-1.30971	0.141868	0.120669	0.699871	-0.879592	-1.47861
Cer(d16:1/18:0)	Measured	FIA	0.593675	-0.0370781	1.22443	0.0685569	0.512537	0.875146	0.274524	1.47577	0.00539402	0.194439	0.54658	-0.0150319	1.10819	0.0598323	0.0965134	0.143899	-0.501952	0.78975	0.663443	0.525802	-0.414722	-1.09986	0.270412	0.238771	0.25508	0.652525	0.193532	1.11152	0.00654248	0.0618475	0.181712	-0.374321	0.737745	0.523519	0.966513	-0.523861	-1.10608	0.0583572	0.0813251	0.311894	0.111768	-0.546178	0.769714	0.740464	0.749531	0.00868334	-0.650931
Cer(d16:1/20:0)	Measured	FIA	-0.273176	-0.966353	0.420001	0.442015	0.535825	0.518602	-0.247275	1.28448	0.18801	0.638734	0.120476	-0.456765	0.697718	0.683521	0.322956	0.154788	-0.6076	0.917175	0.691678	0.525802	-0.14304	-0.857044	0.570963	0.695561	0.428694	0.110781	-0.383942	0.605504	0.661832	0.361414	-0.0666472	-0.73869	0.605395	0.846338	0.990491	-0.1146	-0.737933	0.508734	0.719467	0.69738	0.118778	-0.536353	0.77391	0.723711	0.749531	0.172167	-0.417526
Cer(d16:1/22:0)	Measured	FIA	-0.0641471	-1.12142	0.993125	0.905623	0.633377	-0.171122	-0.962108	0.619864	0.672623	0.814712	-0.34834	-0.99985	0.30317	0.297644	0.209857	-0.0669838	-1.13391	0.999939	0.902357	0.557742	0.0721447	-0.725292	0.869581	0.859679	0.485691	-0.273056	-0.835741	0.289629	0.34418	0.245152	0.111579	-0.77713	1.00029	0.806203	0.990491	-0.0195784	-0.724052	0.684896	0.956685	0.760154	0.161888	-0.704225	1.028	0.715541	0.749531	0.187622	-0.53681
Cer(d16:1/23:0)	Measured	FIA	-0.120308	-1.04555	0.804933	0.799453	0.614565	0.635715	-0.065461	1.33689	0.0791483	0.466808	0.181183	-0.492987	0.855354	0.599746	0.298004	-0.21229	-1.14661	0.72203	0.657213	0.525802	-0.557349	-1.44026	0.325559	0.219399	0.250077	0.303169	-0.238717	0.845056	0.275868	0.217511	-0.259836	-1.09098	0.571309	0.541652	0.970665	-0.673702	-1.43377	0.0863649	0.0858807	0.311894	0.525307	-0.147342	1.19796	0.131696	0.749531	0.460435	-0.169186
Cer(d16:1/24:0)	Measured	FIA	0.25008	-0.531927	1.03209	0.532483	0.557856	0.113055	-0.522477	0.748586	0.728209	0.817052	-0.284215	-0.96761	0.39918	0.41728	0.249742	-0.752373	-1.53961	0.0348666	0.0644837	0.433383	-0.211139	-1.10935	0.687075	0.646177	0.417222	-0.0340731	-0.551063	0.482917	0.897518	0.41691	-0.488837	-1.18168	0.204008	0.170249	0.934974	-0.491369	-1.24919	0.266451	0.207174	0.396237	0.417122	-0.230763	1.06501	0.21242	0.749531	-0.0500551	-0.547535
Cer(d18:1/14:0)	Measured	FIA	-0.300352	-1.05213	0.45143	0.435777	0.534033	0.299921	-0.455715	1.05556	0.438768	0.774838	0.497462	-0.0997689	1.09469	0.106264	0.124655	0.203094	-0.599206	1.00539	0.621073	0.525802	-0.314609	-1.01282	0.383598	0.379646	0.320584	0.316998	-0.205296	0.839291	0.237452	0.208396	-0.28306	-1.0097	0.443577	0.44723	0.966513	-0.102914	-0.719877	0.514049	0.744501	0.70933	-0.021401	-0.653157	0.610355	0.947309	0.755	0.157131	-0.388767
Cer(d18:1/16:0)	Measured	FIA	-0.0376624	-1.12138	1.04605	0.945854	0.642093	0.623331	-0.142925	1.38959	0.114562	0.541099	0.394468	-0.297861	1.0868	0.267258	0.19873	-0.356827	-1.41284	0.699183	0.509587	0.525802	-0.436025	-1.31652	0.444469	0.33451	0.305513	0.442293	-0.131975	1.01656	0.134785	0.166456	-0.483595	-1.39876	0.431572	0.303217	0.940042	-0.472933	-1.23992	0.294059	0.230119	0.405475	-0.146124	-0.835473	0.543226	0.679452	0.749531	0.0555411	-0.53372
Cer(d18:1/18:0(OH))	Measured	FIA	-0.360501	-0.981406	0.260404	0.258332	0.512537	-0.163398	-0.694193	0.367397	0.547883	0.814712	-0.660483	-1.17993	-0.141038	0.0146396	0.087143	-0.0550281	-0.653102	0.543046	0.85732	0.540285	0.630129	0.0282714	1.23199	0.0432439	0.152452	-0.435586	-0.873906	0.00273395	0.0546708	0.133978	0.122409	-0.397948	0.642766	0.645904	0.977362	0.383767	-0.13235	0.899884	0.148617	0.363407	0.238574	-0.399033	0.876182	0.46651	0.749531	0.275346	-0.224162
Cer(d18:1/18:0)	Measured	FIA	-0.585404	-1.16895	-0.00185477	0.05254	0.512537	0.103058	-0.488999	0.695115	0.73382	0.817052	-0.101239	-0.678282	0.475805	0.731798	0.336422	0.26546	-0.308475	0.839395	0.367216	0.525802	-0.140803	-0.841075	0.559469	0.694503	0.428694	-0.125269	-0.600824	0.350286	0.606964	0.34777	-0.0494431	-0.601385	0.502499	0.861036	0.990491	-0.087756	-0.671464	0.495952	0.768952	0.72356	0.0576234	-0.600449	0.715695	0.864376	0.749531	0.243939	-0.326221
Cer(d18:1/18:1)	Measured	FIA	-0.341655	-0.827867	0.144557	0.172054	0.512537	-0.0236893	-0.550271	0.502892	0.929947	0.843317	-0.490083	-0.994934	0.0147678	0.0604745	0.0965134	-0.0755104	-0.523863	0.372842	0.742143	0.526355	0.409036	-0.182547	1.00062	0.178954	0.24838	-0.340037	-0.750769	0.0706938	0.108289	0.157511	-0.00097891	-0.394483	0.392525	0.996121	0.998854	0.248153	-0.243703	0.740009	0.325479	0.447011	0.164675	-0.562001	0.89135	0.658706	0.749531	0.216108	-0.333229
Cer(d18:1/20:0(OH))	Measured	FIA	-0.173078	-0.736692	0.390535	0.548857	0.557856	-0.22327	-0.734982	0.288442	0.39486	0.757333	-0.587786	-1.03905	-0.136518	0.0124692	0.0807989	-0.0957706	-0.63489	0.443349	0.728571	0.525802	0.607277	0.149489	1.06507	0.0109917	0.0851597	-0.421312	-0.827699	-0.0149257	0.0452093	0.128716	0.149781	-0.306438	0.606	0.521608	0.966513	0.412342	0.014645	0.810039	0.0451897	0.280645	-0.232702	-0.710001	0.244596	0.343552	0.749531	-0.113118	-0.633646
Cer(d18:1/20:0)	Measured	FIA	-0.826233	-1.47664	-0.175831	0.0147282	0.512537	-0.149606	-0.81775	0.518538	0.661876	0.814712	-0.0864308	-0.665965	0.493103	0.770765	0.349611	0.366222	-0.310968	1.04341	0.292174	0.525802	-0.384459	-1.08616	0.317242	0.285926	0.284162	-0.240771	-0.73434	0.252798	0.341669	0.244546	-0.056645	-0.684225	0.570935	0.859994	0.990491	-0.17859	-0.779775	0.422596	0.561916	0.604744	-0.00151377	-0.611104	0.608076	0.996135	0.773506	0.15531	-0.42431
Cer(d18:1/22:0)	Measured	FIA	-0.407099	-0.962473	0.148276	0.154478	0.512537	-0.216849	-0.776502	0.342804	0.449698	0.774838	-0.553611	-1.04055	-0.066673	0.0284985	0.087143	-0.0620661	-0.60746	0.483328	0.824036	0.539949	0.433532	-0.0990381	0.966101	0.114316	0.215325	-0.444603	-0.867754	-0.0214511	0.0424529	0.128534	0.0357465	-0.419678	0.491171	0.878093	0.990491	0.311589	-0.143099	0.766278	0.182725	0.371489	0.112992	-0.476921	0.702904	0.708826	0.749531	0.484727	-0.0460484
Cer(d18:1/23:0)	Measured	FIA	-0.283431	-0.817029	0.250166	0.300793	0.512537	-0.132393	-0.659194	0.394409	0.623588	0.814712	-0.436913	-0.900772	0.0269448	0.0683567	0.101054	-0.1017	-0.618828	0.415427	0.700864	0.525802	0.341645	-0.154719	0.838009	0.180909	0.248567	-0.330631	-0.736654	0.0753918	0.114108	0.160232	-0.00253091	-0.435576	0.430514	0.990887	0.998854	0.223527	-0.198916	0.64597	0.302575	0.434023	0.0258095	-0.530909	0.582528	0.927937	0.755	0.414893	-0.0714871
Cer(d18:1/24:0)	Measured	FIA	-0.216007	-0.733221	0.301208	0.415332	0.532222	-0.100143	-0.611618	0.411332	0.702126	0.814712	-0.502031	-0.962748	-0.0413152	0.0355783	0.087143	-0.165478	-0.645943	0.314987	0.501486	0.525802	0.409949	-0.0627097	0.882608	0.0928013	0.194739	-0.335735	-0.744246	0.0727757	0.110846	0.158673	0.0012511	-0.405986	0.408489	0.995209	0.998854	0.221037	-0.184424	0.626498	0.288263	0.430015	0.135376	-0.505171	0.775922	0.680349	0.749531	0.521264	-0.0239626
Cer(d18:1/24:1)	Measured	FIA	-0.250184	-0.806063	0.305695	0.3802	0.528464	-0.121392	-0.643434	0.40065	0.649728	0.814712	-0.518312	-0.98868	-0.047944	0.0336091	0.087143	-0.198942	-0.72914	0.331256	0.464107	0.525802	0.523045	0.0317052	1.01439	0.0399357	0.149365	-0.361093	-0.777732	0.0555452	0.0929557	0.150715	-0.02999	-0.47717	0.41719	0.895727	0.994713	0.344532	-0.0780272	0.767091	0.113658	0.343291	0.141193	-0.527105	0.80949	0.680451	0.749531	0.470117	-0.0936517
Cer(d18:1/25:0)	Measured	FIA	-0.349882	-0.909448	0.209684	0.223766	0.512537	-0.136163	-0.653348	0.381021	0.607183	0.814712	-0.476975	-0.949898	-0.00405162	0.0513113	0.0950218	-0.119622	-0.653286	0.414042	0.661536	0.525802	0.473717	-0.0272904	0.974725	0.067323	0.18257	-0.35969	-0.776149	0.0567698	0.0940736	0.150715	-0.0226218	-0.471805	0.426561	0.921597	0.998854	0.346344	-0.0804763	0.773163	0.115369	0.343291	0.239337	-0.402643	0.881317	0.468124	0.749531	0.337847	-0.160352
Cer(d18:1/26:0)	Measured	FIA	-0.394235	-0.95532	0.166851	0.172089	0.512537	-0.0812711	-0.596526	0.433984	0.757968	0.819257	-0.413095	-0.879141	0.0529512	0.0859605	0.112474	-0.0864034	-0.617297	0.44449	0.75052	0.526355	0.421531	-0.0576872	0.900748	0.0883381	0.192239	-0.322824	-0.739621	0.0939723	0.132624	0.165715	-0.0350354	-0.481781	0.41171	0.878197	0.990491	0.327546	-0.0830254	0.738118	0.121537	0.343291	0.125599	-0.466728	0.717926	0.679351	0.749531	0.225202	-0.290644
Cer(d18:1/26:1)	Measured	FIA	-0.271503	-0.779223	0.236218	0.297569	0.512537	-0.102956	-0.630608	0.424696	0.703097	0.814712	-0.516755	-0.963629	-0.0698806	0.025963	0.087143	-0.155357	-0.631588	0.320874	0.524292	0.525802	0.429988	-0.0163856	0.876362	0.0624354	0.177763	-0.375907	-0.778239	0.0264238	0.0704877	0.143251	0.000291937	-0.396837	0.397421	0.998854	0.998854	0.268321	-0.116376	0.653019	0.175132	0.371489	0.0629931	-0.523823	0.649809	0.83415	0.749531	0.432109	-0.0631496
Cer(d18:2/14:0)	Measured	FIA	-0.207561	-1.06895	0.653831	0.637942	0.574282	0.0618526	-0.662746	0.786451	0.867528	0.835619	0.459963	-0.102103	1.02203	0.112441	0.127205	0.67426	-0.251168	1.59969	0.156952	0.504768	-0.178108	-0.873066	0.51685	0.616747	0.408699	0.276652	-0.213462	0.766765	0.271633	0.216488	0.27794	-0.503798	1.05968	0.487756	0.966513	0.0313887	-0.57708	0.639857	0.919698	0.753766	0.297159	-0.520722	1.11504	0.479463	0.749531	0.0255434	-0.638359
Cer(d18:2/16:0)	Measured	FIA	0.029307	-0.750789	0.809403	0.941476	0.642093	0.193351	-0.480612	0.867313	0.5754	0.814712	0.249016	-0.393146	0.891178	0.44934	0.253795	0.250383	-0.55252	1.05329	0.542692	0.525802	-0.710796	-1.51726	0.0956713	0.0877182	0.192239	0.187331	-0.331145	0.705807	0.480742	0.297822	0.148294	-0.535059	0.831648	0.671646	0.984412	-0.636624	-1.31583	0.0425822	0.0696115	0.304385	0.0328996	-0.776477	0.842276	0.936795	0.755	-0.340199	-0.978108
Cer(d18:2/18:0)	Measured	FIA	0.0497109	-0.69496	0.794382	0.896212	0.633377	0.457264	-0.192795	1.10732	0.171612	0.634473	0.921532	0.397292	1.44577	0.000888427	0.0188757	0.256231	-0.544388	1.05685	0.532164	0.525802	-0.99801	-1.64688	-0.349136	0.00339205	0.067768	0.670588	0.214449	1.12673	0.00498509	0.0618475	-0.233411	-0.931307	0.464484	0.513869	0.966513	-0.713606	-1.28288	-0.144332	0.0160003	0.187784	0.0839812	-0.732122	0.900085	0.840917	0.749531	-0.238555	-0.909065
Cer(d18:2/18:1)	Measured	FIA	-0.0480262	-0.764051	0.667999	0.895721	0.633377	0.300998	-0.303441	0.905438	0.331823	0.74716	0.283125	-0.182045	0.748295	0.236217	0.187975	-0.303004	-1.05978	0.45377	0.434783	0.525802	0.0720215	-0.470756	0.614799	0.79544	0.462746	0.248555	-0.165067	0.662177	0.242093	0.210493	-0.464726	-1.09127	0.161821	0.149612	0.883875	0.122505	-0.35948	0.60449	0.619629	0.645108	0.447001	-0.283852	1.17785	0.235861	0.749531	0.115534	-0.349207
Cer(d18:2/20:0)	Measured	FIA	-0.0984831	-1.02105	0.824082	0.834774	0.6253	0.529376	-0.210097	1.26885	0.164228	0.634473	0.804077	0.281622	1.32653	0.00337289	0.0382477	0.242828	-0.752662	1.23832	0.633813	0.525802	-0.806854	-1.45792	-0.155789	0.0172496	0.101353	0.654024	0.189253	1.11879	0.00708608	0.0618475	-0.269639	-1.11708	0.577799	0.534506	0.970665	-0.634059	-1.2164	-0.0517173	0.0356545	0.263804	-0.0119519	-0.747516	0.723612	0.974712	0.768663	-0.225038	-0.885802
Cer(d18:2/22:0)	Measured	FIA	-0.496797	-1.07012	0.0765261	0.0930994	0.512537	-0.210724	-0.814361	0.392914	0.495708	0.803093	-0.389127	-0.889346	0.111092	0.131051	0.13654	0.112991	-0.454232	0.680215	0.697198	0.525802	0.339146	-0.201464	0.879757	0.222253	0.250077	-0.382999	-0.823856	0.057858	0.0921874	0.150715	0.069878	-0.397395	0.537151	0.770143	0.990491	0.341466	-0.118612	0.801544	0.149359	0.363407	0.154933	-0.57087	0.880736	0.677328	0.749531	-0.158246	-0.730387
Cer(d18:2/23:0)	Measured	FIA	-0.602356	-1.18488	-0.019828	0.04583	0.512537	-0.102402	-0.654889	0.450084	0.717301	0.814712	-0.31238	-0.797329	0.172569	0.210217	0.176579	0.193766	-0.382004	0.769537	0.511297	0.525802	0.406762	-0.120477	0.934001	0.134217	0.234242	-0.313988	-0.74325	0.115275	0.155261	0.177458	0.0733579	-0.426085	0.572801	0.774125	0.990491	0.42515	-0.0255399	0.875839	0.0678693	0.304385	0.350074	-0.248231	0.948379	0.256523	0.749531	0.326366	-0.245393
Cer(d18:2/24:0)	Measured	FIA	-0.302686	-0.851613	0.24624	0.282863	0.512537	-0.127663	-0.669402	0.414076	0.645351	0.814712	-0.474502	-0.964015	0.0150113	0.0608423	0.0965134	-0.0489892	-0.580734	0.482756	0.857135	0.540285	0.452337	-0.0866044	0.991279	0.103661	0.205307	-0.349318	-0.771243	0.0726064	0.108275	0.157511	0.0576474	-0.390743	0.506037	0.801648	0.990491	0.313184	-0.143725	0.770093	0.182623	0.371489	0.429049	-0.187193	1.04529	0.17804	0.749531	0.401005	-0.105959
Cer(d18:2/24:1)	Measured	FIA	-0.357673	-0.930464	0.215118	0.224379	0.512537	-0.0576396	-0.599666	0.484387	0.835396	0.822214	-0.399257	-0.883132	0.0846192	0.109538	0.126319	-0.0665214	-0.6276	0.494557	0.816807	0.539949	0.505593	-0.0210265	1.03221	0.0632983	0.177763	-0.307115	-0.730618	0.116388	0.158797	0.178728	-0.011224	-0.483436	0.460988	0.96295	0.998854	0.407146	-0.0433441	0.857636	0.0799985	0.311894	0.498465	-0.289725	1.28665	0.220515	0.749531	0.417765	-0.104051
CE(14:0)	Measured	FIA	NA	NA	NA	NA	NA	NA	NA	NA	NA	NA	NA	NA	NA	NA	NA	NA	NA	NA	NA	NA	NA	NA	NA	NA	NA	NA	NA	NA	NA	NA	NA	NA	NA	NA	NA	NA	NA	NA	NA	NA	0.429905	-0.105125	0.964935	0.12113	0.749531	0.00463715	-0.655261
CE(14:1)	Measured	FIA	NA	NA	NA	NA	NA	NA	NA	NA	NA	NA	NA	NA	NA	NA	NA	NA	NA	NA	NA	NA	NA	NA	NA	NA	NA	NA	NA	NA	NA	NA	NA	NA	NA	NA	NA	NA	NA	NA	NA	NA	0.173874	-0.999694	1.34744	0.772634	0.749531	0.20778	-0.529691
CE(15:0)	Measured	FIA	NA	NA	NA	NA	NA	NA	NA	NA	NA	NA	NA	NA	NA	NA	NA	NA	NA	NA	NA	NA	NA	NA	NA	NA	NA	NA	NA	NA	NA	NA	NA	NA	NA	NA	NA	NA	NA	NA	NA	NA	0.450431	-0.269508	1.17037	0.225423	0.749531	0.216272	-0.332266
CE(15:1)	Measured	FIA	NA	NA	NA	NA	NA	NA	NA	NA	NA	NA	NA	NA	NA	NA	NA	NA	NA	NA	NA	NA	NA	NA	NA	NA	NA	NA	NA	NA	NA	NA	NA	NA	NA	NA	NA	NA	NA	NA	NA	NA	NA	NA	NA	NA	NA	NA	NA
CE(16:0)	Measured	FIA	NA	NA	NA	NA	NA	NA	NA	NA	NA	NA	NA	NA	NA	NA	NA	NA	NA	NA	NA	NA	NA	NA	NA	NA	NA	NA	NA	NA	NA	NA	NA	NA	NA	NA	NA	NA	NA	NA	NA	NA	NA	NA	NA	NA	NA	NA	NA
CE(16:1)	Measured	FIA	NA	NA	NA	NA	NA	NA	NA	NA	NA	NA	NA	NA	NA	NA	NA	NA	NA	NA	NA	NA	NA	NA	NA	NA	NA	NA	NA	NA	NA	NA	NA	NA	NA	NA	NA	NA	NA	NA	NA	NA	NA	NA	NA	NA	NA	NA	NA
CE(17:0)	Measured	FIA	NA	NA	NA	NA	NA	NA	NA	NA	NA	NA	NA	NA	NA	NA	NA	NA	NA	NA	NA	NA	NA	NA	NA	NA	NA	NA	NA	NA	NA	NA	NA	NA	NA	NA	NA	NA	NA	NA	NA	NA	0.109651	-0.678812	0.898114	0.786223	0.749531	-0.0379576	-0.692681
CE(17:1)	Measured	FIA	NA	NA	NA	NA	NA	NA	NA	NA	NA	NA	NA	NA	NA	NA	NA	NA	NA	NA	NA	NA	NA	NA	NA	NA	NA	NA	NA	NA	NA	NA	NA	NA	NA	NA	NA	NA	NA	NA	NA	NA	NA	NA	NA	NA	NA	NA	NA
CE(18:0)	Measured	FIA	NA	NA	NA	NA	NA	NA	NA	NA	NA	NA	NA	NA	NA	NA	NA	NA	NA	NA	NA	NA	NA	NA	NA	NA	NA	NA	NA	NA	NA	NA	NA	NA	NA	NA	NA	NA	NA	NA	NA	NA	NA	NA	NA	NA	NA	NA	NA
CE(18:1)	Measured	FIA	0.322029	-0.401749	1.04581	0.385642	0.528464	0.389312	-0.273733	1.05236	0.253039	0.65831	0.239363	-0.383247	0.861973	0.453226	0.253801	-0.418688	-1.18343	0.34605	0.286279	0.525802	-0.653911	-1.45232	0.144501	0.112151	0.214878	0.301066	-0.19412	0.796251	0.236647	0.208396	-0.369951	-1.01627	0.276367	0.265	0.940042	-0.723417	-1.3982	-0.0486374	0.0385127	0.263804	NA	NA	NA	NA	NA	NA	NA
CE(18:2)	Measured	FIA	0.140855	-0.504444	0.786154	0.669865	0.574282	0.547096	-0.0388376	1.13303	0.0707476	0.462061	0.510036	-0.0992807	1.11935	0.104574	0.12455	-0.319031	-0.957831	0.319768	0.330431	0.525802	-0.764258	-1.52029	-0.00822902	0.0507905	0.163297	0.437984	-0.0425247	0.918493	0.0775004	0.144643	-0.464099	-1.02752	0.099319	0.110048	0.872384	-0.669871	-1.30276	-0.0369849	0.0409876	0.264573	0.263764	-0.489189	1.01672	0.495281	0.749531	-0.0584093	-0.760037
CE(18:3)	Measured	FIA	0.164287	-0.584409	0.912984	0.668228	0.574282	0.140444	-0.42217	0.703057	0.625917	0.814712	0.195999	-0.298621	0.690619	0.439517	0.251295	-0.502416	-1.21816	0.213323	0.172497	0.504768	-0.0394749	-0.599773	0.520823	0.890499	0.498312	0.173066	-0.259178	0.605311	0.434732	0.27748	-0.523965	-1.11915	0.0712154	0.0879972	0.848051	-0.0134956	-0.500673	0.473682	0.956825	0.760154	0.2793	-0.332186	0.890786	0.37464	0.749531	0.603052	0.0778646
CE(20:0)	Measured	FIA	-0.314724	-1.08127	0.451826	0.423234	0.534033	0.158218	-0.448352	0.764789	0.61051	0.814712	-0.0184688	-0.562552	0.525614	0.947112	0.392927	-0.0124833	-0.787073	0.762107	0.974876	0.568185	0.0568438	-0.611859	0.725547	0.868074	0.487962	0.000569928	-0.456482	0.457622	0.998056	0.43927	-0.106118	-0.777231	0.564996	0.757368	0.990491	0.0447769	-0.538545	0.628099	0.880758	0.742019	NA	NA	NA	NA	NA	NA	NA
CE(20:1)	Measured	FIA	-0.143991	-0.766632	0.47865	0.651518	0.574282	0.0181444	-0.50989	0.546179	0.946462	0.853898	-0.278703	-0.890717	0.33331	0.374622	0.240459	-0.0731113	-0.644961	0.498738	0.802742	0.539949	-0.0027203	-0.755911	0.75047	0.994369	0.524783	-0.11876	-0.583921	0.346401	0.618058	0.347816	-0.0105608	-0.514844	0.493722	0.967353	0.998854	-0.166466	-0.782283	0.44935	0.59759	0.627221	NA	NA	NA	NA	NA	NA	NA
CE(20:3)	Measured	FIA	NA	NA	NA	NA	NA	NA	NA	NA	NA	NA	NA	NA	NA	NA	NA	NA	NA	NA	NA	NA	NA	NA	NA	NA	NA	NA	NA	NA	NA	NA	NA	NA	NA	NA	NA	NA	NA	NA	NA	NA	NA	NA	NA	NA	NA	NA	NA
CE(20:4)	Measured	FIA	NA	NA	NA	NA	NA	NA	NA	NA	NA	NA	NA	NA	NA	NA	NA	NA	NA	NA	NA	NA	NA	NA	NA	NA	NA	NA	NA	NA	NA	NA	NA	NA	NA	NA	NA	NA	NA	NA	NA	NA	-0.0341658	-0.835383	0.767052	0.933701	0.755	0.272673	-0.410215
CE(20:5)	Measured	FIA	0.321438	-0.413885	1.05676	0.393978	0.529743	0.269984	-0.378182	0.918151	0.416556	0.763305	-0.095471	-0.674466	0.483524	0.747352	0.342416	-0.169094	-0.934481	0.596292	0.666106	0.525802	0.383491	-0.326074	1.09306	0.292473	0.284162	0.0815222	-0.403285	0.566329	0.742513	0.383657	0.0770514	-0.566398	0.720501	0.814993	0.990491	0.184737	-0.429027	0.798501	0.556767	0.604744	NA	NA	NA	NA	NA	NA	NA
CE(22:0)	Measured	FIA	-0.380492	-1.28651	0.525524	0.412749	0.532222	-0.487993	-1.32375	0.347767	0.255668	0.65831	0.196798	-0.431988	0.825584	0.54123	0.276876	0.228804	-0.783624	1.24123	0.658933	0.525802	0.0974248	-0.707432	0.902282	0.813037	0.465021	-0.0621563	-0.604453	0.480141	0.822782	0.396649	-0.130284	-0.973957	0.713388	0.762866	0.990491	0.388675	-0.335119	1.11247	0.295487	0.430015	NA	NA	NA	NA	NA	NA	NA
CE(22:1)	Measured	FIA	NA	NA	NA	NA	NA	NA	NA	NA	NA	NA	NA	NA	NA	NA	NA	NA	NA	NA	NA	NA	NA	NA	NA	NA	NA	NA	NA	NA	NA	NA	NA	NA	NA	NA	NA	NA	NA	NA	NA	NA	-1.03145	-1.8866	-0.176304	0.0217032	0.748368	-0.358616	-1.11095
CE(22:2)	Measured	FIA	0.351584	-0.674541	1.37771	0.503693	0.556161	0.402372	-0.512832	1.31757	0.391275	0.757333	-0.313943	-0.980969	0.353083	0.358891	0.237072	-0.663574	-1.79786	0.47071	0.25476	0.525802	0.752185	-0.0742216	1.57859	0.078003	0.18888	-0.0640453	-0.652526	0.524436	0.831588	0.398088	-0.184067	-1.11259	0.744456	0.698569	0.984412	0.470999	-0.27878	1.22078	0.221559	0.400043	NA	NA	NA	NA	NA	NA	NA
CE(22:5)	Measured	FIA	NA	NA	NA	NA	NA	NA	NA	NA	NA	NA	NA	NA	NA	NA	NA	NA	NA	NA	NA	NA	NA	NA	NA	NA	NA	NA	NA	NA	NA	NA	NA	NA	NA	NA	NA	NA	NA	NA	NA	NA	NA	NA	NA	NA	NA	NA	NA
CE(22:6)	Measured	FIA	NA	NA	NA	NA	NA	NA	NA	NA	NA	NA	NA	NA	NA	NA	NA	NA	NA	NA	NA	NA	NA	NA	NA	NA	NA	NA	NA	NA	NA	NA	NA	NA	NA	NA	NA	NA	NA	NA	NA	NA	NA	NA	NA	NA	NA	NA	NA
p-Cresol-SO4	Measured	LC	-0.0353815	-0.978771	0.908008	0.941575	0.955288	0.179484	-0.562945	0.921913	0.636839	0.449987	0.647471	0.0821642	1.21278	0.0273754	0.1067	0.654349	-0.32713	1.63583	0.194839	0.98542	-0.299096	-0.969939	0.371747	0.384662	0.697243	0.462957	-0.0419668	0.96788	0.075796	0.262128	0.221492	-0.599825	1.04281	0.598455	0.774936	-0.0820546	-0.686806	0.522697	0.790919	0.227514	0.155293	-0.470912	0.781497	0.628897	0.856966	0.363953	-0.374907
DG(14:0_14:0)	Measured	FIA	NA	NA	NA	NA	NA	NA	NA	NA	NA	NA	NA	NA	NA	NA	NA	NA	NA	NA	NA	NA	NA	NA	NA	NA	NA	NA	NA	NA	NA	NA	NA	NA	NA	NA	NA	NA	NA	NA	NA	NA	-0.508758	-1.20092	0.183403	0.155463	0.749531	0.0143059	-0.522476
DG(14:0_18:1)	Measured	FIA	-0.0736827	-0.663962	0.516596	0.807312	0.616199	0.0569239	-0.442803	0.556651	0.823869	0.819257	-0.17313	-0.608052	0.261791	0.437436	0.251194	-0.237276	-0.789534	0.314982	0.402098	0.525802	0.185252	-0.23265	0.603155	0.387385	0.320584	-0.105223	-0.501593	0.291148	0.604173	0.34777	-0.129911	-0.584771	0.324949	0.577069	0.970665	0.106014	-0.258944	0.470971	0.570596	0.60641	NA	NA	NA	NA	NA	NA	NA
DG(14:0_18:2)	Measured	FIA	NA	NA	NA	NA	NA	NA	NA	NA	NA	NA	NA	NA	NA	NA	NA	NA	NA	NA	NA	NA	NA	NA	NA	NA	NA	NA	NA	NA	NA	NA	NA	NA	NA	NA	NA	NA	NA	NA	NA	NA	-0.0726641	-0.962876	0.817547	0.873491	0.750956	0.224337	-0.305936
DG(14:0_20:0)	Measured	FIA	NA	NA	NA	NA	NA	NA	NA	NA	NA	NA	NA	NA	NA	NA	NA	NA	NA	NA	NA	NA	NA	NA	NA	NA	NA	NA	NA	NA	NA	NA	NA	NA	NA	NA	NA	NA	NA	NA	NA	NA	NA	NA	NA	NA	NA	NA	NA
DG(14:1_18:1)	Measured	FIA	NA	NA	NA	NA	NA	NA	NA	NA	NA	NA	NA	NA	NA	NA	NA	NA	NA	NA	NA	NA	NA	NA	NA	NA	NA	NA	NA	NA	NA	NA	NA	NA	NA	NA	NA	NA	NA	NA	NA	NA	-0.370324	-1.01009	0.269438	0.261588	0.749531	-0.366003	-0.966263
DG(14:1_20:2)	Measured	FIA	NA	NA	NA	NA	NA	NA	NA	NA	NA	NA	NA	NA	NA	NA	NA	NA	NA	NA	NA	NA	NA	NA	NA	NA	NA	NA	NA	NA	NA	NA	NA	NA	NA	NA	NA	NA	NA	NA	NA	NA	NA	NA	NA	NA	NA	NA	NA
DG(16:0_16:0)	Measured	FIA	NA	NA	NA	NA	NA	NA	NA	NA	NA	NA	NA	NA	NA	NA	NA	NA	NA	NA	NA	NA	NA	NA	NA	NA	NA	NA	NA	NA	NA	NA	NA	NA	NA	NA	NA	NA	NA	NA	NA	NA	NA	NA	NA	NA	NA	NA	NA
DG(16:0_16:1)	Measured	FIA	NA	NA	NA	NA	NA	NA	NA	NA	NA	NA	NA	NA	NA	NA	NA	NA	NA	NA	NA	NA	NA	NA	NA	NA	NA	NA	NA	NA	NA	NA	NA	NA	NA	NA	NA	NA	NA	NA	NA	NA	0.526615	-0.118498	1.17173	0.115445	0.749531	0.0710575	-0.378341
DG(16:0_18:1)	Measured	FIA	-0.0387554	-0.657319	0.579808	0.902556	0.633377	-0.0733432	-0.534888	0.388202	0.756218	0.819257	-0.373183	-0.871952	0.125585	0.146212	0.144175	-0.594778	-1.09597	-0.0935883	0.0224024	0.395264	0.297622	-0.251676	0.846921	0.291265	0.284162	-0.191713	-0.606485	0.223059	0.36748	0.253187	-0.437593	-0.880574	0.00538736	0.0560988	0.822763	0.0989736	-0.365116	0.563063	0.676984	0.672292	0.271393	-0.379144	0.92193	0.417142	0.749531	0.164071	-0.32334
DG(16:0_18:2)	Measured	FIA	-0.471317	-1.07436	0.131729	0.129278	0.512537	-0.249861	-0.662587	0.162865	0.238713	0.65831	-0.540182	-1.0885	0.00813806	0.056832	0.0953174	-0.440121	-0.882751	0.00250883	0.0546113	0.433383	-0.00485325	-0.68609	0.676383	0.988892	0.52346	-0.341997	-0.729868	0.0458746	0.0875085	0.147169	-0.397727	-0.807779	0.0123251	0.0606057	0.822763	-0.20408	-0.756598	0.348437	0.471044	0.545392	-0.0819642	-0.836038	0.672109	0.832099	0.749531	-0.243504	-0.83502
DG(16:0_20:0)	Measured	FIA	NA	NA	NA	NA	NA	NA	NA	NA	NA	NA	NA	NA	NA	NA	NA	NA	NA	NA	NA	NA	NA	NA	NA	NA	NA	NA	NA	NA	NA	NA	NA	NA	NA	NA	NA	NA	NA	NA	NA	NA	NA	NA	NA	NA	NA	NA	NA
DG(16:0_20:3)	Measured	FIA	-0.0347758	-0.574991	0.505439	0.899895	0.633377	0.0522573	-0.404762	0.509277	0.82321	0.819257	-0.308627	-0.785766	0.168512	0.208345	0.176352	-0.400559	-0.863983	0.062865	0.0939099	0.445001	0.278558	-0.229009	0.786126	0.285128	0.284162	-0.151554	-0.557533	0.254425	0.466339	0.293837	-0.161299	-0.563114	0.240515	0.433547	0.966513	0.107217	-0.322491	0.536924	0.62605	0.649175	0.305163	-0.495755	1.10608	0.458436	0.749531	-0.163045	-0.862186
DG(16:0_20:4)	Measured	FIA	NA	NA	NA	NA	NA	NA	NA	NA	NA	NA	NA	NA	NA	NA	NA	NA	NA	NA	NA	NA	NA	NA	NA	NA	NA	NA	NA	NA	NA	NA	NA	NA	NA	NA	NA	NA	NA	NA	NA	NA	0.447849	-0.289611	1.18531	0.239152	0.749531	0.283412	-0.214273
DG(16:1_18:0)	Measured	FIA	NA	NA	NA	NA	NA	NA	NA	NA	NA	NA	NA	NA	NA	NA	NA	NA	NA	NA	NA	NA	NA	NA	NA	NA	NA	NA	NA	NA	NA	NA	NA	NA	NA	NA	NA	NA	NA	NA	NA	NA	0.190547	-0.441436	0.82253	0.557025	0.749531	-0.0110118	-0.531969
DG(16:1_18:1)	Measured	FIA	NA	NA	NA	NA	NA	NA	NA	NA	NA	NA	NA	NA	NA	NA	NA	NA	NA	NA	NA	NA	NA	NA	NA	NA	NA	NA	NA	NA	NA	NA	NA	NA	NA	NA	NA	NA	NA	NA	NA	NA	0.0346765	-0.587594	0.656947	0.913433	0.755	0.0620238	-0.431294
DG(16:1_18:2)	Measured	FIA	-0.14549	-0.813527	0.522547	0.670564	0.574282	-0.037117	-0.569484	0.49525	0.891631	0.837436	-0.041251	-0.551796	0.469294	0.874548	0.371316	-0.134023	-0.765714	0.497668	0.678577	0.525802	-0.183786	-0.767524	0.399952	0.538831	0.381288	-0.0539362	-0.486185	0.378313	0.807369	0.394173	-0.172964	-0.707971	0.362043	0.527976	0.966513	-0.165878	-0.660237	0.328481	0.5125	0.570372	0.120222	-0.601026	0.841469	0.745159	0.749531	0.171433	-0.413395
DG(16:1_20:0)	Measured	FIA	NA	NA	NA	NA	NA	NA	NA	NA	NA	NA	NA	NA	NA	NA	NA	NA	NA	NA	NA	NA	NA	NA	NA	NA	NA	NA	NA	NA	NA	NA	NA	NA	NA	NA	NA	NA	NA	NA	NA	NA	0.114996	-0.599234	0.829225	0.753548	0.749531	0.398688	-0.111723
DG(17:0_17:1)	Measured	FIA	NA	NA	NA	NA	NA	NA	NA	NA	NA	NA	NA	NA	NA	NA	NA	NA	NA	NA	NA	NA	NA	NA	NA	NA	NA	NA	NA	NA	NA	NA	NA	NA	NA	NA	NA	NA	NA	NA	NA	NA	NA	NA	NA	NA	NA	NA	NA
DG(17:0_18:1)	Measured	FIA	-0.373833	-1.14726	0.399595	0.346151	0.519582	-0.215084	-0.79371	0.363542	0.46828	0.783734	-0.46016	-1.08362	0.163301	0.151687	0.144344	0.16947	-0.565503	0.904443	0.652472	0.525802	0.509483	-0.28928	1.30825	0.214678	0.250077	-0.337531	-0.817541	0.142479	0.171677	0.184719	0.22749	-0.41537	0.870351	0.489795	0.966513	0.385534	-0.284385	1.05545	0.262443	0.419451	0.0559686	-0.584233	0.696171	0.864592	0.749531	0.181311	-0.480871
DG(18:0_20:0)	Measured	FIA	NA	NA	NA	NA	NA	NA	NA	NA	NA	NA	NA	NA	NA	NA	NA	NA	NA	NA	NA	NA	NA	NA	NA	NA	NA	NA	NA	NA	NA	NA	NA	NA	NA	NA	NA	NA	NA	NA	NA	NA	NA	NA	NA	NA	NA	NA	NA
DG(18:0_20:4)	Measured	FIA	-0.385994	-0.848572	0.0765833	0.105647	0.512537	-0.0864581	-0.460551	0.287635	0.651721	0.814712	-0.179114	-0.723264	0.365035	0.520568	0.273503	-0.265629	-0.464048	-0.0672094	0.0103049	0.390198	0.194996	-0.434733	0.824725	0.545532	0.381288	-0.115272	-0.488747	0.258202	0.546793	0.330411	-0.282027	-0.484118	-0.079935	0.00755447	0.470279	0.139672	-0.344259	0.623603	0.573064	0.60641	0.108971	-0.547781	0.765722	0.746283	0.749531	0.369793	-0.117923
DG(18:1_18:1)	Measured	FIA	-0.364377	-1.10655	0.377799	0.338649	0.519582	-0.314843	-0.871058	0.241373	0.270375	0.6814	-0.729588	-1.31459	-0.144584	0.0165769	0.087143	-0.493249	-1.17452	0.188017	0.159541	0.504768	0.460478	-0.251784	1.17274	0.208574	0.250077	-0.499124	-0.969754	-0.0284931	0.0405972	0.128534	-0.313468	-0.911298	0.284362	0.306943	0.940042	0.209498	-0.397186	0.816181	0.500324	0.56659	0.350269	-0.336661	1.0372	0.32206	0.749531	0.241565	-0.301579
DG(18:1_18:2)	Measured	FIA	-0.345009	-1.07237	0.382347	0.355172	0.519582	0.117394	-0.328731	0.56352	0.607369	0.814712	-0.455341	-1.05229	0.141604	0.13861	0.141537	-0.574587	-1.09613	-0.0530422	0.0336447	0.433383	0.277852	-0.484914	1.04062	0.477212	0.364148	-0.0706039	-0.492986	0.351779	0.743986	0.383657	-0.479161	-0.980435	0.0221132	0.0643565	0.829208	-0.116152	-0.753493	0.521188	0.721811	0.69738	-0.329164	-1.01942	0.361087	0.354125	0.749531	-0.0401821	-0.675995
DG(18:1_18:3)	Measured	FIA	NA	NA	NA	NA	NA	NA	NA	NA	NA	NA	NA	NA	NA	NA	NA	NA	NA	NA	NA	NA	NA	NA	NA	NA	NA	NA	NA	NA	NA	NA	NA	NA	NA	NA	NA	NA	NA	NA	NA	NA	NA	NA	NA	NA	NA	NA	NA
DG(18:1_18:4)	Measured	FIA	NA	NA	NA	NA	NA	NA	NA	NA	NA	NA	NA	NA	NA	NA	NA	NA	NA	NA	NA	NA	NA	NA	NA	NA	NA	NA	NA	NA	NA	NA	NA	NA	NA	NA	NA	NA	NA	NA	NA	NA	NA	NA	NA	NA	NA	NA	NA
DG(18:1_20:0)	Measured	FIA	NA	NA	NA	NA	NA	NA	NA	NA	NA	NA	NA	NA	NA	NA	NA	NA	NA	NA	NA	NA	NA	NA	NA	NA	NA	NA	NA	NA	NA	NA	NA	NA	NA	NA	NA	NA	NA	NA	NA	NA	NA	NA	NA	NA	NA	NA	NA
DG(18:1_20:1)	Measured	FIA	-0.679592	-1.23109	-0.128096	0.0178698	0.512537	-0.389038	-0.986604	0.208528	0.205428	0.638734	-0.306198	-0.863138	0.250741	0.284277	0.203598	0.129856	-0.394135	0.653847	0.628415	0.525802	0.524573	-0.131252	1.1804	0.120664	0.217035	-0.419298	-0.87648	0.0378849	0.0757179	0.144643	-0.0968742	-0.565321	0.371573	0.686239	0.984412	0.659923	0.102648	1.2172	0.0226265	0.233684	0.622469	-0.0828418	1.32778	0.0893863	0.749531	0.326454	-0.271921
DG(18:1_20:2)	Measured	FIA	-0.14637	-0.820239	0.527499	0.671387	0.574282	-0.0819242	-0.645899	0.482051	0.77656	0.819257	0.177988	-0.385608	0.741585	0.53759	0.276351	-0.0157801	-0.660681	0.62912	0.961862	0.56681	-0.361313	-1.02326	0.300632	0.28773	0.284162	0.022463	-0.443158	0.488084	0.924886	0.418203	-0.163029	-0.713832	0.387774	0.563335	0.970665	-0.185931	-0.747577	0.375716	0.518153	0.574188	NA	NA	NA	NA	NA	NA	NA
DG(18:1_20:3)	Measured	FIA	-0.0104716	-0.712434	0.691491	0.976743	0.651161	0.05921	-0.416243	0.534663	0.807755	0.819257	-0.399131	-0.927465	0.129203	0.142395	0.141715	-0.635703	-1.16198	-0.109423	0.0201804	0.395264	0.699628	0.107922	1.29133	0.0228835	0.115248	-0.116298	-0.550969	0.318373	0.601336	0.347695	-0.458474	-0.93264	0.0156925	0.0614002	0.822763	0.397069	-0.108037	0.902176	0.127008	0.345153	0.620635	-0.00528577	1.24656	0.057186	0.749531	0.418162	-0.110576
DG(18:1_20:4)	Measured	FIA	0.14897	-0.510435	0.808376	0.659044	0.574282	0.212717	-0.264611	0.690045	0.384885	0.757333	-0.555086	-1.192	0.0818306	0.0912584	0.114983	-0.971721	-1.46796	-0.475486	0.000237836	0.0461596	0.581143	-0.206903	1.36919	0.152031	0.242128	-0.00676574	-0.464791	0.45126	0.976969	0.432572	-0.721838	-1.20156	-0.242115	0.00409188	0.363564	-0.00914455	-0.689623	0.671334	0.979047	0.768352	0.188354	-0.561842	0.938549	0.624648	0.749531	-0.121792	-0.795401
DG(18:1_22:5)	Measured	FIA	NA	NA	NA	NA	NA	NA	NA	NA	NA	NA	NA	NA	NA	NA	NA	NA	NA	NA	NA	NA	NA	NA	NA	NA	NA	NA	NA	NA	NA	NA	NA	NA	NA	NA	NA	NA	NA	NA	NA	NA	NA	NA	NA	NA	NA	NA	NA
DG(18:1_22:6)	Measured	FIA	NA	NA	NA	NA	NA	NA	NA	NA	NA	NA	NA	NA	NA	NA	NA	NA	NA	NA	NA	NA	NA	NA	NA	NA	NA	NA	NA	NA	NA	NA	NA	NA	NA	NA	NA	NA	NA	NA	NA	NA	0.220067	-0.267668	0.707802	0.380433	0.749531	-0.0301507	-0.501951
DG(18:2_18:2)	Measured	FIA	0.0120255	-0.800278	0.824329	0.97692	0.651161	0.29841	-0.410215	1.00704	0.411476	0.763305	0.553053	0.0088294	1.09728	0.0496077	0.0950218	0.0547538	-0.817104	0.926612	0.902328	0.557742	-0.137534	-0.785583	0.510516	0.678489	0.425684	0.438313	-0.0415827	0.918209	0.0769113	0.144643	-0.329758	-1.06238	0.402863	0.380103	0.941451	-0.00176952	-0.579324	0.575785	0.995223	0.769354	0.789081	-0.0826515	1.66081	0.0816789	0.749531	0.0471527	-0.524466
DG(18:2_18:3)	Measured	FIA	NA	NA	NA	NA	NA	NA	NA	NA	NA	NA	NA	NA	NA	NA	NA	NA	NA	NA	NA	NA	NA	NA	NA	NA	NA	NA	NA	NA	NA	NA	NA	NA	NA	NA	NA	NA	NA	NA	NA	NA	0.639905	-0.104556	1.38437	0.097819	0.749531	-0.110987	-0.648443
DG(18:2_18:4)	Measured	FIA	NA	NA	NA	NA	NA	NA	NA	NA	NA	NA	NA	NA	NA	NA	NA	NA	NA	NA	NA	NA	NA	NA	NA	NA	NA	NA	NA	NA	NA	NA	NA	NA	NA	NA	NA	NA	NA	NA	NA	NA	NA	NA	NA	NA	NA	NA	NA
DG(18:2_20:0)	Measured	FIA	NA	NA	NA	NA	NA	NA	NA	NA	NA	NA	NA	NA	NA	NA	NA	NA	NA	NA	NA	NA	NA	NA	NA	NA	NA	NA	NA	NA	NA	NA	NA	NA	NA	NA	NA	NA	NA	NA	NA	NA	0.651754	-0.422829	1.72634	0.239738	0.749531	0.111345	-0.718935
DG(18:2_20:4)	Measured	FIA	0.266212	-0.516244	1.04867	0.506687	0.556161	0.436927	-0.215003	1.08886	0.192523	0.638734	0.0204116	-0.513622	0.554445	0.94046	0.392561	-0.298605	-1.09422	0.497015	0.464002	0.525802	0.0180566	-0.577851	0.613964	0.952782	0.513599	0.146315	-0.33092	0.623551	0.549466	0.330671	-0.0775796	-0.733184	0.578025	0.817138	0.990491	-0.124174	-0.650737	0.402389	0.645093	0.659254	-0.361691	-1.1169	0.393521	0.352076	0.749531	-0.546742	-1.09762
DG(18:3_18:3)	Measured	FIA	NA	NA	NA	NA	NA	NA	NA	NA	NA	NA	NA	NA	NA	NA	NA	NA	NA	NA	NA	NA	NA	NA	NA	NA	NA	NA	NA	NA	NA	NA	NA	NA	NA	NA	NA	NA	NA	NA	NA	NA	0.974194	0.155445	1.79294	0.0234556	0.748368	0.157649	-0.503108
DG(18:3_20:2)	Measured	FIA	NA	NA	NA	NA	NA	NA	NA	NA	NA	NA	NA	NA	NA	NA	NA	NA	NA	NA	NA	NA	NA	NA	NA	NA	NA	NA	NA	NA	NA	NA	NA	NA	NA	NA	NA	NA	NA	NA	NA	NA	NA	NA	NA	NA	NA	NA	NA
DG(21:0_22:6)	Measured	FIA	-0.18222	-1.11586	0.751421	0.703023	0.574282	0.00687802	-0.766509	0.780265	0.986134	0.85656	0.00860211	-0.562018	0.579222	0.976498	0.399036	0.04766	-0.941241	1.03656	0.924966	0.560673	-0.216136	-0.874907	0.442635	0.521927	0.378601	-0.0132063	-0.525161	0.498749	0.959793	0.427215	-0.0439367	-0.848684	0.76081	0.915029	0.998613	-0.186579	-0.775581	0.402423	0.536315	0.588267	NA	NA	NA	NA	NA	NA	NA
DG(22:1_22:2)	Measured	FIA	NA	NA	NA	NA	NA	NA	NA	NA	NA	NA	NA	NA	NA	NA	NA	NA	NA	NA	NA	NA	NA	NA	NA	NA	NA	NA	NA	NA	NA	NA	NA	NA	NA	NA	NA	NA	NA	NA	NA	NA	NA	NA	NA	NA	NA	NA	NA
DG-O(14:0_18:2)	Measured	FIA	NA	NA	NA	NA	NA	NA	NA	NA	NA	NA	NA	NA	NA	NA	NA	NA	NA	NA	NA	NA	NA	NA	NA	NA	NA	NA	NA	NA	NA	NA	NA	NA	NA	NA	NA	NA	NA	NA	NA	NA	NA	NA	NA	NA	NA	NA	NA
DG-O(16:0_18:1)	Measured	FIA	NA	NA	NA	NA	NA	NA	NA	NA	NA	NA	NA	NA	NA	NA	NA	NA	NA	NA	NA	NA	NA	NA	NA	NA	NA	NA	NA	NA	NA	NA	NA	NA	NA	NA	NA	NA	NA	NA	NA	NA	0.621281	-0.170738	1.4133	0.130023	0.749531	0.00681817	-0.788119
DG-O(16:0_20:4)	Measured	FIA	NA	NA	NA	NA	NA	NA	NA	NA	NA	NA	NA	NA	NA	NA	NA	NA	NA	NA	NA	NA	NA	NA	NA	NA	NA	NA	NA	NA	NA	NA	NA	NA	NA	NA	NA	NA	NA	NA	NA	NA	NA	NA	NA	NA	NA	NA	NA
Cer(d18:0/18:0(OH))	Measured	FIA	NA	NA	NA	NA	NA	NA	NA	NA	NA	NA	NA	NA	NA	NA	NA	NA	NA	NA	NA	NA	NA	NA	NA	NA	NA	NA	NA	NA	NA	NA	NA	NA	NA	NA	NA	NA	NA	NA	NA	NA	NA	NA	NA	NA	NA	NA	NA
Cer(d18:0/18:0)	Measured	FIA	0.0276329	-0.436635	0.491901	0.907408	0.633377	0.299133	-0.110391	0.708658	0.155915	0.61592	0.767043	0.198143	1.33594	0.00979291	0.0701363	-0.125547	-0.552039	0.300945	0.565493	0.525802	-1.12423	-1.87717	-0.371292	0.00439671	0.067768	0.366901	-0.00488628	0.738689	0.0563383	0.133978	-0.363234	-0.764818	0.0383495	0.0797627	0.848051	-0.664311	-1.28498	-0.0436432	0.0388251	0.263804	NA	NA	NA	NA	NA	NA	NA
Cer(d18:0/20:0)	Measured	FIA	0.200614	-0.316711	0.71794	0.449324	0.539146	0.42584	0.0270681	0.824613	0.0393297	0.394031	0.637714	0.0990882	1.17634	0.0227081	0.087143	0.0958771	-0.271765	0.463519	0.61058	0.525802	-0.14851	-0.796591	0.499572	0.65448	0.41951	0.444719	0.0635126	0.825925	0.0246527	0.103853	0.000449237	-0.348314	0.349212	0.997991	0.998854	0.0577088	-0.460973	0.576391	0.827888	0.731552	-0.167941	-0.855175	0.519293	0.6339	0.749531	0.0759931	-0.515308
Cer(d18:0/22:0)	Measured	FIA	NA	NA	NA	NA	NA	NA	NA	NA	NA	NA	NA	NA	NA	NA	NA	NA	NA	NA	NA	NA	NA	NA	NA	NA	NA	NA	NA	NA	NA	NA	NA	NA	NA	NA	NA	NA	NA	NA	NA	NA	-0.328354	-0.887016	0.230307	0.254407	0.749531	0.127443	-0.295973
Cer(d18:0/24:0)	Measured	FIA	NA	NA	NA	NA	NA	NA	NA	NA	NA	NA	NA	NA	NA	NA	NA	NA	NA	NA	NA	NA	NA	NA	NA	NA	NA	NA	NA	NA	NA	NA	NA	NA	NA	NA	NA	NA	NA	NA	NA	NA	0.147801	-0.712722	1.00832	0.737695	0.749531	0.635846	-0.00622966
Cer(d18:0/24:1)	Measured	FIA	-0.444552	-1.05791	0.168808	0.159107	0.512537	-0.510611	-1.15124	0.130023	0.121964	0.541099	-0.612661	-1.1538	-0.0715172	0.0291515	0.087143	0.112546	-0.517875	0.742968	0.727276	0.525802	0.387357	-0.245872	1.02059	0.233882	0.253966	-0.544057	-1.00151	-0.0866063	0.0220641	0.0987126	0.197934	-0.330342	0.72621	0.464706	0.966513	0.308806	-0.228607	0.846219	0.263167	0.419451	-0.556585	-1.41371	0.300537	0.208566	0.749531	0.133816	-0.45509
Cer(d18:0/26:1(OH))	Measured	FIA	NA	NA	NA	NA	NA	NA	NA	NA	NA	NA	NA	NA	NA	NA	NA	NA	NA	NA	NA	NA	NA	NA	NA	NA	NA	NA	NA	NA	NA	NA	NA	NA	NA	NA	NA	NA	NA	NA	NA	NA	NA	NA	NA	NA	NA	NA	NA
Cer(d18:0/26:1)	Measured	FIA	NA	NA	NA	NA	NA	NA	NA	NA	NA	NA	NA	NA	NA	NA	NA	NA	NA	NA	NA	NA	NA	NA	NA	NA	NA	NA	NA	NA	NA	NA	NA	NA	NA	NA	NA	NA	NA	NA	NA	NA	-0.152209	-1.1593	0.854885	0.768196	0.749531	-0.472262	-1.16896
AA	Measured	LC	-0.424925	-1.13725	0.287402	0.2456	0.955288	-0.122721	-0.816414	0.570972	0.729646	0.4901	0.147382	-0.436349	0.731113	0.621978	0.543718	-0.220987	-0.972552	0.530578	0.565936	0.98542	0.00587849	-0.691675	0.703432	0.986861	0.862071	-0.0421614	-0.541035	0.456712	0.868822	0.901403	-0.525755	-1.17208	0.120568	0.114485	0.774936	0.227362	-0.376876	0.831599	0.462807	0.207635	-0.0850135	-1.00181	0.831783	0.856463	0.856966	-0.352126	-1.05652
DHA	Measured	LC	0.0515035	-0.531293	0.6343	0.8629	0.955288	0.073398	-0.442832	0.589628	0.781175	0.50722	0.244901	-0.232514	0.722315	0.317554	0.376981	-0.0177667	-0.574865	0.539332	0.950307	0.98542	-0.223516	-0.737527	0.290495	0.396452	0.701087	0.158127	-0.257467	0.573722	0.457836	0.706384	-0.122834	-0.58941	0.343743	0.607169	0.774936	-0.125377	-0.560809	0.310055	0.573971	0.220135	-0.00696692	-0.740538	0.726604	0.985217	0.871597	-0.187328	-0.860165
EPA	Measured	LC	-0.101478	-0.889704	0.686748	0.801396	0.955288	0.0339678	-0.556174	0.62411	0.910445	0.55374	-0.163429	-0.646657	0.319798	0.509209	0.49845	-0.154436	-0.932181	0.623309	0.698111	0.98542	-0.138076	-0.694008	0.417856	0.627657	0.798386	-0.0998215	-0.527463	0.327819	0.648451	0.779733	-0.0820974	-0.727323	0.563128	0.803653	0.774936	-0.20785	-0.700834	0.285135	0.410866	0.197659	-0.159606	-0.949297	0.630086	0.693569	0.856966	-0.0200887	-0.551873
FA(12:0)	Measured	LC	NA	NA	NA	NA	NA	NA	NA	NA	NA	NA	NA	NA	NA	NA	NA	NA	NA	NA	NA	NA	NA	NA	NA	NA	NA	NA	NA	NA	NA	NA	NA	NA	NA	NA	NA	NA	NA	NA	NA	NA	NA	NA	NA	NA	NA	NA	NA
FA(14:0)	Measured	LC	NA	NA	NA	NA	NA	NA	NA	NA	NA	NA	NA	NA	NA	NA	NA	NA	NA	NA	NA	NA	NA	NA	NA	NA	NA	NA	NA	NA	NA	NA	NA	NA	NA	NA	NA	NA	NA	NA	NA	NA	NA	NA	NA	NA	NA	NA	NA
FA(16:0)	Measured	LC	NA	NA	NA	NA	NA	NA	NA	NA	NA	NA	NA	NA	NA	NA	NA	NA	NA	NA	NA	NA	NA	NA	NA	NA	NA	NA	NA	NA	NA	NA	NA	NA	NA	NA	NA	NA	NA	NA	NA	NA	NA	NA	NA	NA	NA	NA	NA
FA(18:0)	Measured	LC	NA	NA	NA	NA	NA	NA	NA	NA	NA	NA	NA	NA	NA	NA	NA	NA	NA	NA	NA	NA	NA	NA	NA	NA	NA	NA	NA	NA	NA	NA	NA	NA	NA	NA	NA	NA	NA	NA	NA	NA	NA	NA	NA	NA	NA	NA	NA
FA(18:1)	Measured	LC	-0.624749	-1.57912	0.329624	0.20297	0.955288	-0.557677	-1.27443	0.159074	0.130978	0.286515	-0.714671	-1.32506	-0.104281	0.0242083	0.1067	-0.0995144	-1.04873	0.8497	0.837688	0.98542	0.607345	-0.127854	1.34254	0.109126	0.374096	-0.65603	-1.18135	-0.130711	0.0163887	0.107791	-0.027765	-0.820696	0.765166	0.945442	0.793385	0.54403	-0.100169	1.18823	0.101487	0.129866	0.28218	-0.575136	1.1395	0.521588	0.856966	-0.185682	-0.912467
FA(18:2)	Measured	LC	NA	NA	NA	NA	NA	NA	NA	NA	NA	NA	NA	NA	NA	NA	NA	NA	NA	NA	NA	NA	NA	NA	NA	NA	NA	NA	NA	NA	NA	NA	NA	NA	NA	NA	NA	NA	NA	NA	NA	NA	0.11066	-0.695333	0.916653	0.788881	0.856966	-0.317212	-0.99761
FA(20:1)	Measured	LC	NA	NA	NA	NA	NA	NA	NA	NA	NA	NA	NA	NA	NA	NA	NA	NA	NA	NA	NA	NA	NA	NA	NA	NA	NA	NA	NA	NA	NA	NA	NA	NA	NA	NA	NA	NA	NA	NA	NA	NA	1.21106	0.231382	2.19074	0.018782	0.235393	0.469232	-0.364259
FA(20:2)	Measured	LC	-0.331188	-1.03605	0.373676	0.359704	0.955288	-0.0165046	-0.579804	0.546795	0.95434	0.562668	-0.161794	-0.674031	0.350443	0.537527	0.506826	-0.0120377	-0.705209	0.681133	0.972928	0.98542	0.668992	0.0697917	1.26819	0.0313951	0.162592	-0.134508	-0.573997	0.30498	0.550158	0.773952	-0.0578658	-0.640192	0.52446	0.846033	0.774936	0.652258	0.137459	1.16706	0.0149352	0.0365148	0.361758	-0.395419	1.11894	0.353228	0.856966	-0.0963751	-0.812504
FA(20:3)	Measured	LC	-0.525712	-1.41998	0.368556	0.252469	0.955288	-0.481495	-1.21867	0.255676	0.203964	0.296974	-0.489118	-1.14129	0.163055	0.14527	0.24205	-0.329731	-1.25928	0.59982	0.488802	0.98542	0.531102	-0.286436	1.34864	0.206396	0.529263	-0.489522	-1.03059	0.0515422	0.0796858	0.264557	-0.347237	-1.12786	0.43339	0.385703	0.774936	0.53234	-0.173437	1.23812	0.142932	0.140641	-0.0551466	-0.775235	0.664942	0.881245	0.856966	-0.103204	-0.806357
lysoPC a C14:0	Measured	FIA	0.25533	-0.424584	0.935243	0.463738	0.539146	0.284632	-0.187482	0.756746	0.240645	0.65831	0.0475438	-0.452066	0.547153	0.852486	0.36945	-0.223312	-0.803567	0.356943	0.452757	0.525802	0.411774	-0.180894	1.00444	0.176877	0.24838	0.178551	-0.227197	0.5843	0.390789	0.26281	-0.115019	-0.625394	0.395356	0.659802	0.978025	0.270901	-0.231302	0.773103	0.293323	0.430015	-0.0554114	-0.684606	0.573784	0.863604	0.749531	-0.33026	-1.01142
lysoPC a C16:0	Measured	FIA	0.149613	-0.522066	0.821293	0.663529	0.574282	0.302916	-0.209575	0.815407	0.249918	0.65831	0.270103	-0.240111	0.780316	0.302405	0.212115	-0.225827	-0.833375	0.381721	0.468295	0.525802	-0.0973308	-0.677644	0.482982	0.74317	0.447094	0.26788	-0.160284	0.696044	0.223415	0.207676	-0.259531	-0.779466	0.260403	0.33062	0.940042	-0.0905788	-0.582454	0.401296	0.719029	0.69738	-0.129474	-0.728659	0.469711	0.673601	0.749531	-0.633529	-1.3451
lysoPC a C16:1	Measured	FIA	0.141359	-0.595901	0.878618	0.708006	0.574282	0.115967	-0.409071	0.641005	0.666182	0.814712	0.00472724	-0.470878	0.480332	0.984503	0.401102	-0.0754081	-0.774614	0.623798	0.833098	0.539949	0.379421	-0.19384	0.952682	0.198062	0.250077	0.0575743	-0.345725	0.460874	0.780294	0.389805	-0.00159787	-0.592855	0.589659	0.995786	0.998854	0.317449	-0.179852	0.814751	0.214241	0.400043	-0.268057	-0.890197	0.354084	0.40213	0.749531	-0.796443	-1.39369
lysoPC a C17:0	Measured	FIA	0.174006	-0.594449	0.942462	0.65831	0.574282	0.675101	0.135657	1.21454	0.0162172	0.322489	0.246393	-0.370037	0.862824	0.43556	0.251194	-0.582953	-1.26711	0.101207	0.0985926	0.445001	0.113779	-0.673941	0.901499	0.77779	0.457003	0.454403	-0.0151883	0.923994	0.0612029	0.138829	-0.545533	-1.17413	0.0830662	0.0925215	0.848051	-0.0887736	-0.756012	0.578465	0.794889	0.730888	-0.0936138	-0.698531	0.511303	0.762816	0.749531	-0.441175	-1.15282
lysoPC a C18:0	Measured	FIA	0.251629	-0.41095	0.914208	0.458724	0.539146	0.431406	-0.112713	0.975526	0.123909	0.541402	0.462933	-0.0311716	0.957038	0.0698069	0.101054	-0.224742	-0.871055	0.421572	0.497385	0.525802	-0.40265	-0.961077	0.155776	0.161242	0.245062	0.42228	-0.00413725	0.848697	0.0555022	0.133978	-0.320823	-0.863502	0.221857	0.249751	0.940042	-0.352988	-0.832705	0.126728	0.152838	0.363407	-0.140844	-0.66265	0.380963	0.598956	0.749531	-0.415247	-1.14265
lysoPC a C18:1	Measured	FIA	-0.200561	-1.09015	0.689025	0.659697	0.574282	-0.0379461	-0.634783	0.558891	0.901125	0.837436	-0.644241	-1.19233	-0.0961554	0.0236732	0.087143	-0.159048	-0.985483	0.667387	0.706968	0.525802	0.892862	0.210099	1.57562	0.0121352	0.0891279	-0.366278	-0.830777	0.0982211	0.125851	0.16421	0.110773	-0.609363	0.830909	0.763763	0.990491	0.600487	-0.0178518	1.21883	0.0602976	0.304385	-0.166154	-0.785837	0.453528	0.601372	0.749531	-0.575398	-1.18738
lysoPC a C18:2	Measured	FIA	-0.372289	-1.15222	0.407643	0.35215	0.519582	-0.343834	-0.831533	0.143866	0.170655	0.634473	-0.547475	-1.01651	-0.078441	0.0246353	0.087143	-0.112047	-0.716265	0.492171	0.717166	0.525802	0.149395	-0.348696	0.647486	0.558184	0.385848	-0.446314	-0.857634	-0.0349949	0.0362752	0.124384	-0.0099814	-0.523898	0.503935	0.969722	0.998854	0.0386645	-0.396001	0.47333	0.862001	0.739424	-0.404401	-1.14189	0.333085	0.287267	0.749531	-0.883675	-1.45294
lysoPC a C20:3	Measured	FIA	0.0725659	-0.564383	0.709515	0.823843	0.620346	-0.123829	-0.636389	0.38873	0.637064	0.814712	-0.353914	-0.830974	0.123147	0.149622	0.144344	-0.0818455	-0.69563	0.531939	0.794453	0.539949	0.417476	-0.128044	0.962996	0.13734	0.235038	-0.215765	-0.626042	0.194512	0.305516	0.228958	0.124797	-0.39806	0.647654	0.641091	0.977362	0.254926	-0.215844	0.725697	0.291474	0.430015	-0.335513	-0.910531	0.239505	0.257832	0.749531	-0.742903	-1.35161
lysoPC a C20:4	Measured	FIA	0.0170579	-0.579377	0.613493	0.95543	0.644626	-0.00759782	-0.495512	0.480317	0.975723	0.85656	0.13504	-0.339188	0.609268	0.578233	0.290348	0.111997	-0.424416	0.64841	0.683409	0.525802	-0.0608415	-0.56198	0.440297	0.812491	0.465021	0.0662584	-0.345732	0.478249	0.753356	0.385682	0.0432108	-0.410094	0.496516	0.852228	0.990491	0.0129587	-0.408137	0.434055	0.952043	0.760154	-0.0845119	-0.670635	0.501611	0.778562	0.749531	-0.463406	-1.04272
lysoPC a C24:0	Measured	FIA	0.0691225	-0.749833	0.888077	0.869	0.628495	0.841959	0.335876	1.34804	0.00159975	0.112463	0.499039	-0.0329477	1.03103	0.0694699	0.101054	-0.681525	-1.30761	-0.0554346	0.0357657	0.433383	-0.244791	-0.857207	0.367625	0.435556	0.342748	0.642345	0.201189	1.0835	0.00539821	0.0618475	-0.680943	-1.2651	-0.0967876	0.0247631	0.796652	-0.379318	-0.910191	0.151554	0.164941	0.363407	-0.0838261	-0.767703	0.600051	0.811052	0.749531	-0.257726	-0.851082
lysoPC a C26:0	Measured	FIA	-0.197168	-1.06335	0.669016	0.656628	0.574282	0.447112	-0.206468	1.10069	0.183556	0.638734	-0.274112	-0.891426	0.343203	0.386587	0.242	-0.850292	-1.67576	-0.0248203	0.0466498	0.433383	0.03936	-0.694238	0.772958	0.916498	0.504847	-0.0639579	-0.593218	0.465302	0.81333	0.394471	-0.60291	-1.34642	0.140598	0.115613	0.872384	-0.193572	-0.845535	0.458392	0.562122	0.604744	-0.265054	-0.909755	0.379647	0.423895	0.749531	-0.208911	-0.823468
lysoPC a C26:1	Measured	FIA	-0.575703	-1.24131	0.0899016	0.0936911	0.512537	-0.148527	-0.741499	0.444446	0.624742	0.814712	-0.598856	-1.15848	-0.0392308	0.038932	0.087143	0.0916263	-0.57659	0.759842	0.788772	0.539949	0.621512	-0.0451205	1.28815	0.0711633	0.185505	-0.458968	-0.928359	0.0104228	0.0585918	0.134983	0.145756	-0.433133	0.724645	0.62291	0.970665	0.477153	-0.095433	1.04974	0.106021	0.343291	0.167157	-0.684366	1.01868	0.701936	0.749531	0.0906415	-0.673909
lysoPC a C28:0	Measured	FIA	-0.548301	-1.25615	0.159543	0.132674	0.512537	0.616299	-0.0351552	1.26775	0.0671792	0.457203	-0.215619	-0.828021	0.396783	0.492024	0.267346	-0.281024	-0.992618	0.43057	0.44106	0.525802	0.188242	-0.539143	0.915626	0.613311	0.407956	-0.0311901	-0.556725	0.494344	0.907665	0.41691	-0.390279	-1.10257	0.322008	0.285832	0.940042	0.0229762	-0.640476	0.686429	0.94604	0.760154	-0.402966	-1.14053	0.334594	0.28901	0.749531	-0.404942	-1.20686
lysoPC a C28:1	Measured	FIA	-0.439977	-1.13079	0.250834	0.215349	0.512537	0.282361	-0.280757	0.845478	0.328508	0.74716	-0.528716	-1.0836	0.0261643	0.0652719	0.099745	-0.499375	-1.15833	0.159584	0.141162	0.504768	0.593742	-0.0552251	1.24271	0.0765015	0.18888	-0.280071	-0.759217	0.199075	0.255085	0.211682	-0.307624	-0.924785	0.309537	0.331305	0.940042	0.320598	-0.254983	0.896179	0.27798	0.422199	-0.0227144	-0.688101	0.642672	0.946902	0.755	0.0619615	-0.527424
PC aa C24:0	Measured	FIA	0.419703	-0.18489	1.0243	0.17724	0.512537	0.796522	0.236141	1.3569	0.00658156	0.210885	0.437091	-0.063763	0.937944	0.0908316	0.114983	-0.226841	-0.82547	0.371787	0.459711	0.525802	-0.131933	-0.686763	0.422897	0.642366	0.416286	0.528565	0.0945933	0.962536	0.0191441	0.0910533	-0.198025	-0.712708	0.316659	0.452827	0.966513	-0.219906	-0.70186	0.262047	0.373632	0.484517	-0.574911	-1.11859	-0.0312309	0.0430018	0.748368	-0.599623	-1.19839
PC aa C26:0	Measured	FIA	-0.138022	-0.917732	0.641688	0.729489	0.581304	0.591378	-0.00770805	1.19046	0.0563475	0.427613	-0.127681	-0.651488	0.396125	0.634051	0.308142	-0.501482	-1.25493	0.251969	0.19558	0.51998	0.070077	-0.520838	0.660992	0.81676	0.465021	0.0719468	-0.394047	0.537941	0.762912	0.389167	-0.347689	-1.03369	0.338313	0.323282	0.940042	-0.121023	-0.66903	0.426984	0.6662	0.671919	-0.536658	-1.20516	0.131841	0.121463	0.749531	-0.435261	-1.08251
PC aa C28:1	Measured	FIA	-0.197442	-0.847323	0.452438	0.553116	0.557856	0.283576	-0.324633	0.891786	0.363391	0.75391	-0.565224	-1.09481	-0.0356392	0.0394344	0.087143	-0.352948	-1.01663	0.310729	0.300218	0.525802	0.411956	-0.196053	1.01996	0.187743	0.2488	-0.317199	-0.782064	0.147667	0.184587	0.193021	-0.0609616	-0.625575	0.503651	0.8329	0.990491	0.129443	-0.420946	0.679831	0.645983	0.659254	-0.544528	-1.56986	0.4808	0.302564	0.749531	-0.516005	-1.25698
PC aa C30:0	Measured	FIA	0.384903	-0.327201	1.09701	0.292423	0.512537	0.650513	0.000755289	1.30027	0.053006	0.413127	0.645788	0.109492	1.18208	0.0205593	0.087143	-0.162531	-0.934786	0.609723	0.681011	0.525802	-0.627851	-1.30225	0.0465497	0.0715626	0.185505	0.603032	0.153571	1.05249	0.0101064	0.067732	-0.294673	-0.949324	0.359977	0.380086	0.941451	-0.569016	-1.15752	0.0194864	0.0614047	0.304385	-0.315618	-0.949109	0.317873	0.333175	0.749531	-0.448212	-1.18671
PC aa C30:2	Measured	FIA	-0.774155	-1.6039	0.0555883	0.0709584	0.512537	0.389203	-0.404735	1.18314	0.339373	0.74716	-0.259811	-0.840487	0.320866	0.38299	0.242	-0.0934633	-1.01288	0.82595	0.84255	0.539949	0.0851193	-0.617705	0.787943	0.812939	0.465021	-0.228046	-0.747142	0.29105	0.391583	0.26281	-0.294698	-1.10875	0.519352	0.479889	0.966513	0.0541379	-0.578278	0.686554	0.867144	0.74077	-0.244073	-1.21158	0.723438	0.623002	0.749531	-0.111039	-0.858025
PC aa C32:0	Measured	FIA	0.475146	-0.176857	1.12715	0.156864	0.512537	0.57642	-0.0632041	1.21604	0.0809373	0.466808	1.09112	0.494578	1.68767	0.000561731	0.0152877	-0.0665638	-0.751765	0.618637	0.849449	0.540285	-1.09205	-1.84907	-0.335028	0.0058509	0.0703665	0.799706	0.321211	1.2782	0.00151461	0.0446634	-0.378685	-0.994645	0.237276	0.231486	0.940042	-0.757346	-1.40768	-0.107015	0.0248994	0.234245	-0.165424	-0.821465	0.490617	0.623159	0.749531	-0.41116	-1.21758
PC aa C32:1	Measured	FIA	-0.150567	-0.890354	0.58922	0.690962	0.574282	0.419118	-0.224494	1.06273	0.205318	0.638734	0.521226	-0.0274281	1.06988	0.0660612	0.099745	0.014648	-0.773569	0.802865	0.97103	0.567648	-0.48312	-1.17173	0.205495	0.172722	0.247526	0.410379	-0.0519251	0.872683	0.0854262	0.147169	-0.331851	-1.02677	0.363066	0.351884	0.940042	-0.338495	-0.938442	0.261452	0.27185	0.420305	-0.363235	-1.20037	0.473895	0.398836	0.749531	-0.859042	-1.53517
PC aa C32:2	Measured	FIA	-0.301319	-1.09751	0.494875	0.460286	0.539146	0.0494397	-0.601101	0.699981	0.881944	0.837436	0.0652196	-0.507779	0.638218	0.824004	0.365238	0.0202396	-0.807803	0.848283	0.961903	0.56681	0.0714392	-0.649872	0.79275	0.846548	0.47981	0.0116396	-0.465486	0.488765	0.961974	0.427215	-0.143945	-0.847234	0.559345	0.689291	0.984412	0.144193	-0.482052	0.770437	0.65291	0.661097	-0.168118	-0.893207	0.55697	0.651337	0.749531	-0.8543	-1.48594
PC aa C32:3	Measured	FIA	0.0781153	-0.67049	0.826721	0.838438	0.6253	0.458316	-0.157019	1.07365	0.148023	0.600588	0.564785	0.0188508	1.11072	0.0457294	0.0942835	0.0332305	-0.750605	0.817066	0.933974	0.560673	0.0821073	-0.614342	0.778556	0.817817	0.465021	0.46442	0.013749	0.915091	0.0464855	0.128716	-0.19759	-0.872197	0.477018	0.567405	0.970665	0.205286	-0.399894	0.810466	0.507907	0.567707	-0.0756739	-0.951097	0.799749	0.866096	0.749531	-0.730876	-1.40321
PC aa C34:1	Measured	FIA	-0.233927	-1.02013	0.552273	0.561322	0.557856	0.634545	-0.073623	1.34271	0.082656	0.467373	0.921014	0.109331	1.7327	0.0288021	0.087143	-0.136406	-0.954441	0.681629	0.744606	0.526355	-1.40191	-2.50403	-0.299797	0.0146018	0.0929926	0.615889	0.0334523	1.19832	0.041175	0.128534	-0.634004	-1.46724	0.19923	0.139492	0.883177	-1.01787	-1.9535	-0.0822492	0.0358036	0.263804	-0.210128	-1.10564	0.685388	0.647438	0.749531	-0.855428	-1.75108
PC aa C34:2	Measured	FIA	-0.259336	-1.157	0.638325	0.572725	0.564811	0.0760786	-0.528884	0.681042	0.805905	0.819257	0.12792	-0.452869	0.708708	0.667063	0.317384	-0.321923	-1.16229	0.518446	0.45484	0.525802	-0.678389	-1.42357	0.0667976	0.0779473	0.18888	0.0708039	-0.39833	0.539938	0.768082	0.389167	-0.454929	-1.18759	0.277731	0.226896	0.940042	-0.608858	-1.2498	0.0320854	0.0660006	0.304385	-0.560016	-1.30649	0.186458	0.147258	0.749531	-1.02174	-1.63825
PC aa C34:3	Measured	FIA	0.0260647	-0.678724	0.730853	0.942387	0.642093	0.239993	-0.306187	0.786173	0.391543	0.757333	0.215823	-0.287369	0.719016	0.402906	0.248002	-0.204355	-0.896891	0.488181	0.564557	0.525802	-0.375816	-0.982505	0.230873	0.228069	0.252841	0.199999	-0.222191	0.622189	0.355732	0.248578	-0.273689	-0.862491	0.315112	0.364793	0.940042	-0.351268	-0.874125	0.171588	0.191379	0.379894	-0.603924	-1.2751	0.0672504	0.0834599	0.749531	-1.01221	-1.62966
PC aa C34:4	Measured	FIA	0.272195	-0.489584	1.03398	0.485637	0.549603	0.571693	-0.0456162	1.189	0.0730306	0.462061	0.842226	0.27267	1.41178	0.00477219	0.0476012	0.112322	-0.679356	0.904	0.781628	0.539857	-0.516997	-1.25321	0.219213	0.172323	0.247526	0.669927	0.20828	1.13157	0.00554857	0.0618475	-0.177643	-0.859634	0.504349	0.610977	0.970665	-0.315861	-0.950106	0.318384	0.331729	0.448438	0.182396	-0.733043	1.09783	0.697695	0.749531	-0.159685	-0.975056
PC aa C36:0	Measured	FIA	0.130117	-0.543342	0.803576	0.70587	0.574282	0.037557	-0.512226	0.58734	0.893806	0.837436	-0.0548843	-0.741735	0.631967	0.87592	0.371316	-0.559358	-1.18607	0.0673521	0.0838438	0.445001	-0.545369	-1.4359	0.345167	0.23336	0.253966	0.0226671	-0.461796	0.50713	0.927145	0.418203	-0.491312	-1.04758	0.0649586	0.086981	0.848051	-0.632618	-1.35279	0.087558	0.0886825	0.311894	0.143056	-0.570398	0.856511	0.695869	0.749531	-0.124756	-0.690581
PC aa C36:1	Measured	FIA	-0.420696	-1.04183	0.200443	0.187904	0.512537	0.152365	-0.360832	0.665562	0.562173	0.814712	-0.366871	-0.872928	0.139186	0.159005	0.148198	-0.38413	-0.949495	0.181235	0.186528	0.516032	0.0270124	-0.523319	0.577344	0.923586	0.505592	-0.219094	-0.661292	0.223104	0.334192	0.240361	-0.288651	-0.80508	0.227779	0.276324	0.940042	-0.143257	-0.622778	0.336264	0.5597	0.604744	-0.559442	-1.30827	0.189391	0.148921	0.749531	-0.75086	-1.49912
PC aa C36:2	Measured	FIA	-0.385611	-1.05085	0.279626	0.259103	0.512537	-0.0117106	-0.523906	0.500484	0.964362	0.85656	-0.459512	-1.00157	0.0825441	0.100297	0.121858	-0.273367	-0.858205	0.31147	0.362188	0.525802	0.360007	-0.26349	0.983503	0.26095	0.272176	-0.257064	-0.707307	0.193178	0.266206	0.216488	-0.175201	-0.6994	0.348998	0.51415	0.966513	0.1452	-0.386042	0.676442	0.593532	0.625504	0.128765	-0.623222	0.880751	0.738465	0.749531	0.0929849	-0.476886
PC aa C36:3	Measured	FIA	0.0500448	-0.732758	0.832848	0.900581	0.633377	0.0986841	-0.463408	0.660776	0.731619	0.817052	-0.0408506	-0.70135	0.619649	0.903803	0.380764	-0.478919	-1.20507	0.247231	0.199632	0.523581	-0.368293	-1.24112	0.504537	0.410546	0.331958	0.0414259	-0.436552	0.519404	0.865508	0.406409	-0.438853	-1.08244	0.204737	0.184882	0.940042	-0.455328	-1.17643	0.265777	0.219201	0.400043	-0.829526	-1.36054	-0.298514	0.00342577	0.748368	-1.14421	-1.86625
PC aa C36:4	Measured	FIA	0.315796	-0.238067	0.869659	0.266924	0.512537	0.593733	-0.0207288	1.20819	0.0616471	0.44444	1.34573	0.794178	1.89729	7.2134e-06	0.000981577	0.251504	-0.301972	0.80498	0.375645	0.525802	-1.23784	-1.9121	-0.563593	0.000537324	0.0307608	0.905158	0.439453	1.37086	0.000259061	0.0190983	-0.301544	-0.85265	0.249562	0.286499	0.940042	-0.725215	-1.32172	-0.128706	0.0193561	0.217292	0.17937	-0.525852	0.884593	0.62015	0.749531	-0.21248	-1.12597
PC aa C36:5	Measured	FIA	0.230497	-0.299761	0.760756	0.396623	0.529743	0.197011	-0.294815	0.688837	0.434576	0.774838	0.269331	-0.181703	0.720365	0.245121	0.190758	-0.0542374	-0.585081	0.476606	0.841761	0.539949	-0.25652	-0.77849	0.265451	0.338173	0.305877	0.239	-0.142426	0.620426	0.22272	0.207676	-0.0743138	-0.516335	0.367707	0.742559	0.990491	-0.224193	-0.664724	0.216337	0.321309	0.446028	0.0142818	-0.78036	0.808924	0.97203	0.768663	-0.645397	-1.38604
PC aa C36:6	Measured	FIA	0.413764	-0.142928	0.970456	0.148869	0.512537	0.49879	0.0307149	0.966865	0.0397374	0.394031	0.557784	0.110838	1.00473	0.0165067	0.087143	-0.139345	-0.681054	0.402363	0.615448	0.525802	-0.444525	-0.963347	0.0742969	0.0967678	0.19834	0.516772	0.141485	0.892058	0.00835739	0.0618475	-0.21402	-0.671878	0.243838	0.362116	0.940042	-0.393461	-0.833225	0.0463021	0.0830206	0.311894	0.47785	-0.46096	1.41666	0.322917	0.749531	-0.0277504	-0.959754
PC aa C38:0	Measured	FIA	0.0890684	-0.552513	0.73065	0.786209	0.608626	0.235324	-0.286267	0.756915	0.379045	0.757333	0.125111	-0.484634	0.734856	0.688578	0.32422	-0.385244	-0.986811	0.216323	0.21286	0.525802	-0.287324	-1.06149	0.48684	0.468966	0.360981	0.173009	-0.27835	0.624368	0.454519	0.287619	-0.393358	-0.924712	0.137997	0.150391	0.883875	-0.331033	-0.963509	0.301443	0.307816	0.436689	0.649828	-0.188641	1.4883	0.134595	0.749531	0.162904	-0.617022
PC aa C38:1	Measured	FIA	-0.332313	-0.844816	0.180189	0.207244	0.512537	-0.064797	-0.546099	0.416505	0.792521	0.819257	-0.254184	-0.800782	0.292413	0.364639	0.237412	-0.0848926	-0.563139	0.393354	0.728768	0.525802	-0.111087	-0.786003	0.563829	0.747793	0.448345	-0.1972	-0.611597	0.217197	0.35356	0.248578	-0.123907	-0.550777	0.302962	0.570877	0.970665	-0.159236	-0.709182	0.390711	0.571834	0.60641	0.131026	-0.598219	0.860271	0.726094	0.749531	-0.447778	-1.13534
PC aa C38:3	Measured	FIA	-0.291076	-1.25984	0.67769	0.557496	0.557856	-0.0644267	-0.819473	0.69062	0.867578	0.835619	-0.557643	-1.24036	0.125075	0.113111	0.127205	-0.308062	-1.30115	0.685028	0.544814	0.525802	0.139843	-0.735584	1.01527	0.754979	0.449595	-0.36318	-0.925105	0.198744	0.208624	0.203708	-0.113244	-0.964549	0.738061	0.794923	0.990491	-0.0742978	-0.841394	0.692798	0.849881	0.733118	-0.780022	-1.53005	-0.0299926	0.0464256	0.748368	-1.14638	-1.94125
PC aa C38:4	Measured	FIA	0.2883	-0.250922	0.827523	0.297649	0.512537	0.499644	-0.0809223	1.08021	0.0953138	0.503284	1.21289	0.682555	1.74322	2.28894e-05	0.00155736	0.136832	-0.410242	0.683905	0.625242	0.525802	-1.15492	-1.81088	-0.49897	0.000872548	0.0307608	0.776262	0.333565	1.21896	0.000904909	0.0333554	-0.330848	-0.852439	0.190743	0.217128	0.940042	-0.656132	-1.23929	-0.0729705	0.0300764	0.250505	-0.0787659	-0.692815	0.535283	0.802451	0.749531	-0.335251	-1.16311
PC aa C38:5	Measured	FIA	0.43171	-0.37572	1.23914	0.297638	0.512537	0.479343	-0.221374	1.18006	0.18357	0.638734	1.2781	0.614429	1.94176	0.00029603	0.0100707	0.0777232	-0.792734	0.94818	0.861492	0.540285	-0.941756	-1.8336	-0.0499126	0.041521	0.149365	0.831379	0.307313	1.35545	0.00253495	0.0573857	-0.319775	-1.08006	0.440513	0.411992	0.951821	-0.454492	-1.23245	0.32347	0.255338	0.419451	0.12682	-0.633412	0.887051	0.744965	0.749531	-0.21286	-1.04583
PC aa C38:6	Measured	FIA	0.369951	-0.0991075	0.83901	0.125858	0.512537	0.435872	-0.0716408	0.943384	0.0959878	0.503284	0.743974	0.274073	1.21387	0.00259991	0.0353788	0.0839882	-0.33798	0.505957	0.697432	0.525802	-0.815601	-1.33665	-0.294548	0.00289156	0.067768	0.554969	0.158785	0.951154	0.00734035	0.0618475	-0.107963	-0.48715	0.271224	0.578247	0.970665	-0.597308	-1.03735	-0.157266	0.0092912	0.175923	0.550254	-0.358584	1.45909	0.240558	0.749531	-0.324736	-1.28146
PC aa C40:1	Measured	FIA	NA	NA	NA	NA	NA	NA	NA	NA	NA	NA	NA	NA	NA	NA	NA	NA	NA	NA	NA	NA	NA	NA	NA	NA	NA	NA	NA	NA	NA	NA	NA	NA	NA	NA	NA	NA	NA	NA	NA	NA	NA	NA	NA	NA	NA	NA	NA
PC aa C40:2	Measured	FIA	-0.395852	-1.06458	0.272877	0.249218	0.512537	-0.177706	-0.723337	0.367925	0.52497	0.809702	-0.493992	-1.04348	0.0554909	0.0816591	0.110019	-0.16228	-0.793675	0.469115	0.615742	0.525802	0.52326	-0.120457	1.16698	0.114827	0.215325	-0.360018	-0.815029	0.0949944	0.124586	0.164011	-0.0795303	-0.625801	0.46674	0.776057	0.990491	0.380986	-0.162886	0.924858	0.173291	0.371489	0.153439	-0.656853	0.96373	0.711983	0.749531	0.145109	-0.44098
PC aa C40:3	Measured	FIA	-0.349092	-0.962446	0.264262	0.267772	0.512537	-0.0540287	-0.62014	0.512083	0.852063	0.832932	-0.415339	-0.962619	0.131941	0.140597	0.141715	-0.239687	-0.843135	0.363762	0.438444	0.525802	0.3924	-0.250408	1.03521	0.234847	0.253966	-0.290871	-0.745783	0.164042	0.213491	0.205736	-0.18601	-0.70401	0.33199	0.48343	0.966513	0.262261	-0.281486	0.806008	0.347107	0.46059	0.123165	-0.727522	0.973851	0.777673	0.749531	0.408417	-0.115044
PC aa C40:4	Measured	FIA	0.361811	-0.333278	1.0569	0.310524	0.512537	0.5372	-0.116502	1.1909	0.110961	0.541099	1.00607	0.425599	1.58654	0.00103836	0.0188757	-0.0946643	-0.846087	0.656758	0.805568	0.539949	-0.951799	-1.70138	-0.202214	0.0147716	0.0929926	0.734045	0.260768	1.20732	0.00312612	0.0573857	-0.438678	-1.09189	0.214531	0.191544	0.940042	-0.644058	-1.29629	0.00817	0.0561877	0.304385	-0.598524	-1.28238	0.085327	0.0920033	0.749531	-0.87275	-1.5627
PC aa C40:5	Measured	FIA	0.338881	-0.570115	1.24788	0.466978	0.539146	0.237289	-0.468819	0.943397	0.511901	0.809702	1.05216	0.291439	1.81289	0.00811853	0.0613748	-0.116099	-1.02663	0.794427	0.803259	0.539949	-0.635055	-1.64843	0.378316	0.222739	0.250077	0.571699	-0.00474637	1.14814	0.0551485	0.133978	-0.436599	-1.23698	0.363786	0.287967	0.940042	-0.116198	-0.980577	0.748182	0.792807	0.730888	-0.143674	-0.808027	0.520679	0.673349	0.749531	-0.437195	-1.09849
PC aa C40:6	Measured	FIA	0.414848	-0.0311633	0.860859	0.0718161	0.512537	0.307337	-0.18804	0.802713	0.227358	0.655647	0.501579	0.044785	0.958373	0.0342232	0.087143	0.0702211	-0.317741	0.458183	0.723653	0.525802	-0.538159	-1.04038	-0.0359368	0.0386739	0.149365	0.429587	0.0467026	0.812471	0.0305285	0.109785	0.0348146	-0.293724	0.363353	0.835954	0.990491	-0.459856	-0.874994	-0.0447191	0.0326469	0.256213	0.341483	-0.516949	1.19991	0.438989	0.749531	-0.336819	-1.1906
PC aa C42:0	Measured	FIA	-0.0115673	-0.749163	0.726029	0.975551	0.651161	0.264572	-0.334236	0.86338	0.388942	0.757333	0.402514	-0.163912	0.968939	0.167315	0.151785	0.093672	-0.615793	0.803137	0.796433	0.539949	-0.862368	-1.51346	-0.211273	0.0111118	0.0851597	0.304978	-0.177154	0.78711	0.218384	0.207676	-0.111107	-0.715038	0.492824	0.719287	0.990491	-0.740713	-1.29471	-0.186714	0.0103596	0.175923	-0.0552132	-0.707867	0.59744	0.868927	0.749531	-0.620389	-1.23542
PC aa C42:1	Measured	FIA	-0.341317	-0.935723	0.253089	0.26357	0.512537	-0.12033	-0.666108	0.425449	0.666748	0.814712	-0.54139	-1.04435	-0.0384274	0.0378239	0.087143	-0.05907	-0.63254	0.5144	0.840489	0.539949	0.177068	-0.371113	0.72525	0.528376	0.381288	-0.392647	-0.829454	0.0441598	0.0816129	0.147169	0.0948867	-0.391848	0.581621	0.703329	0.984412	0.00890047	-0.462517	0.480317	0.970566	0.766355	0.0988065	-0.58343	0.781043	0.777606	0.749531	-0.0713814	-0.614506
PC aa C42:2	Measured	FIA	-0.321675	-0.925619	0.28227	0.299481	0.512537	-0.147071	-0.710961	0.416819	0.610545	0.814712	-0.597418	-1.12277	-0.0720617	0.0284653	0.087143	-0.127056	-0.721583	0.467471	0.676373	0.525802	0.560602	-0.0392951	1.1605	0.070517	0.185505	-0.407813	-0.854739	0.0391117	0.0771858	0.144643	0.0321266	-0.475642	0.539895	0.901596	0.996814	0.350003	-0.164555	0.86456	0.185956	0.375106	NA	NA	NA	NA	NA	NA	NA
PC aa C42:4	Measured	FIA	-0.302738	-1.00209	0.396618	0.398581	0.529743	0.185703	-0.384755	0.756162	0.525167	0.809702	-0.26406	-0.849602	0.321483	0.379256	0.242	-0.342924	-1.00626	0.320407	0.313817	0.525802	0.214478	-0.484948	0.913904	0.549426	0.381288	-0.104046	-0.585037	0.376946	0.672635	0.365673	-0.289736	-0.882752	0.30328	0.340918	0.940042	0.0453	-0.552472	0.643072	0.882269	0.742019	0.0731213	-0.656453	0.802696	0.845006	0.749531	0.186201	-0.454374
PC aa C42:5	Measured	FIA	-0.3431	-0.999445	0.313244	0.308478	0.512537	-0.156497	-0.718254	0.40526	0.586485	0.814712	-0.370568	-0.991406	0.250269	0.245322	0.190758	-0.066046	-0.686346	0.554254	0.835193	0.539949	0.409658	-0.352757	1.17207	0.295271	0.284412	-0.273893	-0.754366	0.206579	0.266952	0.216488	-0.0441905	-0.586354	0.497973	0.873447	0.990491	0.313766	-0.314478	0.942009	0.330358	0.448438	0.201559	-0.523291	0.926408	0.587993	0.749531	-0.045191	-0.650449
PC aa C42:6	Measured	FIA	-0.35327	-1.1114	0.404858	0.36367	0.519582	-0.195725	-0.786471	0.39502	0.517848	0.809702	-0.334165	-0.893979	0.22565	0.245294	0.190758	-0.125739	-0.861474	0.609996	0.738478	0.526355	0.301877	-0.36897	0.972724	0.380279	0.320584	-0.286408	-0.753377	0.180561	0.232582	0.208396	-0.108329	-0.733896	0.517239	0.735123	0.990491	0.255266	-0.319056	0.829587	0.386078	0.491056	0.15671	-0.543252	0.856673	0.662554	0.749531	-0.459674	-1.16946
PC ae C30:0	Measured	FIA	-0.788803	-1.41446	-0.16315	0.0154678	0.512537	0.277816	-0.408257	0.963888	0.429603	0.774297	-0.373183	-0.927146	0.18078	0.190263	0.167276	0.119562	-0.529885	0.769009	0.719125	0.525802	-0.0201208	-0.671225	0.630984	0.951846	0.513599	-0.355389	-0.839245	0.128467	0.153575	0.176902	-0.0842531	-0.703176	0.534669	0.790249	0.990491	-0.0204155	-0.591747	0.550916	0.944326	0.760154	-0.344042	-0.960006	0.271922	0.278497	0.749531	-0.371309	-1.03463
PC ae C30:1	Measured	FIA	-0.469551	-1.1442	0.205099	0.176131	0.512537	-0.118458	-0.719696	0.48278	0.700344	0.814712	-0.798144	-1.3484	-0.247886	0.00559697	0.0476012	-0.235339	-0.913489	0.442811	0.498247	0.525802	0.61552	-0.0261803	1.25722	0.0635335	0.177763	-0.57527	-1.04682	-0.103718	0.0189557	0.0910533	0.0278941	-0.554569	0.610357	0.925434	0.998854	0.347214	-0.217749	0.912178	0.231643	0.405475	-0.0690373	-0.825324	0.687249	0.858674	0.749531	0.0621724	-0.517477
PC ae C30:2	Measured	FIA	-0.0819676	-0.758069	0.594134	0.81275	0.616199	0.249789	-0.30362	0.803199	0.378836	0.757333	-0.561846	-1.04959	-0.0741	0.0265252	0.087143	-0.389722	-1.02532	0.245871	0.232788	0.525802	0.267032	-0.227209	0.761274	0.292625	0.284162	-0.350372	-0.798433	0.0976891	0.128993	0.165715	0.108602	-0.450387	0.66759	0.70429	0.984412	-0.000473142	-0.452249	0.451303	0.998367	0.769481	0.111082	-0.567129	0.789294	0.749436	0.749531	-0.310362	-0.931572
PC ae C32:1	Measured	FIA	-0.387605	-0.957825	0.182614	0.186329	0.512537	0.0636107	-0.452734	0.579956	0.809783	0.819257	-0.438219	-0.968843	0.092405	0.109228	0.126319	-0.29018	-0.821641	0.241282	0.287582	0.525802	0.357314	-0.251139	0.965766	0.252964	0.267006	-0.275292	-0.718685	0.1681	0.226934	0.207824	-0.21296	-0.689197	0.263278	0.383205	0.941451	0.177621	-0.339875	0.695117	0.502907	0.567029	-0.134988	-0.821067	0.55109	0.701286	0.749531	-0.112829	-0.642562
PC ae C32:2	Measured	FIA	-0.411688	-0.992493	0.169116	0.168379	0.512537	-0.104373	-0.647211	0.438466	0.707227	0.814712	-0.618016	-1.15989	-0.0761427	0.0280143	0.087143	-0.164922	-0.718445	0.388602	0.560788	0.525802	0.604047	-0.022562	1.23066	0.0622486	0.177763	-0.4135	-0.863921	0.0369214	0.0754377	0.144643	-0.0443805	-0.526821	0.43806	0.857336	0.990491	0.380679	-0.153553	0.914911	0.166082	0.363407	0.3385	-0.377666	1.05467	0.358366	0.749531	0.169708	-0.3415
PC ae C34:0	Measured	FIA	0.300067	-0.257302	0.857436	0.294336	0.512537	0.64849	0.0296461	1.26733	0.0430625	0.394031	0.850508	0.27204	1.42898	0.00500672	0.0476012	-0.0825374	-0.624813	0.459738	0.766189	0.534904	-1.04253	-1.75104	-0.334028	0.00497348	0.067768	0.644997	0.18436	1.10563	0.00736272	0.0618475	-0.373065	-0.898584	0.152455	0.16766	0.934974	-0.793635	-1.39151	-0.195757	0.0109016	0.175923	-0.333065	-0.953339	0.287209	0.297288	0.749531	-0.46818	-1.28419
PC ae C34:1	Measured	FIA	-0.327426	-0.910421	0.25557	0.274105	0.512537	0.120377	-0.368127	0.608882	0.630356	0.814712	-0.346414	-0.875619	0.182791	0.202987	0.173722	-0.375988	-0.89165	0.139675	0.156647	0.504768	0.268	-0.33533	0.87133	0.386415	0.320584	-0.160026	-0.59869	0.278637	0.476521	0.297709	-0.303428	-0.776406	0.16955	0.211985	0.940042	0.0676823	-0.44242	0.577785	0.795436	0.730888	0.00747783	-0.697744	0.7127	0.983496	0.768663	0.0952369	-0.462141
PC ae C34:2	Measured	FIA	-0.333348	-0.955018	0.288323	0.296256	0.512537	-0.122415	-0.668125	0.423294	0.661295	0.814712	-0.598477	-1.14208	-0.0548777	0.0337625	0.087143	-0.258692	-0.8541	0.336716	0.396849	0.525802	0.531336	-0.0987222	1.16139	0.102048	0.204409	-0.385972	-0.839835	0.0678904	0.0991534	0.150715	-0.103135	-0.619685	0.413414	0.69651	0.984412	0.297906	-0.239081	0.834893	0.279892	0.422616	0.369085	-0.431408	1.16958	0.370176	0.749531	0.37019	-0.187663
PC ae C34:3	Measured	FIA	-0.494723	-1.12825	0.138805	0.129596	0.512537	-0.221448	-0.790271	0.347374	0.447556	0.774838	-0.564476	-1.13017	0.00121876	0.0537805	0.0953174	-0.213315	-0.829011	0.402382	0.498951	0.525802	0.489288	-0.177467	1.15604	0.154024	0.242128	-0.435945	-0.901746	0.0298563	0.0700224	0.143251	-0.157286	-0.687492	0.37292	0.562457	0.970665	0.354231	-0.208844	0.917306	0.220892	0.400043	0.195751	-0.51297	0.904472	0.590495	0.749531	0.0852132	-0.420772
PC ae C36:0	Measured	FIA	0.167783	-0.538132	0.873697	0.642517	0.574282	0.440123	-0.240095	1.12034	0.208204	0.638734	0.25149	-0.280252	0.783231	0.356565	0.236972	-0.308366	-1.08155	0.464821	0.436574	0.525802	-0.823002	-1.4767	-0.169307	0.0156079	0.094869	0.277431	-0.177631	0.732493	0.235372	0.208396	-0.333565	-0.973938	0.306808	0.310118	0.940042	-0.844425	-1.4173	-0.271545	0.00487702	0.139915	0.121458	-0.517164	0.760079	0.710786	0.749531	-0.267503	-0.910187
PC ae C36:1	Measured	FIA	-0.36519	-0.965654	0.235274	0.236574	0.512537	0.242522	-0.252672	0.737717	0.339831	0.74716	-0.296811	-0.811001	0.217379	0.261082	0.196283	-0.368231	-0.903532	0.167071	0.181161	0.516032	0.145777	-0.427012	0.718567	0.619195	0.408785	-0.125033	-0.565624	0.315559	0.579498	0.342362	-0.280225	-0.785057	0.224608	0.279624	0.940042	-0.0517864	-0.547163	0.44359	0.838134	0.731552	-0.199942	-0.94695	0.547067	0.60201	0.749531	-0.249721	-0.864865
PC ae C36:2	Measured	FIA	-0.371726	-0.995737	0.252284	0.246249	0.512537	-0.0988191	-0.643888	0.44625	0.723219	0.817052	-0.512652	-1.05358	0.02828	0.0667034	0.099745	-0.153901	-0.751168	0.443365	0.614841	0.525802	0.500811	-0.124199	1.12582	0.120017	0.217035	-0.346475	-0.799236	0.106287	0.137271	0.166456	-0.0529791	-0.569816	0.463857	0.841239	0.990491	0.321978	-0.208311	0.852267	0.237268	0.40571	0.299474	-0.531241	1.13019	0.482872	0.749531	0.49046	-0.0931766
PC ae C36:3	Measured	FIA	-0.35355	-0.983622	0.276521	0.274529	0.512537	-0.153827	-0.723114	0.415461	0.59777	0.814712	-0.611363	-1.16566	-0.0570614	0.0334505	0.087143	-0.231839	-0.849759	0.38608	0.464142	0.525802	0.559812	-0.0913765	1.211	0.0956692	0.19834	-0.411425	-0.872465	0.049616	0.0838113	0.147169	-0.0857968	-0.61884	0.447246	0.753161	0.990491	0.340513	-0.213607	0.894633	0.231693	0.405475	0.494236	-0.329413	1.31789	0.244718	0.749531	0.659722	0.0817744
PC ae C36:4	Measured	FIA	-0.210395	-0.814987	0.394198	0.497058	0.556161	0.22147	-0.279159	0.7221	0.388352	0.757333	-0.322315	-0.876329	0.2317	0.257377	0.194702	-0.560085	-1.09742	-0.0227538	0.0441542	0.433383	0.251987	-0.395054	0.899028	0.447399	0.347587	-0.0943155	-0.543451	0.35482	0.68166	0.365673	-0.427093	-0.928668	0.0744812	0.0987283	0.848051	-0.00815057	-0.556801	0.5405	0.976838	0.768352	-0.10639	-0.788203	0.575424	0.760909	0.749531	0.0286577	-0.608724
PC ae C36:5	Measured	FIA	0.197081	-0.830686	1.22485	0.707976	0.574282	0.397439	-0.204834	0.999712	0.199385	0.638734	0.261092	-0.494655	1.01684	0.500169	0.269018	-0.621371	-1.39389	0.151147	0.118628	0.473437	-0.527556	-1.50557	0.450458	0.293399	0.284162	0.337528	-0.202067	0.877123	0.223507	0.207676	-0.60624	-1.31261	0.100134	0.0961309	0.848051	-0.604806	-1.40353	0.193916	0.141392	0.358695	0.304602	-0.608597	1.2178	0.516044	0.749531	-0.12289	-1.09431
PC ae C38:0	Measured	FIA	0.369579	-0.157038	0.896196	0.172591	0.512537	0.262782	-0.224208	0.749772	0.293232	0.711095	0.485555	0.0296586	0.941451	0.0398397	0.087143	0.0605208	-0.466641	0.587683	0.822509	0.539949	-0.334989	-0.871268	0.201289	0.224221	0.250148	0.394873	0.0138531	0.775892	0.0452844	0.128716	-0.0100632	-0.45778	0.437654	0.964963	0.998854	-0.237165	-0.688402	0.214072	0.305802	0.436228	0.251994	-0.66045	1.16444	0.590533	0.749531	-0.379102	-1.11332
PC ae C38:1	Measured	FIA	-0.295289	-0.907022	0.316443	0.346782	0.519582	-0.00644306	-0.534242	0.521356	0.980968	0.85656	-0.525474	-1.06942	0.0184697	0.0617052	0.0965134	-0.277663	-0.855028	0.299701	0.348569	0.525802	0.267062	-0.369571	0.903695	0.413271	0.332636	-0.304096	-0.753347	0.145155	0.188083	0.195291	-0.120631	-0.629805	0.388544	0.643562	0.977362	0.0222063	-0.519686	0.564099	0.936169	0.760154	0.0433557	-0.681878	0.768589	0.90716	0.755	-0.139054	-0.700168
PC ae C38:2	Measured	FIA	-0.36778	-0.989245	0.253685	0.249339	0.512537	-0.130611	-0.687143	0.425921	0.646706	0.814712	-0.50353	-1.05179	0.0447341	0.0754011	0.106879	-0.138137	-0.742718	0.466444	0.655423	0.525802	0.453049	-0.189586	1.09568	0.17067	0.247526	-0.352463	-0.807098	0.102173	0.132265	0.165715	-0.050454	-0.570143	0.469235	0.849531	0.990491	0.292098	-0.251529	0.835725	0.295204	0.430015	0.406824	-0.456612	1.27026	0.359868	0.749531	0.498221	-0.100287
PC ae C38:3	Measured	FIA	-0.416744	-1.08079	0.247299	0.222074	0.512537	-0.0812323	-0.642797	0.480333	0.777471	0.819257	-0.453521	-1.02788	0.120841	0.125433	0.132476	-0.215675	-0.846094	0.414744	0.504337	0.525802	0.427496	-0.249114	1.10411	0.218998	0.250077	-0.310902	-0.783119	0.161316	0.200326	0.202305	-0.15578	-0.706147	0.394586	0.580479	0.970665	0.27804	-0.29439	0.850471	0.343738	0.459857	0.267372	-0.517322	1.05207	0.507089	0.749531	0.126807	-0.47383
PC ae C38:4	Measured	FIA	-0.31994	-1.00598	0.366102	0.36328	0.519582	0.439285	-0.146354	1.02492	0.14521	0.598218	0.311871	-0.384317	1.00806	0.382416	0.242	-0.272096	-0.928009	0.383818	0.418455	0.525802	-0.34918	-1.24444	0.546075	0.446714	0.347587	0.374298	-0.13238	0.880976	0.151243	0.176334	-0.70278	-1.31159	-0.0939673	0.0261587	0.796652	-0.336411	-1.07845	0.405628	0.376685	0.484517	0.0805773	-0.60906	0.770215	0.819732	0.749531	-0.0571196	-0.866848
PC ae C38:5	Measured	FIA	-0.230917	-0.862038	0.400203	0.475265	0.543295	0.107562	-0.408825	0.623949	0.684114	0.814712	-0.280899	-0.849887	0.288089	0.33599	0.228603	-0.355816	-0.92417	0.212539	0.223201	0.525802	0.241133	-0.431987	0.914253	0.484522	0.364986	-0.110748	-0.566126	0.344631	0.634798	0.355878	-0.286145	-0.797436	0.225146	0.275713	0.940042	0.0579463	-0.504833	0.620726	0.840539	0.731552	0.171727	-0.540654	0.884108	0.638495	0.749531	0.296373	-0.472559
PC ae C38:6	Measured	FIA	-0.379747	-0.948533	0.189039	0.194211	0.512537	0.00953693	-0.514404	0.533478	0.971625	0.85656	-0.398977	-0.97925	0.181295	0.181365	0.161304	-0.224276	-0.745676	0.297124	0.40156	0.525802	0.388052	-0.304421	1.08052	0.275159	0.28199	-0.244471	-0.702882	0.21394	0.298803	0.228958	-0.201816	-0.673088	0.269455	0.403584	0.941451	0.229968	-0.344217	0.804153	0.434592	0.514728	0.643755	-0.0123587	1.29987	0.0597542	0.749531	0.528962	-0.221739
PC ae C40:1	Measured	FIA	0.0198487	-0.54293	0.582627	0.945051	0.642093	-0.125789	-0.54721	0.295631	0.560079	0.814712	-0.118353	-0.559108	0.322401	0.600051	0.298004	-0.0360632	-0.500302	0.428176	0.879347	0.548763	-0.212385	-0.689379	0.264608	0.385291	0.320584	-0.107231	-0.479248	0.264786	0.573567	0.340999	0.000608485	-0.399607	0.400824	0.997629	0.998854	-0.229235	-0.625722	0.167251	0.26025	0.419451	-0.248194	-0.897864	0.401477	0.457248	0.749531	-0.707693	-1.28644
PC ae C40:2	Measured	FIA	-0.356723	-0.910356	0.19691	0.210091	0.512537	0.0257472	-0.491505	0.543	0.922511	0.841869	-0.432358	-0.917909	0.0531929	0.0845558	0.112258	-0.198976	-0.72213	0.324179	0.458057	0.525802	0.339534	-0.183733	0.8628	0.206924	0.250077	-0.299824	-0.724269	0.124622	0.169747	0.184719	-0.114961	-0.566769	0.336846	0.619244	0.970665	0.196108	-0.252185	0.644401	0.393581	0.491656	0.164889	-0.558645	0.888422	0.656904	0.749531	0.242391	-0.297307
PC ae C40:3	Measured	FIA	-0.342822	-1.08428	0.398636	0.367385	0.519582	0.310479	-0.372077	0.993035	0.375155	0.757333	0.054467	-0.621967	0.730901	0.874975	0.371316	-0.220499	-0.978945	0.537946	0.570309	0.525802	-0.182788	-1.03404	0.668464	0.67492	0.425684	0.0537822	-0.485415	0.59298	0.84546	0.402117	-0.39239	-1.08474	0.299959	0.269709	0.940042	-0.17271	-0.88827	0.542851	0.637353	0.65563	-0.0312733	-0.91173	0.849184	0.944756	0.755	-0.273699	-1.01414
PC ae C40:4	Measured	FIA	-0.423366	-1.0542	0.207471	0.191924	0.512537	-0.0261822	-0.582412	0.530048	0.926711	0.843034	-0.35377	-0.950682	0.243142	0.248647	0.192245	-0.163318	-0.763153	0.436516	0.594981	0.525802	0.228144	-0.494017	0.950304	0.537448	0.381288	-0.241162	-0.715789	0.233466	0.322074	0.236255	-0.173576	-0.706038	0.358887	0.524551	0.966513	0.118498	-0.48304	0.720036	0.700368	0.687579	0.0968874	-0.572831	0.766606	0.777843	0.749531	0.121371	-0.54876
PC ae C40:5	Measured	FIA	-0.307489	-0.946671	0.331692	0.348418	0.519582	-0.0642396	-0.662972	0.534493	0.833945	0.822214	-0.449121	-1.04405	0.14581	0.142676	0.141715	-0.0672811	-0.703259	0.568697	0.836234	0.539949	0.438792	-0.285448	1.16303	0.238348	0.25508	-0.299253	-0.778126	0.17962	0.223956	0.207676	0.0191194	-0.528591	0.56683	0.94561	0.998854	0.276969	-0.332011	0.885949	0.375169	0.484517	0.571115	-0.177998	1.32023	0.14093	0.749531	0.531775	-0.103721
PC ae C40:6	Measured	FIA	0.153947	-0.491078	0.798972	0.641138	0.574282	0.386904	-0.0967158	0.870524	0.120596	0.541099	0.00283148	-0.515533	0.521196	0.991483	0.40274	-0.537547	-1.09664	0.021542	0.0629227	0.433383	0.160907	-0.441055	0.762869	0.601707	0.403281	0.178599	-0.246624	0.603822	0.412639	0.266844	-0.385602	-0.887401	0.116196	0.13566	0.883177	-0.0363141	-0.545763	0.473135	0.889213	0.743452	0.443865	-0.303204	1.19093	0.249342	0.749531	0.185321	-0.520243
PC ae C42:0	Measured	FIA	0.540754	0.06007	1.02144	0.0301622	0.512537	0.214967	-0.222584	0.652518	0.338318	0.74716	0.112199	-0.353546	0.577945	0.638022	0.308969	-0.0779849	-0.493447	0.337477	0.713864	0.525802	-0.0302292	-0.537896	0.477437	0.907368	0.504548	0.236961	-0.153326	0.627248	0.23729	0.208396	0.10116	-0.275969	0.47829	0.60041	0.970665	-0.185847	-0.602843	0.23115	0.384787	0.491056	0.479665	-0.169015	1.12835	0.153039	0.749531	-0.165893	-0.691523
PC ae C42:1	Measured	FIA	0.222445	-0.403867	0.848758	0.488257	0.549603	-0.0601584	-0.566807	0.446491	0.816537	0.819257	0.345853	-0.299956	0.991662	0.296864	0.209857	-0.0403182	-0.58269	0.502053	0.884505	0.550213	-0.0351124	-0.844311	0.774086	0.932425	0.50885	0.0989663	-0.368191	0.566124	0.679007	0.365673	-0.0789832	-0.574044	0.416078	0.755259	0.990491	0.212758	-0.444424	0.86994	0.527403	0.581942	0.166589	-0.444646	0.777823	0.595411	0.749531	-0.430109	-1.14572
PC ae C42:2	Measured	FIA	0.120847	-0.551948	0.793641	0.725675	0.581304	-0.306041	-0.939843	0.327761	0.346628	0.751575	-0.242253	-0.893953	0.409446	0.468268	0.259321	0.214545	-0.45555	0.88464	0.531998	0.525802	0.372789	-0.438343	1.18392	0.370249	0.31992	-0.166025	-0.678622	0.346573	0.527217	0.321215	0.351984	-0.244886	0.948855	0.250918	0.940042	0.270223	-0.402067	0.942512	0.432958	0.514728	-0.0517458	-0.766926	0.663434	0.887758	0.755	-0.535691	-1.18609
PC ae C42:3	Measured	FIA	0.174865	-0.385415	0.735145	0.542362	0.557856	-0.0953274	-0.703516	0.512861	0.759439	0.819257	0.0872199	-0.401975	0.576415	0.727618	0.335634	0.125557	-0.464894	0.716008	0.67789	0.525802	-0.387068	-0.971222	0.197085	0.197559	0.250077	0.0753379	-0.339254	0.489929	0.722585	0.381757	0.164193	-0.331262	0.659648	0.517707	0.966513	-0.380925	-0.878868	0.117017	0.137397	0.35834	-0.137703	-0.908407	0.633	0.727558	0.749531	-0.333843	-1.07373
PC ae C42:4	Measured	FIA	-0.368671	-1.01683	0.279486	0.268068	0.512537	-0.20511	-0.789493	0.379272	0.493376	0.803093	-0.680198	-1.23492	-0.125476	0.0184228	0.087143	-0.246443	-0.88356	0.390674	0.450469	0.525802	0.271967	-0.369036	0.91297	0.407976	0.3314	-0.475074	-0.942888	-0.007259	0.0496887	0.130825	-0.0589156	-0.604818	0.486987	0.832972	0.990491	0.0380857	-0.513233	0.589404	0.892611	0.743452	-0.297545	-1.11437	0.519281	0.478329	0.749531	-0.30732	-0.867712
PC ae C42:5	Measured	FIA	NA	NA	NA	NA	NA	NA	NA	NA	NA	NA	NA	NA	NA	NA	NA	NA	NA	NA	NA	NA	NA	NA	NA	NA	NA	NA	NA	NA	NA	NA	NA	NA	NA	NA	NA	NA	NA	NA	NA	NA	NA	NA	NA	NA	NA	NA	NA
PC ae C44:3	Measured	FIA	0.204162	-0.309479	0.717802	0.438117	0.534033	0.121946	-0.366697	0.61059	0.626009	0.814712	0.535231	-0.00332457	1.07379	0.0547316	0.0953174	0.112519	-0.345237	0.570274	0.631208	0.525802	-0.218446	-0.848989	0.412097	0.498975	0.373015	0.284676	-0.141728	0.71108	0.194147	0.198951	-0.00983223	-0.411266	0.391602	0.961822	0.998854	0.0531494	-0.469737	0.576036	0.842553	0.731552	-0.0293755	-0.739309	0.680558	0.935663	0.755	-0.519378	-1.13546
PC ae C44:4	Measured	FIA	0.354159	-0.325369	1.03369	0.309915	0.512537	-0.00921186	-0.598054	0.57963	0.975611	0.85656	0.504849	-0.0781086	1.08781	0.0932884	0.115488	0.155656	-0.504988	0.816299	0.645411	0.525802	-0.28593	-0.974183	0.402324	0.417776	0.334734	0.298069	-0.186802	0.78294	0.231523	0.208396	0.0447163	-0.535547	0.624979	0.880295	0.990491	-0.06843	-0.655786	0.518926	0.819913	0.731552	0.178	-0.533377	0.889378	0.625823	0.749531	-0.315215	-0.922289
PC ae C44:5	Measured	FIA	0.39125	-0.0598199	0.84232	0.0927804	0.512537	0.142565	-0.293558	0.578689	0.523443	0.809702	0.137066	-0.282263	0.556395	0.523472	0.273653	-0.104423	-0.504213	0.295368	0.610027	0.525802	-0.295601	-0.726066	0.134863	0.181909	0.248567	0.195801	-0.174033	0.565636	0.302302	0.228958	0.0114864	-0.332544	0.355517	0.947975	0.998854	-0.367611	-0.722942	-0.0122791	0.0456514	0.280645	0.432442	-0.180816	1.0457	0.172638	0.749531	0.206247	-0.279998
PC ae C44:6	Measured	FIA	-0.0891208	-0.807284	0.629042	0.808419	0.616199	-0.15114	-0.845193	0.542914	0.670598	0.814712	0.536697	-0.26134	1.33473	0.191005	0.167276	-0.0293219	-0.767046	0.708402	0.938089	0.560673	-0.772534	-1.84659	0.301519	0.162264	0.245062	0.0826931	-0.478432	0.643818	0.773391	0.389805	-0.237228	-0.896053	0.421598	0.482237	0.966513	-0.28132	-1.17242	0.609783	0.537693	0.588267	-0.588962	-1.31178	0.133857	0.116101	0.749531	-0.96359	-1.6084
Hex2Cer(d18:1/14:0)	Measured	FIA	-0.0581736	-0.627062	0.510715	0.841629	0.6253	0.028526	-0.497853	0.554905	0.915661	0.84094	-0.283946	-0.756346	0.188454	0.242054	0.190758	-0.183881	-0.726745	0.358983	0.508559	0.525802	0.229141	-0.260333	0.718615	0.36146	0.316988	-0.164761	-0.583407	0.253884	0.442584	0.281273	-0.0235777	-0.471834	0.424678	0.918127	0.998613	0.0917577	-0.329508	0.513023	0.6705	0.672292	-0.0449288	-0.657693	0.567836	0.886267	0.755	0.204962	-0.29174
Hex2Cer(d18:1/16:0)	Measured	FIA	-0.197867	-0.842164	0.44643	0.548833	0.557856	0.123815	-0.356647	0.604277	0.614808	0.814712	-0.427749	-0.921781	0.0662844	0.0933566	0.115488	-0.400928	-0.956567	0.154712	0.160946	0.504768	0.351287	-0.201899	0.904473	0.21669	0.250077	-0.177486	-0.599799	0.244826	0.412352	0.266844	-0.218121	-0.723505	0.287264	0.399925	0.941451	0.0723081	-0.412306	0.556923	0.770646	0.72356	0.000529258	-0.628076	0.629134	0.998689	0.773506	0.409267	-0.148434
Hex2Cer(d18:1/18:0)	Measured	FIA	-0.226596	-0.789303	0.336112	0.43216	0.534033	-0.124754	-0.644982	0.395474	0.63955	0.814712	-0.50963	-0.982619	-0.0366405	0.0376396	0.087143	-0.21271	-0.747273	0.321852	0.437616	0.525802	0.484477	-0.00952965	0.978483	0.0579362	0.176076	-0.352216	-0.770375	0.0659434	0.102369	0.154015	-0.035649	-0.486903	0.415605	0.877309	0.990491	0.304344	-0.12002	0.728708	0.163392	0.363407	0.0998699	-0.568787	0.768526	0.770844	0.749531	0.44911	-0.101705
Hex2Cer(d18:1/20:0)	Measured	FIA	-0.275619	-0.802771	0.251533	0.308385	0.512537	-0.0866863	-0.595574	0.422201	0.7393	0.819257	-0.438056	-0.883822	0.00770876	0.0574383	0.0953174	-0.242678	-0.732282	0.246925	0.334065	0.525802	0.288668	-0.1409	0.718236	0.191349	0.249845	-0.325951	-0.730744	0.0788423	0.118145	0.161292	-0.121782	-0.52893	0.285365	0.559228	0.970665	0.161891	-0.207776	0.531558	0.393063	0.491656	-0.0404253	-0.826847	0.745996	0.920122	0.755	0.426283	-0.200986
Hex2Cer(d18:1/22:0)	Measured	FIA	-0.61789	-1.16826	-0.0675208	0.0304897	0.512537	-0.191009	-0.819392	0.437374	0.552912	0.814712	-0.347838	-0.853378	0.157701	0.181061	0.161304	0.117197	-0.425458	0.659853	0.67315	0.525802	0.412314	-0.153095	0.977722	0.156593	0.242128	-0.410092	-0.849706	0.0295221	0.0709251	0.143251	-0.0124644	-0.465402	0.440473	0.95711	0.998854	0.495279	0.0124954	0.978062	0.0474546	0.284946	-0.356786	-1.0182	0.304631	0.295102	0.749531	-0.00726221	-0.647355
Hex2Cer(d18:1/24:0)	Measured	FIA	-0.132519	-0.713291	0.448252	0.655853	0.574282	0.259693	-0.238062	0.757447	0.309413	0.731372	-0.0424679	-0.533366	0.448431	0.865761	0.371316	-0.284779	-0.811745	0.242187	0.292515	0.525802	0.1522	-0.372622	0.677022	0.571265	0.388791	0.0430737	-0.383987	0.470134	0.843754	0.402117	-0.271001	-0.728931	0.186928	0.249263	0.940042	0.0653857	-0.381456	0.512228	0.774949	0.724964	0.279571	-0.23818	0.797322	0.294618	0.749531	0.357355	-0.13567
Hex2Cer(d18:1/24:1)	Measured	FIA	-0.420967	-0.959676	0.117741	0.129337	0.512537	-0.0556371	-0.539659	0.428385	0.822292	0.819257	-0.36736	-0.832132	0.0974121	0.125056	0.132476	-0.122251	-0.618715	0.374214	0.630602	0.525802	0.333269	-0.157539	0.824076	0.186795	0.2488	-0.283058	-0.690633	0.124517	0.176971	0.186379	-0.106328	-0.535846	0.32319	0.628759	0.970665	0.248132	-0.168946	0.665211	0.246785	0.413548	0.175792	-0.492984	0.844568	0.608524	0.749531	0.382634	-0.16061
Hex2Cer(d18:1/26:0)	Measured	FIA	-0.762053	-1.65867	0.134561	0.099431	0.512537	0.0956721	-0.549518	0.740862	0.77204	0.819257	-0.0443142	-0.659614	0.570986	0.888079	0.375302	-0.382195	-1.19004	0.42565	0.356413	0.525802	0.0398642	-0.661716	0.741444	0.911588	0.504847	-0.0483093	-0.573873	0.477254	0.857448	0.404666	-0.563542	-1.29679	0.169707	0.135602	0.883177	0.0651767	-0.545818	0.676171	0.834878	0.731552	-0.588266	-1.18105	0.00451389	0.056985	0.749531	-0.400829	-1.10873
Hex2Cer(d18:1/26:1)	Measured	FIA	-0.438734	-0.949043	0.0715759	0.0956453	0.512537	0.0377725	-0.468057	0.543602	0.883985	0.837436	-0.356725	-0.805645	0.0921961	0.123082	0.132476	-0.0928621	-0.56915	0.383425	0.703314	0.525802	0.112147	-0.343265	0.567559	0.630587	0.411863	-0.301066	-0.703533	0.101401	0.146212	0.172462	-0.0930153	-0.504936	0.318905	0.65917	0.978025	0.055935	-0.33824	0.45011	0.781575	0.728523	0.183322	-0.468957	0.835602	0.584012	0.749531	0.501828	-0.0229586
Hex3Cer(d18:1/16:0)	Measured	FIA	-0.188623	-1.03868	0.661437	0.664735	0.574282	0.0993168	-0.606087	0.80472	0.783255	0.819257	0.206907	-0.376952	0.790767	0.48922	0.267346	-0.0450083	-0.929091	0.839075	0.920753	0.560193	0.121295	-0.578001	0.820591	0.734724	0.445051	0.137782	-0.367885	0.64345	0.594674	0.347695	-0.277242	-1.01458	0.460097	0.463133	0.966513	0.208169	-0.401582	0.817921	0.505182	0.567117	0.0930963	-0.5647	0.750893	0.782541	0.749531	-0.155078	-0.768594
Hex3Cer(d18:1/18:0)	Measured	FIA	-0.548042	-1.52272	0.426632	0.27355	0.512537	0.341082	-0.556391	1.23856	0.458399	0.774838	0.504478	-0.178832	1.18779	0.151571	0.144344	0.447256	-0.637318	1.53183	0.421204	0.525802	-0.881425	-1.75254	-0.0103128	0.0505774	0.163297	0.34426	-0.244371	0.932891	0.254821	0.211682	-0.196368	-1.15806	0.765324	0.689986	0.984412	-0.68803	-1.45717	0.0811141	0.0830786	0.311894	-0.643377	-1.22367	-0.0630822	0.0341845	0.748368	0.2935	-0.262496
Hex3Cer(d18:1/24:1)	Measured	FIA	-0.351625	-0.909834	0.206585	0.220377	0.512537	-0.00853001	-0.559884	0.542824	0.975881	0.85656	-0.584995	-1.10025	-0.0697396	0.0287128	0.087143	-0.0721713	-0.618417	0.474075	0.796296	0.539949	0.276885	-0.318052	0.871822	0.364258	0.31786	-0.384276	-0.819998	0.051447	0.0874379	0.147169	0.072204	-0.394976	0.539384	0.762675	0.990491	0.0585305	-0.45375	0.570811	0.823333	0.731552	0.0879646	-0.69308	0.869009	0.826128	0.749531	0.454032	-0.197655
Hex3Cer(d18:1/26:1)	Measured	FIA	-0.372938	-1.02756	0.28168	0.267312	0.512537	-0.267229	-0.839842	0.305383	0.362945	0.75391	-0.815502	-1.37654	-0.254464	0.00550136	0.0476012	-0.0706493	-0.713316	0.572017	0.829923	0.539949	0.736017	0.070582	1.40145	0.0329655	0.138353	-0.544026	-1.00971	-0.0783444	0.0244588	0.103853	0.16006	-0.402652	0.722772	0.578618	0.970665	0.43135	-0.142624	1.00532	0.144376	0.361917	-0.120345	-0.631678	0.390987	0.646443	0.749531	0.00985796	-0.51574
Hex3Cer(d18:1_20:0)	Measured	FIA	-0.0386583	-0.805573	0.728256	0.921532	0.633377	0.491165	-0.339111	1.32144	0.249518	0.65831	0.71705	-0.159066	1.59317	0.112398	0.127205	0.518364	-0.312713	1.34944	0.224905	0.525802	-0.783692	-2.00046	0.433079	0.21027	0.250077	0.395926	-0.213451	1.0053	0.206257	0.202739	0.194922	-0.586039	0.975884	0.625936	0.970665	-0.427249	-1.43689	0.582395	0.409151	0.495972	0.0311159	-0.722092	0.784324	0.935767	0.755	0.0515852	-0.724703
Hex3Cer(d18:1_22:0)	Measured	FIA	-0.910123	-1.88743	0.0671827	0.0714787	0.512537	0.38071	-0.517751	1.27917	0.408579	0.763305	0.409999	-0.20241	1.02241	0.192996	0.167276	0.516038	-0.589833	1.62191	0.362996	0.525802	-0.316249	-1.08761	0.455112	0.423891	0.337206	0.260322	-0.288779	0.809423	0.355359	0.248578	-0.185656	-1.19454	0.82323	0.719217	0.990491	-0.14898	-0.85524	0.557281	0.680303	0.672999	-0.13978	-0.886053	0.606492	0.714972	0.749531	0.112533	-0.512055
HexCer(d16:1/22:0)	Measured	FIA	0.128094	-0.463835	0.720024	0.672536	0.574282	-0.103966	-0.627983	0.420052	0.698353	0.814712	-0.117531	-0.671974	0.436913	0.678843	0.321864	-0.234783	-0.791638	0.322073	0.410911	0.525802	0.300252	-0.3565	0.957005	0.372756	0.320516	-0.062768	-0.50715	0.381614	0.782559	0.389805	-0.135563	-0.621577	0.35045	0.58599	0.970665	0.229868	-0.311776	0.771512	0.407806	0.495972	-0.214027	-0.887615	0.45956	0.536061	0.749531	0.131449	-0.474873
HexCer(d16:1/24:0)	Measured	FIA	0.388257	-0.195413	0.971927	0.195833	0.512537	0.36538	-0.178636	0.909395	0.191586	0.638734	-0.0971748	-0.577913	0.383564	0.692965	0.325161	-0.40248	-0.971865	0.166904	0.169544	0.504768	0.494547	-0.0166368	1.00573	0.0613342	0.177763	0.110059	-0.31804	0.538159	0.615617	0.34777	-0.106038	-0.587118	0.375042	0.666804	0.98405	0.253265	-0.188821	0.695352	0.264596	0.419451	0.351202	-0.335045	1.03745	0.320308	0.749531	0.317946	-0.293081
HexCer(d18:1/14:0)	Measured	FIA	-0.449492	-1.02425	0.125264	0.129038	0.512537	0.157535	-0.387418	0.702488	0.572489	0.814712	-0.52449	-1.0504	0.00142105	0.0539092	0.0953174	-0.125786	-0.687199	0.435628	0.661679	0.525802	0.203018	-0.410333	0.816368	0.518253	0.378108	-0.364627	-0.811431	0.082178	0.113339	0.160232	-0.01783	-0.51889	0.48323	0.944557	0.998854	0.0184634	-0.509593	0.54652	0.945521	0.760154	0.110807	-0.446713	0.668327	0.698407	0.749531	0.211403	-0.284358
HexCer(d18:1/16:0)	Measured	FIA	-0.324618	-0.929093	0.279857	0.29553	0.512537	-0.0727592	-0.618519	0.473	0.794495	0.819257	-0.469887	-0.975635	0.035861	0.0721271	0.103314	-0.335051	-0.928644	0.258542	0.271721	0.525802	0.46028	-0.111052	1.03161	0.118051	0.217035	-0.330336	-0.765004	0.104333	0.139968	0.167782	-0.222133	-0.726852	0.282587	0.390727	0.941451	0.308254	-0.180029	0.796537	0.219294	0.400043	0.0478695	-0.629826	0.725565	0.890405	0.755	0.210329	-0.352054
HexCer(d18:1/18:0)	Measured	FIA	-0.26743	-0.842294	0.307433	0.364459	0.519582	-0.178564	-0.724317	0.367189	0.523068	0.809702	-0.54388	-1.026	-0.0617557	0.0297196	0.087143	-0.130289	-0.691142	0.430563	0.650046	0.525802	0.546262	0.0312807	1.06124	0.0406302	0.149365	-0.394311	-0.819279	0.0306576	0.072418	0.14429	0.0381766	-0.431972	0.508325	0.873919	0.990491	0.376276	-0.0665519	0.819105	0.0994293	0.340015	0.151204	-0.508572	0.810981	0.655103	0.749531	0.384248	-0.180628
HexCer(d18:1/18:1)	Measured	FIA	-0.331804	-0.925586	0.261977	0.276512	0.512537	-0.144311	-0.69773	0.409108	0.610616	0.814712	-0.428361	-0.919788	0.0630664	0.091205	0.114983	-0.14829	-0.729963	0.433382	0.618599	0.525802	0.503219	-0.026695	1.03313	0.0661687	0.182243	-0.335409	-0.767249	0.096432	0.131562	0.165715	-0.0709725	-0.555095	0.41315	0.774542	0.990491	0.403913	-0.0481083	0.855935	0.0834071	0.311894	0.132935	-0.568526	0.834396	0.711767	0.749531	0.348848	-0.18455
HexCer(d18:1/20:0)	Measured	FIA	-0.276761	-0.803027	0.249505	0.305588	0.512537	-0.0904537	-0.599136	0.418229	0.728312	0.817052	-0.387534	-0.851271	0.0762034	0.105141	0.12455	-0.118416	-0.609694	0.372862	0.637836	0.525802	0.406609	-0.0731767	0.886395	0.100392	0.203403	-0.287554	-0.696818	0.12171	0.172016	0.184719	-0.0403599	-0.451273	0.370554	0.847793	0.990491	0.297806	-0.108828	0.704439	0.154754	0.363407	-0.0280083	-0.688141	0.632124	0.934034	0.755	0.369795	-0.209121
HexCer(d18:1/22:0)	Measured	FIA	-0.29845	-0.79581	0.19891	0.242833	0.512537	-0.0979365	-0.609428	0.413555	0.708388	0.814712	-0.462318	-0.928598	0.00396207	0.0552882	0.0953174	-0.0786542	-0.540471	0.383163	0.739345	0.526355	0.323133	-0.17903	0.825295	0.210686	0.250077	-0.333817	-0.736635	0.0690016	0.107945	0.157511	0.016383	-0.373641	0.406407	0.934575	0.998854	0.181492	-0.243469	0.606452	0.404853	0.495412	-0.0279697	-0.710971	0.655032	0.936325	0.755	0.494531	-0.0576913
HexCer(d18:1/23:0)	Measured	FIA	-0.323868	-0.85613	0.208394	0.236349	0.512537	-0.108621	-0.639615	0.422373	0.689475	0.814712	-0.482413	-0.959005	-0.00582056	0.050494	0.0950218	-0.146595	-0.65433	0.36114	0.572962	0.525802	0.387308	-0.124265	0.89888	0.141541	0.239899	-0.354682	-0.770543	0.0611791	0.0981915	0.150715	-0.0459238	-0.473371	0.381524	0.833713	0.990491	0.246518	-0.189647	0.682683	0.271018	0.420305	0.164294	-0.477496	0.806085	0.617891	0.749531	0.4164	-0.110772
HexCer(d18:1/24:0)	Measured	FIA	-0.320032	-0.868746	0.228682	0.256194	0.512537	-0.140865	-0.670882	0.389151	0.603783	0.814712	-0.491799	-0.960428	-0.0231712	0.0427643	0.0895268	-0.13641	-0.663136	0.390316	0.613059	0.525802	0.436244	-0.0530408	0.92553	0.084163	0.18888	-0.370511	-0.785692	0.0446689	0.0838017	0.147169	-0.0194777	-0.45987	0.420915	0.931121	0.998854	0.300749	-0.118542	0.720039	0.163332	0.363407	0.0750845	-0.581119	0.731288	0.823398	0.749531	0.450921	-0.0812065
HexCer(d18:1/24:1)	Measured	FIA	-0.293927	-0.839276	0.251423	0.293797	0.512537	-0.0955645	-0.609763	0.418634	0.716567	0.814712	-0.492866	-0.958143	-0.0275887	0.0408982	0.087143	-0.16221	-0.679762	0.355341	0.540665	0.525802	0.489745	0.00492749	0.974563	0.0509521	0.163297	-0.350736	-0.763088	0.0616172	0.0990927	0.150715	-0.0256342	-0.461817	0.410548	0.908563	0.998613	0.330252	-0.0860887	0.746592	0.12365	0.343291	0.128054	-0.546773	0.802881	0.711408	0.749531	0.441215	-0.108022
HexCer(d18:1/26:0)	Measured	FIA	-0.423452	-0.97189	0.124987	0.133914	0.512537	-0.0263487	-0.548512	0.495814	0.92145	0.841869	-0.421301	-0.885779	0.0431783	0.0790191	0.108613	-0.103115	-0.629383	0.423153	0.701917	0.525802	0.358111	-0.127057	0.843279	0.151663	0.242128	-0.329512	-0.744778	0.0857546	0.123524	0.164011	-0.0642673	-0.510084	0.381549	0.7782	0.990491	0.262915	-0.154703	0.680532	0.220559	0.400043	0.0718538	-0.581153	0.724861	0.830061	0.749531	0.261551	-0.278491
HexCer(d18:1/26:1)	Measured	FIA	-0.359913	-0.882251	0.162426	0.180442	0.512537	-0.0818298	-0.598104	0.434444	0.756823	0.819257	-0.494048	-0.940742	-0.0473538	0.0329747	0.087143	-0.140475	-0.634318	0.353368	0.578638	0.525802	0.397342	-0.0483286	0.843013	0.0841751	0.18888	-0.379496	-0.782531	0.0235386	0.0683672	0.143251	-0.0315165	-0.44326	0.380227	0.881093	0.990491	0.268084	-0.117909	0.654078	0.176948	0.371489	0.124354	-0.533314	0.782022	0.712388	0.749531	0.464232	-0.0884303
HexCer(d18:2/16:0)	Measured	FIA	-0.223891	-0.827448	0.379667	0.469192	0.539146	-0.148391	-0.653828	0.357047	0.566525	0.814712	-0.198356	-0.675675	0.278964	0.417643	0.249742	-0.211131	-0.75881	0.336548	0.451996	0.525802	0.350657	-0.137697	0.839011	0.162976	0.245062	-0.183858	-0.60561	0.237893	0.395215	0.26281	-0.211634	-0.665874	0.242605	0.363679	0.940042	0.339173	-0.0750662	0.753413	0.112164	0.343291	0.460632	-0.262998	1.18426	0.21755	0.749531	0.222745	-0.277026
HexCer(d18:2/18:0)	Measured	FIA	-0.328963	-0.927648	0.269723	0.284549	0.512537	-0.119143	-0.673016	0.434731	0.674379	0.814712	-0.431478	-0.925435	0.0624792	0.090533	0.114983	-0.0520234	-0.641043	0.536996	0.862978	0.540285	0.479981	-0.0592209	1.01918	0.0846516	0.18888	-0.330707	-0.76227	0.100856	0.136738	0.166456	0.0327505	-0.460344	0.525845	0.896727	0.994713	0.370084	-0.0917187	0.831886	0.119884	0.343291	0.368401	-0.389091	1.12589	0.344729	0.749531	0.410912	-0.0813845
HexCer(d18:2/20:0)	Measured	FIA	-0.462132	-1.10129	0.177027	0.160104	0.512537	-0.0764074	-0.639975	0.487161	0.791092	0.819257	-0.298225	-0.806879	0.210429	0.253725	0.193967	-0.0606668	-0.693275	0.571941	0.851356	0.540285	0.358894	-0.211644	0.929431	0.22101	0.250077	-0.260945	-0.703216	0.181326	0.250683	0.211682	-0.103949	-0.640593	0.432696	0.705132	0.984412	0.330088	-0.158752	0.818928	0.189149	0.378589	0.242606	-0.48759	0.972802	0.517683	0.749531	0.30542	-0.205617
HexCer(d18:2/22:0)	Measured	FIA	-0.279276	-0.796328	0.237776	0.292764	0.512537	0.0720537	-0.435554	0.579662	0.781525	0.819257	-0.203353	-0.689113	0.282407	0.414228	0.249742	-0.159237	-0.631231	0.312758	0.510252	0.525802	0.297319	-0.22409	0.818729	0.26688	0.276723	-0.1538	-0.572662	0.265061	0.473656	0.297178	-0.175187	-0.583962	0.233588	0.403225	0.941451	0.25044	-0.187106	0.687987	0.26502	0.419451	0.233434	-0.404701	0.871568	0.476484	0.749531	0.343891	-0.138966
HexCer(d18:2/23:0)	Measured	FIA	-0.336017	-0.904671	0.232637	0.25005	0.512537	0.0643061	-0.472368	0.60098	0.81489	0.819257	-0.278587	-0.778375	0.221202	0.277699	0.203164	-0.131993	-0.682755	0.418769	0.639762	0.525802	0.407189	-0.14993	0.964308	0.155667	0.242128	-0.202449	-0.633047	0.228149	0.359342	0.249916	-0.126331	-0.600201	0.347538	0.602638	0.970665	0.330494	-0.143028	0.804016	0.17485	0.371489	0.376143	-0.263837	1.01612	0.254415	0.749531	0.337335	-0.130105
HexCer(d18:2/24:0)	Measured	FIA	-0.42504	-0.981133	0.131053	0.137821	0.512537	-0.0660627	-0.612296	0.480171	0.813194	0.819257	-0.343653	-0.82171	0.134404	0.162505	0.150102	-0.027611	-0.56977	0.514548	0.920725	0.560193	0.374952	-0.136894	0.886797	0.154738	0.242128	-0.301024	-0.722311	0.120264	0.164932	0.181478	-0.0417193	-0.498181	0.414742	0.858248	0.990491	0.335181	-0.102107	0.772469	0.136638	0.35834	0.234113	-0.475784	0.94401	0.52078	0.749531	0.367469	-0.0792206
AbsAcid	Measured	LC	NA	NA	NA	NA	NA	NA	NA	NA	NA	NA	NA	NA	NA	NA	NA	NA	NA	NA	NA	NA	NA	NA	NA	NA	NA	NA	NA	NA	NA	NA	NA	NA	NA	NA	NA	NA	NA	NA	NA	NA	NA	NA	NA	NA	NA	NA	NA
Cortisol	Measured	LC	-0.126261	-0.703078	0.450557	0.668993	0.955288	0.351785	-0.0914892	0.795059	0.123557	0.286515	0.283627	-0.253069	0.820322	0.303243	0.367818	-0.0461547	-0.501739	0.40943	0.84308	0.98542	-0.208875	-0.837981	0.420232	0.516967	0.735535	0.281317	-0.12987	0.692505	0.183435	0.420548	-0.126519	-0.555453	0.302415	0.56468	0.774936	-0.18487	-0.695191	0.325451	0.479591	0.207635	0.11512	-0.513136	0.743377	0.720891	0.856966	0.276115	-0.150754
Cortisone	Measured	LC	NA	NA	NA	NA	NA	NA	NA	NA	NA	NA	NA	NA	NA	NA	NA	NA	NA	NA	NA	NA	NA	NA	NA	NA	NA	NA	NA	NA	NA	NA	NA	NA	NA	NA	NA	NA	NA	NA	NA	NA	NA	NA	NA	NA	NA	NA	NA
DHEAS	Measured	LC	0.352202	-0.349104	1.05351	0.327756	0.955288	0.0878926	-0.418206	0.593991	0.73441	0.4901	0.485449	-0.176495	1.14739	0.154282	0.24205	-0.415841	-0.896441	0.0647583	0.0935707	0.98542	0.097066	-0.686776	0.880908	0.808815	0.8365	0.208266	-0.283105	0.699636	0.408404	0.688864	-0.475686	-0.913366	-0.038006	0.0359819	0.487198	0.368051	-0.258766	0.994868	0.252951	0.168665	NA	NA	NA	NA	NA	NA	NA
3-IAA	Measured	LC	-0.346064	-1.17989	0.487766	0.418237	0.955288	0.304757	-0.345824	0.955337	0.361153	0.369362	0.0570051	-0.616297	0.730307	0.868598	0.638552	0.264913	-0.552039	1.08186	0.526772	0.98542	-0.737272	-1.59583	0.121289	0.0960292	0.36645	0.124529	-0.405409	0.654467	0.646257	0.779733	0.124968	-0.615195	0.865132	0.741502	0.774936	-0.769687	-1.48244	-0.0569338	0.0371564	0.0692312	-0.23075	-1.00523	0.543726	0.561679	0.856966	0.254998	-0.42563
3-IPA	Measured	LC	NA	NA	NA	NA	NA	NA	NA	NA	NA	NA	NA	NA	NA	NA	NA	NA	NA	NA	NA	NA	NA	NA	NA	NA	NA	NA	NA	NA	NA	NA	NA	NA	NA	NA	NA	NA	NA	NA	NA	NA	NA	NA	NA	NA	NA	NA	NA
Ind-SO4	Measured	LC	-0.0861987	-0.990327	0.817929	0.852215	0.955288	0.263742	-0.383288	0.910772	0.426564	0.409259	0.849093	0.277108	1.42108	0.00461925	0.0286371	0.413468	-0.44588	1.27281	0.348343	0.98542	-0.849857	-1.52702	-0.172696	0.0159268	0.115527	0.572772	0.0715429	1.074	0.0276584	0.157072	-0.0801174	-0.83889	0.678655	0.836533	0.774936	-0.522838	-1.12389	0.0782093	0.091776	0.129866	-0.0999258	-0.857413	0.657561	0.796963	0.856966	0.389275	-0.276461
Indole	Measured	LC	NA	NA	NA	NA	NA	NA	NA	NA	NA	NA	NA	NA	NA	NA	NA	NA	NA	NA	NA	NA	NA	NA	NA	NA	NA	NA	NA	NA	NA	NA	NA	NA	NA	NA	NA	NA	NA	NA	NA	NA	NA	NA	NA	NA	NA	NA	NA
Hypoxanthine	Measured	LC	-0.212063	-0.946494	0.522367	0.572932	0.955288	-0.170867	-0.744496	0.402761	0.56089	0.434676	-0.184342	-0.668642	0.299957	0.457705	0.485162	-0.141968	-0.854398	0.570462	0.697094	0.98542	0.269283	-0.254032	0.792599	0.316057	0.644995	-0.185351	-0.618025	0.247322	0.403422	0.688864	-0.1448	-0.730591	0.440991	0.629264	0.774936	0.270238	-0.187977	0.728454	0.250881	0.168665	0.2024	-0.550367	0.955167	0.600363	0.856966	0.155155	-0.540914
Xanthine	Measured	LC	-0.17501	-0.975704	0.625684	0.669447	0.955288	-0.134161	-0.816268	0.547946	0.700832	0.481056	-0.140076	-0.697578	0.417426	0.623669	0.543718	-0.15851	-0.980574	0.663555	0.706433	0.98542	0.396781	-0.230305	1.02387	0.218335	0.529263	-0.145424	-0.638394	0.347545	0.564635	0.775572	-0.169051	-0.841802	0.503699	0.623601	0.774936	0.40307	-0.145465	0.951605	0.153398	0.140641	0.289162	-0.600574	1.1789	0.526827	0.856966	0.151512	-0.798827
SM (OH) C14:1	Measured	FIA	0.0943592	-0.444881	0.6336	0.732472	0.581304	0.646216	0.157416	1.13502	0.0112558	0.250797	-0.45441	-0.986777	0.0779581	0.0980132	0.120156	-0.823406	-1.30454	-0.342271	0.00119062	0.0910332	0.449919	-0.160726	1.06056	0.15239	0.242128	-0.0280175	-0.477174	0.421138	0.902976	0.41691	-0.498575	-0.962468	-0.0346817	0.0380414	0.810153	-0.0478795	-0.616536	0.520777	0.869308	0.74077	-0.328154	-1.14612	0.489812	0.435127	0.749531	-0.659423	-1.41637
SM (OH) C16:1	Measured	FIA	-0.254957	-0.824729	0.314815	0.382943	0.528464	0.727771	0.108493	1.34705	0.0237016	0.376405	0.122856	-0.556163	0.801876	0.723753	0.334987	-0.021526	-0.554726	0.511674	0.937118	0.560673	-0.376	-1.24837	0.496367	0.400613	0.326926	0.166367	-0.343883	0.676617	0.524472	0.320868	-0.224568	-0.800044	0.350907	0.446437	0.966513	-0.410766	-1.12654	0.305008	0.263777	0.419451	-0.140778	-0.936771	0.655215	0.730212	0.749531	-0.553603	-1.36297
SM (OH) C22:1	Measured	FIA	-0.27118	-0.815867	0.273507	0.331935	0.519582	0.029079	-0.498664	0.556822	0.914254	0.84094	-0.393685	-0.883061	0.0956918	0.118576	0.130658	-0.168107	-0.6849	0.348686	0.525477	0.525802	0.415704	-0.115576	0.946983	0.128845	0.229409	-0.263137	-0.686944	0.16067	0.226925	0.207824	-0.0704147	-0.510456	0.369627	0.754553	0.990491	0.272744	-0.180419	0.725907	0.24136	0.40999	-0.0654045	-0.742903	0.612094	0.850636	0.749531	0.0208984	-0.757388
SM (OH) C22:2	Measured	FIA	-0.301008	-0.881116	0.2791	0.312044	0.512537	0.00565922	-0.526264	0.537583	0.983412	0.85656	-0.395381	-0.896317	0.105555	0.125586	0.132476	-0.217819	-0.774489	0.338851	0.445258	0.525802	0.425276	-0.12799	0.978543	0.135632	0.234392	-0.263444	-0.695556	0.168668	0.235364	0.208396	-0.134057	-0.61184	0.343727	0.583778	0.970665	0.282573	-0.189247	0.754394	0.24367	0.411209	0.165547	-0.674228	1.00532	0.70074	0.749531	0.341367	-0.199579
SM (OH) C24:1	Measured	FIA	-0.327181	-1.0178	0.363443	0.355764	0.519582	-0.300032	-0.905496	0.305432	0.334184	0.74716	-0.657334	-1.20373	-0.11094	0.0206739	0.087143	-0.257679	-0.96402	0.448661	0.47656	0.525802	0.184748	-0.468597	0.838092	0.580881	0.393815	-0.48862	-0.949824	-0.0274169	0.0408002	0.128534	-0.076464	-0.673485	0.520557	0.802387	0.990491	-0.00452593	-0.571079	0.562027	0.987544	0.76874	-0.345415	-0.910338	0.219509	0.235997	0.749531	-0.399328	-0.952502
SM C16:0	Measured	FIA	0.0780835	-0.515004	0.671171	0.796999	0.614565	0.467555	-0.0974038	1.03251	0.108496	0.541099	-0.359537	-0.915763	0.196688	0.208652	0.176352	-0.555895	-1.12732	0.015534	0.0599401	0.433383	0.0970576	-0.551056	0.745171	0.769846	0.455372	-0.0296649	-0.495155	0.435825	0.900887	0.41691	-0.305384	-0.80852	0.197751	0.237431	0.940042	-0.268611	-0.846367	0.309145	0.364692	0.477983	-0.303911	-1.15293	0.545108	0.485954	0.749531	-0.671027	-1.5056
SM C16:1	Measured	FIA	-0.0358385	-0.710948	0.639271	0.917378	0.633377	0.284189	-0.219306	0.787684	0.271732	0.6814	-0.0567954	-0.572774	0.459184	0.829708	0.366453	-0.323286	-0.918016	0.271444	0.289709	0.525802	0.172988	-0.41737	0.763346	0.567272	0.38875	0.0904755	-0.340908	0.521859	0.682032	0.365673	-0.25575	-0.781267	0.269767	0.342806	0.940042	0.0192731	-0.487366	0.525912	0.940737	0.760154	-0.507783	-1.65004	0.634471	0.387452	0.749531	-1.02074	-1.71371
SM C18:0	Measured	FIA	0.112001	-0.653188	0.877189	0.774902	0.601985	0.576003	-0.085339	1.23734	0.0914631	0.497657	0.708315	0.0410322	1.3756	0.0404918	0.087143	-0.157784	-0.96189	0.646323	0.701502	0.525802	-1.26327	-2.14866	-0.377888	0.00638716	0.0703665	0.577116	0.0682336	1.086	0.0288242	0.107775	-0.43895	-1.17664	0.298745	0.246706	0.940042	-1.08146	-1.83964	-0.323282	0.00637243	0.149577	-0.21531	-0.93842	0.5078	0.561926	0.749531	-0.543531	-1.3164
SM C18:1	Measured	FIA	-0.153742	-0.793543	0.486059	0.638866	0.574282	0.490187	-0.0411792	1.02155	0.0741319	0.462061	0.626636	0.11812	1.13515	0.0178687	0.087143	0.00148718	-0.643875	0.646849	0.996407	0.577267	-0.768585	-1.398	-0.139172	0.0188973	0.102446	0.482243	0.0621173	0.902369	0.0269881	0.107545	-0.325706	-0.926897	0.275486	0.291245	0.940042	-0.579599	-1.12415	-0.035049	0.0398963	0.264132	-0.321684	-1.42014	0.776775	0.568367	0.749531	-1.05534	-1.87209
SM C20:2	Measured	FIA	-0.816585	-2.01066	0.377491	0.183704	0.512537	-0.457531	-1.54915	0.634092	0.413672	0.763305	0.337695	-0.482854	1.15824	0.422138	0.249753	0.588889	-0.754328	1.93211	0.392603	0.525802	-0.69116	-1.76445	0.382129	0.210348	0.250077	-0.0265208	-0.726836	0.673794	0.941003	0.422625	-0.0824229	-1.25896	1.09411	0.891106	0.994713	-0.254799	-1.23635	0.726751	0.612191	0.639945	-0.292923	-1.04661	0.460766	0.449526	0.749531	-0.543642	-1.23485
SM C22:3	Measured	FIA	0.333667	-0.244743	0.912076	0.261386	0.512537	0.595804	0.0587225	1.13288	0.0324652	0.394031	0.97976	0.411	1.54852	0.0011097	0.0188757	0.304443	-0.261503	0.870389	0.294717	0.525802	-0.979565	-1.68418	-0.274954	0.00781034	0.0740075	0.682942	0.237021	1.12886	0.00350288	0.0573857	0.0271359	-0.48671	0.540982	0.917801	0.998613	-0.643441	-1.24098	-0.0459034	0.0376831	0.263804	-0.39321	-1.19279	0.40637	0.339416	0.749531	-0.479885	-1.20573
SM C24:0	Measured	FIA	-0.280737	-0.877131	0.315657	0.358827	0.519582	-0.0413623	-0.568402	0.485677	0.878117	0.837436	-0.508352	-1.02452	0.00781281	0.0569045	0.0953174	-0.238682	-0.800692	0.323328	0.407525	0.525802	0.405563	-0.170232	0.981359	0.17105	0.247526	-0.317962	-0.758155	0.122232	0.160426	0.179193	-0.0859292	-0.572858	0.401	0.730269	0.990491	0.193406	-0.299641	0.686453	0.444078	0.521444	-0.0822458	-0.809349	0.644857	0.825384	0.749531	0.15939	-0.429914
SM C24:1	Measured	FIA	-0.264659	-0.836119	0.306801	0.366596	0.519582	-0.00520424	-0.528927	0.518518	0.984507	0.85656	-0.47958	-0.975031	0.0158723	0.0612005	0.0965134	-0.271843	-0.816758	0.273072	0.330962	0.525802	0.448234	-0.0959154	0.992383	0.110128	0.213322	-0.30031	-0.728659	0.12804	0.17294	0.184719	-0.128081	-0.59831	0.342149	0.594805	0.970665	0.249358	-0.217548	0.716263	0.298116	0.430015	0.244235	-0.569281	1.05775	0.558701	0.749531	0.394291	-0.176933
SM C26:0	Measured	FIA	-0.286177	-0.869152	0.296798	0.338715	0.519582	0.102101	-0.431259	0.63546	0.70845	0.814712	-0.494216	-0.992991	0.00455857	0.0554428	0.0953174	-0.187933	-0.744417	0.36855	0.509819	0.525802	0.119291	-0.422746	0.661329	0.667307	0.425684	-0.291209	-0.727557	0.145139	0.194307	0.198951	-0.0389818	-0.523435	0.445472	0.875051	0.990491	-0.1103	-0.586376	0.365775	0.650889	0.661097	0.276088	-0.266657	0.818834	0.323206	0.749531	0.104237	-0.45902
SM C26:1	Measured	FIA	-0.314743	-0.856959	0.227474	0.258439	0.512537	0.0428571	-0.466085	0.5518	0.8693	0.835619	-0.473229	-0.939777	-0.00668121	0.0500266	0.0950218	-0.260903	-0.768275	0.246469	0.316382	0.525802	0.356053	-0.125173	0.837278	0.150696	0.242128	-0.317736	-0.733437	0.0979647	0.137733	0.166456	-0.126206	-0.564474	0.312062	0.573933	0.970665	0.180537	-0.237625	0.5987	0.399766	0.493869	0.0953734	-0.664767	0.855514	0.806682	0.749531	0.265195	-0.330745
H1	Measured	FIA	0.477764	0.0225549	0.932973	0.0427443	0.512537	0.278192	-0.160382	0.716766	0.217203	0.645736	0.259291	-0.235849	0.75443	0.307625	0.21467	-0.19474	-0.5601	0.17062	0.299134	0.525802	-0.106014	-0.655089	0.44306	0.706057	0.433647	0.330551	-0.0694986	0.730601	0.108966	0.157511	-0.117643	-0.437395	0.202108	0.472775	0.966513	-0.189921	-0.633813	0.253971	0.404004	0.495412	-0.0317692	-0.516522	0.452983	0.89827	0.755	-0.402719	-0.843176
TG(14:0_32:2)	Measured	FIA	NA	NA	NA	NA	NA	NA	NA	NA	NA	NA	NA	NA	NA	NA	NA	NA	NA	NA	NA	NA	NA	NA	NA	NA	NA	NA	NA	NA	NA	NA	NA	NA	NA	NA	NA	NA	NA	NA	NA	NA	-0.196228	-0.910752	0.518297	0.59261	0.749531	-0.0976617	-0.658506
TG(14:0_34:0)	Measured	FIA	NA	NA	NA	NA	NA	NA	NA	NA	NA	NA	NA	NA	NA	NA	NA	NA	NA	NA	NA	NA	NA	NA	NA	NA	NA	NA	NA	NA	NA	NA	NA	NA	NA	NA	NA	NA	NA	NA	NA	NA	NA	NA	NA	NA	NA	NA	NA
TG(14:0_34:1)	Measured	FIA	NA	NA	NA	NA	NA	NA	NA	NA	NA	NA	NA	NA	NA	NA	NA	NA	NA	NA	NA	NA	NA	NA	NA	NA	NA	NA	NA	NA	NA	NA	NA	NA	NA	NA	NA	NA	NA	NA	NA	NA	NA	NA	NA	NA	NA	NA	NA
TG(14:0_34:2)	Measured	FIA	NA	NA	NA	NA	NA	NA	NA	NA	NA	NA	NA	NA	NA	NA	NA	NA	NA	NA	NA	NA	NA	NA	NA	NA	NA	NA	NA	NA	NA	NA	NA	NA	NA	NA	NA	NA	NA	NA	NA	NA	NA	NA	NA	NA	NA	NA	NA
TG(14:0_34:3)	Measured	FIA	-0.653557	-1.54201	0.234894	0.15304	0.512537	-0.0826655	-0.743465	0.578134	0.8069	0.819257	-0.0374508	-0.706698	0.631796	0.912923	0.383419	0.525552	-0.33723	1.38833	0.235844	0.525802	-0.119025	-0.977588	0.739537	0.786499	0.45906	-0.12219	-0.65248	0.408101	0.65267	0.357856	0.29535	-0.468519	1.05922	0.450606	0.966513	-0.00271236	-0.727225	0.721801	0.994162	0.769354	0.15923	-0.460863	0.779324	0.616809	0.749531	0.00542865	-0.54503
TG(14:0_35:1)	Measured	FIA	NA	NA	NA	NA	NA	NA	NA	NA	NA	NA	NA	NA	NA	NA	NA	NA	NA	NA	NA	NA	NA	NA	NA	NA	NA	NA	NA	NA	NA	NA	NA	NA	NA	NA	NA	NA	NA	NA	NA	NA	NA	NA	NA	NA	NA	NA	NA
TG(14:0_35:2)	Measured	FIA	NA	NA	NA	NA	NA	NA	NA	NA	NA	NA	NA	NA	NA	NA	NA	NA	NA	NA	NA	NA	NA	NA	NA	NA	NA	NA	NA	NA	NA	NA	NA	NA	NA	NA	NA	NA	NA	NA	NA	NA	NA	NA	NA	NA	NA	NA	NA
TG(14:0_36:1)	Measured	FIA	-0.623765	-1.33502	0.0874892	0.0892773	0.512537	0.295569	-0.210645	0.801783	0.255675	0.65831	0.0425941	-0.463941	0.549129	0.869483	0.371316	0.135495	-0.472467	0.743457	0.663356	0.525802	-0.255556	-0.82131	0.310198	0.378475	0.320584	0.0855359	-0.352362	0.523434	0.702768	0.374071	0.0612084	-0.507534	0.629951	0.833433	0.990491	-0.299549	-0.790542	0.191443	0.235042	0.40571	-0.189845	-0.760812	0.381122	0.517369	0.749531	-0.422692	-1.04552
TG(14:0_36:2)	Measured	FIA	NA	NA	NA	NA	NA	NA	NA	NA	NA	NA	NA	NA	NA	NA	NA	NA	NA	NA	NA	NA	NA	NA	NA	NA	NA	NA	NA	NA	NA	NA	NA	NA	NA	NA	NA	NA	NA	NA	NA	NA	NA	NA	NA	NA	NA	NA	NA
TG(14:0_36:3)	Measured	FIA	0.197787	-0.407749	0.803322	0.523774	0.557856	0.463969	-0.111905	1.03984	0.118027	0.541099	0.250449	-0.317758	0.818656	0.390077	0.242377	-0.0191971	-0.600908	0.562514	0.94858	0.563003	-0.48371	-1.14417	0.176745	0.154827	0.242128	0.301937	-0.166959	0.770833	0.210292	0.203986	-0.0264785	-0.519654	0.466697	0.916435	0.998613	-0.528675	-1.08148	0.0241306	0.0642299	0.304385	-0.0216113	-0.728781	0.685558	0.952459	0.755858	-0.308355	-0.988641
TG(14:0_36:4)	Measured	FIA	0.65685	-0.0241536	1.33785	0.0621055	0.512537	1.01124	0.391306	1.63117	0.00194994	0.112463	0.304791	-0.214592	0.824173	0.253299	0.193967	-0.462121	-1.14994	0.2257	0.191436	0.516032	-0.364779	-0.924558	0.195	0.205007	0.250077	0.514707	0.0467942	0.98262	0.0338461	0.118818	-0.173097	-0.746806	0.400612	0.555819	0.970665	-0.599156	-1.11271	-0.085604	0.024643	0.234245	-0.710967	-1.35263	-0.0693053	0.034293	0.748368	-0.592242	-1.21085
TG(14:0_38:4)	Measured	FIA	0.145897	-0.560008	0.851803	0.686431	0.574282	0.192936	-0.34554	0.731412	0.484439	0.793756	0.284005	-0.316495	0.884505	0.356571	0.236972	0.193763	-0.452129	0.839655	0.558109	0.525802	-0.351157	-1.09753	0.39522	0.359072	0.316468	0.219538	-0.24262	0.681697	0.35441	0.248578	0.141505	-0.424037	0.707047	0.625082	0.970665	-0.279211	-0.895728	0.337306	0.377183	0.484517	-0.494483	-0.965216	-0.0237504	0.0443455	0.748368	-0.166117	-0.68384
TG(14:0_38:5)	Measured	FIA	-0.0790156	-0.915931	0.7579	0.853634	0.628495	-0.284262	-0.823139	0.254615	0.304116	0.724794	-0.333424	-1.17113	0.504281	0.437495	0.251194	-0.0329282	-0.746387	0.680531	0.928136	0.560673	0.660809	-0.51389	1.83551	0.273336	0.28176	-0.26841	-0.758593	0.221774	0.286142	0.223224	0.0220931	-0.635605	0.679791	0.947658	0.998854	0.589148	-0.340373	1.51867	0.217478	0.400043	-0.483194	-1.05446	0.0880734	0.103158	0.749531	-0.286013	-0.920292
TG(14:0_39:3)	Measured	FIA	NA	NA	NA	NA	NA	NA	NA	NA	NA	NA	NA	NA	NA	NA	NA	NA	NA	NA	NA	NA	NA	NA	NA	NA	NA	NA	NA	NA	NA	NA	NA	NA	NA	NA	NA	NA	NA	NA	NA	NA	NA	NA	NA	NA	NA	NA	NA
TG(16:0_28:1)	Measured	FIA	NA	NA	NA	NA	NA	NA	NA	NA	NA	NA	NA	NA	NA	NA	NA	NA	NA	NA	NA	NA	NA	NA	NA	NA	NA	NA	NA	NA	NA	NA	NA	NA	NA	NA	NA	NA	NA	NA	NA	NA	NA	NA	NA	NA	NA	NA	NA
TG(16:0_28:2)	Measured	FIA	NA	NA	NA	NA	NA	NA	NA	NA	NA	NA	NA	NA	NA	NA	NA	NA	NA	NA	NA	NA	NA	NA	NA	NA	NA	NA	NA	NA	NA	NA	NA	NA	NA	NA	NA	NA	NA	NA	NA	NA	NA	NA	NA	NA	NA	NA	NA
TG(16:0_30:2)	Measured	FIA	NA	NA	NA	NA	NA	NA	NA	NA	NA	NA	NA	NA	NA	NA	NA	NA	NA	NA	NA	NA	NA	NA	NA	NA	NA	NA	NA	NA	NA	NA	NA	NA	NA	NA	NA	NA	NA	NA	NA	NA	NA	NA	NA	NA	NA	NA	NA
TG(16:0_32:0)	Measured	FIA	0.136744	-0.502174	0.775661	0.675924	0.574282	0.122475	-0.505838	0.750788	0.703378	0.814712	-0.0178703	-0.64077	0.605029	0.955291	0.395116	0.07429	-0.580168	0.728748	0.824472	0.539949	0.551169	-0.239437	1.34177	0.175422	0.24838	0.0688193	-0.414214	0.551853	0.780722	0.389805	0.144484	-0.41876	0.707728	0.616395	0.970665	0.453106	-0.205282	1.11149	0.180883	0.371489	NA	NA	NA	NA	NA	NA	NA
TG(16:0_32:1)	Measured	FIA	NA	NA	NA	NA	NA	NA	NA	NA	NA	NA	NA	NA	NA	NA	NA	NA	NA	NA	NA	NA	NA	NA	NA	NA	NA	NA	NA	NA	NA	NA	NA	NA	NA	NA	NA	NA	NA	NA	NA	NA	NA	NA	NA	NA	NA	NA	NA
TG(16:0_32:2)	Measured	FIA	-0.38065	-1.07168	0.310381	0.283359	0.512537	0.300243	-0.489764	1.09025	0.458395	0.774838	0.438921	-0.131219	1.00906	0.135039	0.13921	-0.270959	-1.03165	0.489733	0.486995	0.525802	-0.329569	-1.02373	0.364594	0.354729	0.314212	0.26529	-0.235675	0.766255	0.302186	0.228958	-0.768615	-1.45915	-0.0780823	0.0318366	0.810153	-0.0844742	-0.693296	0.524348	0.786308	0.730299	NA	NA	NA	NA	NA	NA	NA
TG(16:0_32:3)	Measured	FIA	0.313535	-0.468669	1.09574	0.434273	0.534033	0.417114	-0.283085	1.11731	0.246247	0.65831	0.16757	-0.428809	0.76395	0.583278	0.291804	-0.97999	-1.80339	-0.156591	0.0220271	0.395264	-0.597572	-1.31843	0.123285	0.107917	0.211361	0.252568	-0.253463	0.7586	0.330664	0.238989	-0.860219	-1.54446	-0.17598	0.015705	0.731801	-0.690377	-1.31398	-0.0667711	0.0327463	0.256213	NA	NA	NA	NA	NA	NA	NA
TG(16:0_33:1)	Measured	FIA	0.172676	-0.687061	1.03241	0.694822	0.574282	-0.160422	-0.807374	0.486531	0.628216	0.814712	-0.061247	-0.704966	0.582472	0.852511	0.36945	0.26867	-0.569344	1.10668	0.531446	0.525802	0.276936	-0.540148	1.09402	0.508299	0.373325	-0.0727069	-0.586614	0.4412	0.782213	0.389805	0.34086	-0.385258	1.06698	0.360085	0.940042	0.280391	-0.415189	0.975971	0.431635	0.514728	NA	NA	NA	NA	NA	NA	NA
TG(16:0_33:2)	Measured	FIA	NA	NA	NA	NA	NA	NA	NA	NA	NA	NA	NA	NA	NA	NA	NA	NA	NA	NA	NA	NA	NA	NA	NA	NA	NA	NA	NA	NA	NA	NA	NA	NA	NA	NA	NA	NA	NA	NA	NA	NA	NA	NA	NA	NA	NA	NA	NA
TG(16:0_34:0)	Measured	FIA	NA	NA	NA	NA	NA	NA	NA	NA	NA	NA	NA	NA	NA	NA	NA	NA	NA	NA	NA	NA	NA	NA	NA	NA	NA	NA	NA	NA	NA	NA	NA	NA	NA	NA	NA	NA	NA	NA	NA	NA	NA	NA	NA	NA	NA	NA	NA
TG(16:0_34:1)	Measured	FIA	NA	NA	NA	NA	NA	NA	NA	NA	NA	NA	NA	NA	NA	NA	NA	NA	NA	NA	NA	NA	NA	NA	NA	NA	NA	NA	NA	NA	NA	NA	NA	NA	NA	NA	NA	NA	NA	NA	NA	NA	NA	NA	NA	NA	NA	NA	NA
TG(16:0_34:2)	Measured	FIA	NA	NA	NA	NA	NA	NA	NA	NA	NA	NA	NA	NA	NA	NA	NA	NA	NA	NA	NA	NA	NA	NA	NA	NA	NA	NA	NA	NA	NA	NA	NA	NA	NA	NA	NA	NA	NA	NA	NA	NA	NA	NA	NA	NA	NA	NA	NA
TG(16:0_34:3)	Measured	FIA	-0.152089	-0.857758	0.55358	0.673784	0.574282	-0.0488943	-0.559192	0.461403	0.851485	0.832932	0.368634	-0.224253	0.961521	0.226357	0.18226	-0.0133654	-0.595064	0.568333	0.964186	0.56681	-1.04567	-1.75649	-0.334849	0.00498416	0.067768	0.0884406	-0.37237	0.549251	0.707711	0.375346	-0.216226	-0.733459	0.301006	0.414823	0.951821	-0.742837	-1.32739	-0.158282	0.0146496	0.180119	0.125581	-0.666815	0.917978	0.757285	0.749531	-0.292477	-1.10068
TG(16:0_34:4)	Measured	FIA	NA	NA	NA	NA	NA	NA	NA	NA	NA	NA	NA	NA	NA	NA	NA	NA	NA	NA	NA	NA	NA	NA	NA	NA	NA	NA	NA	NA	NA	NA	NA	NA	NA	NA	NA	NA	NA	NA	NA	NA	NA	NA	NA	NA	NA	NA	NA
TG(16:0_35:1)	Measured	FIA	0.840513	-0.100999	1.78203	0.0837771	0.512537	-0.094282	-0.940327	0.751763	0.827629	0.820168	-0.337742	-0.948932	0.273447	0.281839	0.203598	-0.662564	-1.71276	0.38763	0.219666	0.525802	1.36178	0.590394	2.13316	0.000846864	0.0307608	-0.141772	-0.682976	0.399431	0.608953	0.34777	-0.0110074	-0.941539	0.919524	0.981556	0.998854	1.11367	0.407273	1.82007	0.002688	0.139915	NA	NA	NA	NA	NA	NA	NA
TG(16:0_35:2)	Measured	FIA	NA	NA	NA	NA	NA	NA	NA	NA	NA	NA	NA	NA	NA	NA	NA	NA	NA	NA	NA	NA	NA	NA	NA	NA	NA	NA	NA	NA	NA	NA	NA	NA	NA	NA	NA	NA	NA	NA	NA	NA	NA	NA	NA	NA	NA	NA	NA
TG(16:0_35:3)	Measured	FIA	NA	NA	NA	NA	NA	NA	NA	NA	NA	NA	NA	NA	NA	NA	NA	NA	NA	NA	NA	NA	NA	NA	NA	NA	NA	NA	NA	NA	NA	NA	NA	NA	NA	NA	NA	NA	NA	NA	NA	NA	NA	NA	NA	NA	NA	NA	NA
TG(16:0_36:2)	Measured	FIA	NA	NA	NA	NA	NA	NA	NA	NA	NA	NA	NA	NA	NA	NA	NA	NA	NA	NA	NA	NA	NA	NA	NA	NA	NA	NA	NA	NA	NA	NA	NA	NA	NA	NA	NA	NA	NA	NA	NA	NA	NA	NA	NA	NA	NA	NA	NA
TG(16:0_36:3)	Measured	FIA	0.321652	-0.242146	0.885449	0.266642	0.512537	0.430541	-0.118383	0.979466	0.127941	0.548797	0.197897	-0.311045	0.70684	0.448102	0.253795	-0.283033	-0.821759	0.255694	0.306066	0.525802	-0.217899	-0.777686	0.341888	0.447621	0.347587	0.283731	-0.15178	0.719242	0.205037	0.202739	-0.198261	-0.646106	0.249583	0.387957	0.941451	-0.314066	-0.786118	0.157986	0.195671	0.382742	NA	NA	NA	NA	NA	NA	NA
TG(16:0_36:4)	Measured	FIA	NA	NA	NA	NA	NA	NA	NA	NA	NA	NA	NA	NA	NA	NA	NA	NA	NA	NA	NA	NA	NA	NA	NA	NA	NA	NA	NA	NA	NA	NA	NA	NA	NA	NA	NA	NA	NA	NA	NA	NA	NA	NA	NA	NA	NA	NA	NA
TG(16:0_36:5)	Measured	FIA	NA	NA	NA	NA	NA	NA	NA	NA	NA	NA	NA	NA	NA	NA	NA	NA	NA	NA	NA	NA	NA	NA	NA	NA	NA	NA	NA	NA	NA	NA	NA	NA	NA	NA	NA	NA	NA	NA	NA	NA	NA	NA	NA	NA	NA	NA	NA
TG(16:0_36:6)	Measured	FIA	NA	NA	NA	NA	NA	NA	NA	NA	NA	NA	NA	NA	NA	NA	NA	NA	NA	NA	NA	NA	NA	NA	NA	NA	NA	NA	NA	NA	NA	NA	NA	NA	NA	NA	NA	NA	NA	NA	NA	NA	NA	NA	NA	NA	NA	NA	NA
TG(16:0_37:3)	Measured	FIA	NA	NA	NA	NA	NA	NA	NA	NA	NA	NA	NA	NA	NA	NA	NA	NA	NA	NA	NA	NA	NA	NA	NA	NA	NA	NA	NA	NA	NA	NA	NA	NA	NA	NA	NA	NA	NA	NA	NA	NA	NA	NA	NA	NA	NA	NA	NA
TG(16:0_38:1)	Measured	FIA	NA	NA	NA	NA	NA	NA	NA	NA	NA	NA	NA	NA	NA	NA	NA	NA	NA	NA	NA	NA	NA	NA	NA	NA	NA	NA	NA	NA	NA	NA	NA	NA	NA	NA	NA	NA	NA	NA	NA	NA	NA	NA	NA	NA	NA	NA	NA
TG(16:0_38:2)	Measured	FIA	NA	NA	NA	NA	NA	NA	NA	NA	NA	NA	NA	NA	NA	NA	NA	NA	NA	NA	NA	NA	NA	NA	NA	NA	NA	NA	NA	NA	NA	NA	NA	NA	NA	NA	NA	NA	NA	NA	NA	NA	NA	NA	NA	NA	NA	NA	NA
TG(16:0_38:3)	Measured	FIA	-0.18293	-0.839637	0.473776	0.586522	0.572576	0.351996	-0.281449	0.985442	0.279178	0.688105	0.470611	-0.147567	1.08879	0.139377	0.141537	0.109503	-0.553809	0.772816	0.747064	0.526355	-0.407902	-1.16989	0.354085	0.297062	0.284582	0.298358	-0.201826	0.798543	0.245552	0.210493	-0.238597	-0.85207	0.374876	0.447951	0.966513	-0.237738	-0.87998	0.404503	0.470081	0.545392	NA	NA	NA	NA	NA	NA	NA
TG(16:0_38:4)	Measured	FIA	0.739259	0.0575996	1.42092	0.03644	0.512537	0.399289	-0.217625	1.0162	0.208061	0.638734	0.379006	-0.272689	1.0307	0.257548	0.194702	-0.322656	-1.01021	0.364901	0.360296	0.525802	-0.555773	-1.38838	0.276835	0.194301	0.250077	0.471451	-0.0290327	0.971935	0.0682538	0.143251	-0.175335	-0.776209	0.425539	0.568853	0.970665	-0.671961	-1.36343	0.0195072	0.0601271	0.304385	NA	NA	NA	NA	NA	NA	NA
TG(16:0_38:5)	Measured	FIA	NA	NA	NA	NA	NA	NA	NA	NA	NA	NA	NA	NA	NA	NA	NA	NA	NA	NA	NA	NA	NA	NA	NA	NA	NA	NA	NA	NA	NA	NA	NA	NA	NA	NA	NA	NA	NA	NA	NA	NA	NA	NA	NA	NA	NA	NA	NA
TG(16:0_38:6)	Measured	FIA	NA	NA	NA	NA	NA	NA	NA	NA	NA	NA	NA	NA	NA	NA	NA	NA	NA	NA	NA	NA	NA	NA	NA	NA	NA	NA	NA	NA	NA	NA	NA	NA	NA	NA	NA	NA	NA	NA	NA	NA	-0.0591889	-1.0047	0.886324	0.902805	0.755	-0.0355839	-0.80402
TG(16:0_38:7)	Measured	FIA	-0.0243307	-0.822673	0.774012	0.952509	0.644626	0.170617	-0.557059	0.898293	0.647013	0.814712	0.227277	-0.45985	0.914403	0.518548	0.273498	0.160507	-0.682768	1.00378	0.710037	0.525802	-0.462117	-1.3458	0.421566	0.308294	0.290604	0.154282	-0.390824	0.699387	0.580502	0.342362	0.0478239	-0.670846	0.766494	0.896531	0.994713	-0.377554	-1.12494	0.369831	0.324867	0.447011	NA	NA	NA	NA	NA	NA	NA
TG(16:0_40:6)	Measured	FIA	0.329321	-0.260989	0.919631	0.277298	0.512537	0.399342	-0.120329	0.919013	0.13574	0.567306	0.850488	0.333572	1.3674	0.00178985	0.027062	-0.525018	-1.08918	0.0391493	0.071673	0.445001	-1.17118	-1.76765	-0.574706	0.000229386	0.0307608	0.588771	0.155808	1.02173	0.00916843	0.064372	-0.778193	-1.27198	-0.284402	0.00269747	0.363564	-0.877066	-1.38826	-0.365877	0.00114867	0.0988612	NA	NA	NA	NA	NA	NA	NA
TG(16:0_40:7)	Measured	FIA	-0.274291	-1.1033	0.554719	0.51842	0.557856	0.278528	-0.434961	0.992018	0.446319	0.774838	0.29593	-0.387255	0.979116	0.398275	0.246346	-0.0460829	-0.922364	0.830199	0.918148	0.560193	0.168407	-0.728777	1.06559	0.713865	0.43692	0.195263	-0.343013	0.733538	0.478993	0.297822	-0.301768	-1.08184	0.478302	0.450376	0.966513	0.297789	-0.468389	1.06397	0.448254	0.523702	NA	NA	NA	NA	NA	NA	NA
TG(16:0_40:8)	Measured	FIA	NA	NA	NA	NA	NA	NA	NA	NA	NA	NA	NA	NA	NA	NA	NA	NA	NA	NA	NA	NA	NA	NA	NA	NA	NA	NA	NA	NA	NA	NA	NA	NA	NA	NA	NA	NA	NA	NA	NA	NA	NA	NA	NA	NA	NA	NA	NA
TG(16:1_28:0)	Measured	FIA	0.164714	-0.62345	0.952879	0.683128	0.574282	-0.242542	-0.992494	0.507409	0.527866	0.809702	0.448507	-0.0883772	0.985392	0.105258	0.12455	0.620241	-0.267009	1.50749	0.174254	0.504768	-0.621586	-1.29474	0.0515715	0.0738599	0.188685	0.266766	-0.204669	0.738201	0.270459	0.216488	0.406261	-0.324244	1.13677	0.278719	0.940042	-0.418876	-1.02667	0.188922	0.180279	0.371489	0.325893	-0.329711	0.981498	0.334264	0.749531	-0.196766	-0.745675
TG(16:1_30:1)	Measured	FIA	NA	NA	NA	NA	NA	NA	NA	NA	NA	NA	NA	NA	NA	NA	NA	NA	NA	NA	NA	NA	NA	NA	NA	NA	NA	NA	NA	NA	NA	NA	NA	NA	NA	NA	NA	NA	NA	NA	NA	NA	NA	NA	NA	NA	NA	NA	NA
TG(16:1_32:0)	Measured	FIA	NA	NA	NA	NA	NA	NA	NA	NA	NA	NA	NA	NA	NA	NA	NA	NA	NA	NA	NA	NA	NA	NA	NA	NA	NA	NA	NA	NA	NA	NA	NA	NA	NA	NA	NA	NA	NA	NA	NA	NA	NA	NA	NA	NA	NA	NA	NA
TG(16:1_32:1)	Measured	FIA	0.263909	-0.478879	1.0067	0.4881	0.549603	0.259819	-0.366566	0.886205	0.418503	0.763305	-0.0934874	-0.703028	0.516053	0.764448	0.34826	-0.668314	-1.41211	0.0754857	0.0818256	0.445001	0.230054	-0.518661	0.978768	0.548625	0.381288	0.089608	-0.407985	0.587201	0.724975	0.381757	-0.473857	-1.11059	0.162877	0.148275	0.883875	0.0180667	-0.616114	0.652248	0.955601	0.760154	NA	NA	NA	NA	NA	NA	NA
TG(16:1_32:2)	Measured	FIA	NA	NA	NA	NA	NA	NA	NA	NA	NA	NA	NA	NA	NA	NA	NA	NA	NA	NA	NA	NA	NA	NA	NA	NA	NA	NA	NA	NA	NA	NA	NA	NA	NA	NA	NA	NA	NA	NA	NA	NA	NA	NA	NA	NA	NA	NA	NA
TG(16:1_33:1)	Measured	FIA	0.392771	-0.314529	1.10007	0.2795	0.512537	0.414824	-0.331494	1.16114	0.279055	0.688105	0.406233	-0.230557	1.04302	0.214608	0.17828	-0.483849	-1.25198	0.284285	0.220387	0.525802	-0.808916	-1.62828	0.0104454	0.0563186	0.174163	0.405976	-0.103503	0.915454	0.121968	0.164011	-0.490116	-1.13802	0.157787	0.141782	0.883177	-0.804149	-1.49978	-0.108519	0.0259508	0.234245	NA	NA	NA	NA	NA	NA	NA
TG(16:1_34:0)	Measured	FIA	-0.0317758	-0.649939	0.586388	0.919987	0.633377	0.351003	-0.212055	0.914062	0.225155	0.655647	0.316026	-0.254334	0.886385	0.280558	0.203598	0.246315	-0.361425	0.854056	0.429194	0.525802	0.117857	-0.573151	0.808866	0.738986	0.446099	0.245796	-0.213081	0.704672	0.296696	0.228958	0.112916	-0.42464	0.650473	0.681572	0.984412	0.202505	-0.378771	0.78378	0.49654	0.564782	0.101274	-0.425696	0.628244	0.707895	0.749531	0.264035	-0.176717
TG(16:1_34:1)	Measured	FIA	0.355934	-0.348346	1.06021	0.324722	0.519582	0.278434	-0.37303	0.929899	0.404557	0.762515	0.277223	-0.30946	0.863906	0.356998	0.236972	-0.539025	-1.26931	0.191258	0.151671	0.504768	0.328789	-0.382807	1.04039	0.367713	0.319294	0.291881	-0.19493	0.778693	0.243141	0.210493	-0.50261	-1.11496	0.109741	0.111302	0.872384	0.310005	-0.29665	0.91666	0.319336	0.445685	NA	NA	NA	NA	NA	NA	NA
TG(16:1_34:2)	Measured	FIA	NA	NA	NA	NA	NA	NA	NA	NA	NA	NA	NA	NA	NA	NA	NA	NA	NA	NA	NA	NA	NA	NA	NA	NA	NA	NA	NA	NA	NA	NA	NA	NA	NA	NA	NA	NA	NA	NA	NA	NA	-0.162875	-0.86998	0.544229	0.653466	0.749531	-0.42325	-1.09073
TG(16:1_34:3)	Measured	FIA	NA	NA	NA	NA	NA	NA	NA	NA	NA	NA	NA	NA	NA	NA	NA	NA	NA	NA	NA	NA	NA	NA	NA	NA	NA	NA	NA	NA	NA	NA	NA	NA	NA	NA	NA	NA	NA	NA	NA	NA	-0.448285	-1.19838	0.30181	0.246601	0.749531	-0.372452	-0.988347
TG(16:1_36:1)	Measured	FIA	0.176256	-0.630496	0.983009	0.669585	0.574282	0.37381	-0.218518	0.966137	0.219529	0.64599	-0.125204	-0.809461	0.559053	0.720761	0.334741	-0.0157934	-0.754531	0.722944	0.966675	0.56681	0.354769	-0.525374	1.23491	0.431712	0.341246	0.161499	-0.3519	0.674899	0.539146	0.327131	0.124936	-0.542935	0.792806	0.714776	0.990491	0.0510818	-0.680684	0.782848	0.891491	0.743452	NA	NA	NA	NA	NA	NA	NA
TG(16:1_36:2)	Measured	FIA	-0.422441	-1.05482	0.209933	0.19396	0.512537	-0.280831	-0.875226	0.313564	0.35706	0.75391	0.162836	-0.455916	0.781588	0.607332	0.299435	0.358367	-0.268958	0.985693	0.266016	0.525802	-0.426489	-1.1982	0.345217	0.281788	0.284162	-0.1447	-0.63042	0.341021	0.560807	0.334763	0.116534	-0.433935	0.667003	0.67922	0.984412	-0.0844789	-0.732116	0.563158	0.798816	0.731392	0.207482	-0.454852	0.869817	0.541809	0.749531	-0.284925	-0.927875
TG(16:1_36:3)	Measured	FIA	NA	NA	NA	NA	NA	NA	NA	NA	NA	NA	NA	NA	NA	NA	NA	NA	NA	NA	NA	NA	NA	NA	NA	NA	NA	NA	NA	NA	NA	NA	NA	NA	NA	NA	NA	NA	NA	NA	NA	NA	NA	NA	NA	NA	NA	NA	NA
TG(16:1_36:4)	Measured	FIA	-0.0525633	-0.909749	0.804623	0.904619	0.633377	0.690997	0.109431	1.27256	0.0222455	0.376405	0.177452	-0.34267	0.697575	0.505506	0.270818	0.0766856	-0.679712	0.833083	0.842967	0.539949	0.102745	-0.470484	0.675975	0.726231	0.441423	0.326961	-0.140723	0.794645	0.174143	0.184719	0.167521	-0.505851	0.840892	0.627061	0.970665	-0.049101	-0.562729	0.464527	0.85181	0.733118	-0.105999	-0.569873	0.357875	0.656041	0.749531	0.247354	-0.194024
TG(16:1_36:5)	Measured	FIA	-0.383669	-1.06142	0.294079	0.270333	0.512537	0.191943	-0.380723	0.764608	0.513001	0.809702	0.339778	-0.124721	0.804277	0.155326	0.145768	0.652851	-0.0309665	1.33667	0.0647567	0.433383	-0.713613	-1.20983	-0.217399	0.00599792	0.0703665	0.224356	-0.202125	0.650837	0.305368	0.228958	0.292495	-0.286755	0.871744	0.325069	0.940042	-0.568566	-1.012	-0.125134	0.0138121	0.180119	NA	NA	NA	NA	NA	NA	NA
TG(16:1_38:3)	Measured	FIA	NA	NA	NA	NA	NA	NA	NA	NA	NA	NA	NA	NA	NA	NA	NA	NA	NA	NA	NA	NA	NA	NA	NA	NA	NA	NA	NA	NA	NA	NA	NA	NA	NA	NA	NA	NA	NA	NA	NA	NA	NA	NA	NA	NA	NA	NA	NA
TG(16:1_38:4)	Measured	FIA	-0.216166	-0.874029	0.441696	0.521295	0.557856	0.0513957	-0.614275	0.717066	0.880077	0.837436	0.279316	-0.279475	0.838107	0.330013	0.225664	0.00492905	-0.696374	0.706232	0.989041	0.574715	-0.549091	-1.23351	0.135325	0.119565	0.217035	0.110912	-0.35967	0.581495	0.645272	0.35767	-0.257703	-0.859417	0.34401	0.403536	0.941451	-0.360562	-0.948229	0.227105	0.23242	0.405475	NA	NA	NA	NA	NA	NA	NA
TG(16:1_38:5)	Measured	FIA	-0.22156	-0.817112	0.373992	0.467911	0.539146	0.152351	-0.458141	0.762842	0.626019	0.814712	0.144251	-0.349563	0.638065	0.568469	0.28864	0.527129	-0.0908338	1.14509	0.0982274	0.445001	-0.488595	-1.04784	0.0706535	0.0904785	0.194496	0.0907794	-0.340948	0.522507	0.681264	0.365673	0.286172	-0.249071	0.821414	0.297583	0.940042	-0.405591	-0.887614	0.0764319	0.102717	0.340015	-0.0915325	-0.871876	0.688811	0.819039	0.749531	-0.380725	-1.21014
TG(17:0_32:1)	Measured	FIA	NA	NA	NA	NA	NA	NA	NA	NA	NA	NA	NA	NA	NA	NA	NA	NA	NA	NA	NA	NA	NA	NA	NA	NA	NA	NA	NA	NA	NA	NA	NA	NA	NA	NA	NA	NA	NA	NA	NA	NA	0.280615	-0.394698	0.955929	0.418976	0.749531	-0.181608	-0.772334
TG(17:0_34:1)	Measured	FIA	0.0629131	-0.676896	0.802722	0.868022	0.628495	0.152899	-0.592758	0.898557	0.688769	0.814712	1.3082	0.465288	2.15111	0.00312666	0.0382477	0.268913	-0.520509	1.05833	0.506164	0.525802	-1.82679	-2.99348	-0.6601	0.00288313	0.067768	0.472989	-0.110125	1.0561	0.115505	0.160663	-0.120299	-0.840955	0.600356	0.744319	0.990491	-0.918591	-1.95248	0.115293	0.0851483	0.311894	-0.388097	-1.08706	0.310869	0.281314	0.749531	-0.784991	-1.51632
TG(17:0_34:2)	Measured	FIA	NA	NA	NA	NA	NA	NA	NA	NA	NA	NA	NA	NA	NA	NA	NA	NA	NA	NA	NA	NA	NA	NA	NA	NA	NA	NA	NA	NA	NA	NA	NA	NA	NA	NA	NA	NA	NA	NA	NA	NA	-0.927539	-1.7151	-0.139979	0.0248385	0.748368	-0.654522	-1.3289
TG(17:0_34:3)	Measured	FIA	NA	NA	NA	NA	NA	NA	NA	NA	NA	NA	NA	NA	NA	NA	NA	NA	NA	NA	NA	NA	NA	NA	NA	NA	NA	NA	NA	NA	NA	NA	NA	NA	NA	NA	NA	NA	NA	NA	NA	NA	-0.222605	-1.06189	0.616676	0.605295	0.749531	-0.611293	-1.35886
TG(17:0_36:3)	Measured	FIA	0.617385	-0.394076	1.62885	0.23489	0.512537	0.949891	0.24666	1.65312	0.00966496	0.250797	0.452855	-0.179893	1.0856	0.164337	0.150102	-0.105717	-1.07087	0.85943	0.830528	0.539949	0.231081	-0.555633	1.01779	0.56634	0.38875	0.635482	0.101038	1.16993	0.0220935	0.0987126	0.0724633	-0.766056	0.910983	0.865894	0.990491	0.0357657	-0.65656	0.728091	0.919583	0.753766	0.414838	-0.253701	1.08338	0.229204	0.749531	-0.303795	-0.908261
TG(17:0_36:4)	Measured	FIA	0.208701	-0.443148	0.86055	0.532003	0.557856	0.883045	0.0846521	1.68144	0.0329718	0.394031	0.749912	0.123378	1.37645	0.0213081	0.087143	-0.272265	-0.974388	0.429857	0.449343	0.525802	0.216719	-0.5884	1.02184	0.599168	0.403112	0.58611	0.07671	1.09551	0.0266359	0.107545	-0.539821	-1.15952	0.0798829	0.0913301	0.848051	0.413073	-0.283435	1.10958	0.248259	0.413548	0.0792461	-0.627827	0.786319	0.82696	0.749531	0.314139	-0.288046
TG(17:1_32:1)	Measured	FIA	NA	NA	NA	NA	NA	NA	NA	NA	NA	NA	NA	NA	NA	NA	NA	NA	NA	NA	NA	NA	NA	NA	NA	NA	NA	NA	NA	NA	NA	NA	NA	NA	NA	NA	NA	NA	NA	NA	NA	NA	NA	NA	NA	NA	NA	NA	NA
TG(17:1_34:1)	Measured	FIA	NA	NA	NA	NA	NA	NA	NA	NA	NA	NA	NA	NA	NA	NA	NA	NA	NA	NA	NA	NA	NA	NA	NA	NA	NA	NA	NA	NA	NA	NA	NA	NA	NA	NA	NA	NA	NA	NA	NA	NA	NA	NA	NA	NA	NA	NA	NA
TG(17:1_34:2)	Measured	FIA	NA	NA	NA	NA	NA	NA	NA	NA	NA	NA	NA	NA	NA	NA	NA	NA	NA	NA	NA	NA	NA	NA	NA	NA	NA	NA	NA	NA	NA	NA	NA	NA	NA	NA	NA	NA	NA	NA	NA	NA	-0.17658	-0.841389	0.488229	0.604782	0.749531	0.243792	-0.262177
TG(17:1_34:3)	Measured	FIA	NA	NA	NA	NA	NA	NA	NA	NA	NA	NA	NA	NA	NA	NA	NA	NA	NA	NA	NA	NA	NA	NA	NA	NA	NA	NA	NA	NA	NA	NA	NA	NA	NA	NA	NA	NA	NA	NA	NA	NA	NA	NA	NA	NA	NA	NA	NA
TG(17:1_36:3)	Measured	FIA	0.259022	-0.433764	0.951809	0.465696	0.539146	0.184106	-0.430738	0.79895	0.558837	0.814712	0.245986	-0.416551	0.908522	0.468801	0.259321	0.0629728	-0.627042	0.752988	0.858464	0.540285	-0.02836	-0.872078	0.815358	0.947628	0.513599	0.222319	-0.281023	0.725661	0.389043	0.26281	0.0674187	-0.530862	0.665699	0.825716	0.990491	-0.00661661	-0.700502	0.687269	0.985132	0.76874	0.0553277	-0.514966	0.625622	0.849906	0.749531	-0.321783	-0.684851
TG(17:1_36:4)	Measured	FIA	0.519452	-0.223904	1.26281	0.174416	0.512537	0.443333	-0.10723	0.993896	0.118227	0.541099	0.310748	-0.362642	0.984138	0.368308	0.237527	-0.477285	-1.15265	0.198085	0.169643	0.504768	-0.436305	-1.31376	0.441153	0.33254	0.305513	0.410036	-0.0711533	0.891224	0.098485	0.150715	-0.411194	-1.00981	0.187426	0.181701	0.940042	-0.545853	-1.26275	0.171042	0.139227	0.358695	0.110694	-0.6959	0.917289	0.788971	0.749531	-0.415973	-1.16189
TG(17:1_36:5)	Measured	FIA	-0.215298	-1.33663	0.906031	0.707618	0.574282	0.307328	-0.524836	1.13949	0.471153	0.783734	-0.461565	-1.10651	0.183383	0.164357	0.150102	-0.475211	-1.64852	0.698102	0.429512	0.525802	0.946726	0.100251	1.7932	0.0311069	0.13544	-0.235895	-0.790795	0.319004	0.407009	0.265532	-0.194155	-1.19692	0.808609	0.705251	0.984412	0.706852	-0.0581934	1.4719	0.0736112	0.304385	0.827982	0.207802	1.44816	0.0114917	0.748368	-0.0123906	-0.587812
TG(17:1_38:5)	Measured	FIA	0.320841	-0.755688	1.39737	0.560677	0.557856	0.26417	-0.375951	0.904292	0.420858	0.763305	0.191276	-0.533179	0.915731	0.606162	0.299435	-0.545683	-1.41106	0.319694	0.2199	0.525802	-1.11254	-2.04453	-0.180556	0.0216453	0.112218	0.238145	-0.308706	0.784997	0.395707	0.26281	-0.503276	-1.27256	0.266012	0.203169	0.940042	-1.16354	-1.94018	-0.386892	0.0042486	0.139915	-0.0572703	-0.911569	0.797028	0.895954	0.755	-0.348584	-1.01745
TG(17:1_38:6)	Measured	FIA	0.00699441	-0.744941	0.75893	0.985497	0.652597	-0.472143	-1.14256	0.198278	0.171113	0.634473	0.231958	-0.404262	0.868179	0.476827	0.261634	0.310336	-0.464197	1.08487	0.434456	0.525802	-0.357711	-1.14976	0.434343	0.378564	0.320584	-0.0476278	-0.571743	0.476487	0.859053	0.404666	0.232321	-0.436691	0.901334	0.497921	0.966513	-0.0684163	-0.749255	0.612422	0.844323	0.731552	NA	NA	NA	NA	NA	NA	NA
TG(17:1_38:7)	Measured	FIA	NA	NA	NA	NA	NA	NA	NA	NA	NA	NA	NA	NA	NA	NA	NA	NA	NA	NA	NA	NA	NA	NA	NA	NA	NA	NA	NA	NA	NA	NA	NA	NA	NA	NA	NA	NA	NA	NA	NA	NA	NA	NA	NA	NA	NA	NA	NA
TG(17:2_34:2)	Measured	FIA	NA	NA	NA	NA	NA	NA	NA	NA	NA	NA	NA	NA	NA	NA	NA	NA	NA	NA	NA	NA	NA	NA	NA	NA	NA	NA	NA	NA	NA	NA	NA	NA	NA	NA	NA	NA	NA	NA	NA	NA	NA	NA	NA	NA	NA	NA	NA
TG(17:2_34:3)	Measured	FIA	NA	NA	NA	NA	NA	NA	NA	NA	NA	NA	NA	NA	NA	NA	NA	NA	NA	NA	NA	NA	NA	NA	NA	NA	NA	NA	NA	NA	NA	NA	NA	NA	NA	NA	NA	NA	NA	NA	NA	NA	NA	NA	NA	NA	NA	NA	NA
TG(17:2_36:2)	Measured	FIA	0.0041574	-0.533739	0.542054	0.987949	0.652597	-0.00845689	-0.514311	0.497397	0.973937	0.85656	-0.37593	-1.03309	0.281229	0.265359	0.198402	-0.407195	-0.871429	0.0570397	0.0892275	0.445001	0.751082	-0.0749802	1.57715	0.0783103	0.18888	-0.0949505	-0.554354	0.364453	0.686406	0.366685	-0.300865	-0.722224	0.120495	0.165225	0.934974	0.453942	-0.202422	1.1103	0.178763	0.371489	0.0664341	-0.631251	0.764119	0.852651	0.749531	0.258787	-0.419566
TG(17:2_36:3)	Measured	FIA	NA	NA	NA	NA	NA	NA	NA	NA	NA	NA	NA	NA	NA	NA	NA	NA	NA	NA	NA	NA	NA	NA	NA	NA	NA	NA	NA	NA	NA	NA	NA	NA	NA	NA	NA	NA	NA	NA	NA	NA	0.113427	-0.692051	0.918905	0.7836	0.749531	-0.632471	-1.32587
TG(17:2_36:4)	Measured	FIA	-0.882432	-1.58886	-0.176008	0.0164095	0.512537	-0.171278	-0.91659	0.574034	0.653559	0.814712	0.322676	-0.401072	1.04642	0.384673	0.242	0.582891	-0.171873	1.33765	0.133825	0.504768	-0.510768	-1.4764	0.454864	0.302809	0.288519	-0.098348	-0.661193	0.464497	0.732822	0.383657	-0.0755863	-0.819849	0.668677	0.842687	0.990491	-0.0414472	-0.874158	0.791263	0.92251	0.753766	0.08759	-0.663539	0.838719	0.820079	0.749531	-0.513201	-1.25049
TG(17:2_38:5)	Measured	FIA	0.453342	-0.388098	1.29478	0.293975	0.512537	0.247485	-0.401204	0.896175	0.45667	0.774838	0.300485	-0.341235	0.942205	0.361346	0.237412	-0.581985	-1.40525	0.241282	0.169512	0.504768	0.289897	-0.514317	1.09411	0.481801	0.364986	0.301144	-0.214565	0.816852	0.255554	0.211682	-0.535058	-1.24342	0.173299	0.142363	0.883177	0.284344	-0.396815	0.965502	0.415495	0.501308	NA	NA	NA	NA	NA	NA	NA
TG(17:2_38:6)	Measured	FIA	NA	NA	NA	NA	NA	NA	NA	NA	NA	NA	NA	NA	NA	NA	NA	NA	NA	NA	NA	NA	NA	NA	NA	NA	NA	NA	NA	NA	NA	NA	NA	NA	NA	NA	NA	NA	NA	NA	NA	NA	NA	NA	NA	NA	NA	NA	NA
TG(17:2_38:7)	Measured	FIA	NA	NA	NA	NA	NA	NA	NA	NA	NA	NA	NA	NA	NA	NA	NA	NA	NA	NA	NA	NA	NA	NA	NA	NA	NA	NA	NA	NA	NA	NA	NA	NA	NA	NA	NA	NA	NA	NA	NA	NA	0.569036	-0.133076	1.27115	0.118017	0.749531	0.378164	-0.157327
TG(18:0_30:0)	Measured	FIA	0.704862	-0.0609463	1.47067	0.0747766	0.512537	0.957412	0.339556	1.57527	0.00317145	0.152429	0.694268	-0.0749562	1.46349	0.0804848	0.109521	-0.255286	-1.00005	0.489482	0.50352	0.525802	-0.322788	-1.3536	0.708019	0.541023	0.381288	0.822529	0.290635	1.35442	0.00321105	0.0573857	-0.245239	-0.908931	0.418453	0.470874	0.966513	-0.44772	-1.28594	0.390501	0.298056	0.430015	NA	NA	NA	NA	NA	NA	NA
TG(18:0_30:1)	Measured	FIA	NA	NA	NA	NA	NA	NA	NA	NA	NA	NA	NA	NA	NA	NA	NA	NA	NA	NA	NA	NA	NA	NA	NA	NA	NA	NA	NA	NA	NA	NA	NA	NA	NA	NA	NA	NA	NA	NA	NA	NA	0.567064	0.104038	1.03009	0.0198556	0.748368	0.169678	-0.373209
TG(18:0_32:0)	Measured	FIA	NA	NA	NA	NA	NA	NA	NA	NA	NA	NA	NA	NA	NA	NA	NA	NA	NA	NA	NA	NA	NA	NA	NA	NA	NA	NA	NA	NA	NA	NA	NA	NA	NA	NA	NA	NA	NA	NA	NA	NA	NA	NA	NA	NA	NA	NA	NA
TG(18:0_32:1)	Measured	FIA	NA	NA	NA	NA	NA	NA	NA	NA	NA	NA	NA	NA	NA	NA	NA	NA	NA	NA	NA	NA	NA	NA	NA	NA	NA	NA	NA	NA	NA	NA	NA	NA	NA	NA	NA	NA	NA	NA	NA	NA	NA	NA	NA	NA	NA	NA	NA
TG(18:0_32:2)	Measured	FIA	NA	NA	NA	NA	NA	NA	NA	NA	NA	NA	NA	NA	NA	NA	NA	NA	NA	NA	NA	NA	NA	NA	NA	NA	NA	NA	NA	NA	NA	NA	NA	NA	NA	NA	NA	NA	NA	NA	NA	NA	NA	NA	NA	NA	NA	NA	NA
TG(18:0_34:2)	Measured	FIA	NA	NA	NA	NA	NA	NA	NA	NA	NA	NA	NA	NA	NA	NA	NA	NA	NA	NA	NA	NA	NA	NA	NA	NA	NA	NA	NA	NA	NA	NA	NA	NA	NA	NA	NA	NA	NA	NA	NA	NA	NA	NA	NA	NA	NA	NA	NA
TG(18:0_34:3)	Measured	FIA	-0.0962404	-0.889504	0.697023	0.812619	0.616199	-0.230153	-0.859669	0.399364	0.475605	0.783734	0.218823	-0.317205	0.754851	0.425873	0.249791	0.643803	-0.132489	1.4201	0.107767	0.464793	-0.656097	-1.24413	-0.068062	0.0315031	0.13544	0.0544288	-0.422751	0.531608	0.823623	0.396649	0.410743	-0.247088	1.06857	0.224339	0.940042	-0.469844	-0.990449	0.0507609	0.080422	0.311894	0.0291816	-0.591372	0.649735	0.926906	0.755	-0.227756	-0.734096
TG(18:0_36:1)	Measured	FIA	NA	NA	NA	NA	NA	NA	NA	NA	NA	NA	NA	NA	NA	NA	NA	NA	NA	NA	NA	NA	NA	NA	NA	NA	NA	NA	NA	NA	NA	NA	NA	NA	NA	NA	NA	NA	NA	NA	NA	NA	NA	NA	NA	NA	NA	NA	NA
TG(18:0_36:2)	Measured	FIA	NA	NA	NA	NA	NA	NA	NA	NA	NA	NA	NA	NA	NA	NA	NA	NA	NA	NA	NA	NA	NA	NA	NA	NA	NA	NA	NA	NA	NA	NA	NA	NA	NA	NA	NA	NA	NA	NA	NA	NA	NA	NA	NA	NA	NA	NA	NA
TG(18:0_36:3)	Measured	FIA	-0.11517	-0.846753	0.616414	0.75842	0.595471	0.248121	-0.30948	0.805722	0.385587	0.757333	0.0625982	-0.425502	0.550698	0.80214	0.357878	-0.378833	-1.07436	0.316689	0.288749	0.525802	-0.131965	-0.668298	0.404368	0.630867	0.411863	0.100672	-0.330419	0.531764	0.648303	0.357856	-0.398659	-0.98864	0.191323	0.188847	0.940042	-0.167366	-0.637682	0.30295	0.487368	0.556802	-0.270036	-0.89855	0.358478	0.403456	0.749531	-0.0853591	-0.642882
TG(18:0_36:4)	Measured	FIA	0.329264	-0.443288	1.10182	0.405867	0.532222	0.551985	-0.192676	1.29665	0.149951	0.600588	0.149276	-0.49523	0.793782	0.651019	0.313034	-0.350091	-1.18038	0.480199	0.410882	0.525802	-0.487676	-1.29955	0.324202	0.24236	0.257354	0.296696	-0.233513	0.826904	0.275772	0.217511	-0.246912	-0.947476	0.453653	0.491541	0.966513	-0.647611	-1.34773	0.0525073	0.073285	0.304385	-0.587148	-1.35276	0.17846	0.138638	0.749531	-0.811702	-1.35657
TG(18:0_36:5)	Measured	FIA	NA	NA	NA	NA	NA	NA	NA	NA	NA	NA	NA	NA	NA	NA	NA	NA	NA	NA	NA	NA	NA	NA	NA	NA	NA	NA	NA	NA	NA	NA	NA	NA	NA	NA	NA	NA	NA	NA	NA	NA	NA	NA	NA	NA	NA	NA	NA
TG(18:0_38:6)	Measured	FIA	NA	NA	NA	NA	NA	NA	NA	NA	NA	NA	NA	NA	NA	NA	NA	NA	NA	NA	NA	NA	NA	NA	NA	NA	NA	NA	NA	NA	NA	NA	NA	NA	NA	NA	NA	NA	NA	NA	NA	NA	NA	NA	NA	NA	NA	NA	NA
TG(18:0_38:7)	Measured	FIA	NA	NA	NA	NA	NA	NA	NA	NA	NA	NA	NA	NA	NA	NA	NA	NA	NA	NA	NA	NA	NA	NA	NA	NA	NA	NA	NA	NA	NA	NA	NA	NA	NA	NA	NA	NA	NA	NA	NA	NA	0.619311	-0.0572625	1.29588	0.0783995	0.749531	0.386815	-0.408833
TG(18:1_26:0)	Measured	FIA	0.217358	-0.646446	1.08116	0.623155	0.574282	0.641573	-0.0183149	1.30146	0.0600871	0.4443	0.763508	0.117703	1.40931	0.0228985	0.087143	-0.417773	-1.26648	0.430938	0.337391	0.525802	-0.528836	-1.34316	0.285493	0.20655	0.250077	0.650112	0.127811	1.17241	0.0167345	0.0910533	-0.641052	-1.37414	0.0920346	0.0901076	0.848051	-0.38958	-1.08458	0.305417	0.27495	0.422199	NA	NA	NA	NA	NA	NA	NA
TG(18:1_28:1)	Measured	FIA	NA	NA	NA	NA	NA	NA	NA	NA	NA	NA	NA	NA	NA	NA	NA	NA	NA	NA	NA	NA	NA	NA	NA	NA	NA	NA	NA	NA	NA	NA	NA	NA	NA	NA	NA	NA	NA	NA	NA	NA	NA	NA	NA	NA	NA	NA	NA
TG(18:1_30:0)	Measured	FIA	NA	NA	NA	NA	NA	NA	NA	NA	NA	NA	NA	NA	NA	NA	NA	NA	NA	NA	NA	NA	NA	NA	NA	NA	NA	NA	NA	NA	NA	NA	NA	NA	NA	NA	NA	NA	NA	NA	NA	NA	NA	NA	NA	NA	NA	NA	NA
TG(18:1_30:1)	Measured	FIA	NA	NA	NA	NA	NA	NA	NA	NA	NA	NA	NA	NA	NA	NA	NA	NA	NA	NA	NA	NA	NA	NA	NA	NA	NA	NA	NA	NA	NA	NA	NA	NA	NA	NA	NA	NA	NA	NA	NA	NA	NA	NA	NA	NA	NA	NA	NA
TG(18:1_30:2)	Measured	FIA	NA	NA	NA	NA	NA	NA	NA	NA	NA	NA	NA	NA	NA	NA	NA	NA	NA	NA	NA	NA	NA	NA	NA	NA	NA	NA	NA	NA	NA	NA	NA	NA	NA	NA	NA	NA	NA	NA	NA	NA	NA	NA	NA	NA	NA	NA	NA
TG(18:1_31:0)	Measured	FIA	-0.0564461	-0.739407	0.626515	0.871699	0.628495	0.814029	0.0360143	1.59204	0.0433773	0.394031	-0.0773619	-0.790494	0.63577	0.832132	0.366453	0.320472	-0.402547	1.04349	0.387437	0.525802	0.644282	-0.297398	1.58596	0.183501	0.2488	0.0707239	-0.472472	0.613919	0.799181	0.392634	0.398961	-0.233148	1.03107	0.219398	0.940042	0.516745	-0.269032	1.30252	0.200843	0.389905	NA	NA	NA	NA	NA	NA	NA
TG(18:1_32:0)	Measured	FIA	NA	NA	NA	NA	NA	NA	NA	NA	NA	NA	NA	NA	NA	NA	NA	NA	NA	NA	NA	NA	NA	NA	NA	NA	NA	NA	NA	NA	NA	NA	NA	NA	NA	NA	NA	NA	NA	NA	NA	NA	NA	NA	NA	NA	NA	NA	NA
TG(18:1_32:1)	Measured	FIA	-0.00174569	-0.716788	0.713296	0.996193	0.656079	0.154898	-0.434645	0.744442	0.607913	0.814712	-0.0959622	-0.773029	0.581105	0.781848	0.35346	-0.253749	-0.95423	0.446733	0.479651	0.525802	-0.128913	-1.01225	0.754427	0.775548	0.457003	0.0363071	-0.459305	0.53192	0.886163	0.413474	-0.215936	-0.833784	0.401912	0.495164	0.966513	-0.265012	-0.994693	0.464668	0.478469	0.549065	NA	NA	NA	NA	NA	NA	NA
TG(18:1_32:2)	Measured	FIA	0.123352	-0.606144	0.852847	0.741147	0.583988	0.424773	-0.182521	1.03207	0.174015	0.635213	0.668977	0.0371675	1.30079	0.0409852	0.087143	-0.152156	-0.911374	0.607062	0.695451	0.525802	-0.734217	-1.58066	0.112227	0.0927688	0.194739	0.475258	-0.00030798	0.950824	0.0533518	0.133978	-0.379028	-1.04839	0.290338	0.270131	0.940042	-0.51341	-1.23228	0.205458	0.165132	0.363407	NA	NA	NA	NA	NA	NA	NA
TG(18:1_32:3)	Measured	FIA	0.411625	-0.459319	1.28257	0.356904	0.519582	0.871986	0.281486	1.46249	0.00482801	0.194439	0.465957	-0.229919	1.16183	0.192922	0.167276	-1.1628	-1.944	-0.381591	0.00451526	0.219083	0.113594	-0.807243	1.03443	0.809533	0.465021	0.668865	0.159655	1.17808	0.01173	0.0751956	-1.12045	-1.83058	-0.410318	0.00266801	0.363564	-0.0864121	-0.86036	0.687536	0.827293	0.731552	0.42983	-0.16736	1.02702	0.16407	0.749531	0.368916	-0.109368
TG(18:1_33:0)	Measured	FIA	NA	NA	NA	NA	NA	NA	NA	NA	NA	NA	NA	NA	NA	NA	NA	NA	NA	NA	NA	NA	NA	NA	NA	NA	NA	NA	NA	NA	NA	NA	NA	NA	NA	NA	NA	NA	NA	NA	NA	NA	NA	NA	NA	NA	NA	NA	NA
TG(18:1_33:1)	Measured	FIA	NA	NA	NA	NA	NA	NA	NA	NA	NA	NA	NA	NA	NA	NA	NA	NA	NA	NA	NA	NA	NA	NA	NA	NA	NA	NA	NA	NA	NA	NA	NA	NA	NA	NA	NA	NA	NA	NA	NA	NA	0.393343	-0.256068	1.04275	0.240371	0.749531	0.300461	-0.196144
TG(18:1_33:2)	Measured	FIA	-0.580218	-1.18027	0.0198323	0.061467	0.512537	0.0187834	-0.539063	0.576629	0.947537	0.853898	-0.187464	-0.781919	0.406991	0.538173	0.276351	0.210219	-0.36851	0.788949	0.478449	0.525802	0.250791	-0.477455	0.979037	0.501529	0.373015	-0.210342	-0.683509	0.262824	0.385996	0.26281	0.0487211	-0.484371	0.581814	0.858254	0.990491	0.302735	-0.303367	0.908836	0.330314	0.448438	0.488288	-0.110426	1.087	0.115774	0.749531	0.261707	-0.333602
TG(18:1_33:3)	Measured	FIA	-0.124115	-0.829028	0.580799	0.730877	0.581304	0.273795	-0.286698	0.834287	0.34107	0.74716	0.279948	-0.32135	0.881246	0.364084	0.237412	-0.471896	-1.13217	0.188377	0.164919	0.504768	-0.526697	-1.26212	0.208722	0.164051	0.245062	0.223585	-0.253906	0.701075	0.361286	0.250088	-0.615169	-1.19929	-0.0310497	0.0419822	0.810153	-0.447915	-1.05573	0.159902	0.152234	0.363407	NA	NA	NA	NA	NA	NA	NA
TG(18:1_34:1)	Measured	FIA	-0.311186	-1.0422	0.419832	0.406431	0.532222	0.247473	-0.405234	0.90018	0.459459	0.774838	0.378674	-0.238034	0.995382	0.232137	0.185814	0.113074	-0.651668	0.877816	0.772676	0.535904	-0.966783	-1.75122	-0.182344	0.0178536	0.101518	0.213333	-0.285819	0.712486	0.40451	0.265532	-0.18082	-0.866196	0.504557	0.606407	0.970665	-0.76754	-1.4384	-0.0966854	0.0274753	0.236468	NA	NA	NA	NA	NA	NA	NA
TG(18:1_34:2)	Measured	FIA	NA	NA	NA	NA	NA	NA	NA	NA	NA	NA	NA	NA	NA	NA	NA	NA	NA	NA	NA	NA	NA	NA	NA	NA	NA	NA	NA	NA	NA	NA	NA	NA	NA	NA	NA	NA	NA	NA	NA	NA	NA	NA	NA	NA	NA	NA	NA
TG(18:1_34:3)	Measured	FIA	0.290658	-0.479544	1.06086	0.461551	0.539146	0.476747	0.00864725	0.944847	0.0491165	0.394031	0.217078	-0.327628	0.761783	0.436919	0.251194	-0.368201	-0.910423	0.174021	0.186771	0.516032	-0.645663	-1.2878	-0.00352261	0.0520109	0.163714	0.375103	-0.0507637	0.800969	0.0878369	0.147169	-0.297514	-0.789489	0.194461	0.239144	0.940042	-0.807143	-1.34248	-0.271807	0.00402098	0.139915	NA	NA	NA	NA	NA	NA	NA
TG(18:1_34:4)	Measured	FIA	0.37139	-0.391174	1.13395	0.342509	0.519582	0.734192	0.144391	1.32399	0.0167744	0.322489	0.446096	-0.15526	1.04745	0.149647	0.144344	-0.516203	-1.23535	0.202941	0.163113	0.504768	-0.298237	-1.02692	0.430447	0.424687	0.337206	0.552855	0.0640719	1.04164	0.0292386	0.107775	-0.499335	-1.12978	0.131107	0.124204	0.883177	-0.404285	-1.0225	0.213927	0.203341	0.391807	-0.413391	-1.36268	0.535897	0.397144	0.749531	-0.372488	-1.0334
TG(18:1_35:2)	Measured	FIA	NA	NA	NA	NA	NA	NA	NA	NA	NA	NA	NA	NA	NA	NA	NA	NA	NA	NA	NA	NA	NA	NA	NA	NA	NA	NA	NA	NA	NA	NA	NA	NA	NA	NA	NA	NA	NA	NA	NA	NA	0.339845	-0.463603	1.14329	0.410736	0.749531	0.230497	-0.406934
TG(18:1_35:3)	Measured	FIA	-0.760672	-1.40513	-0.116217	0.0231147	0.512537	-0.333423	-1.01731	0.350462	0.342001	0.74716	-0.632544	-1.19387	-0.0712199	0.0298907	0.087143	0.123649	-0.555399	0.802697	0.722057	0.525802	0.599591	-0.0739756	1.27316	0.0846502	0.18888	-0.605219	-1.08037	-0.130065	0.0144284	0.0850939	0.070882	-0.502976	0.64474	0.809279	0.990491	0.580138	0.000386095	1.15989	0.0530458	0.299143	0.468656	-0.330176	1.26749	0.255267	0.749531	0.672894	0.0543983
TG(18:1_36:0)	Measured	FIA	NA	NA	NA	NA	NA	NA	NA	NA	NA	NA	NA	NA	NA	NA	NA	NA	NA	NA	NA	NA	NA	NA	NA	NA	NA	NA	NA	NA	NA	NA	NA	NA	NA	NA	NA	NA	NA	NA	NA	NA	NA	NA	NA	NA	NA	NA	NA
TG(18:1_36:1)	Measured	FIA	0.395727	-0.186592	0.978046	0.186443	0.512537	0.288969	-0.194373	0.772311	0.244561	0.65831	-0.0181696	-0.538595	0.502256	0.945606	0.392927	-0.405587	-0.899847	0.088673	0.11147	0.470311	-0.0681179	-0.636577	0.500341	0.814882	0.465021	0.18267	-0.246556	0.611895	0.406498	0.265532	-0.227778	-0.672525	0.21697	0.31826	0.940042	-0.294978	-0.767671	0.177715	0.224598	0.402713	-0.00927857	-0.819975	0.801418	0.982186	0.768663	-0.48927	-1.27704
TG(18:1_36:2)	Measured	FIA	NA	NA	NA	NA	NA	NA	NA	NA	NA	NA	NA	NA	NA	NA	NA	NA	NA	NA	NA	NA	NA	NA	NA	NA	NA	NA	NA	NA	NA	NA	NA	NA	NA	NA	NA	NA	NA	NA	NA	NA	0.427973	-0.17076	1.0267	0.166941	0.749531	0.177802	-0.448798
TG(18:1_36:3)	Measured	FIA	-0.156457	-1.04969	0.736778	0.732218	0.581304	-0.207965	-0.86468	0.44875	0.536477	0.814712	-0.0534281	-0.641294	0.534438	0.859044	0.371099	-0.293135	-1.15763	0.571361	0.508113	0.525802	-0.481086	-1.18844	0.226271	0.186092	0.2488	-0.118147	-0.617521	0.381228	0.644015	0.35767	-0.365991	-1.09492	0.362937	0.327801	0.940042	-0.410958	-1.02456	0.202645	0.192744	0.379894	-0.461749	-1.13998	0.216478	0.187679	0.749531	-0.199726	-0.770517
TG(18:1_36:4)	Measured	FIA	0.29048	-0.360424	0.941383	0.384215	0.528464	0.639939	0.0209245	1.25895	0.0458782	0.394031	0.141119	-0.423548	0.705785	0.62552	0.307288	-0.662067	-1.32251	-0.00162007	0.0527073	0.433383	-0.291358	-0.95862	0.375904	0.394507	0.324952	0.314454	-0.160715	0.789622	0.198043	0.201378	-0.567832	-1.1333	-0.00236647	0.0522333	0.822763	-0.471554	-1.04955	0.106441	0.113441	0.343291	-0.575257	-1.46233	0.311819	0.209173	0.749531	-0.30357	-0.943745
TG(18:1_36:5)	Measured	FIA	-0.154478	-0.812213	0.503257	0.646458	0.574282	-0.129996	-0.832116	0.572124	0.717592	0.814712	0.0866818	-0.541876	0.71524	0.787592	0.354878	0.584635	-0.092343	1.26161	0.0941912	0.445001	-0.792966	-1.57033	-0.015603	0.0487699	0.163297	-0.0382604	-0.545966	0.469446	0.88292	0.413268	0.468586	-0.107035	1.04421	0.114224	0.872384	-0.654763	-1.30979	0.000264256	0.0532948	0.299143	-0.0991763	-1.00921	0.81086	0.831665	0.749531	-0.379391	-1.10966
TG(18:1_36:6)	Measured	FIA	NA	NA	NA	NA	NA	NA	NA	NA	NA	NA	NA	NA	NA	NA	NA	NA	NA	NA	NA	NA	NA	NA	NA	NA	NA	NA	NA	NA	NA	NA	NA	NA	NA	NA	NA	NA	NA	NA	NA	NA	0.305733	-0.445041	1.05651	0.428283	0.749531	-0.171787	-0.659224
TG(18:1_38:5)	Measured	FIA	0.652828	-0.091513	1.39717	0.089255	0.512537	0.972893	0.453341	1.49244	0.000422229	0.040587	0.260665	-0.367931	0.889261	0.41863	0.249742	-0.392438	-1.0166	0.231727	0.221231	0.525802	-0.230851	-1.02221	0.560506	0.568999	0.38875	0.657637	0.179808	1.13547	0.0083894	0.0618475	-0.150624	-0.743735	0.442487	0.619919	0.970665	-0.643584	-1.32374	0.0365732	0.0670448	0.304385	0.156035	-0.602441	0.914512	0.688387	0.749531	-0.371301	-1.02438
TG(18:1_38:6)	Measured	FIA	0.732125	0.114914	1.34934	0.0224628	0.512537	0.578106	0.0429309	1.11328	0.0371661	0.394031	0.660293	0.0427967	1.27779	0.0390739	0.087143	-0.261821	-0.841102	0.31746	0.378194	0.525802	-0.815095	-1.58478	-0.0454083	0.0409539	0.149365	0.640501	0.175643	1.10536	0.0083196	0.0618475	-0.23567	-0.742443	0.271102	0.364569	0.940042	-0.802067	-1.42462	-0.179509	0.0133792	0.180119	-0.473194	-1.09064	0.144254	0.138907	0.749531	-0.670749	-1.29576
TG(18:1_38:7)	Measured	FIA	0.00964347	-0.912447	0.931734	0.983694	0.652597	0.237933	-0.485208	0.961073	0.520741	0.809702	0.751868	0.106205	1.39753	0.0249656	0.087143	0.722247	-0.230904	1.6754	0.141202	0.504768	-0.890294	-1.7224	-0.0581857	0.0389634	0.149365	0.473526	-0.062044	1.0091	0.0866552	0.147169	0.35375	-0.458603	1.1661	0.39573	0.941451	-0.578206	-1.3048	0.148389	0.122463	0.343291	-0.412295	-1.12565	0.301062	0.262307	0.749531	-0.319452	-1.08222
TG(18:2_28:0)	Measured	FIA	NA	NA	NA	NA	NA	NA	NA	NA	NA	NA	NA	NA	NA	NA	NA	NA	NA	NA	NA	NA	NA	NA	NA	NA	NA	NA	NA	NA	NA	NA	NA	NA	NA	NA	NA	NA	NA	NA	NA	NA	0.749833	0.180682	1.31898	0.0125631	0.748368	-0.0867074	-0.677077
TG(18:2_30:0)	Measured	FIA	0.267326	-0.591099	1.12575	0.543252	0.557856	0.355312	-0.307761	1.01839	0.296576	0.712713	0.740716	0.0822996	1.39913	0.0301581	0.087143	-0.291389	-1.17964	0.596864	0.52198	0.525802	-0.801052	-1.69345	0.0913492	0.0821189	0.18888	0.517678	0.0139536	1.0214	0.0470715	0.128716	-0.503555	-1.27431	0.267197	0.203772	0.940042	-0.556087	-1.32551	0.213332	0.160189	0.363407	NA	NA	NA	NA	NA	NA	NA
TG(18:2_30:1)	Measured	FIA	NA	NA	NA	NA	NA	NA	NA	NA	NA	NA	NA	NA	NA	NA	NA	NA	NA	NA	NA	NA	NA	NA	NA	NA	NA	NA	NA	NA	NA	NA	NA	NA	NA	NA	NA	NA	NA	NA	NA	NA	NA	NA	NA	NA	NA	NA	NA
TG(18:2_31:0)	Measured	FIA	0.4954	-0.250293	1.24109	0.1964	0.512537	0.950469	0.144222	1.75672	0.0232794	0.376405	0.643191	-0.157408	1.44379	0.119062	0.130658	-0.373939	-1.22398	0.4761	0.391002	0.525802	-0.364333	-1.50408	0.775412	0.532649	0.381288	0.672974	0.124607	1.22134	0.0182766	0.0910533	-0.451853	-1.20517	0.301467	0.242955	0.940042	-0.384973	-1.33501	0.565067	0.429233	0.514728	0.715881	-0.114398	1.54616	0.0968103	0.749531	0.432933	-0.124721
TG(18:2_32:0)	Measured	FIA	NA	NA	NA	NA	NA	NA	NA	NA	NA	NA	NA	NA	NA	NA	NA	NA	NA	NA	NA	NA	NA	NA	NA	NA	NA	NA	NA	NA	NA	NA	NA	NA	NA	NA	NA	NA	NA	NA	NA	NA	NA	NA	NA	NA	NA	NA	NA
TG(18:2_32:1)	Measured	FIA	-0.169094	-1.00929	0.6711	0.694234	0.574282	0.406962	-0.0428067	0.85673	0.0797401	0.466808	0.173369	-0.362334	0.709072	0.527588	0.273653	-0.511691	-1.03016	0.00677597	0.0563971	0.433383	-0.136959	-0.770857	0.496939	0.673025	0.425684	0.294838	-0.117703	0.707379	0.164842	0.181478	-0.484197	-0.980733	0.0123378	0.0592632	0.822763	-0.254987	-0.784476	0.274503	0.347854	0.46059	0.237825	-0.355868	0.831519	0.435806	0.749531	0.389727	-0.0907158
TG(18:2_32:2)	Measured	FIA	0.420241	-0.216871	1.05735	0.199584	0.512537	0.27547	-0.314545	0.865486	0.362738	0.75391	-0.046934	-0.615964	0.522096	0.871958	0.371316	-0.142806	-0.784311	0.498699	0.663719	0.525802	-0.192453	-0.882215	0.497308	0.585909	0.395702	0.156187	-0.30887	0.621244	0.51212	0.314617	0.0915715	-0.456293	0.639436	0.744006	0.990491	-0.426314	-1.01411	0.161482	0.158742	0.363407	0.18693	-0.494072	0.867931	0.592791	0.749531	0.0827883	-0.540509
TG(18:2_33:0)	Measured	FIA	NA	NA	NA	NA	NA	NA	NA	NA	NA	NA	NA	NA	NA	NA	NA	NA	NA	NA	NA	NA	NA	NA	NA	NA	NA	NA	NA	NA	NA	NA	NA	NA	NA	NA	NA	NA	NA	NA	NA	NA	0.0852972	-0.724481	0.895076	0.837215	0.749531	0.148287	-0.396177
TG(18:2_33:1)	Measured	FIA	NA	NA	NA	NA	NA	NA	NA	NA	NA	NA	NA	NA	NA	NA	NA	NA	NA	NA	NA	NA	NA	NA	NA	NA	NA	NA	NA	NA	NA	NA	NA	NA	NA	NA	NA	NA	NA	NA	NA	NA	0.605073	0.089286	1.12086	0.0253857	0.748368	0.243202	-0.283842
TG(18:2_33:2)	Measured	FIA	-0.316464	-1.02667	0.393744	0.384934	0.528464	-0.29869	-0.93216	0.334779	0.358023	0.75391	-0.203085	-0.74836	0.342189	0.467409	0.259321	-0.0760834	-0.800768	0.648601	0.83746	0.539949	0.0314293	-0.59005	0.652908	0.921277	0.505592	-0.248522	-0.723284	0.226241	0.307749	0.229167	-0.144884	-0.736822	0.447055	0.632628	0.972157	0.0918581	-0.441421	0.625138	0.736473	0.705674	0.130116	-0.720037	0.980269	0.76535	0.749531	0.120237	-0.56724
TG(18:2_34:0)	Measured	FIA	NA	NA	NA	NA	NA	NA	NA	NA	NA	NA	NA	NA	NA	NA	NA	NA	NA	NA	NA	NA	NA	NA	NA	NA	NA	NA	NA	NA	NA	NA	NA	NA	NA	NA	NA	NA	NA	NA	NA	NA	NA	NA	NA	NA	NA	NA	NA
TG(18:2_34:1)	Measured	FIA	NA	NA	NA	NA	NA	NA	NA	NA	NA	NA	NA	NA	NA	NA	NA	NA	NA	NA	NA	NA	NA	NA	NA	NA	NA	NA	NA	NA	NA	NA	NA	NA	NA	NA	NA	NA	NA	NA	NA	NA	NA	NA	NA	NA	NA	NA	NA
TG(18:2_34:2)	Measured	FIA	NA	NA	NA	NA	NA	NA	NA	NA	NA	NA	NA	NA	NA	NA	NA	NA	NA	NA	NA	NA	NA	NA	NA	NA	NA	NA	NA	NA	NA	NA	NA	NA	NA	NA	NA	NA	NA	NA	NA	NA	NA	NA	NA	NA	NA	NA	NA
TG(18:2_34:3)	Measured	FIA	0.424588	-0.363828	1.213	0.294186	0.512537	0.443834	-0.203457	1.09112	0.182555	0.638734	0.724993	0.170056	1.27993	0.0122165	0.0807989	-0.678825	-1.45872	0.101072	0.0916672	0.445001	-0.790378	-1.40177	-0.178988	0.0131193	0.0925019	0.601201	0.108805	1.0936	0.0188593	0.0910533	-0.88101	-1.52148	-0.240539	0.00842291	0.470279	-0.64693	-1.18431	-0.109548	0.020537	0.220942	NA	NA	NA	NA	NA	NA	NA
TG(18:2_34:4)	Measured	FIA	0.285859	-0.613164	1.18488	0.534821	0.557856	0.210941	-0.48014	0.902023	0.551266	0.814712	0.0785774	-0.551164	0.708319	0.807388	0.359042	-0.483388	-1.36775	0.400978	0.287066	0.525802	0.154279	-0.60573	0.914287	0.691727	0.428694	0.143584	-0.387423	0.67459	0.59748	0.347695	-0.364917	-1.11139	0.381552	0.340646	0.940042	0.0745745	-0.579239	0.728388	0.823628	0.731552	0.190813	-0.42785	0.809476	0.548038	0.749531	0.0164986	-0.554131
TG(18:2_35:1)	Measured	FIA	0.0590875	-0.859764	0.977939	0.9	0.633377	-0.154957	-0.805188	0.495274	0.641638	0.814712	-0.208538	-0.854964	0.437888	0.528897	0.273653	-0.287363	-1.13675	0.56202	0.509065	0.525802	-0.271311	-1.06883	0.52621	0.506727	0.373325	-0.157114	-0.683035	0.368808	0.559715	0.334763	-0.188009	-0.922064	0.546045	0.616939	0.970665	-0.335122	-1.01484	0.344595	0.33656	0.4526	0.336974	-0.21747	0.891417	0.238783	0.749531	0.216536	-0.243944
TG(18:2_35:2)	Measured	FIA	0.265166	-0.398653	0.928985	0.435852	0.534033	0.346212	-0.245413	0.937837	0.254621	0.65831	0.148455	-0.372466	0.669375	0.57793	0.290348	-0.359575	-1.03176	0.31261	0.297402	0.525802	-0.292917	-0.889205	0.303371	0.338379	0.305877	0.227028	-0.222427	0.676483	0.324912	0.236906	-0.28177	-0.83909	0.27555	0.324474	0.940042	-0.378135	-0.887874	0.131605	0.149561	0.363407	0.321429	-0.2357	0.878558	0.263146	0.749531	0.278325	-0.248693
TG(18:2_35:3)	Measured	FIA	-0.239684	-0.873405	0.394038	0.460561	0.539146	0.340444	-0.18548	0.866367	0.208	0.638734	-0.0827287	-0.693181	0.527724	0.791179	0.355318	-0.587111	-1.16337	-0.0108541	0.0490378	0.433383	-0.1198	-0.868875	0.629275	0.7547	0.449595	0.0765033	-0.397715	0.550722	0.752615	0.385682	-0.60734	-1.15019	-0.0644938	0.0309888	0.810153	-0.273004	-0.891521	0.345514	0.389365	0.491656	0.431715	-0.557562	1.42099	0.396155	0.749531	0.86469	0.188764
TG(18:2_36:0)	Measured	FIA	NA	NA	NA	NA	NA	NA	NA	NA	NA	NA	NA	NA	NA	NA	NA	NA	NA	NA	NA	NA	NA	NA	NA	NA	NA	NA	NA	NA	NA	NA	NA	NA	NA	NA	NA	NA	NA	NA	NA	NA	NA	NA	NA	NA	NA	NA	NA
TG(18:2_36:1)	Measured	FIA	0.315944	-0.347892	0.979779	0.353556	0.519582	-0.0585825	-0.699353	0.582188	0.858215	0.833297	0.333693	-0.388335	1.05572	0.367593	0.237527	0.364402	-0.301706	1.03051	0.286656	0.525802	-1.15385	-2.10106	-0.206633	0.0191792	0.102446	0.183296	-0.339945	0.706537	0.494166	0.304857	0.398686	-0.191066	0.988437	0.188647	0.940042	-1.00623	-1.7837	-0.228759	0.0129758	0.180119	0.309727	-0.366744	0.986198	0.373498	0.749531	0.104858	-0.37622
TG(18:2_36:2)	Measured	FIA	NA	NA	NA	NA	NA	NA	NA	NA	NA	NA	NA	NA	NA	NA	NA	NA	NA	NA	NA	NA	NA	NA	NA	NA	NA	NA	NA	NA	NA	NA	NA	NA	NA	NA	NA	NA	NA	NA	NA	NA	0.508595	-0.0954293	1.11262	0.104685	0.749531	0.279591	-0.264611
TG(18:2_36:3)	Measured	FIA	0.227751	-0.310887	0.766388	0.40958	0.532222	0.307318	-0.161204	0.77584	0.202074	0.638734	0.0594242	-0.537379	0.656227	0.845737	0.36945	-0.383522	-0.86471	0.097667	0.121968	0.473437	0.0405217	-0.712296	0.79334	0.916229	0.504847	0.222138	-0.200608	0.644884	0.305915	0.228958	-0.334062	-0.76379	0.095665	0.131225	0.883177	-0.130154	-0.736319	0.47601	0.67491	0.672292	0.353203	-0.340283	1.04669	0.322615	0.749531	-0.488504	-1.22015
TG(18:2_36:4)	Measured	FIA	NA	NA	NA	NA	NA	NA	NA	NA	NA	NA	NA	NA	NA	NA	NA	NA	NA	NA	NA	NA	NA	NA	NA	NA	NA	NA	NA	NA	NA	NA	NA	NA	NA	NA	NA	NA	NA	NA	NA	NA	0.0246216	-0.718317	0.767561	0.94845	0.755	-0.109353	-0.724163
TG(18:2_36:5)	Measured	FIA	NA	NA	NA	NA	NA	NA	NA	NA	NA	NA	NA	NA	NA	NA	NA	NA	NA	NA	NA	NA	NA	NA	NA	NA	NA	NA	NA	NA	NA	NA	NA	NA	NA	NA	NA	NA	NA	NA	NA	NA	NA	NA	NA	NA	NA	NA	NA
TG(18:2_38:4)	Measured	FIA	-0.193328	-0.821859	0.435204	0.548208	0.557856	-0.110161	-0.671518	0.451196	0.701476	0.814712	0.598793	-0.0239162	1.2215	0.0628894	0.0972478	0.672342	0.0537426	1.29094	0.0360418	0.433383	-0.891581	-1.68521	-0.0979498	0.0303837	0.13544	0.122706	-0.35398	0.599391	0.61517	0.34777	0.353768	-0.210503	0.918039	0.222462	0.940042	-0.381952	-1.05583	0.291924	0.26967	0.420305	-0.524126	-1.00156	-0.0466961	0.0359137	0.748368	-0.300278	-0.828851
TG(18:2_38:5)	Measured	FIA	-0.386519	-1.21948	0.446443	0.365668	0.519582	0.67425	0.0132087	1.33529	0.0487894	0.394031	0.836724	0.151366	1.52208	0.0189216	0.087143	-0.0270835	-0.839382	0.785215	0.94805	0.563003	-1.22105	-2.08363	-0.358479	0.00679591	0.0704656	0.682579	0.13732	1.22784	0.0161389	0.0910533	-0.586707	-1.35626	0.182842	0.13872	0.883177	-1.05062	-1.7797	-0.32153	0.00587392	0.149577	0.491235	-0.264682	1.24715	0.208229	0.749531	-0.0548917	-0.724131
TG(18:2_38:6)	Measured	FIA	0.619367	-0.159876	1.39861	0.122987	0.512537	0.924866	0.131579	1.71815	0.0247998	0.376405	1.17599	0.606359	1.74562	0.000114186	0.00517937	-0.44883	-1.32091	0.42325	0.315968	0.525802	-1.04544	-1.74054	-0.350329	0.00413124	0.067768	1.02259	0.524186	1.521	0.000122891	0.0181193	-0.776053	-1.50707	-0.0450307	0.0404022	0.810153	-0.861051	-1.48353	-0.23857	0.00807828	0.173816	0.388041	-0.413704	1.18979	0.347043	0.749531	-0.160152	-0.869414
TG(18:3_30:0)	Measured	FIA	NA	NA	NA	NA	NA	NA	NA	NA	NA	NA	NA	NA	NA	NA	NA	NA	NA	NA	NA	NA	NA	NA	NA	NA	NA	NA	NA	NA	NA	NA	NA	NA	NA	NA	NA	NA	NA	NA	NA	NA	NA	NA	NA	NA	NA	NA	NA
TG(18:3_32:0)	Measured	FIA	NA	NA	NA	NA	NA	NA	NA	NA	NA	NA	NA	NA	NA	NA	NA	NA	NA	NA	NA	NA	NA	NA	NA	NA	NA	NA	NA	NA	NA	NA	NA	NA	NA	NA	NA	NA	NA	NA	NA	NA	NA	NA	NA	NA	NA	NA	NA
TG(18:3_32:1)	Measured	FIA	NA	NA	NA	NA	NA	NA	NA	NA	NA	NA	NA	NA	NA	NA	NA	NA	NA	NA	NA	NA	NA	NA	NA	NA	NA	NA	NA	NA	NA	NA	NA	NA	NA	NA	NA	NA	NA	NA	NA	NA	NA	NA	NA	NA	NA	NA	NA
TG(18:3_33:2)	Measured	FIA	-0.928698	-1.78001	-0.0773834	0.0353774	0.512537	-0.261247	-0.973988	0.451495	0.47448	0.783734	-0.181636	-0.678443	0.315171	0.475599	0.261634	0.786891	-0.12207	1.69585	0.0934035	0.445001	0.262807	-0.289914	0.815528	0.354017	0.314212	-0.265462	-0.723037	0.192113	0.25863	0.213033	0.374347	-0.392567	1.14126	0.341369	0.940042	0.367907	-0.141395	0.877209	0.160396	0.363407	NA	NA	NA	NA	NA	NA	NA
TG(18:3_34:0)	Measured	FIA	NA	NA	NA	NA	NA	NA	NA	NA	NA	NA	NA	NA	NA	NA	NA	NA	NA	NA	NA	NA	NA	NA	NA	NA	NA	NA	NA	NA	NA	NA	NA	NA	NA	NA	NA	NA	NA	NA	NA	NA	NA	NA	NA	NA	NA	NA	NA
TG(18:3_34:1)	Measured	FIA	NA	NA	NA	NA	NA	NA	NA	NA	NA	NA	NA	NA	NA	NA	NA	NA	NA	NA	NA	NA	NA	NA	NA	NA	NA	NA	NA	NA	NA	NA	NA	NA	NA	NA	NA	NA	NA	NA	NA	NA	NA	NA	NA	NA	NA	NA	NA
TG(18:3_34:2)	Measured	FIA	-0.192752	-1.13473	0.749227	0.689385	0.574282	-0.0463955	-0.78713	0.694339	0.902586	0.837436	0.0129601	-0.598731	0.624652	0.966974	0.398711	-0.183916	-1.14576	0.777925	0.708765	0.525802	-0.158709	-0.890802	0.573385	0.671986	0.425684	-0.0291058	-0.55963	0.501418	0.914617	0.417502	-0.28043	-1.07813	0.517275	0.492646	0.966513	-0.110423	-0.755185	0.53434	0.737931	0.705674	NA	NA	NA	NA	NA	NA	NA
TG(18:3_34:3)	Measured	FIA	0.151707	-0.425745	0.729159	0.607947	0.574282	0.472784	-0.0276525	0.97322	0.0675464	0.457203	0.439071	-0.0434855	0.921628	0.0781001	0.108445	-0.301366	-0.835731	0.233	0.272123	0.525802	-0.378845	-0.895877	0.138187	0.154637	0.242128	0.437607	0.0205707	0.854643	0.0427163	0.128534	-0.473599	-0.932022	-0.0151761	0.045949	0.810153	-0.359936	-0.797797	0.0779237	0.110767	0.343291	NA	NA	NA	NA	NA	NA	NA
TG(18:3_35:2)	Measured	FIA	NA	NA	NA	NA	NA	NA	NA	NA	NA	NA	NA	NA	NA	NA	NA	NA	NA	NA	NA	NA	NA	NA	NA	NA	NA	NA	NA	NA	NA	NA	NA	NA	NA	NA	NA	NA	NA	NA	NA	NA	NA	NA	NA	NA	NA	NA	NA
TG(18:3_36:1)	Measured	FIA	0.165832	-0.594136	0.925801	0.669964	0.574282	0.655519	0.0329021	1.27814	0.0421121	0.394031	0.406412	-0.241418	1.05424	0.222251	0.181788	-0.739142	-1.49324	0.0149588	0.058073	0.433383	-0.556034	-1.37931	0.267241	0.189137	0.2488	0.475605	-0.0320186	0.983229	0.0697231	0.143251	-0.819208	-1.48427	-0.154149	0.0178633	0.731801	-0.611467	-1.30913	0.0861981	0.0893895	0.311894	NA	NA	NA	NA	NA	NA	NA
TG(18:3_36:2)	Measured	FIA	-0.470365	-1.24154	0.300809	0.235237	0.512537	-0.492471	-1.1228	0.137858	0.129408	0.548797	-0.0747435	-0.641579	0.492092	0.79669	0.356616	0.454619	-0.304506	1.21374	0.243766	0.525802	-0.279874	-0.928309	0.368562	0.399957	0.326926	-0.262248	-0.753994	0.229498	0.298803	0.228958	0.220037	-0.421067	0.861141	0.502927	0.966513	-0.0691686	-0.635257	0.496919	0.811295	0.731552	NA	NA	NA	NA	NA	NA	NA
TG(18:3_36:3)	Measured	FIA	0.449834	-0.235991	1.13566	0.202094	0.512537	0.599857	0.0320491	1.16766	0.0414311	0.394031	0.154081	-0.361938	0.6701	0.559939	0.285374	-0.878921	-1.55044	-0.207405	0.0120629	0.390198	-0.202046	-0.787148	0.383055	0.500363	0.373015	0.337055	-0.111856	0.785965	0.144738	0.172101	-0.687271	-1.25403	-0.120514	0.0196603	0.731801	-0.402166	-0.915558	0.111227	0.128331	0.345153	0.194366	-0.447627	0.836359	0.5554	0.749531	-0.479081	-1.06968
TG(18:3_36:4)	Measured	FIA	0.408932	-0.613275	1.43114	0.435173	0.534033	0.669316	-0.149809	1.48844	0.112974	0.541099	0.498111	-0.297359	1.29358	0.223098	0.181788	-0.719433	-1.7878	0.348933	0.190435	0.516032	-0.475083	-1.53984	0.589673	0.384302	0.320584	0.546195	-0.0693043	1.16169	0.0855233	0.147169	-0.743179	-1.66368	0.177321	0.117186	0.872384	-0.519198	-1.42898	0.390583	0.266423	0.419451	-0.229059	-0.782643	0.324525	0.420936	0.749531	-0.621491	-1.17388
TG(18:3_38:5)	Measured	FIA	0.0997665	-0.876682	1.07621	0.841759	0.6253	0.41188	-0.283826	1.10759	0.24915	0.65831	-0.450344	-1.0565	0.15581	0.149032	0.144344	-0.604014	-1.57292	0.364889	0.225146	0.525802	0.286974	-0.490654	1.0646	0.471481	0.361339	-0.119356	-0.6377	0.398987	0.652888	0.357856	-0.198078	-1.04467	0.648517	0.647685	0.977362	-0.0748618	-0.782238	0.632514	0.836164	0.731552	NA	NA	NA	NA	NA	NA	NA
TG(18:3_38:6)	Measured	FIA	NA	NA	NA	NA	NA	NA	NA	NA	NA	NA	NA	NA	NA	NA	NA	NA	NA	NA	NA	NA	NA	NA	NA	NA	NA	NA	NA	NA	NA	NA	NA	NA	NA	NA	NA	NA	NA	NA	NA	NA	NA	NA	NA	NA	NA	NA	NA
TG(20:0_32:3)	Measured	FIA	NA	NA	NA	NA	NA	NA	NA	NA	NA	NA	NA	NA	NA	NA	NA	NA	NA	NA	NA	NA	NA	NA	NA	NA	NA	NA	NA	NA	NA	NA	NA	NA	NA	NA	NA	NA	NA	NA	NA	NA	NA	NA	NA	NA	NA	NA	NA
TG(20:0_32:4)	Measured	FIA	NA	NA	NA	NA	NA	NA	NA	NA	NA	NA	NA	NA	NA	NA	NA	NA	NA	NA	NA	NA	NA	NA	NA	NA	NA	NA	NA	NA	NA	NA	NA	NA	NA	NA	NA	NA	NA	NA	NA	NA	NA	NA	NA	NA	NA	NA	NA
TG(20:0_34:1)	Measured	FIA	NA	NA	NA	NA	NA	NA	NA	NA	NA	NA	NA	NA	NA	NA	NA	NA	NA	NA	NA	NA	NA	NA	NA	NA	NA	NA	NA	NA	NA	NA	NA	NA	NA	NA	NA	NA	NA	NA	NA	NA	NA	NA	NA	NA	NA	NA	NA
TG(20:1_24:3)	Measured	FIA	NA	NA	NA	NA	NA	NA	NA	NA	NA	NA	NA	NA	NA	NA	NA	NA	NA	NA	NA	NA	NA	NA	NA	NA	NA	NA	NA	NA	NA	NA	NA	NA	NA	NA	NA	NA	NA	NA	NA	NA	NA	NA	NA	NA	NA	NA	NA
TG(20:1_26:1)	Measured	FIA	NA	NA	NA	NA	NA	NA	NA	NA	NA	NA	NA	NA	NA	NA	NA	NA	NA	NA	NA	NA	NA	NA	NA	NA	NA	NA	NA	NA	NA	NA	NA	NA	NA	NA	NA	NA	NA	NA	NA	NA	NA	NA	NA	NA	NA	NA	NA
TG(20:1_30:1)	Measured	FIA	NA	NA	NA	NA	NA	NA	NA	NA	NA	NA	NA	NA	NA	NA	NA	NA	NA	NA	NA	NA	NA	NA	NA	NA	NA	NA	NA	NA	NA	NA	NA	NA	NA	NA	NA	NA	NA	NA	NA	NA	NA	NA	NA	NA	NA	NA	NA
TG(20:1_31:0)	Measured	FIA	0.931324	-0.046759	1.90941	0.065453	0.512537	0.922185	0.0164279	1.82794	0.0491896	0.394031	0.272772	-0.54698	1.09252	0.516047	0.273498	-0.359308	-1.44316	0.724545	0.517608	0.525802	0.2558	-0.856834	1.36843	0.653421	0.41951	0.613918	-0.0242674	1.2521	0.0627086	0.140089	-0.0317054	-0.973853	0.910443	0.947563	0.998854	-0.119644	-1.08507	0.845779	0.808658	0.731552	NA	NA	NA	NA	NA	NA	NA
TG(20:1_32:1)	Measured	FIA	0.625006	-0.180697	1.43071	0.132122	0.512537	0.483209	-0.0626526	1.02907	0.0863646	0.478952	0.160086	-0.487571	0.807742	0.629307	0.307526	-0.922985	-1.67069	-0.175275	0.017678	0.395264	0.233206	-0.648861	1.11527	0.605675	0.404403	0.365397	-0.0962629	0.827057	0.124464	0.164011	-0.710028	-1.38236	-0.0376917	0.0414328	0.810153	0.00544065	-0.730587	0.741468	0.988474	0.76874	NA	NA	NA	NA	NA	NA	NA
TG(20:1_32:2)	Measured	FIA	-0.01417	-0.917231	0.888891	0.975538	0.651161	0.48087	-0.22439	1.18613	0.184995	0.638734	0.212382	-0.395142	0.819906	0.495097	0.267346	-0.312071	-1.23171	0.607564	0.507788	0.525802	-0.528176	-1.27607	0.219717	0.169932	0.247526	0.267174	-0.249515	0.783863	0.313643	0.231221	-0.355061	-1.14162	0.4315	0.378732	0.941451	-0.5771	-1.23223	0.0780303	0.0878034	0.311894	NA	NA	NA	NA	NA	NA	NA
TG(20:1_32:3)	Measured	FIA	NA	NA	NA	NA	NA	NA	NA	NA	NA	NA	NA	NA	NA	NA	NA	NA	NA	NA	NA	NA	NA	NA	NA	NA	NA	NA	NA	NA	NA	NA	NA	NA	NA	NA	NA	NA	NA	NA	NA	NA	-0.243789	-1.00606	0.518481	0.533409	0.749531	-0.0332213	-0.619319
TG(20:1_34:0)	Measured	FIA	NA	NA	NA	NA	NA	NA	NA	NA	NA	NA	NA	NA	NA	NA	NA	NA	NA	NA	NA	NA	NA	NA	NA	NA	NA	NA	NA	NA	NA	NA	NA	NA	NA	NA	NA	NA	NA	NA	NA	NA	NA	NA	NA	NA	NA	NA	NA
TG(20:1_34:1)	Measured	FIA	NA	NA	NA	NA	NA	NA	NA	NA	NA	NA	NA	NA	NA	NA	NA	NA	NA	NA	NA	NA	NA	NA	NA	NA	NA	NA	NA	NA	NA	NA	NA	NA	NA	NA	NA	NA	NA	NA	NA	NA	-0.0913831	-0.743236	0.56047	0.784544	0.749531	-0.0188471	-0.473053
TG(20:1_34:2)	Measured	FIA	NA	NA	NA	NA	NA	NA	NA	NA	NA	NA	NA	NA	NA	NA	NA	NA	NA	NA	NA	NA	NA	NA	NA	NA	NA	NA	NA	NA	NA	NA	NA	NA	NA	NA	NA	NA	NA	NA	NA	NA	NA	NA	NA	NA	NA	NA	NA
TG(20:1_34:3)	Measured	FIA	NA	NA	NA	NA	NA	NA	NA	NA	NA	NA	NA	NA	NA	NA	NA	NA	NA	NA	NA	NA	NA	NA	NA	NA	NA	NA	NA	NA	NA	NA	NA	NA	NA	NA	NA	NA	NA	NA	NA	NA	0.318574	-0.459739	1.09689	0.425931	0.749531	-0.595162	-1.33252
TG(20:2_32:0)	Measured	FIA	-0.565206	-1.19178	0.0613653	0.0806477	0.512537	-0.0674699	-0.652331	0.517392	0.821665	0.819257	0.398062	-0.143903	0.940026	0.153667	0.145212	0.440145	-0.174972	1.05526	0.164424	0.504768	-0.473549	-1.08665	0.139552	0.133775	0.234242	0.0609941	-0.413199	0.535187	0.801555	0.392634	-0.00699499	-0.570141	0.556151	0.980633	0.998854	-0.0831266	-0.634328	0.468075	0.768254	0.72356	NA	NA	NA	NA	NA	NA	NA
TG(20:2_32:1)	Measured	FIA	-0.270408	-1.06215	0.521333	0.505056	0.556161	0.106068	-0.662591	0.874727	0.787464	0.819257	0.243414	-0.326162	0.812991	0.404598	0.248002	0.513341	-0.357262	1.38394	0.251054	0.525802	0.0954381	-0.583505	0.774381	0.783593	0.458884	0.129368	-0.371871	0.630607	0.614234	0.34777	0.224275	-0.504884	0.953435	0.548179	0.970665	0.236001	-0.365931	0.837932	0.444302	0.521444	0.268189	-0.430158	0.966536	0.454903	0.749531	0.182079	-0.590271
TG(20:2_34:1)	Measured	FIA	0.0488551	-0.708072	0.805782	0.899632	0.633377	0.303811	-0.286724	0.894345	0.316154	0.735254	0.356878	-0.281284	0.99504	0.276146	0.203164	-0.317203	-1.0352	0.400793	0.388988	0.525802	-1.11009	-1.91083	-0.309354	0.00797721	0.0740075	0.282542	-0.213473	0.778558	0.267306	0.216488	-0.429377	-1.05429	0.19554	0.181581	0.940042	-1.01989	-1.69229	-0.347489	0.00381603	0.139915	-0.362978	-0.941975	0.216019	0.224505	0.749531	0.221352	-0.360779
TG(20:2_34:2)	Measured	FIA	0.356769	-0.689016	1.40255	0.505537	0.556161	1.09856	0.51311	1.68402	0.000411561	0.040587	-0.286904	-0.981251	0.407443	0.420284	0.249742	-0.713737	-1.49904	0.0715677	0.0784281	0.445001	0.185329	-0.71224	1.0829	0.686721	0.428694	0.54454	-0.00977905	1.09886	0.0574477	0.134448	-0.352868	-1.17881	0.473069	0.404683	0.941451	-0.644248	-1.49573	0.207232	0.141701	0.358695	NA	NA	NA	NA	NA	NA	NA
TG(20:2_34:3)	Measured	FIA	NA	NA	NA	NA	NA	NA	NA	NA	NA	NA	NA	NA	NA	NA	NA	NA	NA	NA	NA	NA	NA	NA	NA	NA	NA	NA	NA	NA	NA	NA	NA	NA	NA	NA	NA	NA	NA	NA	NA	NA	0.0359054	-0.736158	0.807969	0.927711	0.755	0.0927769	-0.418655
TG(20:2_34:4)	Measured	FIA	NA	NA	NA	NA	NA	NA	NA	NA	NA	NA	NA	NA	NA	NA	NA	NA	NA	NA	NA	NA	NA	NA	NA	NA	NA	NA	NA	NA	NA	NA	NA	NA	NA	NA	NA	NA	NA	NA	NA	NA	NA	NA	NA	NA	NA	NA	NA
TG(20:2_36:5)	Measured	FIA	0.156737	-0.635891	0.949365	0.699303	0.574282	0.178499	-0.443091	0.80009	0.575029	0.814712	0.270649	-0.25257	0.793869	0.313535	0.215479	-0.558793	-1.336	0.218416	0.162435	0.504768	-0.190483	-0.767137	0.386171	0.519102	0.378108	0.234249	-0.23072	0.699217	0.326175	0.236906	-0.631174	-1.27232	0.00997415	0.0569313	0.822763	-0.145779	-0.650123	0.358564	0.572496	0.60641	NA	NA	NA	NA	NA	NA	NA
TG(20:3_32:0)	Measured	FIA	0.284749	-0.425101	0.994599	0.433925	0.534033	0.537255	-0.133793	1.2083	0.120319	0.541099	0.222944	-0.448985	0.894873	0.517246	0.273498	-0.248518	-0.983322	0.486286	0.509202	0.525802	-0.597451	-1.46061	0.265706	0.178492	0.24838	0.338183	-0.18115	0.857515	0.205245	0.202739	-0.20986	-0.842723	0.423003	0.517449	0.966513	-0.712142	-1.43811	0.0138243	0.057797	0.304385	NA	NA	NA	NA	NA	NA	NA
TG(20:3_32:1)	Measured	FIA	NA	NA	NA	NA	NA	NA	NA	NA	NA	NA	NA	NA	NA	NA	NA	NA	NA	NA	NA	NA	NA	NA	NA	NA	NA	NA	NA	NA	NA	NA	NA	NA	NA	NA	NA	NA	NA	NA	NA	NA	-0.381877	-1.33169	0.567932	0.434133	0.749531	-0.171161	-0.988484
TG(20:3_32:2)	Measured	FIA	NA	NA	NA	NA	NA	NA	NA	NA	NA	NA	NA	NA	NA	NA	NA	NA	NA	NA	NA	NA	NA	NA	NA	NA	NA	NA	NA	NA	NA	NA	NA	NA	NA	NA	NA	NA	NA	NA	NA	NA	NA	NA	NA	NA	NA	NA	NA
TG(20:3_34:0)	Measured	FIA	NA	NA	NA	NA	NA	NA	NA	NA	NA	NA	NA	NA	NA	NA	NA	NA	NA	NA	NA	NA	NA	NA	NA	NA	NA	NA	NA	NA	NA	NA	NA	NA	NA	NA	NA	NA	NA	NA	NA	NA	NA	NA	NA	NA	NA	NA	NA
TG(20:3_34:1)	Measured	FIA	0.164194	-0.673836	1.00222	0.701928	0.574282	-0.00165546	-0.648731	0.64542	0.996011	0.859959	0.645803	0.0155432	1.27606	0.0477865	0.0950218	-0.122724	-0.95449	0.709042	0.773144	0.535904	-0.929879	-1.72914	-0.130622	0.025094	0.12287	0.335585	-0.180245	0.851416	0.205669	0.202739	-0.405055	-1.12192	0.311809	0.271151	0.940042	-0.586767	-1.27963	0.106094	0.100546	0.340015	-0.368118	-1.0295	0.293268	0.280166	0.749531	-0.0964765	-0.606411
TG(20:3_34:2)	Measured	FIA	0.264281	-0.526703	1.05526	0.514329	0.557856	-0.157708	-0.822182	0.506766	0.64299	0.814712	-0.105307	-0.66719	0.456576	0.714284	0.333422	-0.14993	-0.95933	0.65947	0.717464	0.525802	-0.408867	-1.06106	0.243328	0.222568	0.250077	-0.0671906	-0.558272	0.423891	0.789207	0.39135	0.00492325	-0.67111	0.680956	0.988644	0.998854	-0.465349	-1.03598	0.105285	0.113593	0.343291	-0.110257	-0.908606	0.688091	0.787666	0.749531	-0.00753365	-0.488675
TG(20:3_34:3)	Measured	FIA	NA	NA	NA	NA	NA	NA	NA	NA	NA	NA	NA	NA	NA	NA	NA	NA	NA	NA	NA	NA	NA	NA	NA	NA	NA	NA	NA	NA	NA	NA	NA	NA	NA	NA	NA	NA	NA	NA	NA	NA	-0.16639	-0.954581	0.6218	0.680691	0.749531	-0.0669206	-0.815867
TG(20:3_36:3)	Measured	FIA	-0.0381467	-0.731168	0.654875	0.914342	0.633377	0.367163	-0.277017	1.01134	0.267091	0.6814	-0.109336	-0.587513	0.368841	0.655187	0.313929	-0.249753	-0.979243	0.479738	0.504024	0.525802	0.0139051	-0.484628	0.512438	0.956532	0.513632	-0.0205175	-0.461179	0.420144	0.927498	0.418203	-0.122813	-0.717171	0.471546	0.68648	0.984412	-0.0852831	-0.53043	0.359864	0.708204	0.692639	0.533534	0.0243931	1.04267	0.0448436	0.748368	0.24709	-0.24015
TG(20:3_36:4)	Measured	FIA	0.176636	-0.673142	1.02641	0.684738	0.574282	0.321561	-0.418983	1.06211	0.397127	0.757333	0.563844	-0.0702295	1.19792	0.0849709	0.112258	-0.300461	-1.19256	0.591641	0.510962	0.525802	-0.822254	-1.59457	-0.0499423	0.0399106	0.149365	0.432861	-0.104577	0.9703	0.11806	0.161292	-0.509553	-1.26288	0.243774	0.188401	0.940042	-0.669823	-1.33618	-0.00346446	0.0520012	0.299143	-0.243674	-0.950659	0.463312	0.50222	0.749531	-0.867845	-1.56092
TG(20:3_36:5)	Measured	FIA	-0.250881	-1.12677	0.62501	0.576008	0.564811	0.0255177	-0.779138	0.830173	0.950585	0.853976	0.783863	0.0748093	1.49292	0.0330524	0.087143	0.0369808	-0.905443	0.979405	0.938877	0.560673	-1.24152	-2.1493	-0.333743	0.00882691	0.0759317	0.344472	-0.242668	0.931612	0.253336	0.211682	-0.526126	-1.36818	0.315932	0.22403	0.940042	-0.766331	-1.57664	0.0439741	0.0671857	0.304385	0.059576	-0.748231	0.867383	0.885606	0.755	0.379749	-0.379622
TG(20:4_30:0)	Measured	FIA	NA	NA	NA	NA	NA	NA	NA	NA	NA	NA	NA	NA	NA	NA	NA	NA	NA	NA	NA	NA	NA	NA	NA	NA	NA	NA	NA	NA	NA	NA	NA	NA	NA	NA	NA	NA	NA	NA	NA	NA	NA	NA	NA	NA	NA	NA	NA
TG(20:4_32:0)	Measured	FIA	NA	NA	NA	NA	NA	NA	NA	NA	NA	NA	NA	NA	NA	NA	NA	NA	NA	NA	NA	NA	NA	NA	NA	NA	NA	NA	NA	NA	NA	NA	NA	NA	NA	NA	NA	NA	NA	NA	NA	NA	0.18595	-0.569199	0.9411	0.631311	0.749531	-0.105201	-0.668908
TG(20:4_32:1)	Measured	FIA	0.292571	-0.664508	1.24965	0.55067	0.557856	0.369592	-0.485298	1.22448	0.399182	0.757333	0.687757	0.041799	1.33372	0.0399029	0.087143	0.333712	-0.719386	1.38681	0.536206	0.525802	-0.825297	-1.63202	-0.0185695	0.0481366	0.163297	0.556539	-0.00207536	1.11515	0.0540722	0.133978	0.077951	-0.796407	0.95231	0.861694	0.990491	-0.673308	-1.3916	0.0449808	0.0695905	0.304385	0.309459	-0.392047	1.01096	0.391078	0.749531	0.2083	-0.399967
TG(20:4_32:2)	Measured	FIA	NA	NA	NA	NA	NA	NA	NA	NA	NA	NA	NA	NA	NA	NA	NA	NA	NA	NA	NA	NA	NA	NA	NA	NA	NA	NA	NA	NA	NA	NA	NA	NA	NA	NA	NA	NA	NA	NA	NA	NA	NA	NA	NA	NA	NA	NA	NA
TG(20:4_33:2)	Measured	FIA	NA	NA	NA	NA	NA	NA	NA	NA	NA	NA	NA	NA	NA	NA	NA	NA	NA	NA	NA	NA	NA	NA	NA	NA	NA	NA	NA	NA	NA	NA	NA	NA	NA	NA	NA	NA	NA	NA	NA	NA	NA	NA	NA	NA	NA	NA	NA
TG(20:4_34:0)	Measured	FIA	NA	NA	NA	NA	NA	NA	NA	NA	NA	NA	NA	NA	NA	NA	NA	NA	NA	NA	NA	NA	NA	NA	NA	NA	NA	NA	NA	NA	NA	NA	NA	NA	NA	NA	NA	NA	NA	NA	NA	NA	NA	NA	NA	NA	NA	NA	NA
TG(20:4_34:1)	Measured	FIA	0.777214	0.023436	1.53099	0.0464373	0.512537	0.68956	0.0591695	1.31995	0.0348947	0.394031	0.310601	-0.257918	0.879121	0.287293	0.204681	-0.667807	-1.41903	0.0834171	0.0850683	0.445001	-0.84453	-1.50369	-0.185369	0.0139264	0.0929926	0.503089	0.0134015	0.992777	0.0471416	0.128716	-0.415784	-1.04796	0.216395	0.200791	0.940042	-1.0658	-1.64327	-0.488325	0.000498577	0.0643657	0.0743242	-0.747845	0.896493	0.860029	0.749531	-0.61516	-1.47165
TG(20:4_34:2)	Measured	FIA	0.15192	-0.4474	0.751239	0.620595	0.574282	-0.0605763	-0.71791	0.596758	0.857096	0.833297	-0.0264041	-0.592824	0.540016	0.927417	0.388308	0.257735	-0.351814	0.867284	0.409579	0.525802	0.0180788	-0.663677	0.699834	0.958671	0.513632	0.0236519	-0.442581	0.489885	0.921027	0.418203	0.338845	-0.176184	0.853875	0.200646	0.940042	-0.0441524	-0.617013	0.528708	0.880277	0.742019	-0.566484	-1.23446	0.101494	0.102275	0.749531	-0.0125109	-0.478062
TG(20:4_34:3)	Measured	FIA	0.425139	-0.58494	1.43522	0.411714	0.532222	0.628322	-0.0555967	1.31224	0.0753073	0.462061	-0.302304	-1.02892	0.424308	0.417103	0.249742	-0.352038	-1.27722	0.573139	0.457855	0.525802	0.174659	-0.769452	1.11877	0.717811	0.437815	0.154989	-0.423298	0.733277	0.600712	0.347695	0.117976	-0.731197	0.96715	0.786037	0.990491	-0.301713	-1.12934	0.525912	0.476825	0.549065	0.461231	-0.2925	1.21496	0.235624	0.749531	0.391848	-0.202893
TG(20:4_35:3)	Measured	FIA	NA	NA	NA	NA	NA	NA	NA	NA	NA	NA	NA	NA	NA	NA	NA	NA	NA	NA	NA	NA	NA	NA	NA	NA	NA	NA	NA	NA	NA	NA	NA	NA	NA	NA	NA	NA	NA	NA	NA	NA	NA	NA	NA	NA	NA	NA	NA
TG(20:4_36:2)	Measured	FIA	-0.211929	-0.84548	0.421621	0.513834	0.557856	0.0357155	-0.548683	0.620114	0.904938	0.837436	-0.55395	-1.15933	0.051432	0.0764576	0.107259	-0.407305	-1.03652	0.221913	0.208003	0.525802	0.235706	-0.516962	0.988374	0.540997	0.381288	-0.271886	-0.750667	0.206895	0.268771	0.216488	-0.246064	-0.80084	0.308712	0.387065	0.941451	-0.0661375	-0.701084	0.568809	0.83871	0.731552	0.613311	-0.0293791	1.256	0.0668566	0.749531	0.3638	-0.28123
TG(20:4_36:3)	Measured	FIA	0.566069	-0.324175	1.45631	0.216093	0.512537	0.523002	-0.113873	1.15988	0.11121	0.541099	0.353559	-0.288673	0.995791	0.283644	0.203598	-0.310819	-1.13402	0.51238	0.461319	0.525802	-0.305392	-1.09813	0.487352	0.452309	0.349687	0.444275	-0.0757694	0.964319	0.0976432	0.150715	-0.196229	-0.907054	0.514596	0.589846	0.970665	-0.408419	-1.07887	0.262034	0.235743	0.40571	0.388736	-0.448241	1.22571	0.366705	0.749531	0.0855142	-0.661276
TG(20:4_36:4)	Measured	FIA	0.385377	-0.541366	1.31212	0.417332	0.532222	0.787935	-0.0480273	1.6239	0.0681738	0.457203	0.770616	0.00983737	1.53139	0.0503344	0.0950218	-0.600349	-1.58945	0.388748	0.237503	0.525802	-0.882406	-1.86171	0.0968929	0.0809792	0.18888	0.693815	0.0806752	1.30695	0.0291702	0.107775	-0.773855	-1.6161	0.0683895	0.0751969	0.848051	-0.786222	-1.62466	0.0522192	0.069491	0.304385	0.343467	-0.385464	1.0724	0.359845	0.749531	0.29186	-0.362408
TG(20:4_36:5)	Measured	FIA	-0.187357	-1.05449	0.679778	0.673016	0.574282	0.273645	-0.432185	0.979475	0.449439	0.774838	0.245183	-0.387298	0.877663	0.449486	0.253795	0.1069	-0.788865	1.00266	0.815624	0.539949	0.382383	-0.412631	1.1774	0.348508	0.311835	0.216524	-0.306548	0.739596	0.419396	0.270029	-0.129895	-0.90405	0.644259	0.74305	0.990491	0.432375	-0.252736	1.11749	0.219439	0.400043	NA	NA	NA	NA	NA	NA	NA
TG(20:5_34:0)	Measured	FIA	NA	NA	NA	NA	NA	NA	NA	NA	NA	NA	NA	NA	NA	NA	NA	NA	NA	NA	NA	NA	NA	NA	NA	NA	NA	NA	NA	NA	NA	NA	NA	NA	NA	NA	NA	NA	NA	NA	NA	NA	-0.460307	-1.34258	0.421971	0.311074	0.749531	-0.506538	-1.38549
TG(20:5_34:1)	Measured	FIA	0.10919	-0.615947	0.834327	0.768616	0.599211	0.0386115	-0.600606	0.677829	0.906038	0.837436	-0.0102317	-0.596044	0.575581	0.972772	0.398711	-0.0417479	-0.783435	0.69994	0.912414	0.560193	-0.217971	-0.925037	0.489094	0.547314	0.381288	0.0292614	-0.458045	0.516568	0.906584	0.41691	0.0133039	-0.610213	0.63682	0.966738	0.998854	-0.261258	-0.863275	0.340758	0.397344	0.493237	0.342975	-0.223565	0.909514	0.240606	0.749531	0.518918	-0.093907
TG(20:5_34:2)	Measured	FIA	NA	NA	NA	NA	NA	NA	NA	NA	NA	NA	NA	NA	NA	NA	NA	NA	NA	NA	NA	NA	NA	NA	NA	NA	NA	NA	NA	NA	NA	NA	NA	NA	NA	NA	NA	NA	NA	NA	NA	NA	NA	NA	NA	NA	NA	NA	NA
TG(20:5_36:2)	Measured	FIA	-0.542767	-1.1702	0.0846638	0.0936424	0.512537	-0.633313	-1.19357	-0.0730603	0.0293952	0.394031	-0.654994	-1.30546	-0.00453113	0.0516738	0.0950218	0.158276	-0.430297	0.746848	0.599523	0.525802	8.20276e-05	-0.811637	0.811802	0.999842	0.526096	-0.617912	-1.10162	-0.134206	0.0141544	0.0850939	0.196985	-0.320554	0.714523	0.457679	0.966513	-0.0429715	-0.701355	0.615411	0.898505	0.744323	-0.169141	-0.844804	0.506521	0.625665	0.749531	-0.122064	-0.664308
TG(20:5_36:3)	Measured	FIA	-0.0755672	-0.984385	0.83325	0.87093	0.628495	-0.428829	-1.26208	0.404418	0.315985	0.735254	0.0836448	-0.463586	0.630875	0.765227	0.34826	-0.222461	-1.22883	0.783908	0.665926	0.525802	-0.832547	-1.44333	-0.221769	0.00904615	0.0759317	-0.0185016	-0.52456	0.487557	0.94304	0.422625	-0.404206	-1.20567	0.397258	0.32566	0.940042	-0.714281	-1.27355	-0.155008	0.0141759	0.180119	0.219545	-0.409066	0.848156	0.496571	0.749531	-0.521379	-1.09755
TG(22:0_32:4)	Measured	FIA	NA	NA	NA	NA	NA	NA	NA	NA	NA	NA	NA	NA	NA	NA	NA	NA	NA	NA	NA	NA	NA	NA	NA	NA	NA	NA	NA	NA	NA	NA	NA	NA	NA	NA	NA	NA	NA	NA	NA	NA	NA	NA	NA	NA	NA	NA	NA
TG(22:1_32:5)	Measured	FIA	-0.0621097	-0.75114	0.62692	0.860186	0.628495	-0.0453271	-0.666783	0.576128	0.886665	0.837436	0.243917	-0.342942	0.830777	0.417565	0.249742	-0.156333	-0.878471	0.565804	0.672414	0.525802	-0.459074	-1.20607	0.287926	0.231736	0.253966	0.0786936	-0.392487	0.549875	0.744197	0.383657	-0.29909	-0.908808	0.310627	0.338996	0.940042	-0.277126	-0.91141	0.357157	0.394166	0.491656	0.418954	-0.258151	1.09606	0.230518	0.749531	0.191305	-0.376827
TG(22:2_32:4)	Measured	FIA	NA	NA	NA	NA	NA	NA	NA	NA	NA	NA	NA	NA	NA	NA	NA	NA	NA	NA	NA	NA	NA	NA	NA	NA	NA	NA	NA	NA	NA	NA	NA	NA	NA	NA	NA	NA	NA	NA	NA	NA	-0.129399	-1.14659	0.887795	0.804051	0.749531	-0.165515	-0.990301
TG(22:3_30:2)	Measured	FIA	NA	NA	NA	NA	NA	NA	NA	NA	NA	NA	NA	NA	NA	NA	NA	NA	NA	NA	NA	NA	NA	NA	NA	NA	NA	NA	NA	NA	NA	NA	NA	NA	NA	NA	NA	NA	NA	NA	NA	NA	NA	NA	NA	NA	NA	NA	NA
TG(22:4_32:0)	Measured	FIA	-0.878641	-1.86518	0.107896	0.084493	0.512537	-0.00271679	-0.841687	0.836253	0.994951	0.859959	0.377438	-0.350669	1.10555	0.312507	0.215479	1.05931	-0.0101871	2.12881	0.0555359	0.433383	-0.521525	-1.48705	0.443996	0.292749	0.284162	0.0724862	-0.526123	0.671095	0.812956	0.394471	0.459724	-0.509755	1.4292	0.355249	0.940042	-0.185692	-1.04946	0.678072	0.674536	0.672292	NA	NA	NA	NA	NA	NA	NA
TG(22:4_32:2)	Measured	FIA	NA	NA	NA	NA	NA	NA	NA	NA	NA	NA	NA	NA	NA	NA	NA	NA	NA	NA	NA	NA	NA	NA	NA	NA	NA	NA	NA	NA	NA	NA	NA	NA	NA	NA	NA	NA	NA	NA	NA	NA	-0.476775	-1.2168	0.263245	0.212104	0.749531	-0.730476	-1.36339
TG(22:4_34:2)	Measured	FIA	NA	NA	NA	NA	NA	NA	NA	NA	NA	NA	NA	NA	NA	NA	NA	NA	NA	NA	NA	NA	NA	NA	NA	NA	NA	NA	NA	NA	NA	NA	NA	NA	NA	NA	NA	NA	NA	NA	NA	NA	NA	NA	NA	NA	NA	NA	NA
TG(22:5_32:0)	Measured	FIA	NA	NA	NA	NA	NA	NA	NA	NA	NA	NA	NA	NA	NA	NA	NA	NA	NA	NA	NA	NA	NA	NA	NA	NA	NA	NA	NA	NA	NA	NA	NA	NA	NA	NA	NA	NA	NA	NA	NA	NA	NA	NA	NA	NA	NA	NA	NA
TG(22:5_32:1)	Measured	FIA	NA	NA	NA	NA	NA	NA	NA	NA	NA	NA	NA	NA	NA	NA	NA	NA	NA	NA	NA	NA	NA	NA	NA	NA	NA	NA	NA	NA	NA	NA	NA	NA	NA	NA	NA	NA	NA	NA	NA	NA	NA	NA	NA	NA	NA	NA	NA
TG(22:5_34:1)	Measured	FIA	NA	NA	NA	NA	NA	NA	NA	NA	NA	NA	NA	NA	NA	NA	NA	NA	NA	NA	NA	NA	NA	NA	NA	NA	NA	NA	NA	NA	NA	NA	NA	NA	NA	NA	NA	NA	NA	NA	NA	NA	0.471543	-0.221965	1.16505	0.188241	0.749531	0.484133	0.000509437
TG(22:5_34:2)	Measured	FIA	NA	NA	NA	NA	NA	NA	NA	NA	NA	NA	NA	NA	NA	NA	NA	NA	NA	NA	NA	NA	NA	NA	NA	NA	NA	NA	NA	NA	NA	NA	NA	NA	NA	NA	NA	NA	NA	NA	NA	NA	NA	NA	NA	NA	NA	NA	NA
TG(22:5_34:3)	Measured	FIA	0.824547	0.143228	1.50587	0.0199509	0.512537	0.720695	0.175211	1.26618	0.0113059	0.250797	0.12073	-0.422417	0.663878	0.664189	0.317126	-0.539073	-1.20379	0.125643	0.115661	0.473437	-0.103093	-0.769374	0.563187	0.762429	0.452503	0.459644	0.0103619	0.908925	0.0480534	0.12882	-0.202512	-0.789163	0.384139	0.500467	0.966513	-0.479542	-1.05601	0.0969254	0.106628	0.343291	-0.445967	-1.28202	0.390091	0.30046	0.749531	-0.0466057	-0.679129
TG(22:6_32:0)	Measured	FIA	NA	NA	NA	NA	NA	NA	NA	NA	NA	NA	NA	NA	NA	NA	NA	NA	NA	NA	NA	NA	NA	NA	NA	NA	NA	NA	NA	NA	NA	NA	NA	NA	NA	NA	NA	NA	NA	NA	NA	NA	0.0730417	-0.681927	0.82801	0.850316	0.749531	-0.18173	-0.978421
TG(22:6_32:1)	Measured	FIA	-0.434551	-1.22234	0.353237	0.282695	0.512537	0.181897	-0.59385	0.957645	0.646996	0.814712	0.151664	-0.499561	0.802889	0.649226	0.313034	0.797497	-0.0451971	1.64019	0.0670857	0.434004	-0.500684	-1.29963	0.298262	0.222735	0.250077	0.0618862	-0.487864	0.611636	0.825893	0.396649	0.472153	-0.272622	1.21693	0.217381	0.940042	-0.371883	-1.06461	0.320845	0.295629	0.430015	-0.408623	-1.24171	0.424465	0.340663	0.749531	-0.479841	-1.00702
TG(22:6_34:1)	Measured	FIA	1.35222	0.36237	2.34208	0.00890159	0.512537	1.05754	0.518345	1.59673	0.000232805	0.040587	0.620601	0.0851587	1.15604	0.0256313	0.087143	-0.914753	-1.65339	-0.176116	0.0173237	0.395264	-1.13518	-1.77512	-0.495237	0.000802092	0.0307608	0.845245	0.392208	1.29828	0.000436671	0.0214612	-0.572196	-1.24105	0.096659	0.0971869	0.848051	-1.38955	-1.95313	-0.825961	5.75048e-06	0.00148476	-0.0580174	-0.702759	0.586724	0.860664	0.749531	-0.349606	-0.973614
TG(22:6_34:2)	Measured	FIA	-0.131267	-0.984099	0.721565	0.763637	0.59744	0.395885	-0.22521	1.01698	0.214992	0.645736	0.299032	-0.276176	0.874241	0.311131	0.215479	0.404205	-0.409107	1.21752	0.332783	0.525802	-0.0102753	-0.70577	0.685219	0.976967	0.521645	0.289169	-0.195199	0.773536	0.245155	0.210493	0.273782	-0.434117	0.981681	0.450487	0.966513	0.0119595	-0.5897	0.613619	0.969012	0.766355	0.429558	-0.341279	1.2004	0.279589	0.749531	-0.117692	-0.752964
TG(22:6_34:3)	Measured	FIA	-0.0539822	-1.04388	0.935915	0.915134	0.633377	0.0190847	-0.905275	0.943444	0.967816	0.85656	0.59372	-0.13545	1.32289	0.114226	0.127406	0.406474	-0.686957	1.49991	0.468249	0.525802	-1.05701	-1.98303	-0.130985	0.02789	0.132869	0.340246	-0.278947	0.959439	0.284458	0.223091	-0.0275743	-0.959131	0.903982	0.953869	0.998854	-0.771976	-1.60081	0.0568613	0.0713563	0.304385	NA	NA	NA	NA	NA	NA	NA
Choline	Measured	LC	-0.124599	-0.720263	0.471064	0.682852	0.955288	-0.456759	-0.99922	0.0857025	0.10257	0.259385	-0.587845	-1.11998	-0.0557097	0.0331785	0.109151	0.0858777	-0.505007	0.676763	0.776447	0.98542	0.401807	-0.236859	1.04047	0.220945	0.529263	-0.444857	-0.88078	-0.00893459	0.0486046	0.201709	0.285103	-0.234273	0.804478	0.284951	0.774936	0.231433	-0.309063	0.771929	0.403641	0.197659	0.135422	-0.535677	0.806521	0.69403	0.856966	-0.0788329	-0.660443
TMAO Synthesis	Calculated	LC	0.0507103	-0.60553	0.70695	0.879976	0.661718	0.0509836	-0.484348	0.586315	0.852371	0.593211	0.661113	0.113183	1.20904	0.0203162	0.0457012	0.308815	-0.312772	0.930402	0.332947	0.786467	-0.683185	-1.33529	-0.0310828	0.0431091	0.063718	0.333688	-0.120604	0.787979	0.153558	0.307751	-0.0187325	-0.564391	0.526926	0.946509	0.974347	-0.321328	-0.888635	0.24598	0.269998	0.297827	-0.172143	-0.752336	0.40805	0.56331	0.9912	-0.143028	-0.683568
TMAO Synthesis (direct)	Calculated	LC	0.165817	-0.474226	0.80586	0.612929	0.612508	0.11156	-0.431929	0.655049	0.688462	0.552419	0.659429	0.123495	1.19536	0.018036	0.0457012	0.16187	-0.459875	0.783615	0.611184	0.786467	-0.669571	-1.30314	-0.0359991	0.0413605	0.0636807	0.382349	-0.0652348	0.829933	0.0976629	0.236736	-0.101311	-0.635863	0.43324	0.711195	0.974016	-0.365108	-0.915992	0.185776	0.197376	0.254779	-0.177727	-0.754672	0.399219	0.54853	0.9912	-0.21	-0.756264
Asn Synthesis	Calculated	LC	0.325851	-0.366721	1.01842	0.359059	0.600431	-0.0119287	-0.538821	0.514963	0.964711	0.641718	-0.574429	-1.06501	-0.0838451	0.0242006	0.0475915	-0.506981	-1.13971	0.125745	0.120026	0.786467	0.386655	-0.146199	0.919509	0.158625	0.142962	-0.289125	-0.731765	0.153515	0.203872	0.33293	0.0351756	-0.520029	0.59038	0.901463	0.974016	0.0564312	-0.431396	0.544259	0.821169	0.521602	-0.629094	-1.28289	0.0246977	0.0646884	0.9912	-1.18474	-1.79206
Cys Synthesis	Calculated	LC	0.271521	-0.573548	1.11659	0.530556	0.612508	-0.111136	-0.682927	0.460654	0.704191	0.558469	0.288598	-0.288253	0.865448	0.329589	0.240742	0.222381	-0.493196	0.937957	0.544082	0.786467	0.210411	-0.456997	0.877819	0.538286	0.261717	0.126326	-0.362277	0.614929	0.61362	0.556327	0.1055	-0.535552	0.746553	0.747803	0.974016	0.386469	-0.168318	0.941255	0.17567	0.254779	0.622332	-0.19938	1.44404	0.143517	0.9912	0.377024	-0.249511
DLD (NBS)	Calculated	LC	0.139305	-0.444117	0.722726	0.640994	0.612508	-0.430996	-1.01299	0.150997	0.150334	0.36619	-0.672711	-1.22623	-0.119194	0.0194496	0.0457012	-0.0746643	-0.683105	0.533776	0.81051	0.814629	0.83835	0.133776	1.54292	0.0220605	0.0479512	-0.42765	-0.875095	0.0197963	0.0643917	0.196155	0.350262	-0.232538	0.933062	0.242034	0.907627	0.544985	-0.0579818	1.14795	0.0799805	0.217748	0.0653382	-0.411457	0.542134	0.789272	0.9912	-0.353499	-0.871941
Fischer Ratio	Calculated	LC	0.354067	-0.54245	1.25058	0.441043	0.600431	-0.169291	-0.804628	0.466046	0.602855	0.527139	0.0373828	-0.486265	0.561031	0.889054	0.452411	0.300705	-0.584625	1.18603	0.507401	0.786467	0.501717	-0.148235	1.15167	0.134001	0.126962	0.000499208	-0.450654	0.451652	0.998275	0.724054	0.369284	-0.387246	1.12581	0.341362	0.974016	0.529877	-0.0445995	1.10435	0.0740931	0.214055	0.160132	-0.697189	1.01745	0.715732	0.9912	-0.361721	-0.973434
GABR	Calculated	LC	0.13228	-0.604438	0.868997	0.725772	0.612508	-0.127714	-0.660121	0.404693	0.639446	0.541066	-0.0068577	-0.586142	0.572427	0.981543	0.479127	-0.536402	-1.23318	0.160379	0.135049	0.786467	-0.420781	-1.1761	0.334533	0.277969	0.184555	-0.0476912	-0.487942	0.39256	0.832356	0.68161	-0.495982	-1.11189	0.119924	0.118118	0.888777	-0.387225	-1.01837	0.243924	0.232438	0.271188	-0.124771	-0.82359	0.574048	0.727743	0.9912	-0.431701	-1.03949
Glutaminase Activity	Calculated	LC	0.074221	-0.690135	0.838577	0.849514	0.659356	0.543483	-0.049343	1.13631	0.0759148	0.36619	0.721724	0.0866245	1.35682	0.0285702	0.0505846	-0.366728	-1.1132	0.379749	0.338335	0.786467	-0.536466	-1.35789	0.284961	0.204016	0.160398	0.547499	0.0579637	1.03703	0.0310475	0.118224	-0.606135	-1.27247	0.0602039	0.0780937	0.888777	-0.330275	-1.02749	0.366944	0.355747	0.359714	-0.0211177	-0.800309	0.758074	0.957833	0.9912	0.810317	0.177362
Glutaminolysis Rate	Calculated	LC	0.226041	-0.418763	0.870845	0.493902	0.600431	0.270934	-0.234809	0.776677	0.296703	0.452453	0.0881766	-0.417684	0.594037	0.733464	0.394759	-0.454358	-1.0721	0.163387	0.153097	0.786467	-0.02286	-0.63637	0.59065	0.941954	0.334679	0.180049	-0.232744	0.592842	0.394965	0.417769	-0.379719	-0.909104	0.149666	0.16333	0.888777	-0.123257	-0.640614	0.3941	0.641704	0.500921	0.0314258	-0.700548	0.7634	0.933251	0.9912	0.490843	-0.134681
Gly Synthesis	Calculated	LC	0.133994	-0.647681	0.915669	0.737718	0.612508	-0.210578	-0.728431	0.307276	0.427677	0.47645	0.204962	-0.272897	0.682822	0.402895	0.260761	0.361731	-0.295062	1.01852	0.283437	0.786467	-0.309966	-0.823377	0.203445	0.239987	0.175471	0.0641932	-0.362563	0.49095	0.768834	0.657889	0.185684	-0.393301	0.764668	0.531276	0.974016	-0.153558	-0.601007	0.293892	0.502966	0.44102	0.428673	-0.372857	1.2302	0.299204	0.9912	-0.0497993	-0.55444
GSH Constituents	Calculated	LC	0.32207	-0.541548	1.18569	0.466832	0.600431	0.87408	0.208564	1.5396	0.0117802	0.207463	1.2322	0.500274	1.96412	0.00141585	0.0146702	-0.220147	-1.05769	0.617401	0.607771	0.786467	-0.418053	-1.37043	0.534322	0.39202	0.22634	0.944029	0.389046	1.49901	0.0012596	0.0239818	-0.575861	-1.32945	0.177725	0.137824	0.888777	-0.0889818	-0.896856	0.718892	0.829589	0.521602	0.396277	-0.617458	1.41001	0.446915	0.9912	0.50577	-0.369933
MTHFR Deficiency (NBS)	Calculated	LC	-0.131016	-0.754774	0.492742	0.681613	0.612508	-0.393101	-0.942152	0.15595	0.164181	0.373257	-0.783974	-1.26171	-0.306237	0.00183727	0.0156567	0.0270867	-0.605149	0.659323	0.933278	0.814629	0.602579	0.0585895	1.14657	0.0327144	0.0620831	-0.582007	-1.00304	-0.160974	0.008119	0.0515266	0.389213	-0.153165	0.93159	0.163144	0.888777	0.358763	-0.123962	0.841488	0.148812	0.244281	0.210954	-0.337282	0.759189	0.454025	0.9912	-0.312257	-0.90657
PKU (NBS)	Calculated	LC	0.125275	-0.609147	0.859696	0.738959	0.612508	-0.514861	-1.12331	0.0935891	0.100904	0.36619	-1.28962	-1.81773	-0.761522	7.09759e-06	0.000362901	-0.463746	-1.21771	0.290222	0.231347	0.786467	1.01015	0.374547	1.64576	0.00250846	0.0114493	-0.865682	-1.33938	-0.391983	0.000561499	0.021381	0.252817	-0.448744	0.954378	0.481889	0.974016	0.539716	-0.0644699	1.1439	0.0835009	0.217748	-0.10276	-0.770651	0.565132	0.764151	0.9912	-0.642401	-1.22508
Ratio of Non-Essential to Essential AAs	Calculated	LC	-0.216717	-0.98042	0.546985	0.579547	0.612508	-0.256289	-0.812593	0.300014	0.369101	0.45771	0.109621	-0.335359	0.554601	0.630452	0.370518	0.3335	-0.388914	1.05591	0.368123	0.786467	-0.301509	-0.762289	0.159272	0.203157	0.160398	-0.008257	-0.421522	0.405008	0.968853	0.716359	0.0622435	-0.530682	0.655169	0.837466	0.974016	-0.171757	-0.585307	0.241793	0.417856	0.384336	0.162271	-0.493836	0.818378	0.629817	0.9912	0.166367	-0.331025
Ratio of Pro to Cit	Calculated	LC	0.438961	-0.0630728	0.940995	0.0902241	0.561596	0.0788071	-0.379012	0.536626	0.736662	0.559222	0.338608	-0.207575	0.884792	0.227698	0.197326	-0.144417	-0.571957	0.283122	0.50973	0.786467	-0.166743	-0.812049	0.478564	0.613859	0.27329	0.24414	-0.17982	0.6681	0.262145	0.369708	-0.104299	-0.498604	0.290007	0.605471	0.974016	-0.0910563	-0.608973	0.42686	0.731237	0.521602	-0.072481	-0.724985	0.580023	0.828472	0.9912	-0.624636	-1.1836
Sum of AAs	Calculated	LC	0.327457	-0.582443	1.23736	0.482517	0.600431	0.749214	0.108735	1.38969	0.0243345	0.207463	0.941247	0.213511	1.66898	0.0130761	0.0423193	-0.230717	-1.05621	0.594775	0.585271	0.786467	-0.179477	-1.12077	0.761812	0.709551	0.297943	0.782334	0.238457	1.32621	0.00595878	0.0453803	-0.457212	-1.19166	0.277232	0.225712	0.907627	0.00222439	-0.780899	0.785348	0.995571	0.575241	0.234949	-0.859381	1.32928	0.675573	0.9912	-0.206089	-1.00995
Sum of Aromatic AAs	Calculated	LC	-0.0200327	-0.889245	0.84918	0.964077	0.676164	0.585101	-0.144387	1.31459	0.119659	0.36619	0.328817	-0.315557	0.973191	0.320078	0.238491	-0.147009	-1.05741	0.763391	0.752406	0.814629	-0.0493569	-0.860235	0.761521	0.905319	0.325727	0.37316	-0.163219	0.90954	0.176227	0.327339	-0.317255	-1.10751	0.473005	0.433514	0.974016	-0.0841236	-0.786579	0.618332	0.814979	0.521602	0.0175075	-0.793496	0.828511	0.966407	0.9912	0.104527	-0.611514
Sum of Branched-Chain AAs	Calculated	LC	0.3702	-0.486815	1.22722	0.399576	0.600431	0.545868	-0.119731	1.21147	0.111676	0.36619	0.447718	-0.0866413	0.982076	0.104249	0.126911	-0.236388	-1.10568	0.632901	0.59544	0.786467	0.201978	-0.421206	0.825162	0.526981	0.261717	0.463342	-0.00816512	0.934849	0.0573671	0.182038	-0.24433	-0.961323	0.472663	0.505966	0.974016	0.187906	-0.362937	0.738749	0.505525	0.44102	0.187573	-0.566203	0.94135	0.627718	0.9912	-0.156094	-0.792457
Sum of Essential AAs	Calculated	LC	0.206589	-0.733212	1.14639	0.667673	0.612508	0.584036	-0.0925265	1.2606	0.0943244	0.36619	0.396871	-0.201178	0.99492	0.196893	0.182867	-0.285873	-1.19429	0.622544	0.539023	0.786467	0.10581	-0.621252	0.832873	0.776157	0.310208	0.440998	-0.0682195	0.950215	0.0931979	0.236736	-0.314323	-1.08698	0.458336	0.427432	0.974016	0.0647394	-0.569128	0.698607	0.841808	0.521602	0.0401436	-0.785987	0.866274	0.924477	0.9912	-0.197195	-0.86177
Sum of Non-Essential AAs	Calculated	LC	0.347668	-0.543895	1.23923	0.446808	0.600431	0.754149	0.133782	1.37452	0.0194195	0.207463	0.996806	0.274937	1.71867	0.00821778	0.0323212	-0.273814	-1.07237	0.524737	0.503375	0.786467	-0.260005	-1.19796	0.677944	0.588336	0.268394	0.803772	0.271369	1.33618	0.00397544	0.0431363	-0.503714	-1.21696	0.209529	0.169842	0.888777	-0.0425982	-0.82087	0.735674	0.914816	0.544127	0.220693	-0.860878	1.30226	0.690787	0.9912	-0.203786	-0.994783
Sum of Solely Glucogenic AAs	Calculated	LC	0.341611	-0.559071	1.24229	0.459304	0.600431	0.752542	0.125656	1.37943	0.0209408	0.207463	0.984319	0.258168	1.71047	0.00942101	0.034407	-0.246184	-1.05359	0.561224	0.551692	0.786467	-0.228224	-1.17059	0.714145	0.636242	0.277369	0.798639	0.261526	1.33575	0.0045313	0.0431363	-0.474747	-1.19536	0.245869	0.200041	0.888777	-0.0186962	-0.800998	0.763606	0.962747	0.561624	0.227024	-0.868683	1.32273	0.686279	0.9912	-0.211055	-1.00935
Sum of Solely Ketogenic AAs	Calculated	LC	0.382381	-0.53478	1.29954	0.416131	0.600431	0.443519	-0.239099	1.12614	0.206329	0.421776	0.268468	-0.252253	0.78919	0.315125	0.238491	-0.444871	-1.36627	0.476526	0.346671	0.786467	0.272056	-0.326256	0.870369	0.375334	0.223696	0.317392	-0.150794	0.785579	0.187422	0.33293	-0.318476	-1.07225	0.435294	0.409876	0.974016	0.219581	-0.316698	0.75586	0.424443	0.384336	0.00438403	-0.771097	0.779865	0.9912	0.9912	-0.352021	-1.00199
Sum of Sulfur-Containing AAs	Calculated	LC	0.0181477	-0.732075	0.76837	0.962297	0.676164	0.258414	-0.404782	0.921611	0.447161	0.47645	0.161877	-0.449561	0.773314	0.605181	0.363098	0.183182	-0.589664	0.956028	0.643437	0.786467	0.722304	-0.0273578	1.47197	0.0623782	0.0720303	0.165337	-0.339015	0.669689	0.522228	0.502919	0.125278	-0.529084	0.779641	0.708397	0.974016	0.725087	0.0849447	1.36523	0.0290153	0.117355	0.396792	-0.256208	1.04979	0.238877	0.9912	0.465205	-0.167012
Valinemia (NBS)	Calculated	LC	0.306186	-0.554033	1.16641	0.487313	0.600431	-0.303463	-0.953888	0.346961	0.36307	0.45771	-0.337293	-0.930005	0.25542	0.267844	0.218352	0.216816	-0.657153	1.09078	0.628055	0.786467	0.864585	0.096503	1.63267	0.0300662	0.0617219	-0.263831	-0.747339	0.219678	0.287815	0.395722	0.500973	-0.264761	1.26671	0.203149	0.888777	0.760284	0.0992195	1.42135	0.0266998	0.115703	0.152596	-0.632632	0.937824	0.704782	0.9912	-0.469531	-1.01338
1-Met-His Synthesis	Calculated	LC	-0.158278	-0.86073	0.544174	0.659883	0.612508	0.184277	-0.335459	0.704012	0.488999	0.47645	0.490201	0.0282891	0.952114	0.0405375	0.063838	0.15984	-0.509242	0.828923	0.640822	0.786467	-1.16673	-1.69932	-0.634148	4.64141e-05	0.000571691	0.325748	-0.0797565	0.731252	0.119009	0.265174	-0.165247	-0.746726	0.416232	0.578964	0.974016	-0.964017	-1.42631	-0.501727	9.69978e-05	0.00196159	-0.11876	-0.673659	0.43614	0.676535	0.9912	0.258895	-0.256438
3-Met-His Synthesis	Calculated	LC	0.203229	-0.435624	0.842083	0.534629	0.612508	-0.295791	-0.768466	0.176884	0.223394	0.432863	0.262493	-0.22781	0.752796	0.297013	0.233635	0.185645	-0.368033	0.739323	0.51285	0.786467	-0.456449	-1.01547	0.102575	0.113235	0.113087	0.0364821	-0.381908	0.454872	0.864698	0.686227	0.0557628	-0.459522	0.571047	0.832523	0.974016	-0.210428	-0.696115	0.275258	0.398115	0.383385	-0.205767	-0.847662	0.436128	0.532462	0.9912	-0.660136	-1.1767
AABA Synthesis	Calculated	LC	0.441502	-0.594212	1.47722	0.405785	0.600431	0.508431	-0.0753335	1.09219	0.0914663	0.36619	-0.084457	-0.72165	0.552736	0.795659	0.415124	-0.985266	-1.82274	-0.147796	0.0235536	0.747707	-0.347091	-1.18745	0.493267	0.420477	0.235413	0.263258	-0.225708	0.752225	0.294238	0.395722	-0.748545	-1.50167	0.00457648	0.0546325	0.888777	-0.71666	-1.44253	0.00920739	0.0562264	0.189511	0.0481747	-0.876772	0.973122	0.91907	0.9912	0.352073	-0.234152
Anserine Synthesis	Calculated	LC	0.162036	-0.451549	0.775622	0.606089	0.612508	-0.20996	-0.748814	0.328894	0.447171	0.47645	0.0581063	-0.431748	0.547961	0.816716	0.421806	0.04379	-0.554993	0.642573	0.886365	0.814629	0.000234039	-0.538778	0.539246	0.999323	0.351681	-0.00434597	-0.432207	0.423515	0.984162	0.720681	0.0522352	-0.460476	0.564947	0.842195	0.974016	0.056439	-0.402188	0.515065	0.809972	0.521602	0.176759	-0.492431	0.845949	0.606781	0.9912	-0.103424	-0.68875
Asymmetrical Arg Methylation	Calculated	LC	0.188728	-0.47796	0.855416	0.580466	0.612508	0.19253	-0.367359	0.752419	0.502156	0.478502	-0.124578	-0.641579	0.392424	0.637939	0.370658	0.523356	-0.136138	1.18285	0.123573	0.786467	-0.0375963	-0.638856	0.563663	0.902749	0.325727	0.0332446	-0.407772	0.474261	0.882886	0.692716	0.688185	0.136333	1.24004	0.0165371	0.614279	-0.214984	-0.739294	0.309326	0.42379	0.384336	-0.663177	-1.61422	0.287864	0.177378	0.9912	-0.699615	-1.47133
BABA Synthesis	Calculated	LC	0.256386	-0.62824	1.14101	0.571502	0.612508	-0.388932	-1.12402	0.34616	0.302676	0.452453	-0.22763	-0.833632	0.378371	0.463627	0.296316	-0.291546	-1.21355	0.630457	0.537075	0.786467	-0.241407	-0.968252	0.485439	0.516828	0.261717	-0.210418	-0.735981	0.315145	0.434758	0.438364	-0.109485	-0.902045	0.683076	0.787225	0.974016	-0.282353	-0.924343	0.359637	0.391051	0.382656	NA	NA	NA	NA	NA	NA	NA
Betaine Synthesis	Calculated	LC	0.635552	-0.195074	1.46618	0.137407	0.561596	-0.298028	-0.914255	0.318198	0.345864	0.45771	-0.785932	-1.39473	-0.177131	0.0132428	0.0423193	-0.265866	-1.07993	0.548199	0.523825	0.786467	1.21059	0.427276	1.9939	0.00324845	0.0120035	-0.432221	-0.931488	0.0670461	0.0933168	0.236736	0.247086	-0.503269	0.997441	0.520366	0.974016	0.81739	0.124802	1.50998	0.023074	0.115703	-0.116972	-0.994249	0.760306	0.794831	0.9912	-1.16316	-1.80137
Carnosine Synthesis	Calculated	LC	-0.179568	-0.82913	0.469993	0.589358	0.612508	-0.197127	-0.811655	0.417401	0.531223	0.484416	-0.52758	-1.07302	0.017858	0.0613854	0.0840033	0.229244	-0.436157	0.894646	0.501352	0.786467	0.500694	-0.140049	1.14144	0.129342	0.125773	-0.361048	-0.824233	0.102136	0.130196	0.267983	0.422141	-0.142055	0.986337	0.146124	0.888777	0.312928	-0.236708	0.862565	0.267546	0.297827	0.382973	-0.433856	1.1998	0.362216	0.9912	0.319801	-0.399837
Cit Synthesis	Calculated	LC	-0.6645	-1.39913	0.0701268	0.0798331	0.561596	-0.397847	-1.06752	0.271823	0.247518	0.432863	-0.631794	-1.25747	-0.00611774	0.0510387	0.0745604	-0.0777965	-0.850459	0.694866	0.844031	0.814629	0.134429	-0.660792	0.929651	0.741215	0.304323	-0.566712	-1.06951	-0.063911	0.0297954	0.118224	-0.0772465	-0.73515	0.580657	0.818534	0.974016	0.0726001	-0.600585	0.745785	0.83309	0.521602	-0.215372	-0.947884	0.51714	0.56683	0.9912	0.259778	-0.391318
CPS Deficiency (NBS)	Calculated	LC	-0.353701	-0.851317	0.143915	0.167215	0.561596	-0.402835	-0.939375	0.133705	0.144837	0.36619	-0.707378	-1.29563	-0.119125	0.0207286	0.0457012	0.172965	-0.265838	0.611768	0.441921	0.786467	0.658142	-0.0709917	1.38728	0.0804586	0.0874432	-0.476627	-0.912473	-0.0407817	0.0348758	0.12467	0.287881	-0.108639	0.684401	0.15832	0.888777	0.409292	-0.18647	1.00505	0.181637	0.254779	0.128082	-0.385709	0.641873	0.627106	0.9912	0.283829	-0.232663
Cystine Synthesis	Calculated	LC	0.214894	-0.625591	1.05538	0.617581	0.612508	0.0500336	-0.670334	0.770401	0.89204	0.614549	0.00627659	-0.602585	0.615138	0.983927	0.479127	-0.22452	-1.11159	0.662551	0.621124	0.786467	-0.474147	-1.22435	0.276052	0.218847	0.165036	0.0485639	-0.46724	0.564368	0.854024	0.686227	-0.124758	-0.861199	0.611684	0.740665	0.974016	-0.527074	-1.18133	0.127176	0.117971	0.243209	-0.0176022	-0.888878	0.853673	0.968561	0.9912	0.547949	-0.229846
DOPA Synthesis	Calculated	LC	-0.096085	-1.06191	0.869744	0.845869	0.659356	-0.642751	-1.48639	0.200889	0.139073	0.36619	-0.177344	-0.827316	0.472628	0.594202	0.361686	2.77785	1.72651	3.82918	1.47882e-06	0.000129831	2.41103	1.60329	3.21878	8.9112e-08	1.64641e-06	-0.271157	-0.834115	0.291801	0.347761	0.400062	2.74252	1.86175	3.62328	2.81621e-08	2.95702e-06	2.50741	1.79154	3.22327	9.36254e-10	5.68016e-08	0.358078	-0.226052	0.942208	0.234809	0.9912	0.147854	-0.378139
HArg Synthesis	Calculated	LC	-0.0581989	-0.679149	0.562751	0.854687	0.659356	-0.0833203	-0.640144	0.473503	0.770023	0.559222	0.491426	0.0267938	0.956059	0.0412018	0.063838	-0.242742	-0.848906	0.363422	0.434706	0.786467	-0.59855	-1.05498	-0.142121	0.011905	0.0319628	0.257972	-0.17772	0.693663	0.249024	0.364711	-0.585662	-1.08502	-0.0863041	0.0239184	0.617882	-0.32339	-0.745861	0.0990809	0.137157	0.244281	0.234067	-0.337727	0.805861	0.425883	0.9912	0.0532336	-0.48702
HCys Synthesis	Calculated	LC	0.0494546	-0.713812	0.812721	0.899246	0.662548	0.386414	-0.124689	0.897518	0.142089	0.36619	-0.460549	-0.884783	-0.0363144	0.0362552	0.0617912	-0.534449	-1.20959	0.140688	0.124489	0.786467	1.51615	1.07661	1.95568	1.63171e-09	6.02941e-08	-0.260031	-0.656815	0.136753	0.202393	0.33293	-0.0226663	-0.660435	0.615103	0.944626	0.974347	1.26243	0.846399	1.67846	5.54695e-08	1.68264e-06	-0.100345	-0.757354	0.556665	0.765827	0.9912	0.266308	-0.254048
IDO Activity	Calculated	LC	-0.0669197	-0.730788	0.596949	0.843854	0.659356	-0.0653419	-0.600684	0.470001	0.811506	0.572001	0.292808	-0.323566	0.909182	0.354449	0.249753	0.166266	-0.47848	0.811012	0.614564	0.786467	-0.67992	-1.48362	0.123783	0.100984	0.106614	0.0597611	-0.394648	0.51417	0.797199	0.674581	0.0353011	-0.537135	0.607737	0.904075	0.974016	-0.428852	-1.09366	0.235954	0.209488	0.256344	0.00680957	-0.615138	0.628757	0.982958	0.9912	-0.0681448	-0.568566
Met Oxidation	Calculated	LC	-0.561653	-1.30319	0.179887	0.141374	0.561596	-0.451197	-0.986978	0.0845845	0.102523	0.36619	-0.123376	-0.708057	0.461305	0.680222	0.378042	-0.0783872	-0.73506	0.578285	0.815577	0.814629	-0.397273	-1.11297	0.318422	0.279692	0.184555	-0.335702	-0.799106	0.127702	0.159226	0.309662	-0.273243	-0.851842	0.305356	0.357219	0.974016	-0.173864	-0.780256	0.432528	0.575588	0.471897	-0.452295	-1.02534	0.120748	0.127711	0.9912	-0.134159	-0.641653
Muscle Protein Degradation	Calculated	LC	-0.127399	-0.776294	0.521496	0.701343	0.612508	0.172463	-0.351309	0.696235	0.520432	0.484416	0.314868	-0.152395	0.782131	0.190135	0.18003	0.0492319	-0.583781	0.682244	0.879206	0.814629	-1.02746	-1.55302	-0.501903	0.000243054	0.00179624	0.218531	-0.19059	0.627652	0.29804	0.395722	-0.170688	-0.70921	0.367835	0.536078	0.974016	-0.899993	-1.34929	-0.450693	0.00017239	0.00261467	-0.252224	-0.839026	0.334578	0.403253	0.9912	0.127596	-0.390024
NO-Synthase Activity	Calculated	LC	-0.347073	-0.841907	0.147761	0.172837	0.561596	-0.131331	-0.601759	0.339098	0.585697	0.518787	-0.428409	-0.999579	0.14276	0.145231	0.151544	0.178185	-0.252207	0.608577	0.419381	0.786467	0.379937	-0.318868	1.07874	0.289611	0.187747	-0.277053	-0.699598	0.145492	0.202167	0.33293	0.192068	-0.193415	0.577552	0.331496	0.974016	0.235148	-0.32359	0.793886	0.411706	0.384336	0.0427453	-0.594463	0.679953	0.895885	0.9912	0.471322	-0.0681973
Orn Synthesis	Calculated	LC	0.471552	-0.296261	1.23936	0.232043	0.561596	0.438429	-0.143364	1.02022	0.143373	0.36619	0.568867	0.104518	1.03322	0.0185258	0.0457012	0.41609	-0.378013	1.21019	0.307348	0.786467	0.0346073	-0.550237	0.619451	0.907944	0.325727	0.522324	0.123642	0.921007	0.0119418	0.0674019	0.339218	-0.319794	0.99823	0.315836	0.974016	0.0837358	-0.433447	0.600918	0.751751	0.521602	0.256877	-0.536774	1.05053	0.528517	0.9912	0.122233	-0.631712
OTC Deficiency (NBS)	Calculated	LC	0.6645	-0.0701268	1.39913	0.0798331	0.561596	0.397847	-0.271823	1.06752	0.247518	0.432863	0.631794	0.00611774	1.25747	0.0510387	0.0745604	0.0777965	-0.694866	0.850459	0.844031	0.814629	-0.134429	-0.929651	0.660792	0.741215	0.304323	0.566712	0.063911	1.06951	0.0297954	0.118224	0.0772465	-0.580657	0.73515	0.818534	0.974016	-0.0726001	-0.745785	0.600585	0.83309	0.521602	0.215372	-0.51714	0.947884	0.56683	0.9912	-0.259778	-0.910874
Pro Hydroxylation	Calculated	LC	-0.0589918	-0.725723	0.607739	0.862737	0.659356	-0.336369	-0.996	0.323262	0.320411	0.457571	-0.250416	-0.772701	0.271868	0.350018	0.249753	-0.027142	-0.743556	0.689272	0.940982	0.814629	-0.0820812	-0.701527	0.537364	0.795715	0.310702	-0.227636	-0.678595	0.223324	0.325235	0.400062	0.0614684	-0.534008	0.656945	0.84014	0.974016	-0.113435	-0.652649	0.42578	0.681121	0.516536	0.187176	-0.421743	0.796095	0.54938	0.9912	-0.0693406	-0.672377
Ratio of HArg to ADMA	Calculated	LC	-0.0232797	-0.63702	0.590461	0.940912	0.676164	-0.191935	-0.715499	0.331629	0.474413	0.47645	0.386891	-0.112969	0.886752	0.132975	0.150701	-0.375822	-0.955706	0.204063	0.207462	0.786467	-0.384015	-0.934266	0.166236	0.174967	0.150356	0.115504	-0.323293	0.554301	0.607221	0.556327	-0.612772	-1.10883	-0.116715	0.0175508	0.614279	-0.0832973	-0.568405	0.40181	0.737272	0.521602	0.342434	-0.281977	0.966845	0.287214	0.9912	0.148315	-0.425923
Ratio of HArg to SDMA	Calculated	LC	0.180481	-0.510302	0.871263	0.609924	0.612508	-0.124811	-0.664479	0.414857	0.651497	0.541066	0.0682695	-0.399732	0.536271	0.775644	0.412023	-0.208552	-0.859892	0.442787	0.531974	0.786467	0.247999	-0.238957	0.734954	0.321026	0.204524	0.0252748	-0.396326	0.446875	0.906735	0.692716	-0.214212	-0.761075	0.332651	0.444722	0.974016	0.286789	-0.134721	0.708298	0.185839	0.254779	0.221558	-0.328645	0.77176	0.43342	0.9912	-0.177121	-0.694678
Ratio of SG to hexose	Calculated	LC	-0.412499	-0.900749	0.0757502	0.101433	0.561596	-0.0752707	-0.539772	0.389231	0.751564	0.559222	-0.209356	-0.688846	0.270135	0.394536	0.259545	0.166076	-0.26434	0.596493	0.451589	0.786467	0.261146	-0.264362	0.786654	0.332827	0.208449	-0.215637	-0.622153	0.190879	0.301375	0.395722	0.0893742	-0.284462	0.46321	0.640545	0.974016	0.279415	-0.155439	0.714269	0.211264	0.256344	0.0776442	-0.436406	0.591694	0.768334	0.9912	0.443809	-0.023412
Ratio of SGA to hexose	Calculated	LC	-0.446439	-0.925956	0.033079	0.0715507	0.561596	-0.0841069	-0.545779	0.377565	0.721928	0.559222	-0.273099	-0.755025	0.208828	0.269841	0.218352	0.119814	-0.297645	0.537273	0.575239	0.786467	0.30356	-0.227129	0.834249	0.265394	0.181606	-0.255015	-0.662115	0.152085	0.222849	0.339431	0.0539107	-0.313823	0.421644	0.774539	0.974016	0.295282	-0.143097	0.733661	0.190236	0.254779	0.0575164	-0.458135	0.573168	0.827773	0.9912	0.435851	-0.0308501
Sarcosine Synthesis from Gly	Calculated	LC	0.293042	-0.497909	1.08399	0.469739	0.600431	0.243118	-0.263424	0.74966	0.349525	0.45771	-0.401676	-0.932138	0.128786	0.141476	0.150701	-0.552312	-1.21802	0.113401	0.107632	0.786467	1.02423	0.372449	1.67601	0.00278863	0.0114493	-0.0282312	-0.463445	0.406983	0.899125	0.692716	-0.242405	-0.840121	0.355312	0.428855	0.974016	0.610663	0.0277417	1.19358	0.0430525	0.153644	0.121324	-0.669024	0.911671	0.764671	0.9912	0.477106	0.0103645
Sarcosine Synthesis from Choline	Calculated	LC	0.361411	-0.339657	1.06248	0.315175	0.600431	0.604156	0.0888367	1.11948	0.0240268	0.207463	0.201805	-0.360105	0.763716	0.483416	0.30515	-0.477501	-1.12842	0.17342	0.154167	0.786467	0.423336	-0.289906	1.13658	0.247959	0.175471	0.411133	-0.0247474	0.847014	0.0679	0.198887	-0.379378	-0.956855	0.1981	0.201296	0.888777	0.203787	-0.398315	0.805889	0.508849	0.44102	0.119142	-0.554375	0.792659	0.730158	0.9912	0.446508	-0.00375604
Sum of Aminobutyric Acids	Calculated	LC	0.252358	-0.24867	0.753386	0.326349	0.600431	-0.0635218	-0.527094	0.400051	0.788913	0.566386	0.0320368	-0.436337	0.500411	0.893671	0.452411	-0.0932143	-0.508134	0.321706	0.660824	0.786467	-0.270394	-0.729582	0.188793	0.251681	0.175471	0.0473446	-0.366156	0.460845	0.822965	0.681245	-0.0132904	-0.372984	0.346403	0.942435	0.974347	-0.297741	-0.680721	0.0852398	0.131202	0.244281	1.08596	0.404825	1.7671	0.00286104	0.118065	0.147981	-0.564741
Sum of Asym. and Sym. Arg Methylation	Calculated	LC	-0.106934	-0.694309	0.480441	0.722111	0.612508	0.1394	-0.34042	0.619219	0.570574	0.512042	0.276271	-0.153772	0.706313	0.211429	0.186386	0.127097	-0.431718	0.685912	0.656893	0.786467	-0.785635	-1.24323	-0.328044	0.00115028	0.00708413	0.184886	-0.196991	0.566763	0.345292	0.400062	-0.0671157	-0.541499	0.407268	0.782211	0.974016	-0.668786	-1.06032	-0.277254	0.00120477	0.0146184	-0.141003	-0.616647	0.334641	0.563642	0.9912	0.191563	-0.258013
Sum of Betaine and Related Metabolites	Calculated	LC	0.382365	-0.343891	1.10862	0.305047	0.600431	-0.704487	-1.34253	-0.0664479	0.0332634	0.252076	-1.20608	-1.75829	-0.653866	4.86903e-05	0.00124477	-0.165419	-0.928029	0.597191	0.67181	0.786467	1.39337	0.717848	2.06889	0.000115653	0.00106839	-0.841698	-1.33187	-0.351525	0.00113856	0.0239818	0.529757	-0.223677	1.28319	0.171708	0.888777	0.990455	0.360068	1.62084	0.0027749	0.02405	-0.146833	-0.904191	0.610524	0.705444	0.9912	-1.13507	-1.69496
Sum of Betaine-Related Metabolites	Calculated	LC	-0.254336	-1.24222	0.733551	0.615144	0.612508	-0.516574	-1.23195	0.198805	0.160638	0.373257	-0.451807	-1.11714	0.213524	0.186763	0.18003	-0.224677	-1.22876	0.779405	0.662087	0.786467	-0.129178	-1.02846	0.770108	0.77898	0.310208	-0.453143	-0.977193	0.0709072	0.0936961	0.236736	-0.15373	-1.01573	0.70827	0.727527	0.974016	-0.135352	-0.913522	0.642818	0.733993	0.521602	-0.608673	-1.33005	0.112704	0.103981	0.9912	-0.770131	-1.38985
Sum of Dimethylated Arg	Calculated	LC	-0.270419	-0.938491	0.397653	0.429786	0.600431	0.198591	-0.324507	0.721688	0.458875	0.47645	0.233474	-0.225741	0.692689	0.321843	0.238491	0.115692	-0.518039	0.749424	0.721375	0.791655	-0.684644	-1.17525	-0.194036	0.00758842	0.0254913	0.172362	-0.238967	0.583691	0.413721	0.426506	-0.0926489	-0.63803	0.452732	0.739968	0.974016	-0.595772	-1.0172	-0.174345	0.00683653	0.0414765	-0.1287	-0.587444	0.330044	0.584678	0.9912	0.209975	-0.257861
Symmetrical Arg Methylation	Calculated	LC	-0.131842	-0.729627	0.465943	0.666639	0.612508	0.119	-0.371099	0.609099	0.635371	0.541066	0.28334	-0.146898	0.713578	0.200284	0.182867	0.0757045	-0.499299	0.650708	0.796994	0.814629	-0.771273	-1.22771	-0.314838	0.00136196	0.00718952	0.18241	-0.201989	0.566809	0.354909	0.400062	-0.141127	-0.627777	0.345524	0.57124	0.974016	-0.643623	-1.0367	-0.250548	0.00186422	0.0188501	-0.131603	-0.612304	0.349098	0.593758	0.9912	0.192687	-0.263258
Taurine Synthesis	Calculated	LC	0.139031	-0.648265	0.926327	0.730111	0.612508	-0.171052	-0.923579	0.581475	0.657086	0.541066	-0.00930628	-0.579557	0.560945	0.974558	0.479127	-0.170097	-1.02775	0.687557	0.698459	0.786467	-0.51664	-1.19224	0.158956	0.137626	0.127137	-0.0158002	-0.515702	0.484101	0.950747	0.709863	-0.108492	-0.812565	0.595581	0.763361	0.974016	-0.515416	-1.11078	0.079952	0.0933172	0.217748	-0.11026	-0.760796	0.540275	0.741026	0.9912	-0.419325	-1.0473
Tyr Nitration	Calculated	LC	NA	NA	NA	NA	NA	NA	NA	NA	NA	NA	NA	NA	NA	NA	NA	NA	NA	NA	NA	NA	NA	NA	NA	NA	NA	NA	NA	NA	NA	NA	NA	NA	NA	NA	NA	NA	NA	NA	NA	NA	NA	NA	NA	NA	NA	NA	NA
7a-Dehydroxylation of CA	Calculated	LC	-0.0286784	-0.733696	0.67634	0.936642	0.676164	-0.428166	-1.09292	0.236593	0.210258	0.421776	0.464129	-0.140287	1.06855	0.136019	0.150701	0.278796	-0.475716	1.03331	0.470921	0.786467	0.227342	-0.549048	1.00373	0.567541	0.267232	0.130737	-0.36335	0.624824	0.605347	0.556327	-0.0341989	-0.686228	0.61783	0.918358	0.974016	0.592042	-0.0875375	1.27162	0.0912958	0.217748	NA	NA	NA	NA	NA	NA	NA
GDCA Synthesis from CA	Calculated	LC	0.614544	-0.116962	1.34605	0.103337	0.561596	0.252705	-0.372373	0.877783	0.43035	0.47645	0.804773	0.29062	1.31893	0.00289245	0.0194336	0.0246351	-0.747905	0.797175	0.950311	0.814629	0.260347	-0.363941	0.884635	0.416006	0.235413	0.642011	0.196106	1.08791	0.00591376	0.0453803	-0.156877	-0.8101	0.496346	0.639032	0.974016	0.439155	-0.112809	0.991119	0.122534	0.243209	NA	NA	NA	NA	NA	NA	NA
GLCA Synthesis from CDCA	Calculated	LC	NA	NA	NA	NA	NA	NA	NA	NA	NA	NA	NA	NA	NA	NA	NA	NA	NA	NA	NA	NA	NA	NA	NA	NA	NA	NA	NA	NA	NA	NA	NA	NA	NA	NA	NA	NA	NA	NA	NA	NA	NA	NA	NA	NA	NA	NA	NA
Gly Conjugation of CA	Calculated	LC	0.358579	-0.55372	1.27088	0.44322	0.600431	-0.159107	-0.879921	0.561707	0.666381	0.541066	-0.254612	-0.707208	0.197983	0.273313	0.218352	-0.0273148	-0.988735	0.934106	0.955724	0.814629	0.0421092	-0.417857	0.502075	0.858026	0.317054	-0.19364	-0.624452	0.237172	0.380768	0.414259	0.300533	-0.473146	1.07421	0.448512	0.974016	-0.0358617	-0.464148	0.392425	0.870022	0.527834	NA	NA	NA	NA	NA	NA	NA
Gly Conjugation of CDCA	Calculated	LC	0.653334	-0.112176	1.41884	0.0980525	0.561596	-0.193925	-0.761837	0.373986	0.505137	0.478502	-0.614833	-1.29895	0.0692845	0.0817553	0.107184	-0.61792	-1.33667	0.100834	0.0956569	0.786467	0.643292	-0.264498	1.55108	0.168491	0.148239	-0.245312	-0.748519	0.257895	0.341984	0.400062	-0.220982	-0.91524	0.473275	0.534353	0.974016	0.216654	-0.563315	0.996624	0.587542	0.475274	0.125219	-0.612888	0.863327	0.740794	0.9912	-0.269792	-0.868435
Gly Conjugation of DCA	Calculated	LC	0.903796	0.148394	1.6592	0.0213583	0.561596	0.880214	0.21077	1.54966	0.0116905	0.207463	0.656746	0.125959	1.18753	0.0174226	0.0457012	-0.341664	-1.14186	0.45853	0.405019	0.786467	0.0737817	-0.54492	0.692483	0.815756	0.310702	0.747429	0.281508	1.21335	0.00227883	0.0347099	-0.18434	-0.841249	0.472568	0.583728	0.974016	-0.0317803	-0.576707	0.513147	0.909259	0.544127	0.579161	-0.331243	1.48956	0.217835	0.9912	0.385494	-0.256129
Gly Conjugation of Primary BAs	Calculated	LC	0.571345	-0.240755	1.38344	0.17154	0.561596	-0.0768654	-0.713505	0.559774	0.813506	0.572001	-0.644777	-1.20398	-0.0855794	0.0263833	0.0499623	-0.543449	-1.3652	0.278299	0.198419	0.786467	0.561199	-0.124047	1.24644	0.112167	0.113087	-0.32229	-0.810323	0.165742	0.198975	0.33293	0.0428882	-0.697527	0.783303	0.909872	0.974016	0.179758	-0.443672	0.803188	0.573439	0.471897	0.0469388	-0.730724	0.824601	0.906268	0.9912	-0.290543	-0.841068
Primary BA Conjugation	Calculated	LC	NA	NA	NA	NA	NA	NA	NA	NA	NA	NA	NA	NA	NA	NA	NA	NA	NA	NA	NA	NA	NA	NA	NA	NA	NA	NA	NA	NA	NA	NA	NA	NA	NA	NA	NA	NA	NA	NA	NA	NA	-0.13323	-0.925156	0.658696	0.742875	0.9912	-0.245315	-0.805152
Ratio of 12a-OH BAs to Non-12a-OH BAs	Calculated	LC	-0.431197	-1.46353	0.601132	0.415267	0.600431	-0.706534	-1.48415	0.0710856	0.0785186	0.36619	-0.594285	-1.3275	0.138933	0.115868	0.137775	-0.201886	-1.25363	0.84986	0.707689	0.786467	0.954561	-0.0157612	1.92488	0.0571779	0.0701178	-0.614216	-1.19537	-0.0330584	0.0412783	0.13668	-0.152701	-1.05644	0.751035	0.741314	0.974016	0.967761	0.131983	1.80354	0.025712	0.115703	0.0673439	-0.770306	0.904994	0.87538	0.9912	-0.345267	-0.994496
Ratio of CDCA to CA	Calculated	LC	0.551306	-0.359286	1.4619	0.238678	0.561596	0.340475	-0.21115	0.8921	0.229735	0.432863	1.24135	0.503055	1.97964	0.0014346	0.0146702	0.200126	-0.50905	0.909301	0.581652	0.786467	-1.06978	-2.05131	-0.0882416	0.0355412	0.0620831	0.594218	0.0838022	1.10463	0.0249443	0.111746	-0.013678	-0.674568	0.647212	0.967736	0.976107	-0.397181	-1.22916	0.434796	0.35203	0.359714	NA	NA	NA	NA	NA	NA	NA
Ratio of Primary BAs to BAs	Calculated	LC	-0.00619757	-0.791631	0.779236	0.987697	0.686133	0.336851	-0.326349	1.00005	0.322319	0.457571	-0.131922	-0.736437	0.472592	0.669936	0.376417	0.0809765	-0.741795	0.903748	0.847499	0.814629	-0.755342	-1.52641	0.0157255	0.058213	0.0701178	0.0242041	-0.470803	0.519211	0.923872	0.696627	0.20983	-0.495951	0.915611	0.561602	0.974016	-0.92303	-1.59285	-0.25321	0.00831124	0.0458395	0.0657736	-0.787656	0.919204	0.880496	0.9912	0.155982	-0.45641
Ratio of Secondary BAs to BAs	Calculated	LC	-0.0735659	-0.865747	0.718615	0.856006	0.659356	-0.369408	-1.03198	0.293164	0.277591	0.452453	0.132511	-0.460344	0.725366	0.662441	0.376341	0.00632998	-0.82185	0.83451	0.988083	0.826169	0.742155	-0.00771916	1.49203	0.0557217	0.0701178	-0.0427542	-0.534278	0.44877	0.865026	0.686227	-0.170342	-0.877101	0.536416	0.637832	0.974016	0.932879	0.277668	1.58809	0.00646539	0.0414765	-0.0686726	-0.92295	0.785605	0.875395	0.9912	-0.14985	-0.762074
Secondary BA Conjugation	Calculated	LC	0.978653	0.128733	1.82857	0.0265836	0.561596	0.907323	0.289794	1.52485	0.00503498	0.207463	-0.0118356	-0.61789	0.594219	0.969557	0.479127	-0.926779	-1.72593	-0.127627	0.0255498	0.747707	0.14485	-0.599712	0.889412	0.703932	0.297943	0.411502	-0.104771	0.927775	0.121868	0.265174	-0.284778	-1.00805	0.438496	0.44238	0.974016	-0.336886	-1.00133	0.327555	0.323103	0.346045	0.462992	-0.490009	1.41599	0.345238	0.9912	0.353261	-0.212461
Secondary BA Synthesis	Calculated	LC	-0.165386	-0.94707	0.616299	0.67942	0.612508	-0.392428	-1.04055	0.25569	0.238638	0.432863	0.0830094	-0.502142	0.668161	0.781657	0.412023	0.115871	-0.691494	0.923237	0.779172	0.814629	0.713713	-0.0166652	1.44409	0.0588243	0.0701178	-0.0955958	-0.582894	0.391702	0.701549	0.607135	-0.0737843	-0.76135	0.613782	0.833903	0.974016	0.909915	0.273285	1.54655	0.00627131	0.0414765	-0.090416	-0.94881	0.767978	0.837219	0.9912	-0.140164	-0.762786
Sum of 12a-OH BAs	Calculated	LC	0.189818	-0.840561	1.2202	0.718945	0.612508	-0.658224	-1.41829	0.101846	0.0932915	0.36619	0.193293	-0.464435	0.851021	0.566141	0.348758	0.260152	-0.776215	1.29652	0.62399	0.786467	0.263323	-0.570931	1.09758	0.537808	0.261717	-0.0327615	-0.59657	0.531047	0.909589	0.692716	0.0531883	-0.869764	0.97614	0.910331	0.974016	0.519097	-0.229477	1.26767	0.177617	0.254779	0.416631	-0.46037	1.29363	0.355943	0.9912	-0.458608	-1.16073
Sum of BAs	Calculated	LC	0.307972	-0.525225	1.14117	0.470775	0.600431	-0.343261	-0.976296	0.289773	0.29089	0.452453	0.493941	-0.0759822	1.06386	0.0930407	0.11893	0.375324	-0.429874	1.18052	0.363517	0.786467	-0.206214	-0.872304	0.459876	0.545613	0.261834	0.244099	-0.258298	0.746495	0.343591	0.400062	0.118823	-0.608978	0.846624	0.749743	0.974016	0.0838506	-0.512531	0.680232	0.783533	0.521602	0.4394	-0.370386	1.24918	0.292288	0.9912	-0.35463	-1.05632
Sum of Conjugated BAs	Calculated	LC	NA	NA	NA	NA	NA	NA	NA	NA	NA	NA	NA	NA	NA	NA	NA	NA	NA	NA	NA	NA	NA	NA	NA	NA	NA	NA	NA	NA	NA	NA	NA	NA	NA	NA	NA	NA	NA	NA	NA	NA	0.475175	-0.531335	1.48168	0.358925	0.9912	-0.507945	-1.28535
Sum of Conjugated Primary BAs	Calculated	LC	0.694666	-0.1652	1.55453	0.117042	0.561596	-0.257811	-0.929089	0.413467	0.453683	0.47645	-0.0984461	-0.647345	0.450453	0.726066	0.394759	-0.0191466	-0.893434	0.855141	0.965864	0.815356	-0.0715414	-0.721512	0.57843	0.829715	0.310702	-0.057216	-0.544905	0.430473	0.818675	0.681245	0.275418	-0.495036	1.04587	0.485398	0.974016	-0.138946	-0.726232	0.448341	0.644016	0.500921	0.370516	-0.655716	1.39675	0.482214	0.9912	-0.474427	-1.13724
Sum of Conjugated Secondary BAs	Calculated	LC	0.913531	0.0205421	1.80652	0.0481397	0.561596	-0.0238586	-0.767395	0.719678	0.950001	0.641519	0.509256	-0.143007	1.16152	0.129669	0.150681	-0.183036	-1.1283	0.762226	0.70525	0.786467	0.411183	-0.427759	1.25013	0.339468	0.209065	0.427702	-0.118167	0.97357	0.128246	0.267983	-0.073027	-0.911848	0.765794	0.864909	0.974016	0.493718	-0.245013	1.23245	0.193675	0.254779	0.707027	-0.0756758	1.48973	0.0822945	0.9912	-0.196001	-0.972033
Sum of Gly-Conjugated BAs	Calculated	LC	0.899783	-0.0831654	1.88273	0.0763472	0.561596	-0.257429	-1.06282	0.547963	0.532687	0.484416	0.129004	-0.560258	0.818266	0.714656	0.392908	-0.214569	-1.24954	0.820399	0.685515	0.786467	0.104522	-0.770539	0.979583	0.815464	0.310702	0.132612	-0.45532	0.720544	0.659526	0.584041	0.071375	-0.852358	0.995108	0.879977	0.974016	0.0823094	-0.695789	0.860408	0.836236	0.521602	0.719689	-0.336235	1.77561	0.187198	0.9912	-0.518616	-1.28326
Sum of Non-12a-OH BAs	Calculated	LC	0.481434	-0.256215	1.21908	0.204311	0.561596	0.073019	-0.41652	0.562558	0.770735	0.559222	0.650107	0.0412425	1.25897	0.0393552	0.063838	0.150441	-0.40386	0.704741	0.596151	0.786467	-0.806532	-1.55235	-0.060717	0.0369627	0.0620831	0.281619	-0.179022	0.74226	0.234074	0.349537	0.0393828	-0.480231	0.558997	0.882252	0.974016	-0.428667	-1.05036	0.19303	0.180066	0.254779	0.394712	-0.406475	1.1959	0.338552	0.9912	-0.144317	-0.769811
Sum of Primary BAs	Calculated	LC	0.422271	-0.473998	1.31854	0.3584	0.600431	-0.0908803	-0.654351	0.47259	0.752689	0.559222	0.53277	-0.0948765	1.16042	0.0998569	0.124529	0.195186	-0.514958	0.90533	0.591499	0.786467	-0.773655	-1.53993	-0.00738541	0.0510701	0.0698933	0.200245	-0.302873	0.703364	0.43746	0.438364	0.0406234	-0.614157	0.695404	0.903497	0.974016	-0.425041	-1.07963	0.229546	0.20653	0.256344	0.36766	-0.476264	1.21158	0.39695	0.9912	-0.264676	-0.883824
Sum of Secondary BAs	Calculated	LC	0.341089	-0.46863	1.15081	0.411329	0.600431	-0.452835	-1.14971	0.244041	0.206277	0.421776	0.428759	-0.178909	1.03643	0.170314	0.174163	0.234502	-0.626301	1.0953	0.594778	0.786467	0.269979	-0.502436	1.04239	0.495171	0.261391	0.21532	-0.299304	0.729945	0.414426	0.426506	0.0564176	-0.7032	0.816035	0.884599	0.974016	0.514477	-0.172156	1.20111	0.145561	0.244281	0.458436	-0.310417	1.22729	0.247679	0.9912	-0.213461	-0.882551
Sum of Taurine-Conjugated BAs	Calculated	LC	NA	NA	NA	NA	NA	NA	NA	NA	NA	NA	NA	NA	NA	NA	NA	NA	NA	NA	NA	NA	NA	NA	NA	NA	NA	NA	NA	NA	NA	NA	NA	NA	NA	NA	NA	NA	NA	NA	NA	NA	0.0908273	-0.924433	1.10609	0.861467	0.9912	-0.155486	-0.868659
Sum of Unconjugated BAs	Calculated	LC	0.135154	-0.631016	0.901323	0.730392	0.612508	-0.294243	-0.835558	0.247071	0.28972	0.452453	0.636368	0.075944	1.19679	0.0286906	0.0505846	0.518672	-0.157293	1.19464	0.136316	0.786467	-0.396784	-1.0675	0.273935	0.249509	0.175471	0.231179	-0.24583	0.708188	0.344804	0.400062	0.166923	-0.479018	0.812863	0.613794	0.974016	0.0740244	-0.530578	0.678627	0.81092	0.521602	0.481363	-0.212915	1.17564	0.179827	0.9912	-0.0651934	-0.695151
Sum of Unconjugated Primary BAs	Calculated	LC	0.277957	-0.505149	1.06106	0.488531	0.600431	-0.0240149	-0.518079	0.470049	0.924326	0.630424	0.780167	0.142636	1.4177	0.0186516	0.0457012	0.32825	-0.257547	0.914047	0.275192	0.786467	-1.01049	-1.8192	-0.201776	0.0163804	0.0403522	0.226636	-0.240835	0.694106	0.344635	0.400062	0.145036	-0.412905	0.702976	0.6117	0.974016	-0.433005	-1.12376	0.257753	0.22253	0.264719	NA	NA	NA	NA	NA	NA	NA
Taurine Conjugation of CA	Calculated	LC	NA	NA	NA	NA	NA	NA	NA	NA	NA	NA	NA	NA	NA	NA	NA	NA	NA	NA	NA	NA	NA	NA	NA	NA	NA	NA	NA	NA	NA	NA	NA	NA	NA	NA	NA	NA	NA	NA	NA	NA	NA	NA	NA	NA	NA	NA	NA
Taurine Conjugation of CDCA	Calculated	LC	NA	NA	NA	NA	NA	NA	NA	NA	NA	NA	NA	NA	NA	NA	NA	NA	NA	NA	NA	NA	NA	NA	NA	NA	NA	NA	NA	NA	NA	NA	NA	NA	NA	NA	NA	NA	NA	NA	NA	NA	-0.482292	-1.26712	0.302533	0.233672	0.9912	-0.187616	-0.775287
Taurine Conjugation of DCA	Calculated	LC	NA	NA	NA	NA	NA	NA	NA	NA	NA	NA	NA	NA	NA	NA	NA	NA	NA	NA	NA	NA	NA	NA	NA	NA	NA	NA	NA	NA	NA	NA	NA	NA	NA	NA	NA	NA	NA	NA	NA	NA	0.26582	-0.715004	1.24664	0.59747	0.9912	0.279145	-0.411742
Taurine Conjugation of Primary BAs	Calculated	LC	NA	NA	NA	NA	NA	NA	NA	NA	NA	NA	NA	NA	NA	NA	NA	NA	NA	NA	NA	NA	NA	NA	NA	NA	NA	NA	NA	NA	NA	NA	NA	NA	NA	NA	NA	NA	NA	NA	NA	NA	NA	NA	NA	NA	NA	NA	NA
TDCA Synthesis from CA	Calculated	LC	NA	NA	NA	NA	NA	NA	NA	NA	NA	NA	NA	NA	NA	NA	NA	NA	NA	NA	NA	NA	NA	NA	NA	NA	NA	NA	NA	NA	NA	NA	NA	NA	NA	NA	NA	NA	NA	NA	NA	NA	NA	NA	NA	NA	NA	NA	NA
TLCA Synthesis from CDCA	Calculated	LC	NA	NA	NA	NA	NA	NA	NA	NA	NA	NA	NA	NA	NA	NA	NA	NA	NA	NA	NA	NA	NA	NA	NA	NA	NA	NA	NA	NA	NA	NA	NA	NA	NA	NA	NA	NA	NA	NA	NA	NA	NA	NA	NA	NA	NA	NA	NA
b-Ala Synthesis	Calculated	LC	0.253338	-0.417258	0.923934	0.461076	0.600431	0.353327	-0.178647	0.885302	0.196512	0.421776	0.836244	0.27924	1.39325	0.00419497	0.0200202	-0.361286	-0.979452	0.25688	0.255218	0.786467	-0.878338	-1.53807	-0.218609	0.0107153	0.0319628	0.534455	0.0777963	0.991114	0.0242076	0.111746	-0.611495	-1.15276	-0.0702347	0.0294229	0.617882	-0.547022	-1.11044	0.0163979	0.0603582	0.19273	-0.0556802	-1.00088	0.889517	0.90851	0.9912	0.0295115	-0.77745
GABA Synthesis	Calculated	LC	0.442801	-0.117108	1.00271	0.124851	0.561596	-0.259081	-0.751287	0.233125	0.305157	0.452453	-0.290092	-0.717793	0.137608	0.187284	0.18003	0.0485672	-0.506727	0.603861	0.864299	0.814629	0.16722	-0.296471	0.630911	0.481612	0.257918	-0.179619	-0.563828	0.20459	0.362047	0.400062	0.352357	-0.162463	0.867177	0.183265	0.888777	0.035598	-0.372246	0.443442	0.864564	0.527834	0.571762	-0.0696252	1.21315	0.0862875	0.9912	-0.240156	-0.774687
Histamine Synthesis	Calculated	LC	0.487382	-0.217354	1.19212	0.178857	0.561596	-0.174381	-0.664782	0.31602	0.487741	0.47645	-0.268897	-0.854473	0.31668	0.370655	0.252688	-0.23064	-0.822598	0.361317	0.447192	0.786467	-0.291	-1.02535	0.443351	0.439508	0.242396	-0.142753	-0.584655	0.29915	0.528297	0.502919	-0.0445838	-0.58567	0.496502	0.872078	0.974016	-0.434935	-1.04123	0.171359	0.163282	0.254004	1.13472	0.408832	1.86061	0.00340573	0.118065	0.518055	0.0481322
PEA Synthesis	Calculated	LC	NA	NA	NA	NA	NA	NA	NA	NA	NA	NA	NA	NA	NA	NA	NA	NA	NA	NA	NA	NA	NA	NA	NA	NA	NA	NA	NA	NA	NA	NA	NA	NA	NA	NA	NA	NA	NA	NA	NA	NA	NA	NA	NA	NA	NA	NA	NA
Polyamine Synthesis	Calculated	LC	-0.451886	-1.30053	0.396763	0.299613	0.600431	-0.723787	-1.49278	0.0452054	0.0685573	0.36619	-0.857937	-1.41944	-0.29643	0.00359825	0.0200202	-0.315333	-1.24928	0.618613	0.50992	0.786467	0.221505	-0.458081	0.901091	0.524649	0.261717	-0.767335	-1.26213	-0.272539	0.0031293	0.0397196	-0.0790942	-0.842164	0.683975	0.839488	0.974016	0.10965	-0.496741	0.716041	0.723891	0.521602	-0.410273	-1.07571	0.25516	0.232152	0.9912	-0.375601	-1.20911
Putrescine Synthesis	Calculated	LC	0.321884	-0.567155	1.21092	0.479881	0.600431	-0.586262	-1.16844	-0.00408666	0.0516616	0.352351	-0.429851	-0.995002	0.1353	0.139732	0.150701	-0.609554	-1.39721	0.178104	0.133033	0.786467	-0.166964	-0.860064	0.526136	0.638034	0.277369	-0.434717	-0.906591	0.0371568	0.0744348	0.209953	-0.461558	-1.18139	0.258276	0.212215	0.891303	-0.177565	-0.77799	0.422861	0.563667	0.471897	-0.277044	-1.08929	0.535204	0.506656	0.9912	-1.02174	-1.64504
Serotonin Synthesis	Calculated	LC	-0.485137	-1.2647	0.294431	0.225946	0.561596	-0.783992	-1.39978	-0.168204	0.0145172	0.207463	-1.20601	-1.77704	-0.63498	8.16617e-05	0.00139179	0.191876	-0.57361	0.957362	0.624493	0.786467	-0.0737762	-0.755072	0.607519	0.832427	0.310702	-0.961242	-1.44555	-0.476936	0.000195585	0.0148952	0.568569	-0.0887956	1.22593	0.0936109	0.888777	-0.345959	-0.939903	0.247984	0.256737	0.293887	-0.852835	-1.57019	-0.135485	0.0235658	0.612712	-1.38028	-1.89315
Spermidine Synthesis	Calculated	LC	-0.402964	-1.03668	0.230756	0.216084	0.561596	0.253635	-0.259545	0.766815	0.335445	0.457571	-0.225966	-0.703757	0.251824	0.35658	0.249753	-0.0239708	-0.644237	0.596295	0.9398	0.814629	0.51519	-0.044318	1.0747	0.0746604	0.0836005	-0.113672	-0.524953	0.29761	0.589408	0.554168	0.00869756	-0.55884	0.576236	0.976107	0.976107	0.390803	-0.102701	0.884308	0.124273	0.243209	0.23196	-0.726443	1.19036	0.637152	0.9912	1.24327	0.535217
Spermine Synthesis	Calculated	LC	0.401455	-0.194252	0.997162	0.190098	0.561596	0.281711	-0.323297	0.886719	0.364022	0.45771	0.62232	0.0985348	1.1461	0.0222504	0.0457012	0.119113	-0.478436	0.716662	0.697002	0.786467	-0.630135	-1.22357	-0.0366977	0.0404278	0.0636807	0.488784	0.0389718	0.938597	0.0360144	0.12467	-0.00914099	-0.512793	0.494511	0.971705	0.976107	-0.482367	-0.987166	0.0224314	0.0644447	0.19549	-0.378916	-1.16971	0.411883	0.351847	0.9912	-0.558224	-1.17647
Sum of Neurotransmitters	Calculated	LC	0.474858	-0.332686	1.2824	0.252342	0.575192	-0.227559	-0.778778	0.32366	0.4207	0.47645	-0.41295	-1.047	0.221101	0.205255	0.184118	-0.344809	-1.06839	0.378772	0.352958	0.786467	-0.0955086	-0.923917	0.732899	0.821769	0.310702	-0.222964	-0.700305	0.254377	0.362465	0.400062	-0.0953099	-0.761345	0.570726	0.779782	0.974016	-0.318428	-1.01471	0.377855	0.372544	0.370522	-1.94556	-2.59527	-1.29586	2.76e-07	2.87e-05	-2.43115	-2.91057
Sum of Polyamines	Calculated	LC	-0.0156499	-0.656663	0.625363	0.961947	0.676164	-0.00469007	-0.610531	0.60115	0.98793	0.641718	-0.49435	-1.00753	0.0188303	0.0624314	0.0840033	-0.0876149	-0.747305	0.572075	0.795256	0.814629	0.696043	0.11208	1.28001	0.021838	0.0479512	-0.28609	-0.734535	0.162354	0.214513	0.333402	0.207232	-0.347822	0.762286	0.46628	0.974016	0.451455	-0.0621047	0.965015	0.088451	0.217748	0.677438	-0.0645361	1.41941	0.0791446	0.9912	-0.02049	-0.525669
HipAcid Synthesis	Calculated	LC	NA	NA	NA	NA	NA	NA	NA	NA	NA	NA	NA	NA	NA	NA	NA	NA	NA	NA	NA	NA	NA	NA	NA	NA	NA	NA	NA	NA	NA	NA	NA	NA	NA	NA	NA	NA	NA	NA	NA	NA	NA	NA	NA	NA	NA	NA	NA
LDH Activity	Calculated	LC	-0.40911	-0.888573	0.0703529	0.098128	0.561596	-0.156692	-0.589383	0.275998	0.479789	0.47645	-0.290144	-0.764551	0.184262	0.233975	0.199386	0.155702	-0.243006	0.554411	0.446154	0.786467	0.238657	-0.274053	0.751368	0.364177	0.220605	-0.254858	-0.650245	0.140529	0.209838	0.33293	0.119568	-0.228483	0.467619	0.502531	0.974016	0.211464	-0.207357	0.630286	0.325118	0.346045	0.0730817	-0.424043	0.570207	0.774349	0.9912	0.355429	-0.087205
Sum of Carboxylic Acids	Calculated	LC	0.45371	-0.192739	1.10016	0.172559	0.561596	0.3221	-0.324683	0.968884	0.3318	0.457571	0.144582	-0.489865	0.77903	0.656264	0.376341	-0.0690079	-0.731567	0.593551	0.838734	0.814629	0.228914	-0.575661	1.03349	0.578556	0.267232	0.284825	-0.208389	0.778039	0.260805	0.369708	0.071499	-0.495409	0.638407	0.805342	0.974016	0.0684082	-0.604603	0.74142	0.842555	0.521602	0.163106	-0.473634	0.799846	0.617666	0.9912	-0.67063	-1.23839
p-Cresol-SO4 Synthesis	Calculated	LC	-0.201726	-1.22759	0.824139	0.700898	0.612508	-0.0121815	-0.697542	0.673179	0.972292	0.641718	0.664489	0.104802	1.22418	0.0223455	0.0457012	1.04427	0.0811999	2.00733	0.0364711	0.786467	-0.42448	-1.08855	0.239593	0.213706	0.164516	0.415412	-0.0853131	0.916138	0.107561	0.248228	0.440979	-0.40349	1.28545	0.308916	0.974016	-0.13447	-0.741802	0.472862	0.665393	0.510997	0.107519	-0.580278	0.795316	0.760486	0.9912	0.399719	-0.348623
Ratio of DHA to AA	Calculated	LC	0.334026	-0.272309	0.940361	0.283316	0.600431	0.0789308	-0.376681	0.534542	0.735035	0.559222	0.130617	-0.298838	0.560072	0.552682	0.344618	0.215906	-0.31041	0.742223	0.423629	0.786467	-0.289133	-0.727707	0.149441	0.199818	0.160398	0.130404	-0.251862	0.512669	0.505515	0.493571	0.269541	-0.174419	0.713502	0.237303	0.907627	-0.296439	-0.670651	0.0777731	0.124144	0.243209	0.038672	-0.671286	0.74863	0.915374	0.9912	-0.0332785	-0.67461
Ratio of DHA to EPA	Calculated	LC	0.503572	-0.251224	1.25837	0.194529	0.561596	0.253411	-0.355899	0.862722	0.417266	0.47645	0.72298	0.212122	1.23384	0.00680964	0.0290148	-0.0405366	-0.796418	0.715345	0.916537	0.814629	-0.116108	-0.691405	0.45919	0.693418	0.29794	0.569394	0.114496	1.02429	0.016151	0.0820007	-0.22296	-0.858293	0.412372	0.493396	0.974016	0.0575589	-0.4507	0.565818	0.824865	0.521602	0.053499	-0.800056	0.907054	0.902685	0.9912	-0.206416	-0.705037
Ratio of EPA to AA	Calculated	LC	0.0613019	-0.658317	0.780921	0.867796	0.659356	0.119304	-0.415311	0.653918	0.662943	0.541066	-0.195503	-0.644606	0.2536	0.395941	0.259545	0.0372949	-0.652523	0.727112	0.91586	0.814629	-0.188811	-0.685236	0.307614	0.458053	0.248908	-0.0797605	-0.481854	0.322333	0.698386	0.607135	0.217367	-0.361037	0.795771	0.46337	0.974016	-0.322575	-0.76114	0.11599	0.153006	0.244281	-0.105294	-1.00703	0.796441	0.819841	0.9912	0.176688	-0.323299
Ratio of MUFAs to FAs	Calculated	LC	-0.417155	-1.09198	0.257669	0.229028	0.561596	-0.427742	-1.00148	0.146	0.147644	0.36619	-0.920162	-1.53495	-0.305378	0.00430708	0.0200202	0.197179	-0.461414	0.855773	0.558891	0.786467	0.79752	0.0286626	1.56638	0.0451698	0.0641959	-0.627034	-1.10823	-0.145841	0.0123905	0.0674019	0.418871	-0.16191	0.999651	0.161058	0.888777	0.474891	-0.170463	1.12025	0.152819	0.244281	0.422943	-0.32685	1.17274	0.273812	0.9912	0.347077	-0.223757
Ratio of PUFAs to FAs	Calculated	LC	0.433412	-0.256701	1.12352	0.221749	0.561596	0.477419	-0.11121	1.06605	0.115623	0.36619	0.964624	0.344985	1.58426	0.00304065	0.0194336	-0.238504	-0.920089	0.44308	0.494679	0.786467	-0.844263	-1.62208	-0.066451	0.0362832	0.0620831	0.67344	0.186375	1.1605	0.00810501	0.0515266	-0.47623	-1.07585	0.12339	0.123186	0.888777	-0.521872	-1.17743	0.133684	0.122324	0.243209	-0.425877	-1.17579	0.324037	0.27061	0.9912	-0.343648	-0.916706
Ratio of SFAs to FAs	Calculated	LC	NA	NA	NA	NA	NA	NA	NA	NA	NA	NA	NA	NA	NA	NA	NA	NA	NA	NA	NA	NA	NA	NA	NA	NA	NA	NA	NA	NA	NA	NA	NA	NA	NA	NA	NA	NA	NA	NA	NA	NA	NA	NA	NA	NA	NA	NA	NA
Sum of FAs	Calculated	LC	-0.39096	-1.15934	0.37742	0.321473	0.600431	-0.266753	-0.941166	0.407661	0.440355	0.47645	-0.141554	-0.684567	0.401458	0.610725	0.363098	-0.105031	-0.906449	0.696387	0.797902	0.814629	0.17699	-0.440719	0.794699	0.575878	0.267232	-0.211369	-0.690502	0.267765	0.389618	0.417769	-0.24249	-0.902874	0.417893	0.473644	0.974016	0.259263	-0.281364	0.799889	0.349861	0.359714	0.122794	-0.729293	0.974881	0.778678	0.9912	-0.259528	-1.00912
Sum of Measured w-3 FAs	Calculated	LC	0.0571522	-0.525776	0.640081	0.848074	0.659356	0.0771254	-0.438086	0.592336	0.769931	0.559222	0.245593	-0.230465	0.721652	0.314827	0.238491	-0.0262523	-0.583412	0.530907	0.926637	0.814629	-0.227195	-0.739299	0.28491	0.387003	0.22634	0.160824	-0.25386	0.575508	0.449239	0.44432	-0.128935	-0.595296	0.337427	0.589293	0.974016	-0.131406	-0.565373	0.30256	0.554398	0.471897	-0.0122265	-0.747414	0.722961	0.974118	0.9912	-0.191841	-0.86362
Sum of MUFAs	Calculated	LC	NA	NA	NA	NA	NA	NA	NA	NA	NA	NA	NA	NA	NA	NA	NA	NA	NA	NA	NA	NA	NA	NA	NA	NA	NA	NA	NA	NA	NA	NA	NA	NA	NA	NA	NA	NA	NA	NA	NA	NA	0.312042	-0.551763	1.17585	0.481977	0.9912	-0.171827	-0.899649
Sum of PUFAs	Calculated	LC	-0.122538	-0.80801	0.562935	0.726928	0.612508	-0.0058951	-0.636077	0.624287	0.985415	0.641718	0.231268	-0.295891	0.758426	0.392291	0.259545	-0.20202	-0.90915	0.50511	0.576992	0.786467	-0.160301	-0.756504	0.435901	0.599582	0.270189	0.107199	-0.354383	0.568781	0.650108	0.582474	-0.401705	-0.992463	0.189053	0.186097	0.888777	-0.0164027	-0.532536	0.49973	0.950477	0.559849	-0.0186252	-0.847067	0.809817	0.965016	0.9912	-0.280906	-1.00141
Sum of SFAs	Calculated	LC	NA	NA	NA	NA	NA	NA	NA	NA	NA	NA	NA	NA	NA	NA	NA	NA	NA	NA	NA	NA	NA	NA	NA	NA	NA	NA	NA	NA	NA	NA	NA	NA	NA	NA	NA	NA	NA	NA	NA	NA	NA	NA	NA	NA	NA	NA	NA
Cortisone Synthesis	Calculated	LC	NA	NA	NA	NA	NA	NA	NA	NA	NA	NA	NA	NA	NA	NA	NA	NA	NA	NA	NA	NA	NA	NA	NA	NA	NA	NA	NA	NA	NA	NA	NA	NA	NA	NA	NA	NA	NA	NA	NA	NA	NA	NA	NA	NA	NA	NA	NA
Sum of Steroid Hormones	Calculated	LC	-0.0432076	-0.67826	0.591845	0.894231	0.662548	0.295452	-0.218381	0.809284	0.262926	0.448313	0.372984	-0.175702	0.921669	0.18631	0.18003	-0.199971	-0.783831	0.383889	0.50386	0.786467	-0.205677	-0.85699	0.445636	0.537616	0.261717	0.285654	-0.154266	0.725575	0.206527	0.33293	-0.354735	-0.876012	0.166541	0.185757	0.888777	-0.0909202	-0.63083	0.44899	0.742151	0.521602	NA	NA	NA	NA	NA	NA	NA
3-IAA Synthesis	Calculated	LC	NA	NA	NA	NA	NA	NA	NA	NA	NA	NA	NA	NA	NA	NA	NA	NA	NA	NA	NA	NA	NA	NA	NA	NA	NA	NA	NA	NA	NA	NA	NA	NA	NA	NA	NA	NA	NA	NA	NA	NA	NA	NA	NA	NA	NA	NA	NA
3-IPA Synthesis	Calculated	LC	NA	NA	NA	NA	NA	NA	NA	NA	NA	NA	NA	NA	NA	NA	NA	NA	NA	NA	NA	NA	NA	NA	NA	NA	NA	NA	NA	NA	NA	NA	NA	NA	NA	NA	NA	NA	NA	NA	NA	NA	NA	NA	NA	NA	NA	NA	NA
Indole Sulfonation	Calculated	LC	NA	NA	NA	NA	NA	NA	NA	NA	NA	NA	NA	NA	NA	NA	NA	NA	NA	NA	NA	NA	NA	NA	NA	NA	NA	NA	NA	NA	NA	NA	NA	NA	NA	NA	NA	NA	NA	NA	NA	NA	NA	NA	NA	NA	NA	NA	NA
Indole Synthesis	Calculated	LC	NA	NA	NA	NA	NA	NA	NA	NA	NA	NA	NA	NA	NA	NA	NA	NA	NA	NA	NA	NA	NA	NA	NA	NA	NA	NA	NA	NA	NA	NA	NA	NA	NA	NA	NA	NA	NA	NA	NA	NA	NA	NA	NA	NA	NA	NA	NA
Sum of Indoles	Calculated	LC	-0.257147	-1.14032	0.626024	0.569729	0.612508	0.245512	-0.426077	0.917101	0.475646	0.47645	0.644787	-0.0117254	1.3013	0.0575792	0.0817787	0.459588	-0.416086	1.33526	0.306555	0.786467	-1.09993	-1.94077	-0.25908	0.0121099	0.0319628	0.381723	-0.149578	0.913025	0.162644	0.309662	0.0638599	-0.71297	0.84069	0.872372	0.974016	-0.791147	-1.50929	-0.0730073	0.0335856	0.12735	-0.161	-0.951183	0.629183	0.691216	0.9912	0.375223	-0.354139
Sum of Purines	Calculated	LC	-0.265741	-0.990669	0.459187	0.474434	0.600431	-0.215378	-0.805603	0.374848	0.476442	0.47645	-0.224707	-0.713259	0.263845	0.369882	0.252688	-0.063929	-0.785139	0.657281	0.862488	0.814629	0.35294	-0.176683	0.882562	0.195036	0.160398	-0.228841	-0.665867	0.208184	0.307593	0.397041	-0.0750347	-0.665036	0.514967	0.803745	0.974016	0.357712	-0.106575	0.822	0.134651	0.244281	0.21681	-0.579041	1.01266	0.595572	0.9912	0.143696	-0.602814
Xanthine Synthesis	Calculated	LC	0.372549	-0.22521	0.970309	0.225261	0.561596	0.408342	-0.0936427	0.910328	0.114571	0.36619	0.316912	-0.220609	0.854433	0.2511	0.210472	-0.112054	-0.660853	0.436745	0.690022	0.786467	-0.0898516	-0.720496	0.540793	0.780733	0.310208	0.366337	-0.0648501	0.797525	0.0994727	0.236736	-0.0862998	-0.559949	0.387349	0.721875	0.974016	-0.140651	-0.661477	0.380175	0.597948	0.477328	0.0590865	-0.582519	0.700692	0.857439	0.9912	0.0743816	-0.465711
Sum of Choline Lipids	Calculated	FIA	-0.204265	-0.982851	0.57432	0.608443	0.675755	0.554862	-0.139234	1.24896	0.120877	0.21469	0.865389	0.0807983	1.64998	0.0334444	0.052986	-0.184458	-1.00305	0.63413	0.659862	0.749095	-1.29602	-2.36856	-0.223478	0.0201359	0.0756711	0.558547	-0.00398897	1.12108	0.0548746	0.161298	-0.654108	-1.46043	0.152218	0.115471	0.843992	-0.923652	-1.83259	-0.0147131	0.0495416	0.0738721	-0.0226154	-0.796768	0.751538	0.954552	0.954817	-0.644345	-1.55378
2M3HBA (NBS)	Calculated	FIA	NA	NA	NA	NA	NA	NA	NA	NA	NA	NA	NA	NA	NA	NA	NA	NA	NA	NA	NA	NA	NA	NA	NA	NA	NA	NA	NA	NA	NA	NA	NA	NA	NA	NA	NA	NA	NA	NA	NA	NA	NA	NA	NA	NA	NA	NA	NA
2MBG (NBS)	Calculated	FIA	-0.139118	-0.735908	0.457673	0.648918	0.675755	-0.245709	-0.690859	0.199441	0.282384	0.32501	-0.141455	-0.636436	0.353526	0.576874	0.341417	-0.154221	-0.616622	0.30818	0.515076	0.749095	-0.342992	-0.883647	0.197662	0.217137	0.242117	-0.196343	-0.601686	0.209001	0.345058	0.471417	-0.167048	-0.573919	0.239824	0.423189	0.99988	-0.284788	-0.730801	0.161225	0.214116	0.116198	-0.13889	-0.818251	0.54047	0.690222	0.954817	0.115026	-0.370965
3MGA (NBS)	Calculated	FIA	-0.0212152	-0.825466	0.783036	0.958888	0.764892	-0.0391468	-0.747709	0.669416	0.914025	0.570765	-0.308183	-0.912239	0.295872	0.320171	0.233218	-0.10502	-0.98547	0.77543	0.815714	0.749095	0.955269	0.157832	1.75271	0.0212029	0.0756711	-0.180015	-0.670353	0.310323	0.47373	0.547045	0.0604433	-0.683448	0.804335	0.873839	0.99988	0.81446	0.1202	1.50872	0.0238829	0.0738721	NA	NA	NA	NA	NA	NA	NA
BKT Deficiency (NBS)	Calculated	FIA	0.0212152	-0.783036	0.825466	0.958888	0.764892	0.0391468	-0.669416	0.747709	0.914025	0.570765	0.308183	-0.295872	0.912239	0.320171	0.233218	0.10502	-0.77543	0.98547	0.815714	0.749095	-0.955269	-1.75271	-0.157832	0.0212029	0.0756711	0.180015	-0.310323	0.670353	0.47373	0.547045	-0.0604433	-0.804335	0.683448	0.873839	0.99988	-0.81446	-1.50872	-0.1202	0.0238829	0.0738721	NA	NA	NA	NA	NA	NA	NA
b-Oxidation	Calculated	FIA	0.371333	-0.438589	1.18126	0.371402	0.553411	0.475452	-0.00900804	0.959912	0.0577621	0.178383	0.110252	-0.382588	0.603092	0.662166	0.373234	-0.0761453	-0.720927	0.568636	0.817513	0.749095	-0.0328118	-0.624709	0.559085	0.913736	0.580144	0.294298	-0.113386	0.701982	0.160681	0.278322	0.0825664	-0.490371	0.655504	0.778268	0.99988	-0.228598	-0.746954	0.289758	0.38977	0.18458	-0.0858656	-0.699345	0.527614	0.784881	0.954817	0.065105	-0.375427
CACT Deficiency (NBS)	Calculated	FIA	-0.174043	-1.05809	0.710006	0.700565	0.691404	-0.114582	-0.76995	0.540786	0.732691	0.544404	-0.306749	-0.923497	0.309999	0.332417	0.23491	-0.22871	-1.1006	0.643178	0.608495	0.749095	0.0939596	-0.689674	0.877594	0.814771	0.557738	-0.21582	-0.718367	0.286728	0.402259	0.499289	-0.153924	-0.896137	0.588289	0.685397	0.99988	-0.00398266	-0.677578	0.669613	0.990781	0.32053	-0.486986	-1.06038	0.086406	0.101783	0.954817	-0.210219	-0.795288
Carnitine Esterification	Calculated	FIA	0.25491	-0.550421	1.06024	0.536665	0.657787	0.406775	-0.112764	0.926315	0.128606	0.21469	0.0139565	-0.490116	0.518029	0.95685	0.473456	0.00482386	-0.695494	0.705141	0.98926	0.809024	0.0313048	-0.579659	0.642269	0.920243	0.580144	0.192605	-0.229194	0.614404	0.37327	0.499289	0.167272	-0.447509	0.782052	0.595204	0.99988	-0.160313	-0.699698	0.379072	0.561717	0.223128	-0.0783999	-0.71315	0.55635	0.809634	0.954817	0.0851104	-0.382353
Carnitine Uptake Defect (NBS)	Calculated	FIA	0.449985	-0.221326	1.1213	0.192456	0.548567	0.173404	-0.482558	0.829367	0.605722	0.507928	0.356811	-0.237107	0.95073	0.242283	0.19119	-0.267368	-0.974523	0.439788	0.460711	0.749095	-0.804628	-1.54823	-0.0610299	0.0368498	0.0837411	0.33002	-0.151795	0.811836	0.182933	0.302711	-0.231085	-0.827749	0.36558	0.449855	0.99988	-0.784969	-1.41381	-0.156127	0.016434	0.0738721	0.0193072	-0.556877	0.595491	0.947878	0.954817	-0.386856	-0.843694
CPT-1 Deficiency (NBS)	Calculated	FIA	0.174043	-0.710006	1.05809	0.700565	0.691404	0.114582	-0.540786	0.76995	0.732691	0.544404	0.306749	-0.309999	0.923497	0.332417	0.23491	0.22871	-0.643178	1.1006	0.608495	0.749095	-0.0939596	-0.877594	0.689674	0.814771	0.557738	0.21582	-0.286728	0.718367	0.402259	0.499289	0.153924	-0.588289	0.896137	0.685397	0.99988	0.00398266	-0.669613	0.677578	0.990781	0.32053	0.486986	-0.086406	1.06038	0.101783	0.954817	0.210219	-0.37485
CPT-2 Deficiency (NBS)	Calculated	FIA	-0.599106	-1.46159	0.263376	0.176969	0.548567	-0.629591	-1.1643	-0.0948815	0.0234429	0.152896	-0.341047	-0.871625	0.189532	0.211179	0.178286	0.0403898	-0.640557	0.721337	0.907726	0.781366	0.049865	-0.550701	0.650431	0.871113	0.575621	-0.486949	-0.938386	-0.035511	0.0373652	0.139401	-0.106935	-0.702027	0.488157	0.725543	0.99988	0.207726	-0.312319	0.727771	0.43582	0.192204	-0.163016	-0.942752	0.61672	0.683603	0.954817	-0.0141183	-0.496959
EMA (NBS)	Calculated	FIA	NA	NA	NA	NA	NA	NA	NA	NA	NA	NA	NA	NA	NA	NA	NA	NA	NA	NA	NA	NA	NA	NA	NA	NA	NA	NA	NA	NA	NA	NA	NA	NA	NA	NA	NA	NA	NA	NA	NA	NA	NA	NA	NA	NA	NA	NA	NA
HMG-CoA Lyase Deficiency (NBS)	Calculated	FIA	NA	NA	NA	NA	NA	NA	NA	NA	NA	NA	NA	NA	NA	NA	NA	NA	NA	NA	NA	NA	NA	NA	NA	NA	NA	NA	NA	NA	NA	NA	NA	NA	NA	NA	NA	NA	NA	NA	NA	NA	NA	NA	NA	NA	NA	NA	NA
IBD Deficiency (NBS)	Calculated	FIA	-0.166629	-0.831192	0.497934	0.624388	0.675755	-0.330762	-0.886139	0.224615	0.246361	0.301271	-0.446284	-1.04483	0.152266	0.147602	0.138858	0.214627	-0.416091	0.845344	0.506607	0.749095	-0.193863	-0.925446	0.537721	0.604852	0.478837	-0.34812	-0.818326	0.122086	0.150356	0.270487	0.329682	-0.218566	0.877931	0.241771	0.938695	-0.301689	-0.905339	0.301962	0.33003	0.163257	0.648474	0.0356001	1.26135	0.0428799	0.954817	0.259737	-0.174662
IVA (NBS)	Calculated	FIA	-0.366274	-0.948006	0.215459	0.220588	0.548567	-0.0627586	-0.485649	0.360132	0.771862	0.551127	-0.00612962	-0.526595	0.514336	0.981638	0.479152	-0.0311181	-0.470498	0.408262	0.889928	0.781366	-0.297951	-0.912222	0.31632	0.344464	0.318952	-0.0771076	-0.471493	0.317278	0.702507	0.740177	-0.11259	-0.512098	0.286918	0.582117	0.99988	-0.2117	-0.702833	0.279433	0.400523	0.184834	0.135285	-0.473827	0.744397	0.665071	0.954817	0.404441	-0.0354693
LCHAD Deficiency (NBS)	Calculated	FIA	NA	NA	NA	NA	NA	NA	NA	NA	NA	NA	NA	NA	NA	NA	NA	NA	NA	NA	NA	NA	NA	NA	NA	NA	NA	NA	NA	NA	NA	NA	NA	NA	NA	NA	NA	NA	NA	NA	NA	NA	NA	NA	NA	NA	NA	NA	NA
MA (NBS)	Calculated	FIA	-0.442702	-1.24768	0.362278	0.284132	0.548567	0.0780828	-0.427833	0.583999	0.76301	0.551127	0.240503	-0.3261	0.807106	0.407776	0.26448	0.283919	-0.336855	0.904694	0.372563	0.749095	0.021405	-0.658447	0.701257	0.950939	0.587934	0.104062	-0.345461	0.553585	0.651159	0.701805	0.116717	-0.448062	0.681496	0.686438	0.99988	0.182398	-0.385504	0.750301	0.530672	0.219043	0.815732	-0.105833	1.7373	0.0884666	0.954817	0.721952	0.174411
MC Deficiency (NBS)	Calculated	FIA	-0.121209	-0.952236	0.709818	0.775673	0.718851	-0.804451	-1.4018	-0.207102	0.00987639	0.129095	-0.556246	-1.07363	-0.03886	0.0380492	0.052986	-0.290234	-1.08022	0.499755	0.473457	0.749095	0.0703584	-0.5298	0.670517	0.81882	0.557738	-0.593489	-1.04691	-0.14007	0.0120177	0.113025	-0.220446	-0.911007	0.470114	0.533166	0.99988	0.0956267	-0.436101	0.627354	0.725329	0.247406	-0.412528	-1.22769	0.402636	0.325683	0.954817	-0.351544	-0.860764
MCAD Deficiency (NBS)	Calculated	FIA	NA	NA	NA	NA	NA	NA	NA	NA	NA	NA	NA	NA	NA	NA	NA	NA	NA	NA	NA	NA	NA	NA	NA	NA	NA	NA	NA	NA	NA	NA	NA	NA	NA	NA	NA	NA	NA	NA	NA	NA	NA	NA	NA	NA	NA	NA	NA
MCKAT Deficiency (NBS)	Calculated	FIA	NA	NA	NA	NA	NA	NA	NA	NA	NA	NA	NA	NA	NA	NA	NA	NA	NA	NA	NA	NA	NA	NA	NA	NA	NA	NA	NA	NA	NA	NA	NA	NA	NA	NA	NA	NA	NA	NA	NA	NA	NA	NA	NA	NA	NA	NA	NA
MMA (NBS)	Calculated	FIA	-0.034771	-0.612386	0.542844	0.906358	0.756889	0.634368	0.156128	1.11261	0.0109965	0.129095	0.322349	-0.175531	0.82023	0.207917	0.178286	-0.066447	-0.615201	0.482306	0.812974	0.749095	-0.112694	-0.710819	0.48543	0.712835	0.515153	0.372869	-0.0316483	0.777387	0.0742787	0.185642	-0.122876	-0.652872	0.407121	0.65067	0.99988	-0.135554	-0.652495	0.381388	0.608593	0.227358	0.187511	-0.50958	0.884603	0.600206	0.954817	0.293778	-0.216654
PA (NBS)	Calculated	FIA	0.121209	-0.709818	0.952236	0.775673	0.718851	0.804451	0.207102	1.4018	0.00987639	0.129095	0.556246	0.03886	1.07363	0.0380492	0.052986	0.290234	-0.499755	1.08022	0.473457	0.749095	-0.0703584	-0.670517	0.5298	0.81882	0.557738	0.593489	0.14007	1.04691	0.0120177	0.113025	0.220446	-0.470114	0.911007	0.533166	0.99988	-0.0956267	-0.627354	0.436101	0.725329	0.247406	0.412528	-0.402636	1.22769	0.325683	0.954817	0.351544	-0.157676
Ratio of Acetylcarnitine to Carnitine	Calculated	FIA	0.375202	-0.441406	1.19181	0.370381	0.553411	0.458798	-0.0255884	0.943185	0.0668574	0.178383	0.0956893	-0.396045	0.587423	0.703858	0.384103	-0.0708545	-0.714239	0.57253	0.829625	0.749095	-0.0179236	-0.60521	0.569363	0.952442	0.587934	0.279833	-0.128318	0.687985	0.182516	0.302711	0.092871	-0.478354	0.664096	0.750752	0.99988	-0.214547	-0.72927	0.300176	0.416187	0.189279	-0.100919	-0.714913	0.513074	0.748583	0.954817	0.0530167	-0.38639
Ratio of AC-OHs to ACs	Calculated	FIA	-0.615173	-1.61317	0.382823	0.230345	0.548567	-0.693239	-1.41527	0.0287973	0.0632865	0.178383	-0.306569	-0.95473	0.341592	0.356536	0.245652	0.642181	-0.337052	1.62141	0.202163	0.749095	0.412911	-0.40095	1.22677	0.322858	0.303691	-0.47138	-1.01459	0.0718271	0.0925521	0.195164	0.427696	-0.40405	1.25944	0.316325	0.958861	0.592749	-0.121625	1.30712	0.107509	0.0738721	0.12299	-0.478691	0.724672	0.690267	0.954817	-0.014284	-0.47203
Ratio of ACs to FAs	Calculated	FIA	0.406261	-0.404886	1.21741	0.329062	0.548567	0.619368	-0.0507781	1.28951	0.0736027	0.179259	0.204235	-0.399352	0.807821	0.509004	0.312985	-0.282945	-1.11834	0.552452	0.508596	0.749095	-0.400537	-1.15034	0.349267	0.298071	0.289569	0.363836	-0.139535	0.867208	0.160154	0.278322	-0.137855	-0.847656	0.571946	0.704385	0.99988	-0.573712	-1.22516	0.0777411	0.0878843	0.0738721	-0.0394936	-0.703345	0.624358	0.907608	0.954817	0.154184	-0.345728
Ratio of Medium-Chain to Long-Chain ACs	Calculated	FIA	0.430776	-0.462563	1.32411	0.347281	0.548567	0.280065	-0.331667	0.891798	0.372085	0.381455	0.0609284	-0.485068	0.606925	0.827397	0.430493	0.587269	-0.231506	1.40605	0.163431	0.749095	0.465305	-0.172589	1.1032	0.156476	0.193182	0.169436	-0.302832	0.641704	0.483822	0.552126	0.768308	0.0720073	1.46461	0.0333118	0.843992	0.339701	-0.215663	0.895066	0.233839	0.124374	0.117255	-0.543045	0.777554	0.729158	0.954817	0.0864908	-0.561716
Ratio of Short-Chain to Long-Chain ACs	Calculated	FIA	0.629084	-0.210332	1.4685	0.145563	0.548567	0.67913	0.142624	1.21563	0.0150719	0.147449	0.437126	-0.0939968	0.968249	0.110431	0.114636	-0.0574284	-0.733445	0.618588	0.868158	0.774573	-0.253065	-0.850821	0.344692	0.408996	0.361747	0.557642	0.10556	1.00972	0.0177098	0.114523	0.0594352	-0.527438	0.646309	0.843122	0.99988	-0.383309	-0.898861	0.132242	0.148656	0.08971	0.144852	-0.586143	0.875846	0.699262	0.954817	0.00923771	-0.467665
Ratio of Short-Chain to Medium-Chain ACs	Calculated	FIA	0.403917	-0.402341	1.21017	0.328937	0.548567	0.707642	0.0682694	1.34702	0.0328568	0.178383	0.653983	-0.00639457	1.31436	0.055574	0.0679466	-0.349054	-1.1437	0.445596	0.391702	0.749095	-0.617273	-1.45813	0.223588	0.153879	0.193182	0.64121	0.124454	1.15797	0.0170655	0.114523	-0.446243	-1.13576	0.243273	0.208019	0.938695	-0.596765	-1.30378	0.110252	0.101665	0.0738721	-0.179539	-0.784032	0.424953	0.562905	0.954817	-0.123943	-0.525747
SBCAD Deficiency (NBS)	Calculated	FIA	-0.283316	-0.863205	0.296573	0.340991	0.548567	0.414348	-0.0219235	0.850619	0.066134	0.178383	0.24007	-0.298876	0.779015	0.385094	0.253242	-0.21599	-0.708767	0.276787	0.392716	0.749095	-0.568854	-1.24044	0.102734	0.10057	0.135672	0.266369	-0.135156	0.667893	0.196957	0.318414	-0.287226	-0.77229	0.197838	0.248991	0.938695	-0.584879	-1.13331	-0.0364518	0.039515	0.0738721	-0.0897647	-0.814991	0.635462	0.809239	0.954817	0.555028	0.0780183
SCAD Deficiency (NBS)	Calculated	FIA	0.254838	-0.478122	0.987797	0.497442	0.65176	-0.462321	-1.00014	0.0754973	0.0956899	0.190844	-0.723277	-1.27644	-0.170118	0.0121466	0.044239	0.0937322	-0.527115	0.714579	0.768024	0.749095	0.0432942	-0.57026	0.656849	0.89033	0.575621	-0.521749	-0.995413	-0.0480844	0.0336085	0.138032	0.398849	-0.16988	0.967578	0.17281	0.938695	-0.206994	-0.731114	0.317127	0.440994	0.192204	0.140638	-0.645102	0.926379	0.727095	0.954817	-0.233119	-0.809043
Sum of ACs	Calculated	FIA	0.3754	-0.409045	1.15984	0.350928	0.548567	0.633838	0.000585076	1.26709	0.0530614	0.178383	0.2311	-0.401401	0.863601	0.475879	0.296467	-0.516629	-1.29644	0.263185	0.197634	0.749095	-0.482411	-1.27694	0.31212	0.237351	0.253598	0.404291	-0.103053	0.911635	0.121953	0.23195	-0.410495	-1.08598	0.264994	0.236865	0.938695	-0.66482	-1.34337	0.0137344	0.058097	0.0738721	-0.0621883	-0.665805	0.541428	0.840732	0.954817	0.0621197	-0.381263
Sum of Long-Chain ACs	Calculated	FIA	-0.154887	-0.917476	0.607703	0.691569	0.691404	-0.0396647	-0.638769	0.55944	0.897061	0.570765	-0.344051	-0.925658	0.237556	0.249531	0.193681	-0.648302	-1.4042	0.107601	0.0964405	0.749095	-0.279367	-1.00655	0.44782	0.453549	0.395254	-0.202558	-0.674916	0.2698	0.402944	0.499289	-0.533598	-1.18171	0.114516	0.110224	0.843992	-0.431017	-1.05366	0.191627	0.178368	0.103654	-0.141981	-0.664145	0.380184	0.596269	0.954817	0.112674	-0.37104
Sum of Medium-Chain ACs	Calculated	FIA	0.0660658	-0.614633	0.746764	0.849586	0.74758	0.109044	-0.593582	0.81167	0.761737	0.551127	-0.393782	-0.924517	0.136953	0.149571	0.138858	-0.106726	-0.843579	0.630127	0.777191	0.749095	0.0993418	-0.52105	0.719734	0.754408	0.538629	-0.205692	-0.672362	0.260979	0.390028	0.499289	0.188496	-0.414722	0.791714	0.541833	0.99988	-0.127936	-0.682138	0.426265	0.652068	0.234711	0.0839716	-0.667289	0.835232	0.827419	0.954817	0.233457	-0.4004
Sum of MUFA-ACs	Calculated	FIA	-0.260579	-1.04447	0.523316	0.516467	0.654131	-0.131106	-0.752229	0.490017	0.68013	0.528405	-0.403899	-0.992231	0.184433	0.182027	0.16574	-0.532385	-1.32543	0.260661	0.191794	0.749095	-0.190071	-0.936048	0.555905	0.618795	0.478837	-0.28333	-0.760623	0.193963	0.247819	0.379354	-0.442874	-1.12011	0.234363	0.203352	0.938695	-0.318375	-0.959304	0.322554	0.332958	0.163257	0.012756	-0.522884	0.548396	0.962944	0.954817	0.201	-0.284054
Sum of PUFA-ACs	Calculated	FIA	NA	NA	NA	NA	NA	NA	NA	NA	NA	NA	NA	NA	NA	NA	NA	NA	NA	NA	NA	NA	NA	NA	NA	NA	NA	NA	NA	NA	NA	NA	NA	NA	NA	NA	NA	NA	NA	NA	NA	NA	0.0220325	-0.642063	0.686128	0.948394	0.954817	0.141895	-0.383176
Sum of SFA-ACs	Calculated	FIA	0.373303	-0.411311	1.15792	0.353714	0.548567	0.645507	0.00912224	1.28189	0.0500235	0.178383	0.241843	-0.384426	0.868113	0.451221	0.284854	-0.474339	-1.25628	0.307604	0.237772	0.749095	-0.46015	-1.24175	0.321449	0.251781	0.25725	0.40974	-0.0970397	0.91652	0.116671	0.226342	-0.371475	-1.04719	0.304239	0.284238	0.950727	-0.637083	-1.30663	0.0324654	0.0655627	0.0738721	-0.0670441	-0.671693	0.537604	0.828776	0.954817	0.0565355	-0.386717
Sum of Short-Chain ACs	Calculated	FIA	0.393925	-0.386442	1.17429	0.325286	0.548567	0.667804	0.0366077	1.299	0.04114	0.178383	0.277368	-0.34532	0.900056	0.385101	0.253242	-0.469641	-1.24443	0.305147	0.238127	0.749095	-0.465576	-1.24055	0.3094	0.242294	0.253598	0.439509	-0.0646411	0.94366	0.0910791	0.195164	-0.374774	-1.0446	0.295049	0.275833	0.950727	-0.635913	-1.29927	0.0274467	0.0636107	0.0738721	-0.0621888	-0.667185	0.542807	0.841089	0.954817	0.0566145	-0.382741
TFP Deficiency (NBS)	Calculated	FIA	NA	NA	NA	NA	NA	NA	NA	NA	NA	NA	NA	NA	NA	NA	NA	NA	NA	NA	NA	NA	NA	NA	NA	NA	NA	NA	NA	NA	NA	NA	NA	NA	NA	NA	NA	NA	NA	NA	NA	NA	NA	NA	NA	NA	NA	NA	NA
VLCAD Deficiency (NBS)	Calculated	FIA	-0.403441	-0.991847	0.184965	0.182573	0.548567	-0.0589717	-0.585774	0.46783	0.826862	0.570765	-0.247849	-0.721917	0.22622	0.308416	0.231788	0.21089	-0.353716	0.775495	0.466134	0.749095	0.399636	-0.0977543	0.897026	0.119026	0.153336	-0.222882	-0.643843	0.198079	0.302275	0.431186	0.168454	-0.305871	0.642778	0.488241	0.99988	0.381279	-0.046842	0.809399	0.0844252	0.0738721	0.170585	-0.491638	0.832808	0.6157	0.954817	0.518351	-0.12654
w-Oxidation	Calculated	FIA	-0.319909	-1.10473	0.464912	0.426563	0.589379	-0.405881	-0.982791	0.171028	0.171537	0.238021	-0.407278	-1.01036	0.1958	0.189176	0.168999	0.398569	-0.327169	1.12431	0.284796	0.749095	0.183912	-0.562218	0.930041	0.630262	0.478837	-0.394844	-0.873782	0.0840933	0.109752	0.217265	0.42567	-0.202687	1.05403	0.187735	0.938695	0.170706	-0.454971	0.796384	0.59419	0.22599	0.615638	-0.0501255	1.2814	0.0754857	0.954817	-0.0566393	-0.657741
PLA2 Activity (1)	Calculated	FIA	0.181028	-0.493268	0.855324	0.600126	0.675755	-0.228802	-0.810727	0.353124	0.443069	0.419476	-0.475451	-0.957674	0.00677157	0.0566355	0.0679466	-0.0752777	-0.760607	0.610051	0.83006	0.749095	0.999753	0.468516	1.53099	0.000396826	0.014804	-0.320723	-0.754165	0.112719	0.150581	0.270487	0.263108	-0.321739	0.847955	0.380348	0.99988	0.811595	0.342039	1.28115	0.00106052	0.01664	-0.0773285	-0.767716	0.613059	0.827065	0.954817	-0.342577	-0.837862
PLA2 Activity (2)	Calculated	FIA	-0.843364	-1.58975	-0.0969792	0.0294613	0.548567	-0.72993	-1.46041	0.000549582	0.0534519	0.178383	-1.09709	-1.58753	-0.606658	3.31161e-05	0.00156795	-0.322331	-1.16376	0.519102	0.45484	0.749095	1.07701	0.493898	1.66013	0.00049963	0.014804	-0.989555	-1.42996	-0.549148	3.01344e-05	0.00292304	-0.137051	-0.81386	0.539758	0.692424	0.99988	0.956259	0.431575	1.48094	0.000579937	0.01664	-0.0444769	-0.881205	0.792251	0.91741	0.954817	0.088127	-0.620709
PLA2 Activity (3)	Calculated	FIA	-0.490253	-1.12617	0.145661	0.134492	0.548567	-0.273203	-0.895358	0.348952	0.391843	0.381455	-0.11588	-0.554315	0.322554	0.605784	0.349782	-0.101767	-0.797043	0.593509	0.774904	0.749095	0.212093	-0.276005	0.700191	0.396795	0.361747	-0.206395	-0.604331	0.191541	0.31218	0.438861	-0.330905	-0.899558	0.237748	0.257198	0.938695	0.32007	-0.116051	0.756191	0.153903	0.0911241	-0.0592753	-0.787322	0.668772	0.873812	0.954817	0.308858	-0.290097
PLA2 Activity (4)	Calculated	FIA	-0.71382	-1.41631	-0.0113268	0.0496297	0.548567	-0.583892	-1.26697	0.0991868	0.0975376	0.190844	-0.827178	-1.31863	-0.335726	0.00141915	0.0223976	-0.253645	-1.03199	0.524698	0.524729	0.749095	0.912676	0.327925	1.49743	0.00296924	0.0556559	-0.75772	-1.19197	-0.323467	0.000955745	0.0463536	-0.166919	-0.796669	0.462831	0.604732	0.99988	0.835867	0.316575	1.35516	0.00220562	0.0194728	0.176195	-0.598864	0.951254	0.657696	0.954817	0.217976	-0.463565
PLA2 Activity (5)	Calculated	FIA	-0.502655	-1.22985	0.224539	0.179079	0.548567	-0.303015	-0.999785	0.393756	0.396411	0.381455	-0.514539	-1.02097	-0.00810325	0.0496567	0.0653084	-0.346531	-1.13997	0.446904	0.394399	0.749095	0.536446	-0.0436978	1.11659	0.0734653	0.117625	-0.47134	-0.92391	-0.01877	0.0442558	0.148028	-0.312046	-0.952578	0.328485	0.342309	0.976587	0.489557	-0.0254865	1.0046	0.0658399	0.0738721	-0.0680074	-0.793817	0.657802	0.854979	0.954817	-0.0821141	-0.644856
PLA2 Activity (6)	Calculated	FIA	-0.851702	-1.48021	-0.223193	0.00944196	0.548567	-0.609578	-1.21327	-0.00589027	0.0510433	0.178383	-0.62502	-1.07086	-0.17918	0.00732757	0.0385489	-0.0954086	-0.769842	0.579024	0.782249	0.749095	0.640181	0.148774	1.13159	0.0124542	0.0719643	-0.660621	-1.06335	-0.257891	0.00183099	0.0592021	-0.214122	-0.758897	0.330654	0.443176	0.99988	0.688735	0.255549	1.12192	0.00248214	0.0194728	-0.347157	-1.33985	0.645532	0.496007	0.954817	0.109042	-0.578561
Sum of LCFA-LysoPCs	Calculated	FIA	0.0869764	-0.655413	0.829365	0.818935	0.74758	0.191807	-0.322132	0.705746	0.4665	0.427857	-0.0184251	-0.521361	0.48451	0.942927	0.473456	-0.23976	-0.889075	0.409556	0.471227	0.749095	0.20867	-0.371902	0.789241	0.483077	0.408958	0.0786171	-0.34555	0.502784	0.717285	0.740177	-0.159021	-0.719546	0.401504	0.57961	0.99988	0.107051	-0.394848	0.608949	0.676945	0.236034	-0.184507	-0.784369	0.415354	0.549131	0.954817	-0.625563	-1.2853
Sum of LysoPCs	Calculated	FIA	0.0809767	-0.662399	0.824352	0.831448	0.74758	0.192291	-0.321802	0.706383	0.465512	0.427857	-0.0241048	-0.528374	0.480164	0.925576	0.471219	-0.240765	-0.891277	0.409747	0.47019	0.749095	0.217449	-0.366661	0.801559	0.467614	0.401606	0.0759037	-0.348533	0.500341	0.726805	0.742106	-0.159216	-0.721361	0.402928	0.580237	0.99988	0.112985	-0.392052	0.618022	0.662128	0.234711	-0.180099	-0.771898	0.4117	0.553357	0.954817	-0.617682	-1.2789
Sum of MUFA-LysoPCs	Calculated	FIA	-0.0771902	-1.02139	0.867011	0.873079	0.753954	0.0397393	-0.556469	0.635948	0.89637	0.570765	-0.552966	-1.10771	0.00177708	0.0540274	0.0679466	-0.322191	-1.16567	0.521287	0.456125	0.749095	0.812245	0.115966	1.50852	0.0247178	0.0756711	-0.275618	-0.742696	0.19146	0.250621	0.379354	-0.0389785	-0.781002	0.703045	0.918234	0.99988	0.519685	-0.108146	1.14752	0.108346	0.0738721	-0.166786	-0.778747	0.445174	0.595412	0.954817	-0.587178	-1.20097
Sum of PUFA-LysoPCs	Calculated	FIA	-0.0136671	-0.645224	0.61789	0.966268	0.764892	-0.0561243	-0.522017	0.409769	0.813916	0.568758	-0.0419739	-0.506348	0.4224	0.859806	0.442493	-0.0250723	-0.544603	0.494458	0.924866	0.781366	-0.00483422	-0.483838	0.474169	0.984265	0.601314	-0.0456035	-0.450106	0.358899	0.825637	0.834237	-0.0208278	-0.463147	0.421491	0.92668	0.99988	-0.00448447	-0.407206	0.398237	0.982638	0.32053	-0.181127	-0.79647	0.434216	0.566393	0.954817	-0.603584	-1.19608
Sum of SFA-LysoPCs	Calculated	FIA	0.231344	-0.457967	0.920655	0.512447	0.654131	0.370498	-0.143406	0.884401	0.161298	0.230926	0.309574	-0.192849	0.811997	0.23053	0.184999	-0.328127	-0.952097	0.295843	0.305612	0.749095	-0.124818	-0.697314	0.447677	0.670226	0.49647	0.323687	-0.100617	0.747991	0.138484	0.258325	-0.340172	-0.872961	0.192616	0.214147	0.938695	-0.136966	-0.624973	0.35104	0.583665	0.22599	-0.141637	-0.697465	0.414192	0.619499	0.954817	-0.558979	-1.27279
Sum of VLCFA-LysoPCs	Calculated	FIA	-0.509978	-1.27258	0.252623	0.19349	0.548567	0.40243	-0.178875	0.983734	0.178419	0.238021	-0.454337	-1.02643	0.117758	0.123298	0.121621	-0.578247	-1.28565	0.129159	0.112841	0.749095	0.469309	-0.19848	1.1371	0.171998	0.199854	-0.225556	-0.723497	0.272384	0.377084	0.499289	-0.344868	-1.03047	0.340733	0.32692	0.960947	0.214663	-0.388202	0.817528	0.487108	0.205221	-0.172581	-0.848591	0.50343	0.618851	0.954817	-0.126575	-0.780787
Ratio of MUFA-PCs to SFA-PCs	Calculated	FIA	-0.625814	-1.28622	0.0345881	0.0667299	0.548567	-0.323983	-0.87958	0.231614	0.256287	0.304951	-0.734222	-1.28156	-0.186885	0.010157	0.0400753	0.0862651	-0.564539	0.737069	0.795649	0.749095	0.677375	0.0151648	1.33959	0.0481618	0.0891896	-0.56965	-1.02023	-0.11907	0.0151477	0.113025	0.171701	-0.394688	0.73809	0.553944	0.99988	0.505617	-0.0558032	1.06704	0.0810475	0.0738721	0.162501	-0.51185	0.836851	0.638616	0.954817	0.226993	-0.546669
Ratio of PCs (aa) to Choline	Calculated	FIA	0.154887	-0.412112	0.721885	0.59377	0.675755	0.671144	0.11276	1.22953	0.0207866	0.152896	0.823622	0.289222	1.35802	0.00333041	0.0278225	-0.197663	-0.761642	0.366315	0.493998	0.749095	-0.755613	-1.3971	-0.114123	0.0233906	0.0756711	0.614298	0.171944	1.05665	0.00784204	0.113025	-0.483282	-1.00679	0.0402211	0.0738459	0.843992	-0.508381	-1.05868	0.0419151	0.0736428	0.0738721	-0.235368	-0.907907	0.437171	0.495693	0.954817	-0.200011	-0.725318
Ratio of PCs (ae) to Choline	Calculated	FIA	-0.135003	-0.672347	0.402342	0.62369	0.675755	0.320301	-0.174846	0.815447	0.208309	0.265813	0.211945	-0.250388	0.674277	0.371459	0.25125	-0.193156	-0.705611	0.319298	0.462089	0.749095	-0.156988	-0.658298	0.344322	0.541003	0.445275	0.176801	-0.225988	0.57959	0.391984	0.499289	-0.329536	-0.783254	0.124182	0.158161	0.938695	-0.103295	-0.528911	0.32232	0.635497	0.234616	-0.0402917	-0.813062	0.732479	0.918983	0.954817	0.165778	-0.412249
Ratio of PCs (ae) to PCs (aa)	Calculated	FIA	-0.293867	-0.896899	0.309166	0.342226	0.548567	-0.281028	-0.861413	0.299357	0.345294	0.375338	-0.825523	-1.36266	-0.288391	0.00341498	0.0278225	-0.110401	-0.708508	0.487706	0.718415	0.749095	0.875905	0.254694	1.49712	0.00700872	0.0692227	-0.553576	-1.00873	-0.0984183	0.0193114	0.117075	0.168826	-0.351751	0.689404	0.526688	0.99988	0.563329	0.0271147	1.09954	0.0424773	0.0738721	0.405593	-0.367365	1.17855	0.308324	0.954817	0.823302	0.165869
Ratio of PCs to Choline	Calculated	FIA	0.151597	-0.414025	0.71722	0.600738	0.675755	0.667546	0.110474	1.22462	0.0211624	0.152896	0.816453	0.283319	1.34959	0.00352577	0.0278225	-0.199647	-0.761946	0.362652	0.488394	0.749095	-0.749754	-1.38928	-0.110223	0.0240318	0.0756711	0.609083	0.167616	1.05055	0.00823691	0.113025	-0.483709	-1.00559	0.0381732	0.0727219	0.843992	-0.504793	-1.05327	0.0436818	0.0747131	0.0738721	-0.22151	-0.900715	0.457695	0.525391	0.954817	-0.172857	-0.700639
Ratio of PUFA-PCs to MUFA-PCs	Calculated	FIA	0.398983	-0.369714	1.16768	0.3119	0.548567	-0.482593	-1.12566	0.16047	0.145018	0.21469	-0.345807	-1.07916	0.387544	0.357994	0.245652	0.0462221	-0.710095	0.802539	0.904938	0.781366	0.805524	-0.149038	1.76009	0.101826	0.135672	-0.268101	-0.818973	0.282772	0.342786	0.471417	0.278434	-0.456952	1.01382	0.460034	0.99988	0.684457	-0.116558	1.48547	0.0975715	0.0738721	0.512666	-0.60447	1.6298	0.372407	0.954817	0.56493	-0.348286
Ratio of PUFA-PCs to SFA-PCs	Calculated	FIA	-0.534298	-1.23309	0.16449	0.137682	0.548567	-0.492476	-1.10377	0.118819	0.118051	0.21469	-0.838335	-1.43051	-0.246156	0.00679267	0.0385489	0.0825483	-0.628385	0.793481	0.820522	0.749095	0.759015	0.0241544	1.49387	0.04607	0.0891896	-0.659391	-1.13822	-0.180558	0.00835409	0.113025	0.234915	-0.377467	0.847297	0.454166	0.99988	0.5628	-0.0608223	1.18642	0.0804308	0.0738721	0.295412	-0.400032	0.990856	0.408761	0.954817	0.382788	-0.381532
Sum of MUFA-PCs	Calculated	FIA	-0.227932	-1.01653	0.560666	0.572548	0.675755	0.645073	-0.0651784	1.35532	0.0786329	0.179259	0.920736	0.112722	1.72875	0.0281499	0.052986	-0.173133	-0.997851	0.651586	0.681775	0.749095	-1.39953	-2.49944	-0.299626	0.0145726	0.0719643	0.617962	0.0368153	1.19911	0.0400812	0.143996	-0.674105	-1.50664	0.158432	0.116145	0.843992	-1.02659	-1.95985	-0.0933374	0.0338451	0.0738721	-0.298087	-1.1717	0.575522	0.506494	0.954817	-0.871107	-1.73018
Sum of PCs	Calculated	FIA	-0.181769	-0.97355	0.610012	0.653893	0.675755	0.640685	-0.0716701	1.35304	0.0815333	0.179259	0.944805	0.142614	1.74699	0.0234045	0.0503699	-0.168125	-1.00232	0.666068	0.693821	0.749095	-1.39642	-2.49295	-0.299883	0.0144925	0.0719643	0.636083	0.0594816	1.21268	0.0333515	0.138032	-0.664803	-1.49874	0.169139	0.121813	0.843992	-1.01645	-1.9488	-0.084091	0.0354268	0.0738721	-0.197541	-0.987201	0.59212	0.625906	0.954817	-0.746955	-1.60059
Sum of PCs (aa)	Calculated	FIA	-0.131572	-0.928755	0.665612	0.747123	0.718686	0.658205	-0.0571075	1.37352	0.0748546	0.179259	0.979099	0.179832	1.77837	0.018534	0.0503699	-0.179716	-1.02369	0.664259	0.677472	0.749095	-1.41601	-2.51163	-0.320392	0.0131415	0.0719643	0.668036	0.0933833	1.24269	0.0251481	0.138032	-0.670192	-1.50866	0.168277	0.120837	0.843992	-1.03218	-1.96661	-0.0977507	0.033126	0.0738721	-0.202883	-0.995545	0.589779	0.617949	0.954817	-0.750441	-1.61225
Sum of PCs (ae)	Calculated	FIA	-0.408317	-0.993739	0.177105	0.175222	0.548567	0.0295259	-0.47568	0.534732	0.909074	0.570765	-0.441547	-0.979483	0.0963895	0.111375	0.114636	-0.23941	-0.770469	0.29165	0.379415	0.749095	0.349496	-0.267392	0.966383	0.269953	0.266623	-0.265393	-0.710807	0.180022	0.246073	0.379354	-0.168672	-0.649999	0.312655	0.494015	0.99988	0.157423	-0.365774	0.680621	0.556901	0.223128	0.0608933	-0.61365	0.735437	0.860223	0.954817	0.0978829	-0.453756
Sum of PUFA-PCs	Calculated	FIA	0.0346099	-0.716648	0.785868	0.928266	0.758513	0.420137	-0.210126	1.0504	0.194899	0.254228	0.858139	0.180412	1.53587	0.015044	0.0478607	-0.235024	-1.02296	0.552908	0.560354	0.749095	-1.04249	-1.96549	-0.119485	0.0295284	0.0780443	0.540393	0.0424592	1.03833	0.0362432	0.139401	-0.608056	-1.31969	0.103577	0.0975856	0.843992	-0.68234	-1.46153	0.096848	0.0896562	0.0738721	0.0139235	-0.733779	0.761626	0.97102	0.954817	-0.566897	-1.43311
Sum of SFA-PCs	Calculated	FIA	0.429674	-0.243018	1.10236	0.214039	0.548567	0.575613	-0.0739159	1.22514	0.0860236	0.180338	0.996488	0.406874	1.5861	0.00135949	0.0223976	-0.0340004	-0.744843	0.676842	0.92553	0.781366	-1.00766	-1.74964	-0.265679	0.00929368	0.0719643	0.758787	0.279792	1.23778	0.00256959	0.0623125	-0.331814	-0.96457	0.300943	0.306896	0.958861	-0.728215	-1.36634	-0.090094	0.027864	0.0738721	-0.182228	-0.835361	0.470904	0.586739	0.954817	-0.424616	-1.21887
Ratio of SM-OHs to SM-Non OHs	Calculated	FIA	-0.0923748	-0.641288	0.456539	0.742336	0.718686	0.0203626	-0.499587	0.540312	0.938997	0.580186	-0.59817	-1.10209	-0.0942489	0.0223696	0.0503699	-0.277988	-0.791401	0.235425	0.291594	0.749095	0.845085	0.289283	1.40089	0.00375673	0.0556559	-0.296757	-0.7312	0.137686	0.184123	0.302711	-0.0144494	-0.468413	0.439514	0.9504	0.99988	0.505084	0.024797	0.985371	0.0422735	0.0738721	0.47296	-0.235165	1.18109	0.196054	0.954817	0.792117	0.167969
Ratio of SMs to Cer	Calculated	FIA	0.328053	-0.211505	0.867611	0.23671	0.548567	0.300669	-0.255611	0.856949	0.292437	0.330108	0.559821	0.0606322	1.05901	0.030666	0.052986	-0.136211	-0.659601	0.38718	0.611321	0.749095	-0.685943	-1.24795	-0.123936	0.0189532	0.0756711	0.435155	0.0119393	0.858371	0.0469646	0.151852	-0.256243	-0.700415	0.187928	0.261286	0.938695	-0.545271	-1.01829	-0.0722487	0.0263619	0.0738721	-0.511807	-1.20168	0.178065	0.151714	0.954817	-0.878056	-1.44295
Ratio of SMs to PCs	Calculated	FIA	-0.456458	-0.987892	0.074975	0.0959573	0.548567	-0.122017	-0.644113	0.400079	0.64808	0.528352	-0.658979	-1.1178	-0.200156	0.006061	0.0385489	0.000165995	-0.526099	0.526431	0.999508	0.809024	0.426936	-0.0807886	0.93466	0.103025	0.135672	-0.507956	-0.908944	-0.106969	0.0149545	0.113025	0.161483	-0.281645	0.604612	0.476989	0.99988	0.254665	-0.1859	0.69523	0.260351	0.133935	-0.315593	-1.15327	0.522087	0.463463	0.954817	-0.311374	-1.0586
Sum of LCFA-SMs	Calculated	FIA	0.00878756	-0.746836	0.764411	0.981868	0.769228	0.617717	-0.00346305	1.2389	0.0545891	0.178383	0.608351	-0.0276518	1.24435	0.0642616	0.0742098	-0.209798	-0.983175	0.563579	0.596328	0.749095	-1.09412	-1.92757	-0.260665	0.0118194	0.0719643	0.549073	0.0594	1.03875	0.0306254	0.138032	-0.4659	-1.18799	0.256187	0.209394	0.938695	-0.981175	-1.69685	-0.265496	0.0086352	0.0541958	-0.300313	-1.13233	0.531706	0.482336	0.954817	-0.699112	-1.53347
Sum of SM-Non OHs	Calculated	FIA	-0.421616	-1.05194	0.20871	0.193391	0.548567	0.438446	-0.123523	1.00042	0.129939	0.21469	0.140715	-0.449454	0.730883	0.641469	0.365925	-0.272656	-0.889358	0.344047	0.388635	0.749095	-0.709923	-1.43682	0.0169764	0.0589607	0.102765	0.180526	-0.293544	0.654597	0.457465	0.547045	-0.521649	-1.13252	0.0892233	0.0977827	0.843992	-0.722565	-1.34346	-0.10167	0.024997	0.0738721	-0.291138	-1.11255	0.530274	0.490233	0.954817	-0.650264	-1.45496
Sum of SM-OHs	Calculated	FIA	-0.297464	-0.821004	0.226076	0.268586	0.548567	0.231886	-0.258354	0.722127	0.356513	0.380487	-0.438304	-0.94116	0.0645507	0.0912179	0.098157	-0.28478	-0.761038	0.191478	0.244485	0.749095	0.399412	-0.163924	0.962748	0.168268	0.199431	-0.241735	-0.669101	0.185631	0.270643	0.397764	-0.146217	-0.584222	0.291789	0.514656	0.99988	0.172324	-0.31521	0.659858	0.490298	0.205221	-0.172054	-0.914661	0.570552	0.651574	0.954817	-0.355547	-1.05497
Sum of SMs	Calculated	FIA	-0.430897	-1.0536	0.191804	0.178609	0.548567	0.42967	-0.127991	0.98733	0.13472	0.21469	0.113289	-0.472895	0.699473	0.705786	0.384103	-0.277222	-0.884222	0.329778	0.373245	0.749095	-0.670338	-1.38953	0.048857	0.0712372	0.117264	0.159626	-0.312668	0.631921	0.509447	0.568005	-0.517604	-1.1204	0.0851884	0.0959653	0.843992	-0.691712	-1.3062	-0.0772267	0.0299985	0.0738721	-0.288764	-1.10902	0.531493	0.493157	0.954817	-0.64605	-1.4494
Sum of VLCFA-SMs	Calculated	FIA	-0.339199	-0.916328	0.23793	0.252576	0.548567	-0.0399958	-0.571841	0.491849	0.883171	0.570765	-0.524422	-1.01598	-0.0328664	0.0395127	0.0534519	-0.175083	-0.732622	0.382456	0.53988	0.749095	0.488376	-0.0504942	1.02725	0.0792605	0.120435	-0.35659	-0.784496	0.0713161	0.106018	0.214244	-0.0401385	-0.519532	0.439255	0.870031	0.99988	0.30116	-0.164323	0.766643	0.208157	0.116198	0.155671	-0.647359	0.9587	0.705475	0.954817	0.347297	-0.228354
Ratio of Cer to DH-Cer	Calculated	FIA	-0.430765	-1.25628	0.394751	0.309335	0.548567	0.796688	-0.0918432	1.68522	0.082455	0.179259	0.212087	-0.585482	1.00966	0.603592	0.349782	0.158379	-0.76541	1.08217	0.737679	0.749095	0.0746446	-1.01635	1.16564	0.893641	0.575621	0.204561	-0.411758	0.82088	0.517066	0.569948	-0.200508	-1.07725	0.67623	0.655095	0.99988	0.131108	-0.800018	1.06223	0.783223	0.261469	0.101972	-0.578807	0.782751	0.770206	0.954817	0.0534152	-0.486131
Ratio of Glycosyl-Cer to Cer	Calculated	FIA	-0.254217	-0.840086	0.331652	0.39746	0.569891	-0.18061	-0.747024	0.385804	0.533668	0.467957	-0.594168	-1.09376	-0.0945739	0.0221218	0.0503699	-0.199185	-0.784662	0.386291	0.506705	0.749095	0.620208	0.0596597	1.18076	0.0329097	0.0780443	-0.408824	-0.842538	0.0248905	0.0680758	0.183908	-0.00620375	-0.502233	0.489826	0.9805	0.99988	0.413424	-0.0690741	0.895922	0.0966666	0.0738721	-0.140004	-0.883024	0.603016	0.713342	0.954817	0.331491	-0.366739
Ratio of Hex2Cer to Cer	Calculated	FIA	-0.0323961	-0.721022	0.65623	0.926752	0.758513	-0.20927	-0.802756	0.384217	0.491383	0.443746	-0.597178	-1.13183	-0.0625235	0.0313262	0.052986	-0.265928	-0.957292	0.425435	0.453	0.749095	0.585497	-0.0343165	1.20531	0.0675775	0.114418	-0.384131	-0.844267	0.0760044	0.105406	0.214244	0.0325291	-0.563025	0.628083	0.914994	0.99988	0.342488	-0.194658	0.879634	0.214765	0.116198	-0.182275	-0.984749	0.620199	0.657963	0.954817	0.342879	-0.367794
Ratio of Hex2Cer to HexCer	Calculated	FIA	0.47851	-0.0606109	1.01763	0.0855466	0.548567	0.0403183	-0.542667	0.623304	0.892499	0.570765	0.468909	-0.0294316	0.96725	0.0686364	0.0773747	-0.0163714	-0.550934	0.518191	0.952276	0.792648	-0.503082	-1.07399	0.0678239	0.0877785	0.126291	0.392453	-0.0330259	0.817931	0.0740887	0.185642	-0.0278125	-0.484714	0.429089	0.905308	0.99988	-0.425499	-0.913228	0.0622304	0.090851	0.0738721	-0.281666	-1.0763	0.512968	0.490203	0.954817	-0.241209	-0.859858
Ratio of Hex3Cer to Cer	Calculated	FIA	0.349163	-0.24176	0.940086	0.250067	0.548567	0.345564	-0.20717	0.898298	0.223827	0.279539	0.627627	0.121654	1.1336	0.0171497	0.0503699	0.0662803	-0.515473	0.648034	0.823836	0.749095	-0.522265	-1.09098	0.046448	0.0754261	0.117625	0.487449	0.0537384	0.921159	0.0302514	0.138032	-0.0832234	-0.5736	0.407153	0.740212	0.99988	-0.364442	-0.848479	0.119595	0.143635	0.0883799	-0.128385	-0.809002	0.552232	0.713046	0.954817	0.0475988	-0.509613
Ratio of Hex3Cer to Hex2Cer	Calculated	FIA	0.24948	-0.351926	0.850886	0.418463	0.588893	0.326319	-0.237414	0.890052	0.25976	0.304951	0.674075	0.180589	1.16756	0.00890825	0.0400753	0.170556	-0.427167	0.768278	0.577455	0.749095	-0.625717	-1.16522	-0.0862099	0.0255387	0.0756711	0.496176	0.0617171	0.930635	0.0277485	0.138032	-0.0693603	-0.576029	0.437308	0.789097	0.99988	-0.425969	-0.891983	0.0400458	0.0766839	0.0738721	-0.039889	-0.631498	0.55172	0.895357	0.954817	-0.286242	-0.857994
Ratio of Hex3Cer to HexCer	Calculated	FIA	0.296061	-0.278972	0.871094	0.315788	0.548567	0.245058	-0.311304	0.801421	0.390404	0.381455	0.617118	0.129149	1.10509	0.0151627	0.0478607	0.149834	-0.419247	0.718916	0.607164	0.749095	-0.600431	-1.1352	-0.0656603	0.0304753	0.0780443	0.450453	0.0229851	0.877922	0.0418656	0.145034	-0.0350004	-0.514797	0.444796	0.88664	0.99988	-0.414444	-0.873874	0.0449859	0.0805581	0.0738721	-0.154875	-0.800101	0.490351	0.639925	0.954817	-0.303177	-0.891509
Ratio of HexCer to Cer	Calculated	FIA	-0.259923	-0.843127	0.32328	0.384841	0.562408	-0.17717	-0.743201	0.388861	0.541199	0.467957	-0.590752	-1.08923	-0.0922722	0.0225815	0.0503699	-0.194549	-0.777023	0.387924	0.514468	0.749095	0.617961	0.0593949	1.17653	0.0329246	0.0780443	-0.407802	-0.840718	0.0251144	0.0682546	0.183908	-0.00609723	-0.499292	0.487097	0.980724	0.99988	0.413967	-0.0667472	0.894681	0.0950272	0.0738721	-0.135182	-0.874642	0.604277	0.721512	0.954817	0.33305	-0.363515
Sum of Cer	Calculated	FIA	-0.506915	-1.04108	0.027248	0.0663465	0.548567	-0.0755119	-0.601966	0.450942	0.779296	0.551127	-0.438326	-0.913993	0.0373412	0.074442	0.0819679	0.0713359	-0.440914	0.583586	0.785558	0.749095	0.324153	-0.190725	0.83903	0.220627	0.242117	-0.373474	-0.789897	0.0429478	0.0822949	0.185642	0.0698647	-0.370978	0.510708	0.756837	0.99988	0.259334	-0.179211	0.697878	0.249616	0.130552	0.00670186	-0.676699	0.690103	0.984736	0.958003	0.171107	-0.392063
Sum of DH-Cer	Calculated	FIA	-0.461173	-1.06714	0.144792	0.139496	0.548567	-0.490169	-1.12035	0.140011	0.131094	0.21469	-0.535581	-1.08051	0.00934611	0.0574029	0.0679466	0.0932514	-0.524071	0.710574	0.767901	0.749095	0.272365	-0.367707	0.912437	0.406614	0.361747	-0.5018	-0.958782	-0.0448184	0.0341522	0.138032	0.127829	-0.38865	0.644308	0.62883	0.99988	0.23634	-0.304504	0.777183	0.39409	0.18458	-0.32884	-1.0615	0.403818	0.382924	0.954817	0.2594	-0.258955
Sum of Glycosyl-Cer	Calculated	FIA	-0.330517	-0.874837	0.213803	0.237316	0.548567	-0.109631	-0.628715	0.409453	0.679956	0.528405	-0.506749	-0.970582	-0.0429161	0.0351117	0.052986	-0.125473	-0.645463	0.394517	0.63747	0.749095	0.494881	0.0113089	0.978452	0.048058	0.0891896	-0.372898	-0.784589	0.0387939	0.0793496	0.185642	-3.35711e-05	-0.437332	0.437265	0.99988	0.99988	0.344867	-0.0710138	0.760748	0.107718	0.0738721	0.122709	-0.547953	0.793372	0.721286	0.954817	0.431177	-0.108288
Sum of Hex2Cer	Calculated	FIA	-0.282368	-0.832561	0.267826	0.317327	0.548567	-0.129074	-0.641234	0.383085	0.622616	0.514741	-0.519208	-0.980232	-0.0581841	0.029986	0.052986	-0.155869	-0.676769	0.36503	0.559106	0.749095	0.490101	0.0171421	0.96306	0.0453797	0.0891896	-0.373512	-0.784409	0.037385	0.0782976	0.185642	0.00263067	-0.435605	0.440867	0.99064	0.99988	0.323766	-0.0837309	0.731263	0.123044	0.0788005	0.0809397	-0.590276	0.752155	0.814059	0.954817	0.442445	-0.104337
Sum of Hex3Cer	Calculated	FIA	-0.648604	-1.40973	0.112526	0.0985581	0.548567	0.310608	-0.366376	0.987591	0.371058	0.381455	0.0156021	-0.591858	0.623062	0.95997	0.473456	0.194307	-0.604777	0.99339	0.634878	0.749095	-0.219578	-0.976158	0.537001	0.570971	0.463503	0.0309258	-0.480858	0.54271	0.905996	0.905996	-0.147458	-0.885644	0.590728	0.696373	0.99988	-0.23245	-0.890363	0.425462	0.490477	0.205221	-0.140911	-0.778848	0.497026	0.666793	0.954817	0.208849	-0.320819
Sum of HexCer	Calculated	FIA	-0.333895	-0.877655	0.209864	0.232118	0.548567	-0.110593	-0.630152	0.408966	0.677587	0.528405	-0.507338	-0.970868	-0.0438069	0.0347903	0.052986	-0.12193	-0.641704	0.397844	0.646852	0.749095	0.496516	0.0132693	0.979764	0.0471955	0.0891896	-0.374501	-0.78602	0.0370169	0.0779658	0.185642	0.00190596	-0.435081	0.438893	0.993199	0.99988	0.347759	-0.0678631	0.763381	0.104629	0.0738721	0.124991	-0.545372	0.795353	0.71621	0.954817	0.430605	-0.108724
Sum of LCFA-Cer	Calculated	FIA	-0.434743	-0.984148	0.114662	0.124637	0.548567	0.0570946	-0.488503	0.602692	0.837983	0.570765	-0.346416	-0.889472	0.19664	0.214634	0.178286	0.0745256	-0.450706	0.599757	0.78161	0.749095	0.159895	-0.482639	0.802428	0.626991	0.478837	-0.261775	-0.707634	0.184085	0.252991	0.379354	0.0495267	-0.423064	0.522117	0.837739	0.99988	0.0778619	-0.458691	0.614414	0.776764	0.261469	0.0277763	-0.609179	0.664732	0.932204	0.954817	0.175306	-0.38037
Sum of LCFA-DH-Cer	Calculated	FIA	0.0291989	-0.43346	0.491857	0.901848	0.756889	0.30483	-0.102673	0.712333	0.1463	0.21469	0.769512	0.199256	1.33977	0.00973431	0.0400753	-0.108714	-0.531335	0.313907	0.615443	0.749095	-1.07858	-1.833	-0.324168	0.00628559	0.0692227	0.369005	-0.00229947	0.74031	0.0546602	0.161298	-0.341432	-0.74092	0.0580568	0.0975004	0.843992	-0.620166	-1.24132	0.000989121	0.0535728	0.0738721	NA	NA	NA	NA	NA	NA	NA
Sum of LCFA-Glycosyl-Cer	Calculated	FIA	-0.316692	-0.881625	0.24824	0.274991	0.548567	-0.16688	-0.70124	0.36748	0.54211	0.467957	-0.54559	-1.01926	-0.0719235	0.0265353	0.052986	-0.102232	-0.649332	0.444867	0.715093	0.749095	0.537458	0.0372683	1.03765	0.0381541	0.0837411	-0.404519	-0.823553	0.0145143	0.0618071	0.176332	0.0474926	-0.411148	0.506133	0.839643	0.99988	0.377729	-0.0527021	0.808159	0.0889906	0.0738721	0.145121	-0.535545	0.825787	0.677698	0.954817	0.392152	-0.154669
Sum of VLCFA-Cer	Calculated	FIA	-0.364465	-0.914927	0.185996	0.197898	0.548567	-0.15902	-0.682861	0.364821	0.553439	0.470812	-0.547899	-1.00803	-0.0877694	0.0219652	0.0503699	-0.0781971	-0.608336	0.451942	0.773208	0.749095	0.534995	0.059005	1.01099	0.0303059	0.0780443	-0.417623	-0.828483	-0.00676205	0.0494822	0.154831	0.053101	-0.391102	0.497304	0.815304	0.99988	0.388657	-0.0218304	0.799145	0.0668779	0.0738721	0.194497	-0.447328	0.836322	0.555031	0.954817	0.442188	-0.0813055
Sum of VLCFA-DH-Cer	Calculated	FIA	NA	NA	NA	NA	NA	NA	NA	NA	NA	NA	NA	NA	NA	NA	NA	NA	NA	NA	NA	NA	NA	NA	NA	NA	NA	NA	NA	NA	NA	NA	NA	NA	NA	NA	NA	NA	NA	NA	NA	NA	-0.328997	-1.06536	0.407361	0.385076	0.954817	0.260386	-0.258859
Sum of VLCFA-Glycosyl-Cer	Calculated	FIA	-0.334003	-0.874953	0.206947	0.229574	0.548567	-0.100927	-0.617741	0.415887	0.702857	0.535801	-0.501284	-0.963686	-0.0388825	0.0365091	0.052986	-0.127801	-0.643435	0.387834	0.628373	0.749095	0.487095	0.00579139	0.968398	0.0505341	0.090747	-0.368772	-0.779349	0.0418049	0.0818543	0.185642	-0.00667799	-0.440673	0.427317	0.97601	0.99988	0.338825	-0.0751152	0.752765	0.112272	0.0738721	0.115834	-0.550496	0.782164	0.734637	0.954817	0.438883	-0.09942
Sum of CEs	Calculated	FIA	-0.0655604	-0.770813	0.639692	0.855861	0.74758	0.402742	-0.178908	0.984391	0.178341	0.238021	0.129513	-0.478135	0.737161	0.677189	0.377211	-0.201704	-0.915516	0.512109	0.581148	0.749095	-0.151759	-0.942362	0.638844	0.707689	0.515153	0.199486	-0.269394	0.668366	0.406638	0.499289	-0.258613	-0.89414	0.376915	0.427297	0.99988	-0.211131	-0.879543	0.457281	0.537473	0.219043	0.296071	-0.452627	1.04477	0.441683	0.954817	0.178179	-0.40731
Sum of LCFA-CEs	Calculated	FIA	-0.1069	-0.816129	0.602329	0.768394	0.718851	0.418639	-0.127915	0.965193	0.136995	0.21469	0.184213	-0.415815	0.784241	0.54896	0.329009	-0.120852	-0.806082	0.564377	0.730441	0.749095	-0.249635	-1.02682	0.527548	0.530678	0.442928	0.24339	-0.214816	0.701595	0.300717	0.431186	-0.201274	-0.823141	0.420594	0.527509	0.99988	-0.293933	-0.948135	0.36027	0.380955	0.183918	0.366528	-0.374396	1.10745	0.336581	0.954817	0.194362	-0.41271
Sum of MUFA-CEs	Calculated	FIA	0.156168	-0.489145	0.801481	0.636488	0.675755	0.275165	-0.345082	0.895412	0.387015	0.381455	0.105661	-0.489137	0.700459	0.728572	0.391998	-0.222651	-0.89056	0.445257	0.515284	0.749095	-0.44816	-1.19676	0.300436	0.243926	0.253598	0.162371	-0.309727	0.634469	0.502035	0.566249	-0.188241	-0.752392	0.375911	0.514848	0.99988	-0.51188	-1.13852	0.114757	0.112995	0.0738721	-0.896958	-1.76738	-0.0265403	0.0483857	0.954817	-0.255368	-0.975295
Sum of PUFA-CEs	Calculated	FIA	0.218171	-0.46217	0.898512	0.531349	0.657787	0.491079	-0.154795	1.13695	0.139867	0.21469	0.191192	-0.423131	0.805515	0.543497	0.329009	-0.347549	-1.05401	0.358914	0.337673	0.749095	-0.0564314	-0.828737	0.715875	0.886462	0.575621	0.287477	-0.203424	0.778378	0.254207	0.379354	-0.325456	-0.932977	0.282065	0.296637	0.958861	-0.154567	-0.808418	0.499284	0.644288	0.234711	0.203884	-0.481287	0.889056	0.562173	0.954817	0.157526	-0.475284
Sum of Saturated CEs	Calculated	FIA	-0.448269	-1.24406	0.347525	0.27269	0.548567	0.0509867	-0.580102	0.682075	0.874558	0.570765	-0.0931889	-0.682812	0.496435	0.757495	0.40298	0.13525	-0.677964	0.948463	0.745247	0.749095	0.180367	-0.574279	0.935013	0.640663	0.480578	-0.0910982	-0.569823	0.387627	0.710079	0.740177	0.00652961	-0.706088	0.719147	0.985713	0.99988	0.187916	-0.465179	0.841012	0.574243	0.225252	0.460712	-0.37922	1.30064	0.287127	0.954817	0.0399093	-0.593417
Sum of VLCFA-CEs	Calculated	FIA	0.0702126	-0.927008	1.06743	0.890569	0.756889	0.197021	-0.748971	1.14301	0.684153	0.528405	-0.273608	-0.955887	0.408671	0.434061	0.277724	-0.372452	-1.49567	0.750769	0.517503	0.749095	0.755536	-0.10637	1.61744	0.0894228	0.126291	-0.116703	-0.707051	0.473645	0.699365	0.740177	-0.125105	-1.04011	0.789902	0.789351	0.99988	0.583326	-0.186652	1.3533	0.141199	0.0883799	NA	NA	NA	NA	NA	NA	NA
Ratio of DGs to FAs	Calculated	FIA	-0.062713	-0.693421	0.567995	0.845948	0.74758	0.00660764	-0.528867	0.542082	0.980761	0.593497	-0.317938	-0.809204	0.173327	0.208099	0.178286	-0.109773	-0.714742	0.495196	0.722991	0.749095	0.281127	-0.252788	0.815042	0.305002	0.291522	-0.17937	-0.609254	0.250514	0.415705	0.504043	0.0512604	-0.457697	0.560217	0.843974	0.99988	0.124611	-0.336542	0.585765	0.597728	0.22599	0.222473	-0.615434	1.06038	0.604918	0.954817	0.322128	-0.276927
Ratio of DGs to TGs	Calculated	FIA	-0.31312	-0.814256	0.188016	0.224099	0.548567	-0.435793	-0.893467	0.0218806	0.0654534	0.178383	-0.512083	-0.973013	-0.0511525	0.0322165	0.052986	-0.0790129	-0.50994	0.351914	0.720209	0.749095	0.411384	-0.0580446	0.880813	0.0895081	0.126291	-0.446223	-0.844279	-0.0481673	0.0306687	0.138032	0.0176963	-0.346737	0.382129	0.924397	0.99988	0.333364	-0.0575668	0.724294	0.0982465	0.0738721	-0.325005	-1.11716	0.467151	0.424847	0.954817	-0.0446622	-0.564655
Sum of DGs	Calculated	FIA	NA	NA	NA	NA	NA	NA	NA	NA	NA	NA	NA	NA	NA	NA	NA	NA	NA	NA	NA	NA	NA	NA	NA	NA	NA	NA	NA	NA	NA	NA	NA	NA	NA	NA	NA	NA	NA	NA	NA	NA	0.318231	-0.360081	0.996544	0.361913	0.954817	0.187878	-0.32602
Sum of Saturated DGs	Calculated	FIA	NA	NA	NA	NA	NA	NA	NA	NA	NA	NA	NA	NA	NA	NA	NA	NA	NA	NA	NA	NA	NA	NA	NA	NA	NA	NA	NA	NA	NA	NA	NA	NA	NA	NA	NA	NA	NA	NA	NA	NA	NA	NA	NA	NA	NA	NA	NA
Sum of Unsaturated DGs	Calculated	FIA	-0.166374	-0.786724	0.453975	0.600499	0.675755	0.0136749	-0.42249	0.449839	0.951145	0.581571	-0.324858	-0.840167	0.190452	0.220017	0.179606	-0.546041	-0.9853	-0.106781	0.0169208	0.749095	0.331155	-0.246641	0.90895	0.264463	0.265628	-0.105796	-0.515301	0.30371	0.613888	0.669068	-0.456848	-0.856726	-0.0569691	0.027694	0.843992	0.106277	-0.374147	0.586702	0.665671	0.234711	0.346229	-0.323241	1.0157	0.315279	0.954817	0.191642	-0.318003
Ratio of TGs to FAs	Calculated	FIA	0.471233	-0.263464	1.20593	0.212155	0.548567	0.660195	-0.0207337	1.34112	0.0607858	0.178383	0.329297	-0.253641	0.912235	0.271344	0.207216	-0.115931	-0.881142	0.64928	0.767238	0.749095	-0.177266	-0.864065	0.509533	0.614254	0.478837	0.442609	-0.0559632	0.941181	0.0854015	0.188272	-0.0158489	-0.658364	0.626666	0.961551	0.99988	-0.30047	-0.891697	0.290756	0.321972	0.162963	0.511715	-0.284793	1.30822	0.213383	0.954817	0.300452	-0.248175
Sum of Saturated TGs	Calculated	FIA	0.149846	-0.511337	0.811028	0.658033	0.675755	0.286441	-0.297207	0.870088	0.338826	0.375256	0.091504	-0.526352	0.70936	0.772317	0.4063	-0.017189	-0.671959	0.637581	0.959085	0.792648	0.529079	-0.246471	1.30463	0.184762	0.210558	0.178968	-0.299638	0.657573	0.465589	0.547045	0.0154343	-0.551081	0.58195	0.957537	0.99988	0.436162	-0.205482	1.07781	0.186241	0.106262	NA	NA	NA	NA	NA	NA	NA
Sum of TGs	Calculated	FIA	0.23734	-0.38817	0.862851	0.459123	0.623038	0.840051	0.343802	1.3363	0.00133665	0.0784595	0.429386	-0.131185	0.989957	0.136986	0.132365	-0.35574	-0.91173	0.200251	0.213264	0.749095	-0.0719938	-0.745283	0.601296	0.8345	0.561959	0.600303	0.153463	1.04714	0.0100117	0.113025	-0.374901	-0.898051	0.148248	0.163714	0.938695	-0.226257	-0.791733	0.339219	0.435043	0.192204	NA	NA	NA	NA	NA	NA	NA
Sum of Unsaturated TGs	Calculated	FIA	0.250293	-0.458243	0.958828	0.490596	0.65176	0.852207	0.28235	1.42206	0.004338	0.127317	0.496039	-0.113263	1.10534	0.114284	0.115128	-0.475284	-1.17248	0.221911	0.185074	0.749095	-0.558492	-1.3403	0.223313	0.165116	0.199431	0.603362	0.129722	1.077	0.0144172	0.113025	-0.537259	-1.17423	0.0997095	0.101903	0.843992	-0.653284	-1.31691	0.0103471	0.0569399	0.0738721	0.609076	-0.110666	1.32882	0.102994	0.954817	0.212808	-0.332389
[truncated: 18 more columns]
