# Supplementary material for: Targeted metabolomic analysis in Parkinson’s disease brain frontal cortex and putamen with relation to cognitive impairment
Source: NPJ Parkinsons Dis. 2023 Jun 3;9:84. doi: 10.1038/s41531-023-00531-y (PMC10239505; doi:10.1038/s41531-023-00531-y)
Supplement: Supplementary file 3 — Supplementary Data Files [file 41531_2023_531_MOESM3_ESM.zip › Supplementary File 2 - Clinical Scores Regression Coefficients.xlsx]

## Sheet: Description
	Spreadsheet Table
		Lists of regression coefficients for several clinical and pathological scores of disease progression as detailed in Methods.
		A regression model was constructed for each analyte, separately for each tissue cohort (row Tissue).
		Regression coefficients (row Regressor):
			PD duration - time since the diagnosis of PD
			UPDRS-M - motor score of Unified Parkinson Disease Rating Scale
			USSLB - Unified Staging System for Lewy Body Disorders
			Neurofibrillary tangle density
			Senile plaque density
			MMSE - Mini-Mental State Examination
		The following data are shown for each regressor:
			Estimate - the estimated regression coefficient (from normalized values)
			CI95 Lower - lower bound of 95% confidence interval
			CI95 Upper - upper bound of 95% confidence interval
			p-value - p-value from the test of statistical significance of the regression coefficient
			FDR - false discovery rate for the regression coefficients, calculated across analytes of the same type and acquisition method
		Analytes are listed in the default order and identified by their default assay name. Their type (measured metabolite or calculated metabolic indicator) and acquisition method (liquid chromatography or flow-injection analysis) are also included. More information can be found in Supplementary File 3.
		FDR and p-values ≤ 0.05 are highlighted.
		NA - values not available for filtered-out analytes (e.g. not readily detected metabolites and related indicators or completely overlapping indicators).

## Sheet: Table
		Tissue:	Cortex
		Regressor:	PD duration					UPDRS-M					USSLB					Neurofibrillary tangle density					Senile plaque density					MMSE					PD duration					UPDRS-M					USSLB					Neurofibrillary tangle density
Analyte	Type	Method	Estimate	CI95 Lower	CI95 Upper	p-value	FDR	Estimate	CI95 Lower	CI95 Upper	p-value	FDR	Estimate	CI95 Lower	CI95 Upper	p-value	FDR	Estimate	CI95 Lower	CI95 Upper	p-value	FDR	Estimate	CI95 Lower	CI95 Upper	p-value	FDR	Estimate	CI95 Lower	CI95 Upper	p-value	FDR	Estimate	CI95 Lower	CI95 Upper	p-value	FDR	Estimate	CI95 Lower	CI95 Upper	p-value	FDR	Estimate	CI95 Lower	CI95 Upper	p-value	FDR	Estimate	CI95 Lower
C0	Measured	FIA	-0.0278565	-0.059926	0.00421302	0.0921954	0.997746	-0.0129409	-0.0349938	0.00911208	0.254656	0.519995	-0.504156	-0.968239	-0.0400738	0.0360303	0.396564	-0.183118	-0.319748	-0.0464881	0.0101653	0.25164	-0.0323512	-0.090949	0.0262466	0.282176	0.84558	-0.0267238	-0.0802157	0.0267681	0.33082	0.422477	-8.23293e-05	-0.0454917	0.0453271	0.997178	0.839345	-0.0160617	-0.0434746	0.0113511	0.257016	0.770887	-0.313039	-0.836763	0.210685	0.246446	0.544312	-0.144757	-0.294519
C2	Measured	FIA	-0.0221996	-0.051824	0.00742486	0.145471	0.997746	-0.0102577	-0.0300768	0.00956139	0.314459	0.522462	-0.348116	-0.77984	0.0836081	0.117604	0.502841	-0.0868287	-0.216094	0.0424371	0.191418	0.365988	-0.0111398	-0.0653563	0.0430767	0.688137	0.853259	-0.0284494	-0.0761231	0.0192242	0.246067	0.358276	-0.0330748	-0.0741929	0.00804323	0.12063	0.613844	-0.0122701	-0.0373595	0.0128194	0.343034	0.770887	-0.371757	-0.852663	0.109148	0.135468	0.423587	0.0610494	-0.0811293
C3	Measured	FIA	-0.0093671	-0.0362573	0.0175231	0.49656	0.997746	-0.0101446	-0.0288495	0.00856036	0.29205	0.522462	-0.0808405	-0.474132	0.312451	0.688023	0.743865	-0.0539022	-0.170729	0.0629244	0.368305	0.452627	-0.00917227	-0.0579283	0.0395837	0.713222	0.853259	-0.0263044	-0.07118	0.0185711	0.254469	0.366957	-0.0403179	-0.0858229	0.00518711	0.0880656	0.613844	-0.023557	-0.0510667	0.00395276	0.10037	0.770887	-0.424756	-0.958791	0.109279	0.124757	0.395903	0.0193015	-0.139703
C3-DC (C4-OH)	Measured	FIA	-0.0104218	-0.0428041	0.0219604	0.529812	0.997746	-0.0190777	-0.0388033	0.000647983	0.0628353	0.507007	0.00551028	-0.46836	0.479381	0.981869	0.800653	-0.192245	-0.3277	-0.0567894	0.00661543	0.25164	0.0458966	-0.012052	0.103845	0.124171	0.84558	0.00318067	-0.0493042	0.0556656	0.905787	0.656607	-0.034779	-0.0796633	0.0101053	0.134567	0.613844	-0.0255615	-0.0505733	-0.000549665	0.0513575	0.770887	-0.440592	-0.962729	0.0815448	0.103852	0.38502	-0.0372676	-0.192911
C3-OH	Measured	FIA	0.0100515	-0.0224201	0.0425232	0.54561	0.997746	-0.0141901	-0.0369491	0.00856887	0.226476	0.511059	0.294137	-0.176972	0.765245	0.22433	0.57611	0.0196241	-0.121968	0.161216	0.786532	0.663855	0.02367	-0.0350109	0.0823508	0.431311	0.84558	0.00344137	-0.0507443	0.057627	0.901288	0.656607	NA	NA	NA	NA	NA	NA	NA	NA	NA	NA	NA	NA	NA	NA	NA	NA	NA
C3:1	Measured	FIA	-0.0117842	-0.0402657	0.0166973	0.419593	0.997746	-0.00920517	-0.0272905	0.00888013	0.322482	0.525085	0.00856803	-0.40883	0.425966	0.967999	0.800653	0.01458	-0.109831	0.138991	0.818864	0.673909	0.0289418	-0.0224408	0.0803243	0.272616	0.84558	-0.037348	-0.0862078	0.0115118	0.13852	0.259547	0.0139836	-0.0477776	0.0757447	0.658956	0.709101	-0.00694318	-0.0439141	0.0300278	0.714576	0.801061	-0.59221	-1.29749	0.11307	0.10552	0.38502	0.14377	-0.0633821
C4	Measured	FIA	-0.0229513	-0.052366	0.00646347	0.129779	0.997746	-0.0203851	-0.0391111	-0.00165917	0.0369715	0.507007	-0.299735	-0.730351	0.130882	0.175967	0.53864	-0.106059	-0.233892	0.0217736	0.107499	0.31144	0.0210327	-0.0327245	0.07479	0.445227	0.84558	-0.00474692	-0.0530617	0.0435679	0.847849	0.653384	-0.0431636	-0.090583	0.00425589	0.0799311	0.613844	-0.0218168	-0.049494	0.00586035	0.129518	0.770887	-0.484886	-1.03977	0.0699924	0.0923943	0.38502	0.076465	-0.0883185
C4:1	Measured	FIA	0.0185048	-0.0135792	0.0505888	0.261366	0.997746	0.00635855	-0.0131988	0.0259159	0.526399	0.622624	0.206168	-0.2637	0.676037	0.39213	0.653257	-0.0889029	-0.22835	0.0505443	0.214777	0.383474	-0.00999483	-0.0684422	0.0484525	0.738298	0.853259	-0.0573042	-0.108483	-0.00612519	0.0314696	0.143875	0.0118815	-0.0376438	0.0614068	0.640065	0.703617	-0.0148999	-0.0435271	0.0137273	0.313248	0.770887	-0.376708	-0.947529	0.194113	0.201258	0.487027	-0.0655072	-0.233538
C5	Measured	FIA	-0.0210923	-0.0478553	0.00567063	0.126012	0.997746	-0.00839674	-0.0280886	0.0112951	0.406616	0.570325	-0.0348361	-0.43079	0.361118	0.863489	0.781352	-0.102424	-0.218542	0.0136943	0.0873487	0.300507	0.00259762	-0.0464864	0.0516816	0.917623	0.877312	-0.0326404	-0.0760196	0.0107387	0.144696	0.260445	-0.0124034	-0.0615224	0.0367155	0.622623	0.703617	-0.0203094	-0.0501257	0.00950702	0.188735	0.770887	-0.0176263	-0.592415	0.557163	0.952291	0.83076	0.0119304	-0.15561
C5-DC (C6-OH)	Measured	FIA	-0.0215207	-0.04943	0.00638869	0.134292	0.997746	-0.0183762	-0.0381304	0.00137813	0.0732511	0.507007	0.0160837	-0.396654	0.428821	0.939293	0.788215	-0.0815828	-0.203459	0.0402928	0.192936	0.36601	0.00584415	-0.045302	0.0569903	0.823313	0.868844	0.0031241	-0.0458195	0.0520677	0.900793	0.656607	0.00355091	-0.049322	0.0564238	0.895757	0.817842	-0.0206193	-0.0522182	0.0109795	0.207621	0.770887	-0.0487337	-0.666062	0.568594	0.877604	0.807062	-0.0757985	-0.254685
C5-M-DC	Measured	FIA	NA	NA	NA	NA	NA	NA	NA	NA	NA	NA	NA	NA	NA	NA	NA	NA	NA	NA	NA	NA	NA	NA	NA	NA	NA	NA	NA	NA	NA	NA	NA	NA	NA	NA	NA	NA	NA	NA	NA	NA	NA	NA	NA	NA	NA	NA	NA
C5-OH (C3-DC-M)	Measured	FIA	-0.0190531	-0.0474405	0.00933422	0.19176	0.997746	-0.0194702	-0.0377637	-0.00117671	0.0412351	0.507007	-0.0431474	-0.461582	0.375287	0.840302	0.781352	-0.123496	-0.245585	-0.00140795	0.0505352	0.25164	-0.0110496	-0.0628755	0.0407762	0.677054	0.853259	-0.0117048	-0.0564815	0.0330718	0.61	0.572793	NA	NA	NA	NA	NA	NA	NA	NA	NA	NA	NA	NA	NA	NA	NA	NA	NA
C5:1	Measured	FIA	-0.0156502	-0.0450311	0.0137307	0.299343	0.997746	-0.00254594	-0.0221848	0.0170929	0.800298	0.756453	-0.053333	-0.48482	0.378154	0.809145	0.778425	-0.17241	-0.295956	-0.0488634	0.00754016	0.25164	0.0436109	-0.00910834	0.0963301	0.108523	0.84558	0.00413509	-0.0444254	0.0526956	0.867925	0.656607	NA	NA	NA	NA	NA	NA	NA	NA	NA	NA	NA	NA	NA	NA	NA	NA	NA
C5:1-DC	Measured	FIA	NA	NA	NA	NA	NA	NA	NA	NA	NA	NA	NA	NA	NA	NA	NA	NA	NA	NA	NA	NA	NA	NA	NA	NA	NA	NA	NA	NA	NA	NA	0.00564556	-0.0468695	0.0581607	0.833897	0.804434	-0.00847528	-0.0409235	0.023973	0.61126	0.801061	-0.452945	-1.05459	0.148697	0.145765	0.450722	-0.0779652	-0.255605
C6 (C4:1-DC)	Measured	FIA	-0.0240581	-0.0532539	0.00513773	0.109878	0.997746	-0.0181692	-0.0367561	0.000417754	0.0601445	0.507007	-0.256162	-0.68539	0.173066	0.24528	0.590358	-0.062471	-0.190774	0.0658322	0.342542	0.446334	0.017658	-0.0358299	0.0711459	0.519288	0.84558	0.0094537	-0.037793	0.0567005	0.696105	0.59375	-0.0403839	-0.0927229	0.011955	0.136188	0.613844	-0.0263393	-0.055833	0.00315444	0.0870304	0.770887	-0.502142	-1.11157	0.107284	0.112049	0.38502	0.0961586	-0.083882
C6:1	Measured	FIA	-0.0130078	-0.0435354	0.0175198	0.405901	0.997746	-0.00629516	-0.0277005	0.0151101	0.566493	0.647583	-0.112548	-0.559418	0.334322	0.622796	0.731974	0.0764115	-0.0560486	0.208872	0.261281	0.411944	0.00979342	-0.0456352	0.0652221	0.729947	0.853259	-0.0123304	-0.0636334	0.0389727	0.639039	0.577925	0.000471982	-0.0563489	0.0572928	0.98707	0.835857	-0.0241231	-0.0539994	0.00575313	0.120688	0.770887	-0.353107	-1.00998	0.303762	0.296673	0.607066	-0.101012	-0.292576
C7-DC	Measured	FIA	NA	NA	NA	NA	NA	NA	NA	NA	NA	NA	NA	NA	NA	NA	NA	NA	NA	NA	NA	NA	NA	NA	NA	NA	NA	NA	NA	NA	NA	NA	NA	NA	NA	NA	NA	NA	NA	NA	NA	NA	NA	NA	NA	NA	NA	NA	NA
C8	Measured	FIA	NA	NA	NA	NA	NA	NA	NA	NA	NA	NA	NA	NA	NA	NA	NA	NA	NA	NA	NA	NA	NA	NA	NA	NA	NA	NA	NA	NA	NA	NA	NA	NA	NA	NA	NA	NA	NA	NA	NA	NA	NA	NA	NA	NA	NA	NA	NA
C9	Measured	FIA	NA	NA	NA	NA	NA	NA	NA	NA	NA	NA	NA	NA	NA	NA	NA	NA	NA	NA	NA	NA	NA	NA	NA	NA	NA	NA	NA	NA	NA	NA	NA	NA	NA	NA	NA	NA	NA	NA	NA	NA	NA	NA	NA	NA	NA	NA	NA
C10	Measured	FIA	NA	NA	NA	NA	NA	NA	NA	NA	NA	NA	NA	NA	NA	NA	NA	NA	NA	NA	NA	NA	NA	NA	NA	NA	NA	NA	NA	NA	NA	NA	NA	NA	NA	NA	NA	NA	NA	NA	NA	NA	NA	NA	NA	NA	NA	NA	NA
C10:1	Measured	FIA	NA	NA	NA	NA	NA	NA	NA	NA	NA	NA	NA	NA	NA	NA	NA	NA	NA	NA	NA	NA	NA	NA	NA	NA	NA	NA	NA	NA	NA	NA	NA	NA	NA	NA	NA	NA	NA	NA	NA	NA	NA	NA	NA	NA	NA	NA	NA
C10:2	Measured	FIA	NA	NA	NA	NA	NA	NA	NA	NA	NA	NA	NA	NA	NA	NA	NA	NA	NA	NA	NA	NA	NA	NA	NA	NA	NA	NA	NA	NA	NA	NA	NA	NA	NA	NA	NA	NA	NA	NA	NA	NA	NA	NA	NA	NA	NA	NA	NA
C12	Measured	FIA	-0.00426672	-0.0306367	0.0221033	0.751899	0.997746	-0.00294629	-0.0218237	0.0159311	0.760739	0.745401	-0.00431413	-0.389555	0.380926	0.982539	0.800653	-0.158783	-0.268747	-0.0488182	0.00576459	0.25164	-0.00612519	-0.0538589	0.0416085	0.802012	0.868844	-0.0367846	-0.0792706	0.00570146	0.0940873	0.202903	-0.00138889	-0.0571109	0.0543331	0.961214	0.835739	-0.0214641	-0.0549905	0.0120624	0.216178	0.770887	0.266937	-0.379873	0.913747	0.422074	0.666948	-0.0224245	-0.212011
C12-DC	Measured	FIA	NA	NA	NA	NA	NA	NA	NA	NA	NA	NA	NA	NA	NA	NA	NA	NA	NA	NA	NA	NA	NA	NA	NA	NA	NA	NA	NA	NA	NA	NA	NA	NA	NA	NA	NA	NA	NA	NA	NA	NA	NA	NA	NA	NA	NA	NA	NA
C12:1	Measured	FIA	-0.0232145	-0.0507517	0.00432271	0.102038	0.997746	0.00282558	-0.0158536	0.0215047	0.767885	0.749657	0.0457417	-0.362398	0.453882	0.826645	0.781352	-0.102625	-0.222442	0.0171915	0.0967495	0.305103	-0.0256736	-0.0759915	0.0246443	0.320039	0.84558	-0.0223299	-0.0663012	0.0216413	0.322956	0.414762	NA	NA	NA	NA	NA	NA	NA	NA	NA	NA	NA	NA	NA	NA	NA	NA	NA
C14	Measured	FIA	-0.0127604	-0.0381324	0.0126116	0.326968	0.997746	-0.0126795	-0.030884	0.00552506	0.177314	0.509414	0.0199547	-0.352511	0.39242	0.916611	0.781352	-0.126457	-0.234326	-0.0185882	0.02395	0.25164	-0.00529376	-0.0514507	0.0408632	0.822665	0.868844	-0.0437104	-0.0843664	-0.00305438	0.0386326	0.147209	0.00513414	-0.047497	0.0577653	0.849078	0.813542	-0.0169512	-0.050344	0.0164416	0.325208	0.770887	0.427279	-0.177007	1.03157	0.171385	0.467595	-0.0191672	-0.198309
C14:1	Measured	FIA	-0.0187143	-0.0456025	0.00817396	0.176002	0.997746	-0.011381	-0.0299268	0.0071647	0.233787	0.511059	0.0500191	-0.34656	0.446599	0.805327	0.778425	-0.0938305	-0.210476	0.0228149	0.118473	0.31144	0.00509741	-0.0440644	0.0542592	0.839431	0.868844	-0.0378294	-0.0811313	0.0054726	0.0912136	0.198579	-0.00595876	-0.0542838	0.0423663	0.809931	0.799359	-0.0226791	-0.0522273	0.00686908	0.139641	0.770887	0.251955	-0.308667	0.812576	0.382233	0.646736	-0.00588257	-0.170458
C14:1-OH	Measured	FIA	-0.0139613	-0.041329	0.0134063	0.320121	0.997746	-0.0164694	-0.0356071	0.00266818	0.0968535	0.507007	-0.00695972	-0.408808	0.394888	0.972998	0.800653	-0.0489768	-0.168351	0.0703972	0.423486	0.477215	-0.0131785	-0.0629119	0.0365549	0.604816	0.853259	-0.04854	-0.095039	-0.00204104	0.0444619	0.158808	0.0130307	-0.0419925	0.068054	0.644363	0.703617	-0.0172713	-0.0500846	0.0155419	0.307882	0.770887	0.0610593	-0.582469	0.704587	0.853156	0.807062	-0.00530938	-0.192967
C14:2	Measured	FIA	NA	NA	NA	NA	NA	NA	NA	NA	NA	NA	NA	NA	NA	NA	NA	NA	NA	NA	NA	NA	NA	NA	NA	NA	NA	NA	NA	NA	NA	NA	NA	NA	NA	NA	NA	NA	NA	NA	NA	NA	NA	NA	NA	NA	NA	NA	NA
C14:2-OH	Measured	FIA	NA	NA	NA	NA	NA	NA	NA	NA	NA	NA	NA	NA	NA	NA	NA	NA	NA	NA	NA	NA	NA	NA	NA	NA	NA	NA	NA	NA	NA	NA	NA	NA	NA	NA	NA	NA	NA	NA	NA	NA	NA	NA	NA	NA	NA	NA	NA
C16	Measured	FIA	-0.0262826	-0.0542302	0.00166497	0.0686663	0.997746	-0.0107492	-0.030014	0.00851557	0.278499	0.522462	0.100944	-0.314378	0.516267	0.634992	0.731974	-0.105871	-0.22787	0.0161284	0.0925017	0.300507	0.00648256	-0.0450454	0.0580105	0.80581	0.868844	-0.0431766	-0.0882509	0.00189772	0.0645651	0.167718	-0.0148476	-0.0587795	0.0290842	0.510476	0.656474	-0.0179142	-0.044112	0.00828365	0.18705	0.770887	-0.0888976	-0.603369	0.425574	0.736148	0.781916	-0.103055	-0.250701
C16-OH	Measured	FIA	NA	NA	NA	NA	NA	NA	NA	NA	NA	NA	NA	NA	NA	NA	NA	NA	NA	NA	NA	NA	NA	NA	NA	NA	NA	NA	NA	NA	NA	NA	NA	NA	NA	NA	NA	NA	NA	NA	NA	NA	NA	NA	NA	NA	NA	NA	NA
C16:1	Measured	FIA	-0.0137025	-0.0395319	0.012127	0.301301	0.997746	-0.00765665	-0.0257798	0.0104665	0.410928	0.572507	0.0428504	-0.336482	0.422183	0.825292	0.781352	-0.110592	-0.221336	0.000153177	0.0534872	0.25164	-0.00497941	-0.0519994	0.0420406	0.836052	0.868844	-0.0481376	-0.0885812	-0.00769406	0.0224955	0.138835	0.00119991	-0.0458568	0.0482566	0.960321	0.835739	-0.00905519	-0.0376958	0.0195855	0.538669	0.801061	0.20184	-0.34503	0.74871	0.472507	0.683444	-0.0390397	-0.198889
C16:1-OH	Measured	FIA	-0.0153448	-0.0451232	0.0144336	0.31528	0.997746	-0.0123015	-0.0314532	0.00685017	0.212934	0.511059	0.0287701	-0.408488	0.466028	0.897684	0.781352	-0.130423	-0.257924	-0.00292106	0.0480507	0.25164	0.00316595	-0.0510334	0.0573653	0.909112	0.875414	-0.0473058	-0.0942203	-0.000391359	0.052005	0.161455	-0.0204405	-0.0688749	0.0279938	0.411724	0.629609	-0.0248701	-0.052802	0.00306177	0.0879449	0.770887	-0.398126	-0.95736	0.161107	0.168526	0.467595	-0.0165776	-0.18241
C16:2	Measured	FIA	NA	NA	NA	NA	NA	NA	NA	NA	NA	NA	NA	NA	NA	NA	NA	NA	NA	NA	NA	NA	NA	NA	NA	NA	NA	NA	NA	NA	NA	NA	-0.000528588	-0.0504697	0.0494126	0.983524	0.835739	-0.0220051	-0.0519465	0.00793636	0.156818	0.770887	0.178664	-0.402556	0.759884	0.54933	0.717712	-0.0617763	-0.230988
C16:2-OH	Measured	FIA	NA	NA	NA	NA	NA	NA	NA	NA	NA	NA	NA	NA	NA	NA	NA	NA	NA	NA	NA	NA	NA	NA	NA	NA	NA	NA	NA	NA	NA	NA	0.0045648	-0.0473873	0.0565169	0.863902	0.817842	-0.0182744	-0.0454936	0.00894478	0.195029	0.770887	0.0095508	-0.59722	0.616322	0.9755	0.834964	-0.0366656	-0.21329
C18	Measured	FIA	-0.0322863	-0.0603309	-0.00424167	0.0265228	0.997746	-0.0106701	-0.0292827	0.00794245	0.265659	0.522462	-0.0416377	-0.462698	0.379423	0.846766	0.781352	-0.0840185	-0.208351	0.0403145	0.188782	0.365988	0.00863947	-0.0435311	0.06081	0.746276	0.857342	0.00136408	-0.0421472	0.0448754	0.951178	0.664933	-0.0366501	-0.0834922	0.0101921	0.130883	0.613844	-0.0208336	-0.0479181	0.00625096	0.1388	0.770887	-0.577013	-1.11431	-0.0397167	0.0398876	0.276472	-0.068566	-0.230376
C18:1	Measured	FIA	-0.0240644	-0.0512556	0.00312675	0.0863156	0.997746	-0.00920425	-0.0280083	0.00959978	0.341223	0.533776	0.0860861	-0.317254	0.489426	0.676731	0.743865	-0.115555	-0.233484	0.00237467	0.0580335	0.25164	-3.27596e-05	-0.0500766	0.0500111	0.998979	0.88811	-0.0330485	-0.0768659	0.0107689	0.143759	0.260445	-0.00872087	-0.0541906	0.0367489	0.708429	0.740925	-0.0165588	-0.0444214	0.0113038	0.250372	0.770887	0.0992988	-0.431657	0.630255	0.715361	0.77462	-0.0966855	-0.24954
C18:1-OH	Measured	FIA	NA	NA	NA	NA	NA	NA	NA	NA	NA	NA	NA	NA	NA	NA	NA	NA	NA	NA	NA	NA	NA	NA	NA	NA	NA	NA	NA	NA	NA	NA	NA	NA	NA	NA	NA	NA	NA	NA	NA	NA	NA	NA	NA	NA	NA	NA	NA
C18:2	Measured	FIA	-0.0253232	-0.0552778	0.00463128	0.101094	0.997746	-0.00680699	-0.0280022	0.0143883	0.531441	0.6235	0.18728	-0.255121	0.629681	0.408951	0.661586	-0.106692	-0.237219	0.0238349	0.112725	0.31144	0.00700546	-0.0480249	0.0620358	0.80355	0.868844	-0.0166121	-0.0667902	0.0335661	0.518516	0.524466	-0.00703526	-0.0585532	0.0444827	0.789969	0.79849	-0.0222944	-0.0520624	0.00747354	0.149245	0.770887	0.154732	-0.445813	0.755276	0.615584	0.741073	-0.0845263	-0.258577
Trigonelline	Measured	LC	0.00998635	-0.0164639	0.0364366	0.461276	0.975129	-0.00626565	-0.024174	0.0116427	0.495519	0.966964	0.0803749	-0.306653	0.467403	0.684974	0.491931	-0.00603884	-0.121533	0.109455	0.918608	0.992791	0.00240026	-0.0456146	0.0504151	0.922172	0.86052	0.000993661	-0.0400704	0.0420577	0.962306	0.992626	0.017209	-0.0381832	0.0726012	0.54509	0.270572	-0.00842832	-0.0372858	0.0204292	0.569937	0.846321	-0.0655867	-0.714313	0.583139	0.843655	0.909611	-0.110675	-0.297587
TMAO	Measured	LC	-0.0103604	-0.0374885	0.0167677	0.456141	0.975129	0.00937477	-0.00832844	0.027078	0.30348	0.93292	-0.308229	-0.700325	0.0838665	0.126968	0.449888	-0.07675	-0.19413	0.0406295	0.203368	0.717227	-0.0510374	-0.0991208	-0.00295402	0.0403988	0.496356	0.0304593	-0.0146926	0.0756113	0.190351	0.686918	0.00290655	-0.0415293	0.0473424	0.898457	0.303539	0.0174346	-0.00887022	0.0437394	0.200694	0.846321	0.16865	-0.34836	0.68566	0.525253	0.764779	0.0234257	-0.127727
Ala	Measured	LC	0.000771846	-0.0316149	0.0331585	0.96285	0.975129	-0.018154	-0.0393194	0.0030114	0.0979422	0.836692	0.146949	-0.324929	0.618826	0.543197	0.491931	-0.103841	-0.243149	0.0354678	0.147588	0.658871	0.00981907	-0.0487581	0.0683963	0.743283	0.854498	-0.0239389	-0.074463	0.0265852	0.356216	0.821275	0.00920869	-0.0510484	0.0694658	0.765666	0.282502	-0.0196191	-0.0519908	0.0127526	0.241265	0.846321	-0.489724	-1.18189	0.20244	0.171121	0.621696	-0.172335	-0.372498
Arg	Measured	LC	-0.00621737	-0.0349163	0.0224816	0.672158	0.975129	0.000704487	-0.018165	0.0195739	0.94191	0.996121	0.169885	-0.248065	0.587835	0.427788	0.482205	-0.0424078	-0.167154	0.0823384	0.506966	0.952622	-0.01958	-0.0714104	0.0322503	0.461017	0.781759	-0.0212633	-0.0631602	0.0206336	0.323256	0.810832	0.0192192	-0.0308862	0.0693246	0.455381	0.270572	-0.00386235	-0.0336575	0.0259328	0.800625	0.846321	-0.118586	-0.705799	0.468628	0.693778	0.874771	-0.171804	-0.337112
Asn	Measured	LC	-0.00658816	-0.0360454	0.0228691	0.662207	0.975129	0.00317132	-0.0161515	0.0224941	0.748816	0.968566	0.199982	-0.228553	0.628516	0.362877	0.461638	0.0258358	-0.102424	0.154096	0.693945	0.976227	-0.0305147	-0.0835014	0.0224721	0.26208	0.780535	-0.0242296	-0.0692382	0.0207791	0.294952	0.78971	0.025887	-0.0244943	0.0762683	0.31831	0.270572	-0.00321691	-0.0334246	0.0269908	0.835628	0.846321	0.0676491	-0.525753	0.661051	0.824021	0.909611	-0.14172	-0.310688
Asp	Measured	LC	0.0171873	-0.0178067	0.0521814	0.338368	0.975129	0.0171864	-0.0037846	0.0381573	0.113469	0.836692	0.154933	-0.357668	0.667534	0.555105	0.491931	0.043681	-0.109183	0.196545	0.576861	0.952622	-0.0325167	-0.0958169	0.0307835	0.316784	0.780535	-0.0716262	-0.128201	-0.0150511	0.0154567	0.320726	0.06019	-0.00276188	0.123142	0.0662498	0.270572	-0.015713	-0.0491932	0.0177672	0.362664	0.846321	0.746335	0.0142869	1.47838	0.0506471	0.331154	-0.157792	-0.374842
Cys	Measured	LC	0.013116	-0.0174534	0.0436854	0.402665	0.975129	-0.00214414	-0.0210151	0.0167268	0.82453	0.978318	0.456436	0.018576	0.894297	0.0440324	0.443673	-0.00727914	-0.140879	0.126321	0.9152	0.992791	-0.0106086	-0.0661097	0.0448925	0.708836	0.842812	-0.0286379	-0.0771292	0.0198535	0.250943	0.7868	0.0271097	-0.0242705	0.0784898	0.305599	0.270572	-0.0170585	-0.0494126	0.0152956	0.307073	0.846321	0.181662	-0.422171	0.785496	0.557839	0.764779	-0.195802	-0.364638
Gln	Measured	LC	-0.0179526	-0.0451555	0.00925023	0.199228	0.934909	0.00279741	-0.0150762	0.020671	0.760092	0.968566	-0.112097	-0.512352	0.288158	0.584453	0.491931	-0.0801517	-0.198513	0.0382097	0.187861	0.717227	-0.0524797	-0.100952	-0.00400771	0.0366468	0.496356	-0.0322389	-0.0751787	0.0107008	0.145566	0.635896	-0.0498937	-0.104153	0.0043657	0.0769844	0.270572	-0.0147805	-0.0441998	0.0146387	0.330153	0.846321	-1.10232	-1.68561	-0.519031	0.000493557	0.0209762	0.00127977	-0.188791
Glu	Measured	LC	0.0115152	-0.0221359	0.0451663	0.504176	0.975129	0.0185637	-0.00189897	0.0390264	0.0804585	0.836692	0.349785	-0.137349	0.836919	0.162847	0.449888	0.0266859	-0.120073	0.173444	0.722401	0.98591	-0.0160317	-0.0769959	0.0449325	0.607559	0.798018	-0.0753106	-0.129893	-0.0207279	0.0085619	0.320726	0.0509519	-0.0163833	0.118287	0.143759	0.270572	-0.0063882	-0.0418061	0.0290297	0.725393	0.846321	-0.0733161	-0.87488	0.728248	0.858384	0.909611	-0.111549	-0.343426
Gly	Measured	LC	-0.000849815	-0.0304641	0.0287645	0.955275	0.975129	-0.00203811	-0.0213554	0.0172792	0.836874	0.978318	0.383975	-0.0409147	0.808866	0.0799847	0.443673	-0.00608265	-0.134996	0.122831	0.926528	0.992791	-0.0190278	-0.072476	0.0344205	0.48717	0.781759	-0.0316717	-0.0780725	0.014729	0.185227	0.686918	0.0120902	-0.0501576	0.074338	0.704909	0.281251	-0.0125149	-0.0477789	0.022749	0.490351	0.846321	-0.160691	-0.887238	0.565855	0.666356	0.87157	-0.243005	-0.445218
His	Measured	LC	-0.0205607	-0.0514623	0.0103409	0.195606	0.934909	0.00600561	-0.0153821	0.0273933	0.584121	0.966964	-0.293544	-0.744921	0.157833	0.205797	0.449888	-0.0539568	-0.189303	0.0813892	0.43669	0.952622	-0.0532226	-0.108579	0.00213406	0.0628114	0.578795	-0.00547957	-0.0577428	0.0467836	0.837774	0.970649	-0.01203	-0.0796943	0.0556342	0.728823	0.281251	-0.00365138	-0.0408214	0.0335186	0.848208	0.846321	-0.980555	-1.72784	-0.233266	0.0128504	0.181195	-0.193095	-0.417957
Ile	Measured	LC	-0.0109909	-0.0384745	0.0164927	0.435261	0.975129	-0.00120782	-0.0202055	0.0177898	0.901249	0.996121	0.133517	-0.268195	0.535229	0.516464	0.491931	-0.020667	-0.140648	0.0993142	0.736463	0.98591	-0.0231077	-0.0727859	0.0265705	0.364432	0.780535	-0.00867485	-0.0512843	0.0339346	0.69107	0.965179	0.0236886	-0.0275886	0.0749657	0.369178	0.270572	-0.00719139	-0.0372076	0.0228248	0.640977	0.846321	-0.213993	-0.814513	0.386528	0.487855	0.764779	-0.148163	-0.319589
Leu	Measured	LC	-0.00691231	-0.0355429	0.0217183	0.637245	0.975129	0.00250707	-0.0172746	0.0222887	0.804673	0.978318	0.130666	-0.287001	0.548334	0.541345	0.491931	-0.0330122	-0.157615	0.0915904	0.604874	0.953165	-0.0267561	-0.0783346	0.0248224	0.312073	0.780535	-0.0110733	-0.0550479	0.0329013	0.623153	0.923971	0.0222958	-0.028238	0.0728296	0.390934	0.270572	-0.00436717	-0.0348812	0.0261469	0.780401	0.846321	-0.264763	-0.854678	0.325152	0.38287	0.756836	-0.148422	-0.317101
Lys	Measured	LC	-0.019135	-0.0490552	0.0107852	0.213357	0.934909	-0.00706759	-0.0269817	0.0128466	0.489367	0.966964	-0.0373385	-0.478009	0.403332	0.868483	0.523667	-0.0105449	-0.141933	0.120843	0.875367	0.992791	-0.0241969	-0.0785924	0.0301985	0.385658	0.780535	-0.00557334	-0.0515988	0.0404521	0.813079	0.970649	0.0163646	-0.0430838	0.0758131	0.5917	0.27507	-0.00513926	-0.0372223	0.0269437	0.755035	0.846321	-0.621638	-1.29795	0.0546718	0.0771027	0.41169	-0.158112	-0.356657
Met	Measured	LC	-0.0104616	-0.0380496	0.0171264	0.459318	0.975129	-0.00417581	-0.0232005	0.0148488	0.66859	0.966964	0.0348742	-0.369127	0.438875	0.866037	0.523667	-0.0262083	-0.146556	0.0941397	0.670551	0.959581	-0.0319893	-0.0816256	0.0176469	0.209873	0.780535	0.00298892	-0.0402609	0.0462387	0.89264	0.977564	0.0201834	-0.0263413	0.0667081	0.39886	0.270572	-0.00506019	-0.0344274	0.0243071	0.737183	0.846321	-0.194076	-0.738466	0.350313	0.487663	0.764779	-0.150212	-0.304595
Phe	Measured	LC	0.00220471	-0.0299153	0.0343247	0.89329	0.975129	0.00634461	-0.0146249	0.0273141	0.5554	0.966964	0.119573	-0.348785	0.587931	0.618053	0.491931	-0.0417643	-0.181331	0.0978027	0.559039	0.952622	-0.0309857	-0.0887598	0.0267884	0.296056	0.780535	-0.0391805	-0.0901006	0.0117396	0.135967	0.62696	0.0204771	-0.0338527	0.0748069	0.463219	0.270572	-0.00674507	-0.037664	0.0241738	0.671047	0.846321	-0.244279	-0.878517	0.389959	0.453538	0.764779	-0.133918	-0.316368
Pro	Measured	LC	-0.0112468	-0.0382187	0.0157251	0.41598	0.975129	-0.000165224	-0.0187731	0.0184426	0.986173	0.996121	0.0857716	-0.309123	0.480666	0.671361	0.491931	0.00938158	-0.108461	0.127224	0.876363	0.992791	-0.0285678	-0.0772006	0.020065	0.252719	0.780535	0.00803272	-0.0340373	0.0501027	0.709349	0.965179	0.0314384	-0.0167924	0.0796692	0.206768	0.270572	-0.00266248	-0.0293435	0.0240186	0.845837	0.846321	-0.126119	-0.696603	0.444366	0.666495	0.87157	-0.142611	-0.304885
Ser	Measured	LC	-0.00401989	-0.0392105	0.0311708	0.823362	0.975129	-0.0087301	-0.0314106	0.0139504	0.453546	0.966964	0.32523	-0.184213	0.834673	0.214161	0.449888	0.0497745	-0.103108	0.202657	0.525058	0.952622	-0.0499695	-0.112813	0.0128742	0.122717	0.780535	-0.0563669	-0.114	0.0012666	0.0592766	0.462135	0.0233002	-0.0483782	0.0949785	0.526692	0.270572	-0.0154888	-0.0533652	0.0223876	0.427155	0.846321	-0.246054	-1.08356	0.591452	0.567082	0.76511	-0.138027	-0.380183
Thr	Measured	LC	-0.00667464	-0.0446902	0.0313409	0.731574	0.975129	0.0128395	-0.012831	0.03851	0.330871	0.946201	0.400653	-0.148431	0.949736	0.156218	0.449888	0.0550354	-0.110166	0.220237	0.515493	0.952622	-0.0717133	-0.138909	-0.00451802	0.0393426	0.496356	-0.0593084	-0.121912	0.00329552	0.0674896	0.462135	0.00860858	-0.0544435	0.0716606	0.790011	0.28401	-0.00547396	-0.0460926	0.0351446	0.79291	0.846321	-0.251667	-0.985358	0.482024	0.50421	0.764779	-0.217149	-0.424105
Trp	Measured	LC	-0.020487	-0.053847	0.0128731	0.231954	0.934909	-0.000732029	-0.0211402	0.0196762	0.944186	0.996121	0.174562	-0.315155	0.66428	0.486619	0.491931	-0.0408381	-0.187003	0.105327	0.585346	0.952622	-0.0137678	-0.0745685	0.047033	0.658266	0.798456	-0.0423665	-0.0963298	0.0115968	0.128307	0.626439	0.016231	-0.0371475	0.0696095	0.553638	0.270572	-0.0158727	-0.0452689	0.0135235	0.295696	0.846321	-0.343088	-0.961756	0.27558	0.281814	0.693783	-0.119975	-0.299479
Tyr	Measured	LC	-0.0180202	-0.0494524	0.013412	0.264215	0.95347	-0.00341005	-0.0245411	0.017721	0.752879	0.968566	-0.145832	-0.60704	0.315376	0.537036	0.491931	-0.0243811	-0.162096	0.113334	0.729425	0.98591	-0.0315221	-0.0884338	0.0253897	0.280631	0.780535	-0.0157136	-0.0673667	0.0359395	0.552905	0.923971	0.000843877	-0.0570993	0.0587871	0.977331	0.326256	-0.0118775	-0.044361	0.0206059	0.477372	0.846321	-0.854492	-1.49226	-0.21672	0.0111685	0.181195	-0.120179	-0.314842
Val	Measured	LC	-0.0014151	-0.0308394	0.0280092	0.925117	0.975129	0.00945525	-0.011125	0.0300355	0.371469	0.946201	0.178709	-0.249304	0.606721	0.41537	0.479913	-0.0183936	-0.146433	0.109646	0.778942	0.992791	-0.0293065	-0.0822072	0.0235942	0.280531	0.780535	-0.016725	-0.0628175	0.0293674	0.479297	0.923971	0.0212253	-0.0337065	0.0761571	0.452092	0.270572	0.000118098	-0.0323109	0.0325471	0.994337	0.882039	-0.288887	-0.929091	0.351318	0.380322	0.756836	-0.0877303	-0.274252
1-Met-His	Measured	LC	-0.02122	-0.0471147	0.00467461	0.111825	0.934909	-0.000561188	-0.0188748	0.0177524	0.952308	0.996121	-0.230273	-0.610826	0.15028	0.238824	0.461638	-0.136627	-0.247373	-0.0258821	0.0176667	0.209476	-0.0309071	-0.0780118	0.0161975	0.201815	0.780535	0.000519165	-0.0435458	0.0445841	0.981642	0.992626	-0.0166435	-0.0574081	0.024121	0.427025	0.270572	-0.00635719	-0.031152	0.0184376	0.617809	0.846321	-0.206516	-0.68214	0.269109	0.398452	0.764779	-0.0973638	-0.234537
3-Met-His	Measured	LC	-0.0249444	-0.0505074	0.000618636	0.0590607	0.817006	-0.00756714	-0.0242027	0.00906846	0.3762	0.946201	-0.459688	-0.828298	-0.0910788	0.0165102	0.276603	-0.108495	-0.21978	0.00279053	0.0592838	0.365173	-0.0304952	-0.0772782	0.0162877	0.204753	0.780535	0.0484002	0.00784569	0.0889547	0.0221467	0.367635	-0.0241582	-0.0712954	0.022979	0.319537	0.270572	0.0110881	-0.0171697	0.0393459	0.44596	0.846321	-0.387789	-0.93367	0.158092	0.169423	0.621696	-0.0726913	-0.233465
5-AVA	Measured	LC	-0.00740691	-0.0361088	0.021295	0.614265	0.975129	0.00445639	-0.0163209	0.0252337	0.675709	0.966964	0.00795748	-0.411717	0.427631	0.970439	0.546942	-0.132075	-0.254121	-0.0100286	0.0367333	0.32294	-0.0035956	-0.0556094	0.0484182	0.892535	0.854498	0.0206205	-0.0258786	0.0671195	0.387685	0.832876	0.0477348	-0.00612311	0.101593	0.087961	0.270572	0.0310532	-0.0040016	0.066108	0.0895217	0.846321	0.354124	-0.284947	0.993195	0.282189	0.693783	-0.0606261	-0.248235
AABA	Measured	LC	-0.0143725	-0.0450459	0.0163009	0.360933	0.975129	-0.0261392	-0.0459855	-0.00629289	0.0123003	0.529275	0.197687	-0.250408	0.645783	0.389564	0.461638	-0.0444964	-0.17834	0.0893472	0.516363	0.952622	-0.00707595	-0.0628335	0.0486816	0.804149	0.854498	-0.0276676	-0.078595	0.0232598	0.290575	0.78971	0.0107453	-0.0498556	0.0713461	0.729524	0.281251	-0.0550792	-0.0821317	-0.0280268	0.000246102	0.0185561	-0.0621406	-0.770326	0.646045	0.864085	0.909611	-0.0957922	-0.300743
Ac-Orn	Measured	LC	0.017425	-0.0150072	0.0498572	0.295205	0.975129	0.00486691	-0.0175473	0.0272811	0.671939	0.966964	0.213166	-0.261255	0.687588	0.380907	0.461638	0.196611	0.060608	0.332613	0.00571009	0.187654	-0.046527	-0.104785	0.0117309	0.121101	0.780535	-0.0519827	-0.106426	0.0024608	0.0654132	0.462135	0.0229892	-0.0498375	0.0958159	0.538668	0.270572	0.0191165	-0.0220701	0.0603032	0.367934	0.846321	0.125903	-0.726755	0.978561	0.773358	0.909611	-0.119238	-0.365993
ADMA	Measured	LC	-0.0118373	-0.0377718	0.0140972	0.373448	0.975129	0.00318484	-0.0144193	0.020789	0.724143	0.968566	0.244276	-0.132665	0.621218	0.207379	0.449888	-0.0389302	-0.152049	0.0741884	0.501743	0.952622	0.0131684	-0.0338997	0.0602364	0.584844	0.798018	0.0119547	-0.0290363	0.0529458	0.569392	0.923971	0.0155184	-0.0434704	0.0745072	0.60819	0.27507	-0.0185823	-0.053268	0.0161035	0.299444	0.846321	-0.253684	-0.94086	0.433493	0.472404	0.764779	-0.0963409	-0.296003
alpha-AAA	Measured	LC	-0.00358192	-0.0359658	0.0288019	0.828875	0.975129	0.00228625	-0.0185285	0.023101	0.83028	0.978318	0.310174	-0.15832	0.778667	0.197807	0.449888	-0.0532411	-0.193813	0.0873308	0.459865	0.952622	0.00680235	-0.0518033	0.065408	0.820568	0.854498	-0.0749521	-0.125673	-0.0242315	0.0050154	0.320726	0.0235929	-0.033142	0.0803278	0.418565	0.270572	-0.0194047	-0.0486049	0.00979552	0.199531	0.846321	0.384607	-0.274044	1.04326	0.257379	0.683664	-0.0916381	-0.284408
Anserine	Measured	LC	-0.0376434	-0.0724019	-0.00288494	0.0365929	0.614325	-0.0185706	-0.0409045	0.00376337	0.108404	0.836692	-0.263185	-0.7806	0.254231	0.321527	0.461638	-0.108164	-0.261645	0.0453178	0.170698	0.708398	-0.041115	-0.105035	0.0228053	0.210752	0.780535	0.0218037	-0.0343495	0.0779568	0.449157	0.90927	-0.0202987	-0.0897883	0.0491909	0.569297	0.270572	-0.0120115	-0.0536712	0.0296482	0.574874	0.846321	-0.472394	-1.27656	0.331775	0.254572	0.683664	-0.130608	-0.365326
BABA	Measured	LC	-0.0121168	-0.0430157	0.0187821	0.444197	0.975129	-0.0134626	-0.0342346	0.00730936	0.208889	0.869409	-0.248005	-0.697688	0.201678	0.282677	0.461638	0.0606173	-0.0737473	0.194982	0.378987	0.925175	-0.00414114	-0.0602417	0.0519594	0.885296	0.854498	-0.0142723	-0.0662571	0.0377126	0.59219	0.923971	NA	NA	NA	NA	NA	NA	NA	NA	NA	NA	NA	NA	NA	NA	NA	NA	NA
Betaine	Measured	LC	-0.00861749	-0.0395709	0.0223359	0.586681	0.975129	-0.00774002	-0.0274688	0.0119888	0.444949	0.966964	-0.539506	-0.977954	-0.101059	0.0179553	0.276603	0.0353334	-0.0994388	0.170106	0.608647	0.953165	-0.0193452	-0.0753125	0.0366222	0.499889	0.781759	0.0462264	-0.00304322	0.095496	0.0701111	0.462135	-0.0160277	-0.075954	0.0438987	0.602243	0.27507	0.019841	-0.0144647	0.0541468	0.263117	0.846321	-1.14507	-1.7779	-0.512233	0.000806734	0.0228575	0.0733919	-0.130181
c4-OH-Pro	Measured	LC	-0.0200444	-0.0493495	0.00926063	0.183501	0.934909	-0.00828852	-0.0278223	0.0112452	0.408905	0.966964	0.0458454	-0.386271	0.477962	0.835754	0.523667	-0.005917	-0.134778	0.122944	0.928494	0.992791	0.00777269	-0.0457769	0.0613223	0.776705	0.854498	0.0201272	-0.0290709	0.0693253	0.425325	0.88255	0.0198863	-0.0370395	0.0768121	0.496416	0.270572	-0.00162923	-0.0350917	0.0318333	0.924409	0.846321	-0.0384756	-0.705913	0.628962	0.910453	0.910453	-0.00584281	-0.200433
Carnosine	Measured	LC	-0.0185666	-0.0459152	0.00878205	0.186761	0.934909	-0.0125374	-0.0300814	0.00500668	0.166474	0.836692	-0.18342	-0.584902	0.218062	0.373003	0.461638	-0.163139	-0.278453	-0.0478251	0.00678266	0.187654	-0.0256238	-0.0753263	0.0240787	0.315052	0.780535	-0.0118175	-0.0564664	0.0328313	0.605542	0.923971	-0.0320248	-0.0879042	0.0238546	0.266204	0.270572	-0.00342999	-0.0372224	0.0303624	0.843226	0.846321	-0.353263	-1.00654	0.300011	0.293838	0.693783	-0.0785315	-0.269789
Cit	Measured	LC	-0.000540671	-0.0270851	0.0260037	0.968246	0.975129	0.00461803	-0.0133093	0.0225454	0.615492	0.966964	-0.0511963	-0.43862	0.336227	0.79624	0.51829	-0.0443396	-0.159522	0.0708429	0.45257	0.952622	-0.0290373	-0.0766923	0.0186177	0.235589	0.780535	0.00455676	-0.0377843	0.0468978	0.833545	0.970649	-0.0035493	-0.051168	0.0440694	0.884386	0.302429	0.00251824	-0.0243898	0.0294262	0.855306	0.846321	0.254161	-0.29789	0.806211	0.370803	0.756836	-0.0788532	-0.239631
Creatinine	Measured	LC	0.0017473	-0.0271705	0.0306651	0.905999	0.975129	0.0047228	-0.0150239	0.0244695	0.640938	0.966964	-0.101112	-0.522837	0.320613	0.639578	0.491931	-0.158427	-0.279893	-0.036961	0.0122922	0.209476	-0.0277223	-0.0797394	0.0242948	0.29909	0.780535	-0.0443737	-0.0899848	0.00123739	0.0605943	0.462135	0.0171363	-0.028546	0.0628186	0.46533	0.270572	0.00638311	-0.0212252	0.0339914	0.652669	0.846321	-0.341511	-0.869878	0.186855	0.210555	0.621696	-0.101052	-0.255015
Cystine	Measured	LC	-0.0015728	-0.0295671	0.0264215	0.912568	0.975129	0.00294748	-0.0169503	0.0228453	0.772564	0.968566	0.188557	-0.218305	0.595419	0.366185	0.461638	0.0186509	-0.10316	0.140462	0.764812	0.992791	-0.0210544	-0.0715297	0.0294209	0.415825	0.781759	0.00927806	-0.0355459	0.054102	0.68619	0.965179	0.00882527	-0.053033	0.0706835	0.780813	0.28401	-0.00235366	-0.038668	0.0339607	0.899494	0.846321	0.268796	-0.450499	0.988091	0.467019	0.764779	-0.207673	-0.411112
DOPA	Measured	LC	0.0105338	-0.0337367	0.0548042	0.642113	0.975129	-0.011135	-0.0401246	0.0178546	0.454499	0.966964	-0.124329	-0.770987	0.522328	0.707206	0.49521	0.0238078	-0.169085	0.2167	0.809413	0.992791	-0.0856777	-0.163873	-0.00748234	0.034502	0.496356	0.00822695	-0.0709536	0.0874075	0.839215	0.970649	-0.0195337	-0.0808659	0.0417985	0.535058	0.270572	-0.00178055	-0.0386578	0.0350967	0.925036	0.846321	-0.82022	-1.50542	-0.135019	0.0225986	0.24011	0.0529556	-0.156086
HArg	Measured	LC	0.0130443	-0.0141919	0.0402804	0.35046	0.975129	0.0159838	-0.001342	0.0333097	0.0755952	0.836692	0.210687	-0.186535	0.60791	0.301388	0.461638	0.0347706	-0.0841647	0.153706	0.568111	0.952622	0.029111	-0.0200515	0.0782735	0.248956	0.780535	-0.0372929	-0.0773733	0.0027875	0.0724133	0.462135	0.000350528	-0.0531134	0.0538145	0.989794	0.326529	0.0017149	-0.0274413	0.0308711	0.908747	0.846321	-0.22699	-0.848368	0.394388	0.477035	0.764779	-0.0205923	-0.2025
HCys	Measured	LC	0.00911758	-0.0189304	0.0371655	0.525696	0.975129	-0.00858247	-0.0243354	0.00717042	0.289877	0.93292	0.00341414	-0.407049	0.413877	0.98703	0.549591	-0.00310755	-0.125486	0.119271	0.960419	0.993803	-0.00573674	-0.0565998	0.0451263	0.825557	0.854498	-0.0159619	-0.0624772	0.0305534	0.503406	0.923971	0.0270742	-0.0254208	0.0795691	0.316516	0.270572	-0.00880122	-0.0392259	0.0216234	0.573611	0.846321	-0.0574361	-0.675869	0.560997	0.856229	0.909611	-0.0549069	-0.234664
Kynurenine	Measured	LC	-0.0209625	-0.0491107	0.0071856	0.147953	0.934909	0.00288222	-0.0157551	0.0215196	0.76286	0.968566	-0.28698	-0.698564	0.124603	0.175232	0.449888	-0.152733	-0.272566	-0.0328999	0.014346	0.209476	-0.017418	-0.0688439	0.0340079	0.508527	0.781759	-0.0324705	-0.078236	0.013295	0.168693	0.681139	-0.0369682	-0.0837765	0.00984013	0.127373	0.270572	-0.00738079	-0.0354733	0.0207117	0.609169	0.846321	-0.346453	-0.897226	0.204319	0.222864	0.631449	-0.0879509	-0.249049
Met-SO	Measured	LC	-0.00327024	-0.0324027	0.0258623	0.82637	0.975129	-0.00106054	-0.0205147	0.0183936	0.915266	0.996121	0.0222146	-0.403233	0.447662	0.91872	0.530738	-0.0820704	-0.207761	0.0436201	0.203989	0.717227	-0.0302873	-0.0826439	0.0220692	0.259955	0.780535	-0.0100824	-0.0540697	0.0339048	0.65462	0.953219	0.0189601	-0.0359271	0.0738473	0.501215	0.270572	-0.00434158	-0.0378256	0.0291425	0.800578	0.846321	-0.238316	-0.878776	0.402144	0.46891	0.764779	-0.153643	-0.336806
Nitro-Tyr	Measured	LC	NA	NA	NA	NA	NA	NA	NA	NA	NA	NA	NA	NA	NA	NA	NA	NA	NA	NA	NA	NA	NA	NA	NA	NA	NA	NA	NA	NA	NA	NA	NA	NA	NA	NA	NA	NA	NA	NA	NA	NA	NA	NA	NA	NA	NA	NA	NA
Orn	Measured	LC	-0.0221174	-0.0523608	0.00812603	0.155302	0.934909	0.0150625	-0.00283657	0.0329616	0.104301	0.836692	0.144454	-0.301226	0.590134	0.526904	0.491931	0.0650895	-0.0673983	0.197577	0.338234	0.925175	-0.0544937	-0.108679	-0.000308131	0.0518536	0.546081	-0.00371417	-0.0535592	0.0461309	0.8843	0.977564	0.0430472	-0.0191744	0.105269	0.180648	0.270572	0.0180112	-0.0134105	0.0494329	0.26733	0.846321	-0.0529594	-0.791396	0.685477	0.888727	0.909611	-0.141848	-0.353869
PAG	Measured	LC	NA	NA	NA	NA	NA	NA	NA	NA	NA	NA	NA	NA	NA	NA	NA	NA	NA	NA	NA	NA	NA	NA	NA	NA	NA	NA	NA	NA	NA	NA	NA	NA	NA	NA	NA	NA	NA	NA	NA	NA	NA	NA	NA	NA	NA	NA	NA
PheAlaBetaine	Measured	LC	NA	NA	NA	NA	NA	NA	NA	NA	NA	NA	NA	NA	NA	NA	NA	NA	NA	NA	NA	NA	NA	NA	NA	NA	NA	NA	NA	NA	NA	NA	NA	NA	NA	NA	NA	NA	NA	NA	NA	NA	NA	NA	NA	NA	NA	NA	NA
ProBetaine	Measured	LC	-0.00178514	-0.0354386	0.0318684	0.917433	0.975129	-0.00586896	-0.0236725	0.0119345	0.520674	0.966964	-0.713431	-1.18167	-0.245188	0.0036573	0.169024	-0.080998	-0.226527	0.0645311	0.278308	0.824986	-0.0672456	-0.126512	-0.0079794	0.0287188	0.496356	0.0299806	-0.0213591	0.0813202	0.256239	0.7868	-0.0152455	-0.0668457	0.0363547	0.5649	0.270572	0.0174975	-0.0111656	0.0461605	0.237923	0.846321	-0.39672	-0.991894	0.198454	0.196841	0.621696	-0.000675139	-0.176854
Sarcosine	Measured	LC	-0.00638535	-0.0350967	0.022326	0.663983	0.975129	-0.0123211	-0.0297651	0.00512282	0.171371	0.836692	-0.121529	-0.54042	0.297362	0.571058	0.491931	-0.0085821	-0.133691	0.116527	0.893355	0.992791	-0.0249746	-0.0767293	0.02678	0.346842	0.780535	-0.00114737	-0.0515829	0.0492882	0.964561	0.992626	0.0354347	-0.0151707	0.0860402	0.175511	0.270572	-0.0152785	-0.0427264	0.0121693	0.281216	0.846321	-0.251904	-0.849126	0.345319	0.411981	0.764779	-0.193814	-0.361342
SDMA	Measured	LC	-0.0031805	-0.0277027	0.0213417	0.79993	0.975129	0.00399878	-0.0136425	0.02164	0.658446	0.966964	0.0231326	-0.335008	0.381273	0.899549	0.526241	-0.111478	-0.215697	-0.00726002	0.0389084	0.32294	-0.00528057	-0.0496626	0.0391014	0.81615	0.854498	-0.0103242	-0.0513533	0.0307049	0.623402	0.923971	0.0127717	-0.0283788	0.0539222	0.545489	0.270572	0.00579566	-0.0196245	0.0312158	0.657167	0.846321	0.252563	-0.224897	0.730023	0.304382	0.699256	-0.0685793	-0.20795
t4-OH-Pro	Measured	LC	-0.017367	-0.0459277	0.0111937	0.236543	0.934909	-0.00683984	-0.0254519	0.0117722	0.474152	0.966964	-0.316088	-0.731226	0.0990511	0.139191	0.449888	-0.151873	-0.27312	-0.0306263	0.0160541	0.209476	0.000308238	-0.0517954	0.0524119	0.990775	0.879981	0.000221613	-0.0466074	0.0470506	0.992626	0.992626	-0.0291367	-0.0856067	0.0273333	0.316311	0.270572	0.00140974	-0.0288638	0.0316833	0.927693	0.846321	-0.593623	-1.24033	0.0530881	0.0774946	0.41169	-0.0457783	-0.2394
Taurine	Measured	LC	0.00663526	-0.0206719	0.0339424	0.635081	0.975129	0.00889173	-0.00979682	0.0275803	0.354805	0.946201	0.324958	-0.0684436	0.718361	0.109032	0.449888	-0.0677121	-0.185895	0.050471	0.264515	0.813137	-0.0211605	-0.0704459	0.0281248	0.402346	0.780535	-0.0274766	-0.0734757	0.0185225	0.245617	0.7868	-0.0092558	-0.0606552	0.0421436	0.725481	0.281251	0.0114448	-0.0202749	0.0431645	0.483186	0.846321	-0.390926	-0.982816	0.200963	0.200901	0.621696	-0.0527513	-0.227354
TrpBetaine	Measured	LC	-0.0422139	-0.0812807	-0.00314716	0.0370075	0.614325	-0.016768	-0.0438947	0.0103588	0.230446	0.869409	-0.12226	-0.706461	0.461941	0.682674	0.491931	-0.16388	-0.334831	0.00707072	0.0635688	0.365173	0.0315479	-0.040633	0.103729	0.393973	0.780535	0.0749275	0.00918932	0.140666	0.0286377	0.396155	-0.0473422	-0.0994857	0.00480135	0.0806846	0.270572	-0.00921497	-0.0432959	0.024866	0.598815	0.846321	-0.413006	-1.02955	0.203537	0.194658	0.621696	-0.0975966	-0.278297
CA	Measured	LC	-0.0166927	-0.0452969	0.0119115	0.255813	0.95347	0.00560698	-0.0157122	0.0269262	0.608116	0.966964	-0.247753	-0.665291	0.169786	0.247984	0.461638	0.00619456	-0.119241	0.13163	0.923112	0.992791	-0.0598578	-0.110486	-0.00922931	0.0228111	0.496356	0.00895617	-0.0404588	0.0583712	0.723469	0.968515	NA	NA	NA	NA	NA	NA	NA	NA	NA	NA	NA	NA	NA	NA	NA	NA	NA
CDCA	Measured	LC	0.0144587	-0.0158818	0.0447992	0.352851	0.975129	0.0115946	-0.00822972	0.0314189	0.256215	0.924602	0.229774	-0.212814	0.672361	0.311689	0.461638	-0.0201611	-0.152826	0.112504	0.766515	0.992791	0.015225	-0.0398639	0.070314	0.589409	0.798018	0.00321659	-0.0481886	0.0546218	0.902738	0.977564	0.00825375	-0.0406811	0.0571886	0.742215	0.281251	0.00232108	-0.024619	0.0292611	0.866677	0.846321	0.273401	-0.293966	0.840769	0.349064	0.748337	0.251879	0.0990059
DCA	Measured	LC	0.00854083	-0.024246	0.0413277	0.610936	0.975129	0.0145587	-0.00860538	0.0377227	0.222814	0.869409	-0.0167581	-0.496165	0.462649	0.945533	0.539484	-0.0401849	-0.182877	0.102507	0.582373	0.952622	-0.0321958	-0.0912382	0.0268466	0.288097	0.780535	-0.00809741	-0.0642072	0.0480124	0.778115	0.970649	0.0227934	-0.0310594	0.0766462	0.410372	0.270572	0.0151996	-0.0165093	0.0469085	0.352602	0.846321	0.0869379	-0.545373	0.719249	0.788569	0.909611	0.0759055	-0.107456
GCA	Measured	LC	-0.0591232	-0.0906353	-0.0276112	0.000405058	0.0283687	-0.0245483	-0.0459513	-0.00314527	0.0282639	0.781968	-0.443792	-0.929202	0.0416174	0.0765824	0.443673	0.0566575	-0.0902079	0.203523	0.451601	0.952622	0.0273199	-0.0336682	0.088308	0.382347	0.780535	0.0152643	-0.0414768	0.0720053	0.599656	0.923971	-0.0364458	-0.0972658	0.0243742	0.245259	0.270572	-0.0268645	-0.0638848	0.0101558	0.161993	0.846321	-0.385085	-1.09685	0.326685	0.293603	0.693783	0.219685	0.0182785
GCDCA	Measured	LC	-0.0516025	-0.0803271	-0.0228779	0.000683582	0.0283687	-0.0155698	-0.0369325	0.00579295	0.158339	0.836692	-0.414617	-0.854131	0.0248966	0.0678242	0.443673	0.000503799	-0.133058	0.134066	0.994118	0.994118	-0.000743366	-0.0562692	0.0547824	0.979126	0.879981	0.0245429	-0.0257054	0.0747912	0.341659	0.810832	-0.035365	-0.0921	0.0213701	0.227026	0.270572	-0.0121522	-0.0445327	0.0202282	0.465898	0.846321	-0.664722	-1.31272	-0.0167235	0.0492867	0.331154	0.129259	-0.0634626
GDCA	Measured	LC	0.00391133	-0.0233497	0.0311723	0.77921	0.975129	0.0100434	-0.0084181	0.028505	0.290579	0.93292	-0.0898402	-0.487607	0.307927	0.659083	0.491931	0.0106376	-0.108068	0.129343	0.860981	0.992791	-0.0122338	-0.0615258	0.0370582	0.627862	0.798018	-0.0121441	-0.0577471	0.0334589	0.603338	0.923971	-0.0116797	-0.0627662	0.0394068	0.655842	0.281251	-0.00620567	-0.0369121	0.0245008	0.693944	0.846321	-0.200818	-0.796051	0.394415	0.511215	0.764779	0.0778172	-0.0951775
GLCA	Measured	LC	NA	NA	NA	NA	NA	NA	NA	NA	NA	NA	NA	NA	NA	NA	NA	NA	NA	NA	NA	NA	NA	NA	NA	NA	NA	NA	NA	NA	NA	NA	NA	NA	NA	NA	NA	NA	NA	NA	NA	NA	NA	NA	NA	NA	NA	NA	NA
GLCAS	Measured	LC	-0.0287719	-0.0614126	0.00386886	0.0875586	0.934909	0.000422123	-0.0218457	0.02269	0.970485	0.996121	-0.324879	-0.804695	0.154937	0.187917	0.449888	-0.0677788	-0.211565	0.0760072	0.358065	0.925175	-0.00830941	-0.0683499	0.0517311	0.786832	0.854498	0.00275476	-0.0552617	0.0607712	0.926115	0.985481	-0.0256153	-0.0807632	0.0295327	0.3666	0.270572	-0.00789998	-0.0430423	0.0272424	0.661661	0.846321	-0.463905	-1.10098	0.173168	0.159173	0.621696	-0.0213151	-0.210361
GUDCA	Measured	LC	-0.0193946	-0.047048	0.0082588	0.172742	0.934909	-0.00460226	-0.0228009	0.0135963	0.621947	0.966964	-0.125148	-0.532381	0.282085	0.548509	0.491931	0.0781309	-0.0424357	0.198697	0.207391	0.717227	-0.0129071	-0.0634158	0.0376016	0.617725	0.798018	0.00782964	-0.0328412	0.0485005	0.707064	0.965179	0.0233703	-0.0365331	0.0832738	0.44775	0.270572	0.0057925	-0.0296473	0.0412323	0.750221	0.846321	-0.458834	-1.15146	0.233796	0.199574	0.621696	0.0996153	-0.103676
TCA	Measured	LC	NA	NA	NA	NA	NA	NA	NA	NA	NA	NA	NA	NA	NA	NA	NA	NA	NA	NA	NA	NA	NA	NA	NA	NA	NA	NA	NA	NA	NA	NA	NA	NA	NA	NA	NA	NA	NA	NA	NA	NA	NA	NA	NA	NA	NA	NA	NA
TCDCA	Measured	LC	NA	NA	NA	NA	NA	NA	NA	NA	NA	NA	NA	NA	NA	NA	NA	NA	NA	NA	NA	NA	NA	NA	NA	NA	NA	NA	NA	NA	NA	NA	-0.0575721	-0.129887	0.0147428	0.124405	0.270572	-0.023308	-0.0669969	0.020381	0.301439	0.846321	-0.825251	-1.6601	0.00959511	0.0578338	0.351134	0.0237863	-0.227681
TDCA	Measured	LC	NA	NA	NA	NA	NA	NA	NA	NA	NA	NA	NA	NA	NA	NA	NA	NA	NA	NA	NA	NA	NA	NA	NA	NA	NA	NA	NA	NA	NA	NA	-0.0104136	-0.0696419	0.0488147	0.731706	0.281251	0.0110706	-0.0235676	0.0457088	0.534278	0.846321	-0.20951	-0.899612	0.480592	0.554263	0.764779	0.112974	-0.0866331
TLCA	Measured	LC	NA	NA	NA	NA	NA	NA	NA	NA	NA	NA	NA	NA	NA	NA	NA	NA	NA	NA	NA	NA	NA	NA	NA	NA	NA	NA	NA	NA	NA	NA	NA	NA	NA	NA	NA	NA	NA	NA	NA	NA	NA	NA	NA	NA	NA	NA	NA
TMCA	Measured	LC	-0.00769897	-0.0304715	0.0150736	0.509301	0.975129	-0.00102655	-0.0175067	0.0154536	0.903239	0.996121	-0.29	-0.617771	0.0377709	0.086401	0.443673	0.0726225	-0.025593	0.170838	0.150826	0.658871	-0.00341528	-0.0447248	0.0378942	0.871645	0.854498	0.00416871	-0.0316328	0.0399702	0.820133	0.970649	-0.0433097	-0.0998003	0.0131809	0.13865	0.270572	-0.011171	-0.0471845	0.0248426	0.546342	0.846321	-0.582472	-1.23764	0.0726961	0.087012	0.43506	0.0175145	-0.178629
beta-Ala	Measured	LC	-0.0166835	-0.0439385	0.0105714	0.233456	0.934909	0.0026636	-0.0161054	0.0214326	0.781855	0.968566	-0.0600282	-0.461015	0.340959	0.769901	0.515671	-0.00133389	-0.120946	0.118279	0.982611	0.994118	-0.0242185	-0.0736872	0.0252502	0.339914	0.780535	-0.0146935	-0.0592872	0.0299003	0.52049	0.923971	-0.00917338	-0.0673409	0.0489941	0.758414	0.282502	-0.00179301	-0.0328068	0.0292207	0.910298	0.846321	-0.134244	-0.813094	0.544605	0.699817	0.874771	0.02451	-0.173555
Dopamine	Measured	LC	NA	NA	NA	NA	NA	NA	NA	NA	NA	NA	NA	NA	NA	NA	NA	NA	NA	NA	NA	NA	NA	NA	NA	NA	NA	NA	NA	NA	NA	NA	-0.0521702	-0.104387	4.62832e-05	0.0552832	0.270572	-0.00803809	-0.0425535	0.0264773	0.650316	0.846321	-0.765828	-1.36306	-0.168594	0.0149219	0.181195	0.0322403	-0.151396
GABA	Measured	LC	-0.0139192	-0.0356921	0.00785366	0.213529	0.934909	0.00079247	-0.0148432	0.0164282	0.921202	0.996121	0.0266228	-0.294052	0.347298	0.871113	0.523667	0.0344138	-0.0609392	0.129767	0.481206	0.952622	0.000402673	-0.039351	0.0401564	0.984206	0.879981	0.0229722	-0.0119493	0.0578937	0.201474	0.696765	-0.00613471	-0.0646372	0.0523677	0.83792	0.293703	-0.00653838	-0.040295	0.0272183	0.706047	0.846321	-0.34873	-1.02585	0.328386	0.317191	0.709506	0.0005643	-0.198651
Histamine	Measured	LC	-0.0382347	-0.0678657	-0.0086037	0.0132186	0.365716	-0.0101646	-0.0290761	0.00874678	0.296357	0.93292	-0.405947	-0.845928	0.0340335	0.0739668	0.443673	-0.00444911	-0.138041	0.129143	0.948104	0.993803	-0.0201988	-0.0755781	0.0351805	0.476583	0.781759	0.0444787	-0.00426234	0.0932198	0.0779504	0.462135	0.00474466	-0.0505759	0.0600652	0.867122	0.300186	0.000667841	-0.0304326	0.0317683	0.966619	0.867659	-0.670211	-1.29157	-0.0488525	0.0390587	0.331154	-0.130764	-0.315923
PEA	Measured	LC	NA	NA	NA	NA	NA	NA	NA	NA	NA	NA	NA	NA	NA	NA	NA	NA	NA	NA	NA	NA	NA	NA	NA	NA	NA	NA	NA	NA	NA	NA	NA	NA	NA	NA	NA	NA	NA	NA	NA	NA	NA	NA	NA	NA	NA	NA	NA
Putrescine	Measured	LC	0.00175306	-0.0235324	0.0270385	0.892222	0.975129	0.00562071	-0.0125791	0.0238205	0.54726	0.966964	-0.0921754	-0.460898	0.276547	0.625379	0.491931	0.0021285	-0.107955	0.112212	0.969856	0.993803	0.00402653	-0.0417314	0.0497844	0.863464	0.854498	0.0191181	-0.023571	0.0618072	0.383035	0.832876	0.0353655	-0.035213	0.105944	0.330351	0.270572	0.0216556	-0.0160106	0.0593218	0.265913	0.846321	-0.63396	-1.4482	0.180279	0.132737	0.621696	-0.0482657	-0.290273
Serotonin	Measured	LC	-0.0139239	-0.0394945	0.0116466	0.288774	0.975129	-0.00259744	-0.0179155	0.0127206	0.740787	0.968566	-0.04083	-0.41649	0.33483	0.831799	0.523667	0.0513328	-0.0601847	0.16285	0.369417	0.925175	0.0157174	-0.030742	0.0621767	0.509024	0.781759	0.0216131	-0.0182382	0.0614645	0.291395	0.78971	-0.0228693	-0.064567	0.0188283	0.287088	0.270572	-0.0242631	-0.0486843	0.000158002	0.0579004	0.846321	-0.734555	-1.1866	-0.28251	0.00238588	0.0507	-0.0784595	-0.220372
Spermidine	Measured	LC	0.00205105	-0.0233651	0.0274672	0.874688	0.975129	-0.0114744	-0.0272124	0.00426354	0.158192	0.836692	0.198776	-0.170041	0.567593	0.293707	0.461638	-0.103095	-0.211636	0.00544633	0.0659951	0.365173	0.013697	-0.0322178	0.0596119	0.560256	0.798018	-0.0411211	-0.0833875	0.00114521	0.0605855	0.462135	0.00605673	-0.0514861	0.0635995	0.83732	0.293703	-0.0173807	-0.0506777	0.0159164	0.311863	0.846321	-0.210588	-0.880433	0.459256	0.540317	0.764779	-0.126921	-0.319977
Spermine	Measured	LC	-0.0158424	-0.0398255	0.00814065	0.198815	0.934909	-4.06303e-05	-0.016351	0.0162698	0.996121	0.996121	0.0261304	-0.327317	0.379578	0.885121	0.524439	0.0230089	-0.0822745	0.128292	0.669454	0.959581	-0.0152386	-0.058938	0.0284608	0.496108	0.781759	-0.00410622	-0.0443353	0.0361228	0.842009	0.970649	0.00994534	-0.0401251	0.0600158	0.698557	0.281251	-0.00384094	-0.0317484	0.0240665	0.788611	0.846321	-0.591797	-1.15597	-0.0276266	0.0445468	0.331154	-0.0299605	-0.200449
AconAcid	Measured	LC	-0.000818892	-0.0319893	0.0303515	0.959051	0.975129	0.0191449	-0.00039229	0.0386822	0.059537	0.836692	0.0753715	-0.379473	0.530216	0.746117	0.50709	-0.0328262	-0.168346	0.102694	0.636141	0.959581	-0.0195037	-0.0757683	0.036761	0.498665	0.781759	0.00049763	-0.0498164	0.0508117	0.984588	0.992626	-0.0313598	-0.100574	0.037854	0.378391	0.270572	0.00936393	-0.0268917	0.0456196	0.615237	0.846321	-0.879179	-1.65925	-0.0991075	0.0313605	0.296182	-0.0698717	-0.306435
DiCA(12:0)	Measured	LC	NA	NA	NA	NA	NA	NA	NA	NA	NA	NA	NA	NA	NA	NA	NA	NA	NA	NA	NA	NA	NA	NA	NA	NA	NA	NA	NA	NA	NA	NA	NA	NA	NA	NA	NA	NA	NA	NA	NA	NA	NA	NA	NA	NA	NA	NA	NA
DiCA(14:0)	Measured	LC	NA	NA	NA	NA	NA	NA	NA	NA	NA	NA	NA	NA	NA	NA	NA	NA	NA	NA	NA	NA	NA	NA	NA	NA	NA	NA	NA	NA	NA	NA	NA	NA	NA	NA	NA	NA	NA	NA	NA	NA	NA	NA	NA	NA	NA	NA	NA
HipAcid	Measured	LC	NA	NA	NA	NA	NA	NA	NA	NA	NA	NA	NA	NA	NA	NA	NA	NA	NA	NA	NA	NA	NA	NA	NA	NA	NA	NA	NA	NA	NA	NA	NA	NA	NA	NA	NA	NA	NA	NA	NA	NA	NA	NA	NA	NA	NA	NA	NA
Lac	Measured	LC	0.000465254	-0.0287009	0.0296314	0.975129	0.975129	6.38617e-05	-0.0179091	0.0180368	0.994467	0.996121	0.216191	-0.207256	0.639639	0.319735	0.461638	-0.0762755	-0.202239	0.0496877	0.238488	0.791779	0.0045522	-0.0482235	0.0573279	0.866139	0.854498	-0.02632	-0.0722762	0.0196361	0.265426	0.7868	-0.00985921	-0.0617229	0.0420044	0.710888	0.281251	-0.00683445	-0.035917	0.0222481	0.647358	0.846321	-1.06746	-1.60418	-0.530743	0.000265666	0.0209762	-0.0225932	-0.199256
OH-GlutAcid	Measured	LC	0.00133828	-0.0281882	0.0308647	0.929415	0.975129	0.0032807	-0.0162616	0.022823	0.743277	0.968566	0.306698	-0.11964	0.733036	0.162078	0.449888	-0.0144824	-0.142987	0.114023	0.825693	0.992791	0.0150908	-0.0382545	0.0684361	0.580677	0.798018	-0.0413008	-0.0883414	0.00573969	0.0896394	0.496005	0.0340205	-0.0249733	0.0930144	0.263267	0.270572	-0.00739759	-0.0387895	0.0239943	0.646449	0.846321	-0.217352	-0.911769	0.477065	0.542097	0.764779	-0.131141	-0.331293
Suc	Measured	LC	-0.0140219	-0.0427581	0.0147142	0.341504	0.975129	-0.0233566	-0.0411865	-0.00552673	0.0127536	0.529275	0.112436	-0.308653	0.533525	0.602056	0.491931	-0.0445142	-0.169913	0.0808843	0.488418	0.952622	0.0435406	-0.00793714	0.0950183	0.100926	0.780535	-0.0153544	-0.0646352	0.0339265	0.543372	0.923971	0.00927726	-0.0431317	0.0616862	0.729956	0.281251	-0.00252888	-0.0341787	0.029121	0.876273	0.846321	-0.244493	-0.853693	0.364707	0.434892	0.764779	0.0173313	-0.161202
Cer(d16:1/18:0)	Measured	FIA	-0.00521444	-0.0324661	0.0220372	0.708542	0.997746	-0.00128078	-0.0191673	0.0166057	0.888858	0.776942	0.0383425	-0.359789	0.436474	0.850718	0.781352	0.0195703	-0.0990862	0.138227	0.747264	0.655063	0.000713122	-0.0486452	0.0500714	0.977473	0.879408	0.01135	-0.0300473	0.0527474	0.592693	0.562181	-0.0302002	-0.0840544	0.0236541	0.276512	0.629609	-7.22534e-05	-0.0321101	0.0319656	0.996493	0.835227	-0.320516	-0.950539	0.309507	0.32308	0.624393	0.00648549	-0.178826
Cer(d16:1/20:0)	Measured	FIA	0.0120668	-0.0184571	0.0425907	0.440522	0.997746	0.00442773	-0.0164723	0.0253277	0.679459	0.699536	0.184995	-0.26052	0.63051	0.417926	0.667119	0.0308724	-0.102301	0.164046	0.650688	0.605369	0.0297287	-0.0253514	0.0848089	0.293013	0.84558	-0.000215475	-0.046755	0.0463241	0.992785	0.678524	-0.0463414	-0.0963504	0.00366755	0.0747875	0.613844	-0.00182785	-0.0328338	0.0291781	0.90854	0.812245	-0.481273	-1.06884	0.106298	0.114136	0.38502	0.0243091	-0.150831
Cer(d16:1/22:0)	Measured	FIA	0.0125235	-0.0216834	0.0467303	0.474927	0.997746	-0.0201219	-0.0434094	0.00316569	0.0955411	0.507007	-0.210678	-0.709644	0.288287	0.41016	0.661586	-0.0721886	-0.22077	0.0763923	0.343575	0.446334	-0.0260665	-0.0879144	0.0357814	0.41101	0.84558	-0.0126036	-0.0711041	0.0458969	0.674109	0.58592	-0.0631849	-0.120527	-0.00584237	0.0351756	0.613844	-0.0117398	-0.0441123	0.0206327	0.480973	0.801061	-0.298011	-0.990915	0.394893	0.402901	0.659548	-0.0254545	-0.228642
Cer(d16:1/23:0)	Measured	FIA	-0.00973926	-0.0431344	0.0236559	0.569051	0.997746	0.00370862	-0.0183463	0.0257636	0.742869	0.738715	0.480304	0.00222486	0.958383	0.0520896	0.410914	-0.0689652	-0.213896	0.0759659	0.353555	0.449461	0.0357315	-0.024356	0.095819	0.246963	0.84558	-0.0408578	-0.0938951	0.0121796	0.135513	0.258145	-0.0276655	-0.081255	0.0259241	0.316052	0.629609	-0.00646825	-0.0389892	0.0260527	0.698546	0.801061	-0.00557454	-0.637102	0.625953	0.986259	0.834964	-0.11942	-0.300801
Cer(d16:1/24:0)	Measured	FIA	0.0131833	-0.0180787	0.0444453	0.410743	0.997746	-0.00254526	-0.0203936	0.0153031	0.780823	0.752221	0.0935311	-0.364269	0.551331	0.689809	0.743865	-0.0397956	-0.17616	0.0965686	0.568792	0.564491	-0.0111102	-0.067859	0.0456385	0.702112	0.853259	-0.0272081	-0.077953	0.0235368	0.296877	0.403953	0.00617219	-0.0438563	0.0562007	0.809829	0.799359	-0.00690926	-0.0368788	0.0230603	0.653593	0.801061	0.134876	-0.448499	0.71825	0.652229	0.761567	-0.0373759	-0.207474
Cer(d18:1/14:0)	Measured	FIA	0.00970542	-0.0211825	0.0405934	0.539585	0.997746	0.00326787	-0.015986	0.0225217	0.740554	0.738715	0.0453571	-0.406501	0.497215	0.844485	0.781352	-0.00251493	-0.137265	0.132235	0.970903	0.71877	0.0036246	-0.0523906	0.0596398	0.899369	0.868844	-0.0271804	-0.0736263	0.0192655	0.25524	0.366957	-0.0195115	-0.0675281	0.0285051	0.429206	0.632193	0.00072786	-0.0288785	0.0303342	0.961787	0.824986	-0.0827239	-0.646184	0.480736	0.774619	0.790682	-0.0478661	-0.211764
Cer(d18:1/16:0)	Measured	FIA	0.00811082	-0.0276682	0.0438898	0.65791	0.997746	0.0151497	-0.00861155	0.0389109	0.216286	0.511059	0.556852	0.0469726	1.06673	0.0350784	0.396564	-0.0402349	-0.195936	0.115466	0.613789	0.589097	0.0145364	-0.0502166	0.0792895	0.661021	0.853259	-0.0380555	-0.0942412	0.0181302	0.188591	0.303596	-0.0364979	-0.0865616	0.0135659	0.158697	0.613844	-0.00508612	-0.0361182	0.025946	0.749553	0.801061	-0.0757337	-0.670712	0.519245	0.803919	0.790682	-0.0342637	-0.207576
Cer(d18:1/18:0(OH))	Measured	FIA	-0.00459265	-0.02979	0.0206047	0.721769	0.997746	-0.015636	-0.0314855	0.000213552	0.0578895	0.507007	0.0232563	-0.344878	0.39139	0.901742	0.781352	-0.0360376	-0.145548	0.0734726	0.520615	0.5449	0.00179847	-0.0438343	0.0474313	0.938604	0.879408	-0.0332114	-0.0741879	0.00776502	0.116605	0.229786	-0.0535372	-0.100087	-0.00698696	0.0281913	0.613844	-0.0206131	-0.0502972	0.00907098	0.180434	0.770887	0.0139985	-0.554081	0.582078	0.961654	0.834964	-0.0586352	-0.223521
Cer(d18:1/18:0)	Measured	FIA	0.00738085	-0.0199222	0.0346839	0.597559	0.997746	-0.00529631	-0.0242913	0.0136987	0.586756	0.655117	0.329717	-0.0635748	0.72301	0.103922	0.478884	-0.0709192	-0.189039	0.0472005	0.242463	0.395986	0.0279554	-0.0211897	0.0771005	0.267931	0.84558	-0.0233946	-0.0644007	0.0176115	0.267255	0.38183	-0.0389848	-0.0879317	0.00996206	0.124247	0.613844	-0.00855465	-0.0390249	0.0219156	0.584919	0.801061	-0.133815	-0.71679	0.449161	0.654561	0.761567	-0.0274207	-0.19753
Cer(d18:1/18:1)	Measured	FIA	0.00999274	-0.0144343	0.0344197	0.424832	0.997746	-0.0120783	-0.029121	0.00496429	0.169951	0.507007	0.0143019	-0.343638	0.372242	0.937757	0.788215	-0.0796934	-0.18511	0.0257232	0.141991	0.316318	0.0059407	-0.0384103	0.0502917	0.793525	0.868844	-0.0552533	-0.0930352	-0.0174715	0.00546093	0.138835	-0.0366837	-0.0890467	0.0156793	0.175299	0.613844	-0.013934	-0.0468106	0.0189427	0.410637	0.770887	0.00128376	-0.620518	0.623085	0.996786	0.834964	-0.133065	-0.310891
Cer(d18:1/20:0(OH))	Measured	FIA	-0.00499302	-0.0283157	0.0183297	0.675802	0.997746	-0.0162397	-0.0325416	6.21963e-05	0.0555507	0.507007	-0.0641748	-0.404779	0.27643	0.712802	0.748469	-0.0622817	-0.163075	0.0385119	0.229104	0.391771	-0.00158354	-0.0438331	0.040666	0.941606	0.879408	-0.0259121	-0.0655086	0.0136844	0.203801	0.321293	-0.02401	-0.0694189	0.0213989	0.304583	0.629609	-0.00206697	-0.0305553	0.0264214	0.887567	0.812245	-0.218892	-0.751122	0.313337	0.423666	0.666948	-0.0170431	-0.173049
Cer(d18:1/20:0)	Measured	FIA	0.0182551	-0.0101929	0.0467031	0.211824	0.997746	-0.00249798	-0.0221357	0.0171397	0.803969	0.757248	0.486361	0.0797898	0.892933	0.0212978	0.358561	-0.0386864	-0.163373	0.0860002	0.544677	0.551081	0.0502432	-0.000630007	0.101116	0.0561159	0.84558	-0.0317258	-0.076693	0.0132413	0.171053	0.291803	-0.0326093	-0.0822287	0.0170101	0.203117	0.613844	-0.00369645	-0.0354313	0.0280384	0.820474	0.812245	-0.190928	-0.776808	0.394953	0.525658	0.713586	-0.027837	-0.199109
Cer(d18:1/22:0)	Measured	FIA	0.00868428	-0.0157568	0.0331253	0.48801	0.997746	-0.0116772	-0.028764	0.00540947	0.185473	0.511059	0.176479	-0.179455	0.532414	0.333818	0.646015	-0.0944469	-0.199296	0.0104021	0.0809458	0.289051	0.0269111	-0.0170854	0.0709076	0.233808	0.84558	-0.0422013	-0.0818124	-0.00259032	0.0403738	0.148858	-0.0315499	-0.0784624	0.0153625	0.192924	0.613844	-0.00982306	-0.0400383	0.0203922	0.527303	0.801061	0.104143	-0.451529	0.659815	0.71478	0.77462	-0.0222881	-0.184371
Cer(d18:1/23:0)	Measured	FIA	0.00626132	-0.017021	0.0295436	0.599455	0.997746	-0.0136588	-0.0299345	0.00261692	0.105235	0.507007	0.132159	-0.207194	0.471513	0.447328	0.685929	-0.0956965	-0.195221	0.0038277	0.062787	0.255694	0.020548	-0.0214351	0.0625311	0.340049	0.84558	-0.0354421	-0.0730959	0.00221173	0.069232	0.170274	0.00406249	-0.0448631	0.052988	0.871316	0.817842	-0.0108989	-0.0417255	0.0199277	0.491979	0.801061	0.073673	-0.497407	0.644753	0.801328	0.790682	-0.109072	-0.273139
Cer(d18:1/24:0)	Measured	FIA	0.00254997	-0.0206511	0.0257511	0.829943	0.997746	-0.014498	-0.0306224	0.00162637	0.0831162	0.507007	0.106445	-0.231667	0.444557	0.538802	0.714267	-0.0662843	-0.166357	0.0337879	0.197607	0.369996	0.0144241	-0.0274673	0.0563155	0.501536	0.84558	-0.0304904	-0.0685011	0.00752022	0.120351	0.233149	-0.0220103	-0.0747738	0.0307532	0.417114	0.629609	-0.0110368	-0.0409667	0.0188932	0.473663	0.801061	0.370173	-0.241877	0.982224	0.240955	0.536441	-0.0150404	-0.195689
Cer(d18:1/24:1)	Measured	FIA	0.00505788	-0.0186677	0.0287835	0.677089	0.997746	-0.0137111	-0.0300236	0.00260148	0.104705	0.507007	0.050839	-0.295752	0.39743	0.774411	0.764113	-0.0842911	-0.186165	0.0175828	0.108448	0.31144	0.0105189	-0.0324052	0.053443	0.632202	0.853259	-0.0361643	-0.0750803	0.0027518	0.072763	0.172207	-0.0215592	-0.0759557	0.0328373	0.440604	0.632193	-0.0170005	-0.0502216	0.0162207	0.321352	0.770887	0.260878	-0.374019	0.895775	0.424088	0.666948	-0.114518	-0.298217
Cer(d18:1/25:0)	Measured	FIA	0.0061725	-0.0174724	0.0298174	0.610178	0.997746	-0.0111398	-0.0275089	0.00522928	0.1873	0.511059	0.148541	-0.195809	0.49289	0.400147	0.653257	-0.0839995	-0.185579	0.0175797	0.108646	0.31144	0.0112929	-0.0314974	0.0540832	0.606274	0.853259	-0.0384702	-0.0770071	6.67851e-05	0.054332	0.161455	-0.0276105	-0.0788845	0.0236635	0.295847	0.629609	-0.0194115	-0.0510568	0.0122339	0.235695	0.770887	0.216534	-0.38548	0.818548	0.483807	0.683444	-0.0677113	-0.243093
Cer(d18:1/26:0)	Measured	FIA	0.0059764	-0.0175683	0.0295211	0.620076	0.997746	-0.00880612	-0.0249155	0.00730326	0.288278	0.522462	0.184539	-0.157547	0.526626	0.293265	0.612378	-0.0649678	-0.166705	0.0367695	0.214032	0.383474	0.013189	-0.0293921	0.0557702	0.545363	0.84558	-0.0346972	-0.0723187	0.00292426	0.0749016	0.17295	-0.0305648	-0.0790544	0.0179247	0.221917	0.613844	-0.0128386	-0.0431256	0.0174484	0.410557	0.770887	0.148438	-0.424205	0.721081	0.613447	0.741073	-0.0446507	-0.211564
Cer(d18:1/26:1)	Measured	FIA	0.00447209	-0.0187492	0.0276934	0.70674	0.997746	-0.0154483	-0.0318375	0.000940765	0.0696123	0.507007	0.0678087	-0.271218	0.406835	0.695997	0.743865	-0.0650039	-0.165257	0.0352495	0.207137	0.378177	0.0176335	-0.0242641	0.059531	0.411663	0.84558	-0.0316806	-0.0699745	0.00661328	0.109347	0.221204	-0.0242447	-0.0726821	0.0241927	0.330872	0.629609	-0.0134211	-0.0439664	0.0171241	0.393808	0.770887	0.225606	-0.341771	0.792984	0.43912	0.678901	-0.0940482	-0.258495
Cer(d18:2/14:0)	Measured	FIA	0.0160521	-0.0139153	0.0460196	0.296657	0.997746	0.0103678	-0.00893606	0.0296717	0.296714	0.522462	0.0443664	-0.395814	0.484547	0.843855	0.781352	-0.061412	-0.192052	0.0692285	0.359388	0.449461	-0.0332363	-0.0873654	0.0208927	0.232027	0.84558	0.00293317	-0.0464391	0.0523055	0.907633	0.656607	0.00538522	-0.0503225	0.0610929	0.850423	0.813542	-0.0133523	-0.0463013	0.0195968	0.43131	0.770887	-0.158425	-0.807754	0.490904	0.634405	0.746578	-0.200519	-0.382654
Cer(d18:2/16:0)	Measured	FIA	-0.00482035	-0.0358106	0.0261699	0.761192	0.997746	0.000522037	-0.0182463	0.0192904	0.956705	0.780972	0.0374239	-0.415228	0.490076	0.871643	0.781352	0.0188712	-0.116049	0.153792	0.784621	0.663855	-0.00455997	-0.0606666	0.0515467	0.873803	0.868844	0.0262242	-0.0234132	0.0758617	0.303959	0.406334	-0.0153846	-0.070988	0.0402188	0.589808	0.686842	-0.00760805	-0.0403864	0.0251703	0.651404	0.801061	-0.323358	-0.968705	0.321988	0.330369	0.624393	-0.177165	-0.361075
Cer(d18:2/18:0)	Measured	FIA	0.00927428	-0.0187926	0.0373412	0.518903	0.997746	0.0127159	-0.00370361	0.0291353	0.134299	0.507007	0.306259	-0.0994986	0.712017	0.142618	0.536661	0.00617718	-0.116288	0.128642	0.921473	0.703561	-0.00515763	-0.0560616	0.0457464	0.843046	0.868844	-0.00889974	-0.0513938	0.0335943	0.682686	0.586852	-0.0215485	-0.078514	0.0354169	0.461603	0.643702	-0.00878014	-0.0426801	0.0251198	0.614245	0.801061	-0.324053	-0.987011	0.338905	0.342241	0.624393	-0.115727	-0.308186
Cer(d18:2/18:1)	Measured	FIA	0.0188463	-0.00625945	0.0439521	0.144777	0.997746	-0.00835797	-0.024827	0.00811106	0.323889	0.525085	0.089628	-0.280943	0.460199	0.636641	0.731974	-0.110528	-0.218718	-0.00233852	0.0483281	0.25164	-0.0185755	-0.0644025	0.0272515	0.42907	0.84558	-0.0674795	-0.104047	-0.0309119	0.000554371	0.0776567	-0.0234447	-0.0723994	0.02551	0.352021	0.629609	-0.0192732	-0.0483005	0.0097541	0.199911	0.770887	-0.0693404	-0.645224	0.506543	0.814314	0.790682	-0.144532	-0.3081
Cer(d18:2/20:0)	Measured	FIA	0.0215749	-0.00861452	0.0517644	0.164823	0.997746	0.0133651	-0.00363364	0.0303639	0.128574	0.507007	0.378889	-0.0596987	0.817477	0.0939582	0.463268	-0.0210456	-0.153851	0.11176	0.756843	0.65635	0.0085954	-0.046617	0.0638078	0.760992	0.860952	-0.0345968	-0.0804703	0.0112768	0.143788	0.260445	-0.0174697	-0.0729781	0.0380387	0.539883	0.664816	-0.00660368	-0.0396828	0.0264754	0.697483	0.801061	-0.304727	-0.950097	0.340643	0.358778	0.639247	-0.0678497	-0.2566
Cer(d18:2/22:0)	Measured	FIA	0.0153536	-0.0102217	0.0409289	0.242519	0.997746	-0.000562922	-0.0187858	0.01766	0.951923	0.780972	0.360163	-0.00858106	0.728907	0.0588244	0.416988	-0.0876467	-0.198349	0.0230559	0.124308	0.31144	0.0291399	-0.0171091	0.0753889	0.220152	0.84558	-0.0438701	-0.0838294	-0.00391083	0.0348164	0.145766	-0.0209559	-0.070891	0.0289791	0.41433	0.629609	-0.0127409	-0.0427801	0.0172984	0.410293	0.770887	-0.198764	-0.783044	0.385516	0.507718	0.702947	-0.108839	-0.277421
Cer(d18:2/23:0)	Measured	FIA	0.0161473	-0.0083698	0.0406644	0.200133	0.997746	-0.00878686	-0.0259899	0.0084162	0.320801	0.525085	0.231169	-0.126929	0.589267	0.209122	0.57611	-0.0986173	-0.204362	0.00712782	0.0709607	0.277916	0.0166361	-0.0280172	0.0612893	0.467204	0.84558	-0.0503729	-0.0901076	-0.0106381	0.0153252	0.138835	-0.0178424	-0.0681554	0.0324706	0.489945	0.644743	-0.0231389	-0.053151	0.00687332	0.137913	0.770887	0.143069	-0.445767	0.731905	0.63581	0.746578	-0.0347409	-0.206509
Cer(d18:2/24:0)	Measured	FIA	0.00374975	-0.0205669	0.0280664	0.763186	0.997746	-0.0152028	-0.0319405	0.00153484	0.0801008	0.507007	0.1047	-0.249851	0.459252	0.564213	0.723477	-0.0876036	-0.191921	0.0167134	0.103343	0.309801	0.0093656	-0.0346213	0.0533525	0.677467	0.853259	-0.0461438	-0.0856556	-0.00663199	0.0250606	0.138835	-0.00698055	-0.0590345	0.0450735	0.79366	0.79849	-0.0186088	-0.0498766	0.012659	0.249712	0.770887	0.224448	-0.380837	0.829733	0.470443	0.683444	-0.110328	-0.285215
Cer(d18:2/24:1)	Measured	FIA	0.00811949	-0.0162239	0.0324629	0.514993	0.997746	-0.0125339	-0.0291975	0.00412974	0.145648	0.507007	0.126388	-0.228926	0.481701	0.487532	0.698545	-0.0823121	-0.18714	0.0225155	0.127395	0.31144	0.007564	-0.0365705	0.0516985	0.737739	0.853259	-0.0470113	-0.0864821	-0.00754043	0.0224088	0.138835	-0.0183995	-0.0738023	0.0370033	0.517813	0.656739	-0.0204464	-0.0526913	0.0117985	0.220521	0.770887	0.260635	-0.385093	0.906363	0.432284	0.675842	-0.150295	-0.335394
CE(14:0)	Measured	FIA	NA	NA	NA	NA	NA	NA	NA	NA	NA	NA	NA	NA	NA	NA	NA	NA	NA	NA	NA	NA	NA	NA	NA	NA	NA	NA	NA	NA	NA	NA	0.00264456	-0.0477549	0.0530441	0.918461	0.822487	-0.00743772	-0.038151	0.0232756	0.637393	0.801061	-0.46898	-1.04432	0.106362	0.115855	0.38502	-0.0796015	-0.249881
CE(14:1)	Measured	FIA	NA	NA	NA	NA	NA	NA	NA	NA	NA	NA	NA	NA	NA	NA	NA	NA	NA	NA	NA	NA	NA	NA	NA	NA	NA	NA	NA	NA	NA	NA	0.0283831	-0.0396104	0.0963766	0.416794	0.629609	-0.00701478	-0.0432941	0.0292646	0.706534	0.801061	0.306525	-0.488092	1.10114	0.452839	0.683444	-0.0345648	-0.267236
CE(15:0)	Measured	FIA	NA	NA	NA	NA	NA	NA	NA	NA	NA	NA	NA	NA	NA	NA	NA	NA	NA	NA	NA	NA	NA	NA	NA	NA	NA	NA	NA	NA	NA	NA	0.0362114	-0.0140591	0.0864819	0.163634	0.613844	-0.0125404	-0.043679	0.0185982	0.43415	0.770887	-0.0937941	-0.6908	0.503211	0.759302	0.790682	-0.0546521	-0.228243
CE(15:1)	Measured	FIA	NA	NA	NA	NA	NA	NA	NA	NA	NA	NA	NA	NA	NA	NA	NA	NA	NA	NA	NA	NA	NA	NA	NA	NA	NA	NA	NA	NA	NA	NA	NA	NA	NA	NA	NA	NA	NA	NA	NA	NA	NA	NA	NA	NA	NA	NA	NA
CE(16:0)	Measured	FIA	NA	NA	NA	NA	NA	NA	NA	NA	NA	NA	NA	NA	NA	NA	NA	NA	NA	NA	NA	NA	NA	NA	NA	NA	NA	NA	NA	NA	NA	NA	NA	NA	NA	NA	NA	NA	NA	NA	NA	NA	NA	NA	NA	NA	NA	NA	NA
CE(16:1)	Measured	FIA	NA	NA	NA	NA	NA	NA	NA	NA	NA	NA	NA	NA	NA	NA	NA	NA	NA	NA	NA	NA	NA	NA	NA	NA	NA	NA	NA	NA	NA	NA	NA	NA	NA	NA	NA	NA	NA	NA	NA	NA	NA	NA	NA	NA	NA	NA	NA
CE(17:0)	Measured	FIA	NA	NA	NA	NA	NA	NA	NA	NA	NA	NA	NA	NA	NA	NA	NA	NA	NA	NA	NA	NA	NA	NA	NA	NA	NA	NA	NA	NA	NA	NA	0.0194944	-0.0352692	0.074258	0.488306	0.644743	-0.0052614	-0.0399241	0.0294013	0.767485	0.812245	0.238789	-0.400368	0.877945	0.46713	0.683444	0.0231553	-0.16398
CE(17:1)	Measured	FIA	NA	NA	NA	NA	NA	NA	NA	NA	NA	NA	NA	NA	NA	NA	NA	NA	NA	NA	NA	NA	NA	NA	NA	NA	NA	NA	NA	NA	NA	NA	NA	NA	NA	NA	NA	NA	NA	NA	NA	NA	NA	NA	NA	NA	NA	NA	NA
CE(18:0)	Measured	FIA	NA	NA	NA	NA	NA	NA	NA	NA	NA	NA	NA	NA	NA	NA	NA	NA	NA	NA	NA	NA	NA	NA	NA	NA	NA	NA	NA	NA	NA	NA	NA	NA	NA	NA	NA	NA	NA	NA	NA	NA	NA	NA	NA	NA	NA	NA	NA
CE(18:1)	Measured	FIA	-0.00917572	-0.0391709	0.0208195	0.550336	0.997746	0.00620292	-0.0133552	0.025761	0.536553	0.62675	0.608605	0.188587	1.02862	0.00560345	0.341024	0.0636849	-0.0664786	0.193848	0.340212	0.446334	0.0428382	-0.0108154	0.0964919	0.121201	0.84558	0.00451399	-0.0419851	0.0510131	0.849643	0.653384	NA	NA	NA	NA	NA	NA	NA	NA	NA	NA	NA	NA	NA	NA	NA	NA	NA
CE(18:2)	Measured	FIA	0.0237345	-0.00459222	0.0520612	0.104113	0.997746	0.00799793	-0.0112788	0.0272747	0.419324	0.581178	0.512846	0.106868	0.918824	0.0152046	0.346962	0.0650653	-0.0593817	0.189512	0.308295	0.443202	0.00434279	-0.0476936	0.0563792	0.870443	0.868844	-0.0144439	-0.0619644	0.0330766	0.553248	0.549052	-0.0134624	-0.0711863	0.0442615	0.649397	0.703617	0.000512896	-0.0350454	0.0360712	0.977574	0.830858	-0.20967	-0.882679	0.463339	0.543974	0.71745	-0.103389	-0.298346
CE(18:3)	Measured	FIA	0.0305636	0.00567556	0.0554516	0.0181777	0.997746	0.0127344	-0.0046978	0.0301667	0.157397	0.507007	0.285641	-0.0847354	0.656018	0.134229	0.525072	-0.0263269	-0.138044	0.0853901	0.645307	0.602673	0.0182808	-0.0280626	0.0646242	0.441515	0.84558	-0.0188763	-0.0605087	0.0227561	0.377189	0.458633	-0.0212329	-0.06917	0.0267041	0.389093	0.629609	-0.0035261	-0.0333708	0.0263186	0.817948	0.812245	0.168214	-0.393584	0.730011	0.559703	0.724462	-0.0560365	-0.219657
CE(20:0)	Measured	FIA	0.000280042	-0.0269191	0.0274792	0.983946	0.997746	0.0107757	-0.00666342	0.0282149	0.230617	0.511059	0.204029	-0.190804	0.598863	0.31393	0.631068	-0.0715238	-0.188981	0.0459332	0.235884	0.39502	0.046973	-0.00126291	0.095209	0.059567	0.84558	-0.0201588	-0.0627683	0.0224508	0.356929	0.441036	NA	NA	NA	NA	NA	NA	NA	NA	NA	NA	NA	NA	NA	NA	NA	NA	NA
CE(20:1)	Measured	FIA	0.0128132	-0.0144989	0.0401252	0.360349	0.997746	0.0121213	-0.00639491	0.0306375	0.204407	0.511059	0.447089	0.0574434	0.836735	0.0270147	0.395772	0.065212	-0.0534732	0.183897	0.284464	0.426769	0.00360046	-0.0460591	0.05326	0.887324	0.868844	-0.0180089	-0.0603929	0.024375	0.407757	0.468522	NA	NA	NA	NA	NA	NA	NA	NA	NA	NA	NA	NA	NA	NA	NA	NA	NA
CE(20:3)	Measured	FIA	NA	NA	NA	NA	NA	NA	NA	NA	NA	NA	NA	NA	NA	NA	NA	NA	NA	NA	NA	NA	NA	NA	NA	NA	NA	NA	NA	NA	NA	NA	NA	NA	NA	NA	NA	NA	NA	NA	NA	NA	NA	NA	NA	NA	NA	NA	NA
CE(20:4)	Measured	FIA	NA	NA	NA	NA	NA	NA	NA	NA	NA	NA	NA	NA	NA	NA	NA	NA	NA	NA	NA	NA	NA	NA	NA	NA	NA	NA	NA	NA	NA	NA	-0.027714	-0.088421	0.0329929	0.374812	0.629609	-0.00973581	-0.0440675	0.0245959	0.581158	0.801061	0.00968831	-0.704286	0.723662	0.978878	0.834964	-0.210638	-0.411198
CE(20:5)	Measured	FIA	-0.00583685	-0.0341596	0.0224859	0.687254	0.997746	-0.00539149	-0.0253557	0.0145727	0.598547	0.655117	0.365978	-0.0408136	0.772769	0.0813178	0.463268	-0.00230482	-0.125713	0.121103	0.970883	0.71877	0.0458018	-0.00460282	0.0962065	0.0783655	0.84558	0.00238056	-0.0438353	0.0485964	0.919869	0.656607	NA	NA	NA	NA	NA	NA	NA	NA	NA	NA	NA	NA	NA	NA	NA	NA	NA
CE(22:0)	Measured	FIA	-0.006923	-0.0408496	0.0270036	0.690164	0.997746	0.00211184	-0.0189611	0.0231848	0.844946	0.766615	0.0684414	-0.427155	0.564037	0.787279	0.772261	-0.00705587	-0.154872	0.14076	0.925674	0.703561	-0.0116417	-0.0730485	0.0497651	0.711102	0.853259	-0.0287118	-0.0804371	0.0230135	0.280301	0.393098	NA	NA	NA	NA	NA	NA	NA	NA	NA	NA	NA	NA	NA	NA	NA	NA	NA
CE(22:1)	Measured	FIA	NA	NA	NA	NA	NA	NA	NA	NA	NA	NA	NA	NA	NA	NA	NA	NA	NA	NA	NA	NA	NA	NA	NA	NA	NA	NA	NA	NA	NA	NA	0.013744	-0.0481991	0.0756871	0.665352	0.709101	0.00355237	-0.0331236	0.0402283	0.850309	0.812245	-0.0238123	-0.748299	0.700675	0.94887	0.830378	0.0230875	-0.188037
CE(22:2)	Measured	FIA	-0.00246217	-0.0396864	0.034762	0.897147	0.997746	0.0146225	-0.00926894	0.038514	0.23502	0.511059	-0.100014	-0.643164	0.443136	0.719038	0.750726	0.101024	-0.0596561	0.261703	0.221126	0.386345	-0.0345528	-0.101538	0.0324329	0.31479	0.84558	-0.00869423	-0.067878	0.0504896	0.774244	0.623194	NA	NA	NA	NA	NA	NA	NA	NA	NA	NA	NA	NA	NA	NA	NA	NA	NA
CE(22:5)	Measured	FIA	NA	NA	NA	NA	NA	NA	NA	NA	NA	NA	NA	NA	NA	NA	NA	NA	NA	NA	NA	NA	NA	NA	NA	NA	NA	NA	NA	NA	NA	NA	NA	NA	NA	NA	NA	NA	NA	NA	NA	NA	NA	NA	NA	NA	NA	NA	NA
CE(22:6)	Measured	FIA	NA	NA	NA	NA	NA	NA	NA	NA	NA	NA	NA	NA	NA	NA	NA	NA	NA	NA	NA	NA	NA	NA	NA	NA	NA	NA	NA	NA	NA	NA	NA	NA	NA	NA	NA	NA	NA	NA	NA	NA	NA	NA	NA	NA	NA	NA	NA
p-Cresol-SO4	Measured	LC	-0.000756494	-0.032204	0.030691	0.962502	0.975129	0.0191586	-0.00279362	0.0411109	0.0923324	0.836692	-0.0377048	-0.4968	0.42139	0.872487	0.523667	-0.13444	-0.268427	-0.000452916	0.0523818	0.362307	-0.0280488	-0.0846597	0.0285621	0.334162	0.780535	-0.0038843	-0.0550816	0.047313	0.882211	0.977564	0.00938883	-0.0458672	0.0646449	0.74038	0.281251	0.0235192	-0.0102814	0.0573197	0.179572	0.846321	0.410104	-0.226578	1.04679	0.212108	0.621696	-0.0181135	-0.206331
DG(14:0_14:0)	Measured	FIA	NA	NA	NA	NA	NA	NA	NA	NA	NA	NA	NA	NA	NA	NA	NA	NA	NA	NA	NA	NA	NA	NA	NA	NA	NA	NA	NA	NA	NA	NA	-0.00295353	-0.0494618	0.0435547	0.901398	0.817842	0.0129565	-0.0153159	0.0412289	0.373967	0.770887	0.366195	-0.168238	0.900628	0.184797	0.476175	0.0232695	-0.134945
DG(14:0_18:1)	Measured	FIA	-0.00517792	-0.0278787	0.0175228	0.655932	0.997746	-0.009277	-0.0257283	0.0071743	0.273469	0.522462	-0.0560212	-0.387638	0.275596	0.741353	0.756432	-0.0450124	-0.143498	0.0534729	0.372806	0.452627	0.00813409	-0.0329605	0.0492287	0.698992	0.853259	-0.0177641	-0.0539952	0.018467	0.339829	0.427209	NA	NA	NA	NA	NA	NA	NA	NA	NA	NA	NA	NA	NA	NA	NA	NA	NA
DG(14:0_18:2)	Measured	FIA	NA	NA	NA	NA	NA	NA	NA	NA	NA	NA	NA	NA	NA	NA	NA	NA	NA	NA	NA	NA	NA	NA	NA	NA	NA	NA	NA	NA	NA	NA	0.00477573	-0.0532537	0.0628051	0.872447	0.817842	-0.0306084	-0.0626993	0.00148257	0.0682292	0.770887	-0.19503	-0.870801	0.480742	0.573931	0.736032	0.00513484	-0.192436
DG(14:0_20:0)	Measured	FIA	NA	NA	NA	NA	NA	NA	NA	NA	NA	NA	NA	NA	NA	NA	NA	NA	NA	NA	NA	NA	NA	NA	NA	NA	NA	NA	NA	NA	NA	NA	NA	NA	NA	NA	NA	NA	NA	NA	NA	NA	NA	NA	NA	NA	NA	NA	NA
DG(14:1_18:1)	Measured	FIA	NA	NA	NA	NA	NA	NA	NA	NA	NA	NA	NA	NA	NA	NA	NA	NA	NA	NA	NA	NA	NA	NA	NA	NA	NA	NA	NA	NA	NA	NA	-0.00216201	-0.0521607	0.0478367	0.932767	0.827367	-0.0124746	-0.0418664	0.0169172	0.409982	0.770887	-0.252499	-0.832516	0.327517	0.397231	0.658006	0.000480789	-0.169723
DG(14:1_20:2)	Measured	FIA	NA	NA	NA	NA	NA	NA	NA	NA	NA	NA	NA	NA	NA	NA	NA	NA	NA	NA	NA	NA	NA	NA	NA	NA	NA	NA	NA	NA	NA	NA	NA	NA	NA	NA	NA	NA	NA	NA	NA	NA	NA	NA	NA	NA	NA	NA	NA
DG(16:0_16:0)	Measured	FIA	NA	NA	NA	NA	NA	NA	NA	NA	NA	NA	NA	NA	NA	NA	NA	NA	NA	NA	NA	NA	NA	NA	NA	NA	NA	NA	NA	NA	NA	NA	NA	NA	NA	NA	NA	NA	NA	NA	NA	NA	NA	NA	NA	NA	NA	NA	NA
DG(16:0_16:1)	Measured	FIA	NA	NA	NA	NA	NA	NA	NA	NA	NA	NA	NA	NA	NA	NA	NA	NA	NA	NA	NA	NA	NA	NA	NA	NA	NA	NA	NA	NA	NA	NA	-0.00548448	-0.0527004	0.0417315	0.820752	0.804374	-0.00522794	-0.0334443	0.0229884	0.718237	0.801061	-0.348912	-0.892721	0.194897	0.213876	0.495995	-0.0627882	-0.222726
DG(16:0_18:1)	Measured	FIA	0.0093546	-0.0146438	0.033353	0.446913	0.997746	-0.00410989	-0.0203456	0.0121258	0.621607	0.665108	0.0351904	-0.316287	0.386667	0.844879	0.781352	-0.0543256	-0.158525	0.0498739	0.309653	0.443202	0.0093673	-0.034164	0.0528986	0.674232	0.853259	-0.0389946	-0.0790301	0.00104083	0.0603028	0.16671	-0.0169606	-0.065301	0.0313799	0.494552	0.644743	-0.00566459	-0.0354925	0.0241633	0.711519	0.801061	-0.0238481	-0.590677	0.54298	0.934579	0.820452	-0.0419894	-0.20687
DG(16:0_18:2)	Measured	FIA	0.0019983	-0.0225643	0.0265609	0.873677	0.997746	0.0075235	-0.00856253	0.0236095	0.362979	0.546982	0.0147894	-0.343882	0.37346	0.935771	0.788215	-0.0383158	-0.144958	0.068326	0.483166	0.523765	-0.0137614	-0.0581274	0.0306047	0.544794	0.84558	-0.00332286	-0.0462279	0.0395821	0.87978	0.656607	-0.0316287	-0.0817639	0.0185064	0.221534	0.613844	-0.0166385	-0.0478924	0.0146154	0.302453	0.770887	-0.46142	-1.04223	0.119395	0.125191	0.395903	-0.167764	-0.335
DG(16:0_20:0)	Measured	FIA	NA	NA	NA	NA	NA	NA	NA	NA	NA	NA	NA	NA	NA	NA	NA	NA	NA	NA	NA	NA	NA	NA	NA	NA	NA	NA	NA	NA	NA	NA	NA	NA	NA	NA	NA	NA	NA	NA	NA	NA	NA	NA	NA	NA	NA	NA	NA
DG(16:0_20:3)	Measured	FIA	-0.00555386	-0.0284452	0.0173374	0.635592	0.997746	-0.00901257	-0.0254477	0.00742254	0.286771	0.522462	-0.0180063	-0.352644	0.316631	0.916249	0.781352	-0.036151	-0.135643	0.0633413	0.478249	0.521411	0.014116	-0.0272602	0.0554921	0.505459	0.84558	-0.0247556	-0.0635556	0.0140445	0.215217	0.330182	-0.0133439	-0.0706945	0.0440067	0.650165	0.703617	-0.00283427	-0.0361991	0.0305305	0.86853	0.812245	-0.418648	-1.08038	0.24308	0.220244	0.50239	-0.00213774	-0.197724
DG(16:0_20:4)	Measured	FIA	NA	NA	NA	NA	NA	NA	NA	NA	NA	NA	NA	NA	NA	NA	NA	NA	NA	NA	NA	NA	NA	NA	NA	NA	NA	NA	NA	NA	NA	NA	0.0029121	-0.0462256	0.0520498	0.907952	0.817842	-0.00706908	-0.0350598	0.0209216	0.623069	0.801061	-0.116886	-0.689876	0.456104	0.690838	0.768637	0.0150202	-0.152215
DG(16:1_18:0)	Measured	FIA	NA	NA	NA	NA	NA	NA	NA	NA	NA	NA	NA	NA	NA	NA	NA	NA	NA	NA	NA	NA	NA	NA	NA	NA	NA	NA	NA	NA	NA	NA	-0.0119415	-0.0599536	0.0360706	0.627857	0.703617	0.00419338	-0.0246287	0.0330155	0.776861	0.812245	-0.0772048	-0.638652	0.484242	0.788542	0.790682	-0.00919921	-0.172964
DG(16:1_18:1)	Measured	FIA	NA	NA	NA	NA	NA	NA	NA	NA	NA	NA	NA	NA	NA	NA	NA	NA	NA	NA	NA	NA	NA	NA	NA	NA	NA	NA	NA	NA	NA	NA	-0.0196818	-0.0659982	0.0266347	0.40852	0.629609	-0.0140584	-0.0433198	0.015203	0.351513	0.770887	-0.243752	-0.784134	0.296631	0.380498	0.646736	-0.0296597	-0.188116
DG(16:1_18:2)	Measured	FIA	-0.00860823	-0.033453	0.0162366	0.498864	0.997746	0.00475777	-0.0130671	0.0225826	0.602797	0.655117	0.0014374	-0.362264	0.365139	0.993837	0.801526	-0.0503739	-0.1583	0.0575519	0.362794	0.449461	-0.0160614	-0.0610173	0.0288945	0.485627	0.84558	0.0172558	-0.021774	0.0562856	0.389116	0.463277	0.00904078	-0.0441955	0.0622771	0.740515	0.765908	-0.0243046	-0.0559084	0.00729921	0.138883	0.770887	0.138636	-0.482518	0.75979	0.663501	0.761567	-0.199455	-0.373023
DG(16:1_20:0)	Measured	FIA	NA	NA	NA	NA	NA	NA	NA	NA	NA	NA	NA	NA	NA	NA	NA	NA	NA	NA	NA	NA	NA	NA	NA	NA	NA	NA	NA	NA	NA	NA	-0.0150405	-0.0616813	0.0316003	0.529979	0.664816	0.00259246	-0.0242573	0.0294422	0.850773	0.812245	-0.0998103	-0.645744	0.446123	0.721468	0.7752	0.0257622	-0.13343
DG(17:0_17:1)	Measured	FIA	NA	NA	NA	NA	NA	NA	NA	NA	NA	NA	NA	NA	NA	NA	NA	NA	NA	NA	NA	NA	NA	NA	NA	NA	NA	NA	NA	NA	NA	NA	NA	NA	NA	NA	NA	NA	NA	NA	NA	NA	NA	NA	NA	NA	NA	NA	NA
DG(17:0_18:1)	Measured	FIA	0.00855278	-0.0204175	0.0375231	0.564316	0.997746	-0.00719979	-0.0257367	0.0113371	0.449485	0.587661	0.133335	-0.28954	0.556211	0.538178	0.714267	-0.0874411	-0.212467	0.0375848	0.173934	0.349049	0.0244574	-0.0278227	0.0767374	0.361701	0.84558	-0.0259678	-0.0734166	0.0214811	0.287062	0.395304	-0.0260967	-0.0781234	0.02593	0.329853	0.629609	-0.00613999	-0.0384874	0.0262074	0.711658	0.801061	-0.00621562	-0.619012	0.606581	0.984211	0.834964	-0.0518225	-0.229942
DG(18:0_20:0)	Measured	FIA	NA	NA	NA	NA	NA	NA	NA	NA	NA	NA	NA	NA	NA	NA	NA	NA	NA	NA	NA	NA	NA	NA	NA	NA	NA	NA	NA	NA	NA	NA	NA	NA	NA	NA	NA	NA	NA	NA	NA	NA	NA	NA	NA	NA	NA	NA	NA
DG(18:0_20:4)	Measured	FIA	0.0112445	-0.0126347	0.0351236	0.358568	0.997746	-0.00088131	-0.0163769	0.0146143	0.911614	0.776942	-0.0291283	-0.379412	0.321155	0.870905	0.781352	-0.0806942	-0.183778	0.022389	0.12855	0.31144	0.000297327	-0.043127	0.0437217	0.989323	0.883992	-0.0402377	-0.0769746	-0.00350082	0.0352314	0.145766	-0.0221778	-0.0720129	0.0276574	0.386876	0.629609	-0.00893407	-0.0385988	0.0207306	0.558023	0.801061	0.20479	-0.37861	0.788191	0.494342	0.694798	-0.0176115	-0.188353
DG(18:1_18:1)	Measured	FIA	0.0106889	-0.017068	0.0384459	0.452406	0.997746	-0.0110591	-0.0280634	0.00594523	0.20733	0.511059	0.0805014	-0.325732	0.486735	0.69866	0.743865	-0.0928083	-0.21247	0.0268532	0.132063	0.31144	0.00109251	-0.0493029	0.051488	0.966205	0.879408	-0.0508773	-0.0958487	-0.00590587	0.0298011	0.143091	-0.0171702	-0.0685565	0.0342161	0.515262	0.656474	-0.0089176	-0.0392434	0.0214082	0.567317	0.801061	-0.0105533	-0.612889	0.591782	0.97273	0.834964	-0.056918	-0.231869
DG(18:1_18:2)	Measured	FIA	0.000453106	-0.0274877	0.028394	0.974716	0.997746	-0.00186566	-0.0205266	0.0167953	0.845311	0.766615	0.438721	0.0411928	0.836249	0.0332478	0.396564	-0.114496	-0.233754	0.00476126	0.0631805	0.255694	0.0131553	-0.0373367	0.0636473	0.610872	0.853259	-0.0346629	-0.0818291	0.0125032	0.15415	0.266952	0.0220582	-0.0308989	0.0750153	0.417803	0.629609	0.00491436	-0.0262006	0.0360293	0.758356	0.806906	0.123768	-0.497454	0.74499	0.697682	0.768637	0.0408977	-0.140132
DG(18:1_18:3)	Measured	FIA	NA	NA	NA	NA	NA	NA	NA	NA	NA	NA	NA	NA	NA	NA	NA	NA	NA	NA	NA	NA	NA	NA	NA	NA	NA	NA	NA	NA	NA	NA	NA	NA	NA	NA	NA	NA	NA	NA	NA	NA	NA	NA	NA	NA	NA	NA	NA
DG(18:1_18:4)	Measured	FIA	NA	NA	NA	NA	NA	NA	NA	NA	NA	NA	NA	NA	NA	NA	NA	NA	NA	NA	NA	NA	NA	NA	NA	NA	NA	NA	NA	NA	NA	NA	NA	NA	NA	NA	NA	NA	NA	NA	NA	NA	NA	NA	NA	NA	NA	NA	NA
DG(18:1_20:0)	Measured	FIA	NA	NA	NA	NA	NA	NA	NA	NA	NA	NA	NA	NA	NA	NA	NA	NA	NA	NA	NA	NA	NA	NA	NA	NA	NA	NA	NA	NA	NA	NA	NA	NA	NA	NA	NA	NA	NA	NA	NA	NA	NA	NA	NA	NA	NA	NA	NA
DG(18:1_20:1)	Measured	FIA	0.0189108	-0.00798904	0.0458107	0.171737	0.997746	0.00688621	-0.0102426	0.0240151	0.433826	0.587661	0.268509	-0.124479	0.661497	0.183972	0.550629	-0.0767341	-0.194001	0.0405324	0.20303	0.376337	-0.0145596	-0.0636704	0.0345511	0.562685	0.84558	-0.0661572	-0.108201	-0.0241138	0.00290808	0.138835	-0.0163628	-0.0676102	0.0348846	0.534036	0.664816	-0.00289247	-0.033938	0.0281531	0.855945	0.812245	0.040367	-0.560049	0.640784	0.895646	0.807062	-0.015939	-0.190951
DG(18:1_20:2)	Measured	FIA	0.00430798	-0.0224504	0.0310663	0.753094	0.997746	0.00828591	-0.00971003	0.0262818	0.370437	0.553577	0.0920083	-0.298431	0.482447	0.645313	0.731974	-0.0547018	-0.170691	0.061287	0.357835	0.449461	0.00863159	-0.0397886	0.0570518	0.72763	0.853259	-0.0562517	-0.0995358	-0.0129676	0.0130286	0.138835	NA	NA	NA	NA	NA	NA	NA	NA	NA	NA	NA	NA	NA	NA	NA	NA	NA
DG(18:1_20:3)	Measured	FIA	0.00445507	-0.0221415	0.0310516	0.743461	0.997746	-0.00668238	-0.0254387	0.0120739	0.487697	0.612473	-0.0290679	-0.417587	0.359452	0.883753	0.781352	-0.0991408	-0.213125	0.0148438	0.0917739	0.300507	-0.0178203	-0.0658393	0.0301986	0.468934	0.84558	-0.0214134	-0.0661715	0.0233448	0.351581	0.436788	-0.0303648	-0.0769323	0.0162027	0.206612	0.613844	-0.0132993	-0.0410512	0.0144526	0.352727	0.770887	-0.265674	-0.812943	0.281595	0.345527	0.624393	-0.00534916	-0.166193
DG(18:1_20:4)	Measured	FIA	-0.00951184	-0.0387842	0.0197606	0.52586	0.997746	-0.0166579	-0.033919	0.000603144	0.0633902	0.507007	-0.101024	-0.528886	0.326837	0.644667	0.731974	-0.0984522	-0.224507	0.0276027	0.12941	0.31144	0.00493643	-0.0481517	0.0580246	0.855807	0.868844	-0.016801	-0.0665997	0.0329977	0.510593	0.523062	-0.0265417	-0.0808972	0.0278138	0.342731	0.629609	0.00279812	-0.0305245	0.0361208	0.870029	0.812245	-0.298687	-0.933739	0.336365	0.360639	0.639247	-0.0521228	-0.238171
DG(18:1_22:5)	Measured	FIA	NA	NA	NA	NA	NA	NA	NA	NA	NA	NA	NA	NA	NA	NA	NA	NA	NA	NA	NA	NA	NA	NA	NA	NA	NA	NA	NA	NA	NA	NA	NA	NA	NA	NA	NA	NA	NA	NA	NA	NA	NA	NA	NA	NA	NA	NA	NA
DG(18:1_22:6)	Measured	FIA	NA	NA	NA	NA	NA	NA	NA	NA	NA	NA	NA	NA	NA	NA	NA	NA	NA	NA	NA	NA	NA	NA	NA	NA	NA	NA	NA	NA	NA	NA	-0.00844693	-0.0533576	0.0364638	0.713815	0.743782	-0.00868434	-0.0358122	0.0184435	0.533616	0.801061	-0.150014	-0.673558	0.373529	0.576669	0.736151	0.0238985	-0.129033
DG(18:2_18:2)	Measured	FIA	-0.00358018	-0.0327008	0.0255404	0.810143	0.997746	0.00208346	-0.0159524	0.0201193	0.821652	0.765813	0.359065	-0.0595884	0.777718	0.09631	0.463268	-0.0288263	-0.155493	0.0978404	0.656664	0.606283	0.00122382	-0.0514944	0.053942	0.963813	0.879408	-0.0636737	-0.10837	-0.0189771	0.00672335	0.138835	-0.0332203	-0.0911587	0.0247181	0.265983	0.629609	-0.00737727	-0.0419803	0.0272258	0.678083	0.801061	-0.744987	-1.40028	-0.0896913	0.0299733	0.254804	-0.0191391	-0.218545
DG(18:2_18:3)	Measured	FIA	NA	NA	NA	NA	NA	NA	NA	NA	NA	NA	NA	NA	NA	NA	NA	NA	NA	NA	NA	NA	NA	NA	NA	NA	NA	NA	NA	NA	NA	NA	0.00103874	-0.0528814	0.0549589	0.970018	0.835739	-0.00423431	-0.0376738	0.0292052	0.805148	0.812245	-0.384917	-1.00625	0.236412	0.229856	0.520052	-0.0336721	-0.217
DG(18:2_18:4)	Measured	FIA	NA	NA	NA	NA	NA	NA	NA	NA	NA	NA	NA	NA	NA	NA	NA	NA	NA	NA	NA	NA	NA	NA	NA	NA	NA	NA	NA	NA	NA	NA	NA	NA	NA	NA	NA	NA	NA	NA	NA	NA	NA	NA	NA	NA	NA	NA	NA
DG(18:2_20:0)	Measured	FIA	NA	NA	NA	NA	NA	NA	NA	NA	NA	NA	NA	NA	NA	NA	NA	NA	NA	NA	NA	NA	NA	NA	NA	NA	NA	NA	NA	NA	NA	NA	-0.0191394	-0.0872594	0.0489807	0.584082	0.686609	0.00309074	-0.0372077	0.0433891	0.881198	0.812245	-0.754285	-1.52656	0.0179882	0.0607885	0.340163	-0.112901	-0.343494
DG(18:2_20:4)	Measured	FIA	-0.0160487	-0.0440004	0.0119031	0.263511	0.997746	0.00210688	-0.0177209	0.0219347	0.835728	0.766615	0.0743332	-0.336415	0.485082	0.723667	0.752275	-0.0194855	-0.14197	0.102999	0.755928	0.65635	-0.00349781	-0.0544414	0.0474458	0.893258	0.868844	-0.00934133	-0.0521701	0.0334874	0.67032	0.58592	-0.059521	-0.109191	-0.00985059	0.0224624	0.613844	-0.0190982	-0.0470809	0.00888451	0.187876	0.770887	-0.74057	-1.31659	-0.164551	0.0146732	0.254804	-0.0197556	-0.19703
DG(18:3_18:3)	Measured	FIA	NA	NA	NA	NA	NA	NA	NA	NA	NA	NA	NA	NA	NA	NA	NA	NA	NA	NA	NA	NA	NA	NA	NA	NA	NA	NA	NA	NA	NA	NA	-0.0449464	-0.101697	0.0118037	0.126326	0.613844	-0.0329987	-0.0679718	0.00197434	0.0711367	0.770887	-0.345788	-1.01659	0.325014	0.316761	0.620783	0.0200117	-0.177278
DG(18:3_20:2)	Measured	FIA	NA	NA	NA	NA	NA	NA	NA	NA	NA	NA	NA	NA	NA	NA	NA	NA	NA	NA	NA	NA	NA	NA	NA	NA	NA	NA	NA	NA	NA	NA	NA	NA	NA	NA	NA	NA	NA	NA	NA	NA	NA	NA	NA	NA	NA	NA	NA
DG(21:0_22:6)	Measured	FIA	-0.0148726	-0.0462894	0.0165441	0.356026	0.997746	0.0083861	-0.0131392	0.0299114	0.448105	0.587661	0.143121	-0.316854	0.603095	0.543539	0.714267	0.0115849	-0.125825	0.148995	0.869131	0.688846	-0.0139993	-0.0710588	0.0430602	0.631803	0.853259	-0.0122601	-0.0644488	0.0399287	0.646615	0.579654	NA	NA	NA	NA	NA	NA	NA	NA	NA	NA	NA	NA	NA	NA	NA	NA	NA
DG(22:1_22:2)	Measured	FIA	NA	NA	NA	NA	NA	NA	NA	NA	NA	NA	NA	NA	NA	NA	NA	NA	NA	NA	NA	NA	NA	NA	NA	NA	NA	NA	NA	NA	NA	NA	NA	NA	NA	NA	NA	NA	NA	NA	NA	NA	NA	NA	NA	NA	NA	NA	NA
DG-O(14:0_18:2)	Measured	FIA	NA	NA	NA	NA	NA	NA	NA	NA	NA	NA	NA	NA	NA	NA	NA	NA	NA	NA	NA	NA	NA	NA	NA	NA	NA	NA	NA	NA	NA	NA	NA	NA	NA	NA	NA	NA	NA	NA	NA	NA	NA	NA	NA	NA	NA	NA	NA
DG-O(16:0_18:1)	Measured	FIA	NA	NA	NA	NA	NA	NA	NA	NA	NA	NA	NA	NA	NA	NA	NA	NA	NA	NA	NA	NA	NA	NA	NA	NA	NA	NA	NA	NA	NA	NA	-0.000631581	-0.0618768	0.0606137	0.983948	0.835739	0.0129861	-0.0249801	0.0509524	0.50611	0.801061	0.0138336	-0.701283	0.728951	0.969893	0.834964	0.0218601	-0.186536
DG-O(16:0_20:4)	Measured	FIA	NA	NA	NA	NA	NA	NA	NA	NA	NA	NA	NA	NA	NA	NA	NA	NA	NA	NA	NA	NA	NA	NA	NA	NA	NA	NA	NA	NA	NA	NA	NA	NA	NA	NA	NA	NA	NA	NA	NA	NA	NA	NA	NA	NA	NA	NA	NA
Cer(d18:0/18:0(OH))	Measured	FIA	NA	NA	NA	NA	NA	NA	NA	NA	NA	NA	NA	NA	NA	NA	NA	NA	NA	NA	NA	NA	NA	NA	NA	NA	NA	NA	NA	NA	NA	NA	NA	NA	NA	NA	NA	NA	NA	NA	NA	NA	NA	NA	NA	NA	NA	NA	NA
Cer(d18:0/18:0)	Measured	FIA	-0.001555	-0.0271955	0.0240855	0.905654	0.997746	0.0142057	-0.00125933	0.0296707	0.0768305	0.507007	0.418017	0.0539462	0.782088	0.0269175	0.395772	0.046512	-0.0646916	0.157716	0.41456	0.474831	0.0402713	-0.00536658	0.0859093	0.0872275	0.84558	-0.0442719	-0.0849443	-0.00359952	0.0363469	0.145766	NA	NA	NA	NA	NA	NA	NA	NA	NA	NA	NA	NA	NA	NA	NA	NA	NA
Cer(d18:0/20:0)	Measured	FIA	-0.00626753	-0.0301754	0.0176403	0.608672	0.997746	0.00823273	-0.00887785	0.0253433	0.349445	0.537421	0.242075	-0.103843	0.587992	0.173678	0.53864	0.0649708	-0.0383734	0.168315	0.221158	0.386345	-0.00578543	-0.0491011	0.0375302	0.794102	0.868844	-0.0155436	-0.051988	0.0209008	0.405999	0.468522	-0.00590235	-0.0581695	0.0463648	0.825654	0.804434	0.0218814	-0.010903	0.0546657	0.197617	0.770887	-0.16049	-0.769578	0.448599	0.607622	0.740244	0.00804955	-0.169932
Cer(d18:0/22:0)	Measured	FIA	NA	NA	NA	NA	NA	NA	NA	NA	NA	NA	NA	NA	NA	NA	NA	NA	NA	NA	NA	NA	NA	NA	NA	NA	NA	NA	NA	NA	NA	NA	0.0291121	-0.0155313	0.0737554	0.206582	0.613844	0.00720264	-0.0206683	0.0350736	0.615028	0.801061	0.195399	-0.331032	0.721829	0.47001	0.683444	-0.0366321	-0.190531
Cer(d18:0/24:0)	Measured	FIA	NA	NA	NA	NA	NA	NA	NA	NA	NA	NA	NA	NA	NA	NA	NA	NA	NA	NA	NA	NA	NA	NA	NA	NA	NA	NA	NA	NA	NA	NA	-0.0353442	-0.0913915	0.020703	0.221718	0.613844	-0.0349535	-0.0675282	-0.00237874	0.0412114	0.770887	0.220744	-0.440143	0.88163	0.515421	0.71008	0.0201477	-0.173192
Cer(d18:0/24:1)	Measured	FIA	0.00859325	-0.0183692	0.0355557	0.533808	0.997746	-0.0139224	-0.0325498	0.00470494	0.148165	0.507007	0.0220459	-0.37247	0.416562	0.913036	0.781352	-0.00155449	-0.119187	0.116078	0.979395	0.720663	-0.00912313	-0.0579898	0.0397435	0.715307	0.853259	-0.048877	-0.0937532	-0.00400083	0.0362385	0.145766	0.04134	-0.014972	0.0976519	0.155858	0.613844	0.0201375	-0.0141406	0.0544155	0.255775	0.770887	0.56831	-0.0844137	1.22103	0.0935577	0.38502	-0.00637535	-0.201625
Cer(d18:0/26:1(OH))	Measured	FIA	NA	NA	NA	NA	NA	NA	NA	NA	NA	NA	NA	NA	NA	NA	NA	NA	NA	NA	NA	NA	NA	NA	NA	NA	NA	NA	NA	NA	NA	NA	NA	NA	NA	NA	NA	NA	NA	NA	NA	NA	NA	NA	NA	NA	NA	NA	NA
Cer(d18:0/26:1)	Measured	FIA	NA	NA	NA	NA	NA	NA	NA	NA	NA	NA	NA	NA	NA	NA	NA	NA	NA	NA	NA	NA	NA	NA	NA	NA	NA	NA	NA	NA	NA	NA	0.00372909	-0.0585782	0.0660363	0.907047	0.817842	0.0235498	-0.0124885	0.059588	0.206984	0.770887	-0.615383	-1.32459	0.0938228	0.0946524	0.38502	-0.118781	-0.328562
AA	Measured	LC	0.002531	-0.0271946	0.0322566	0.867845	0.975129	-0.00893162	-0.0279651	0.0101018	0.361397	0.946201	0.308978	-0.120279	0.738235	0.161836	0.449888	0.0166836	-0.112692	0.146059	0.801053	0.992791	0.00718914	-0.0465948	0.0609731	0.793947	0.854498	0.014351	-0.0319332	0.0606351	0.545319	0.923971	0.0208422	-0.0372508	0.0789351	0.484909	0.270572	-0.00904595	-0.0409996	0.0229078	0.581802	0.846321	-0.323632	-0.999601	0.352337	0.352158	0.748337	-0.133435	-0.328912
DHA	Measured	LC	-0.0072515	-0.0307006	0.0161976	0.546004	0.975129	-0.00398935	-0.0201929	0.0122142	0.631173	0.966964	0.0695388	-0.273242	0.412319	0.691879	0.491931	0.058647	-0.0429083	0.160202	0.260769	0.813137	-0.00582155	-0.0483301	0.036687	0.789006	0.854498	0.0165724	-0.0210899	0.0542347	0.391351	0.832876	0.0334837	-0.0182133	0.0851807	0.209625	0.270572	-0.00220788	-0.0319666	0.0275508	0.885047	0.846321	-0.115069	-0.726728	0.496589	0.713751	0.879258	-0.0747303	-0.252168
EPA	Measured	LC	-0.00857177	-0.0344083	0.0172647	0.51722	0.975129	-0.0130132	-0.0299446	0.00391819	0.137212	0.836692	0.169179	-0.207302	0.54566	0.380853	0.461638	0.117991	0.00797763	0.228004	0.0384027	0.32294	-0.0105209	-0.0573396	0.0362977	0.660701	0.798456	0.0207625	-0.0216705	0.0631955	0.340807	0.810832	0.0169233	-0.0336439	0.0674905	0.514598	0.270572	-0.00723409	-0.039583	0.0251148	0.663313	0.846321	0.0468094	-0.545809	0.639428	0.877536	0.909611	0.0281358	-0.144504
FA(12:0)	Measured	LC	NA	NA	NA	NA	NA	NA	NA	NA	NA	NA	NA	NA	NA	NA	NA	NA	NA	NA	NA	NA	NA	NA	NA	NA	NA	NA	NA	NA	NA	NA	NA	NA	NA	NA	NA	NA	NA	NA	NA	NA	NA	NA	NA	NA	NA	NA	NA
FA(14:0)	Measured	LC	NA	NA	NA	NA	NA	NA	NA	NA	NA	NA	NA	NA	NA	NA	NA	NA	NA	NA	NA	NA	NA	NA	NA	NA	NA	NA	NA	NA	NA	NA	NA	NA	NA	NA	NA	NA	NA	NA	NA	NA	NA	NA	NA	NA	NA	NA	NA
FA(16:0)	Measured	LC	NA	NA	NA	NA	NA	NA	NA	NA	NA	NA	NA	NA	NA	NA	NA	NA	NA	NA	NA	NA	NA	NA	NA	NA	NA	NA	NA	NA	NA	NA	NA	NA	NA	NA	NA	NA	NA	NA	NA	NA	NA	NA	NA	NA	NA	NA	NA
FA(18:0)	Measured	LC	NA	NA	NA	NA	NA	NA	NA	NA	NA	NA	NA	NA	NA	NA	NA	NA	NA	NA	NA	NA	NA	NA	NA	NA	NA	NA	NA	NA	NA	NA	NA	NA	NA	NA	NA	NA	NA	NA	NA	NA	NA	NA	NA	NA	NA	NA	NA
FA(18:1)	Measured	LC	0.00247177	-0.0295562	0.0344997	0.880116	0.975129	-0.0150279	-0.0353894	0.00533351	0.153222	0.836692	0.127747	-0.339183	0.594677	0.593156	0.491931	-0.0333798	-0.172648	0.105888	0.639685	0.959581	0.000757593	-0.0572128	0.058728	0.979623	0.879981	0.0149034	-0.0368436	0.0666504	0.574207	0.923971	0.0285408	-0.0297315	0.0868131	0.341278	0.270572	-0.00975275	-0.0422341	0.0227286	0.559211	0.846321	0.0582103	-0.627704	0.744125	0.868505	0.909611	-0.0930295	-0.291523
FA(18:2)	Measured	LC	NA	NA	NA	NA	NA	NA	NA	NA	NA	NA	NA	NA	NA	NA	NA	NA	NA	NA	NA	NA	NA	NA	NA	NA	NA	NA	NA	NA	NA	NA	-0.0205815	-0.077875	0.036712	0.484356	0.270572	-0.0192329	-0.0526292	0.0141634	0.265124	0.846321	-0.21561	-0.885179	0.453959	0.530567	0.764779	-0.104345	-0.298295
FA(20:1)	Measured	LC	NA	NA	NA	NA	NA	NA	NA	NA	NA	NA	NA	NA	NA	NA	NA	NA	NA	NA	NA	NA	NA	NA	NA	NA	NA	NA	NA	NA	NA	NA	0.0206261	-0.0478375	0.0890897	0.557287	0.270572	0.00176948	-0.0384197	0.0419587	0.931624	0.846321	0.052212	-0.749607	0.854031	0.89891	0.909611	-0.0435626	-0.277063
FA(20:2)	Measured	LC	0.00529115	-0.0209512	0.0315335	0.693666	0.975129	-0.00532019	-0.0232468	0.0126064	0.562968	0.966964	0.182866	-0.198722	0.564455	0.350167	0.461638	-0.0934001	-0.206062	0.019262	0.107767	0.559043	0.00266975	-0.0448616	0.0502011	0.912591	0.86052	-0.0346047	-0.0777224	0.00851311	0.120167	0.623365	-0.0442426	-0.101101	0.0126163	0.132972	0.270572	-0.0124321	-0.046344	0.0214797	0.476231	0.846321	-0.464338	-1.13094	0.20226	0.177727	0.621696	-0.0753517	-0.27194
FA(20:3)	Measured	LC	0.00933335	-0.023365	0.0420317	0.577277	0.975129	-0.0068273	-0.028437	0.0147824	0.538113	0.966964	0.0676177	-0.410441	0.545677	0.78226	0.516464	-0.0660615	-0.207988	0.0758645	0.364107	0.925175	-0.0388129	-0.0975371	0.0199114	0.198568	0.780535	-0.067363	-0.119924	-0.0148017	0.0142834	0.320726	0.0382191	-0.0162429	0.0926811	0.174578	0.270572	-0.00978904	-0.0419388	0.0223607	0.553716	0.846321	0.137519	-0.508223	0.783261	0.678012	0.873197	-0.0893538	-0.276416
lysoPC a C14:0	Measured	FIA	-0.00577751	-0.0300042	0.0184492	0.641365	0.997746	-0.00968067	-0.0255403	0.00617891	0.236262	0.511059	0.135495	-0.217538	0.488528	0.453915	0.687942	0.0330788	-0.0722897	0.138447	0.539945	0.551081	0.0117323	-0.0320984	0.0555629	0.601161	0.853259	-0.000358234	-0.0393741	0.0386576	0.985693	0.676645	0.0174943	-0.0346712	0.0696598	0.513732	0.656474	-0.0194643	-0.0469341	0.00800538	0.17189	0.770887	-0.563473	-1.15656	0.0296101	0.067933	0.356699	-0.149862	-0.323671
lysoPC a C16:0	Measured	FIA	0.00185944	-0.0228833	0.0266022	0.883238	0.997746	-0.00106115	-0.0171028	0.0149805	0.897276	0.776942	0.168108	-0.191487	0.527703	0.362031	0.653257	0.0321894	-0.0753241	0.139703	0.558833	0.560731	0.0141318	-0.0305548	0.0588185	0.536975	0.84558	-0.00270493	-0.0402617	0.0348519	0.888142	0.656607	-0.00750976	-0.0641408	0.0491213	0.795905	0.79849	-0.017861	-0.0486833	0.0129613	0.262202	0.770887	-0.815349	-1.44093	-0.189767	0.0134323	0.254804	-0.105192	-0.296066
lysoPC a C16:1	Measured	FIA	0.000567001	-0.023825	0.024959	0.963764	0.997746	-0.00855629	-0.025075	0.00796246	0.314082	0.522462	-0.0196179	-0.375739	0.336503	0.914266	0.781352	-0.00152345	-0.107708	0.104661	0.97763	0.720663	-0.00115979	-0.0453035	0.0429839	0.959048	0.879408	0.0100011	-0.0284085	0.0484107	0.611398	0.572793	-0.000616222	-0.0504817	0.0492493	0.980764	0.835739	-0.0180699	-0.0460537	0.00991394	0.212317	0.770887	-0.665722	-1.22076	-0.110688	0.0223441	0.254804	-0.134383	-0.300366
lysoPC a C17:0	Measured	FIA	-0.00543327	-0.0342978	0.0234313	0.713066	0.997746	-0.000481095	-0.0181505	0.0171883	0.957618	0.780972	0.464353	0.053894	0.874813	0.0291784	0.395772	0.042632	-0.0828029	0.168067	0.507064	0.542407	0.0290292	-0.0228963	0.0809548	0.276187	0.84558	-0.0229089	-0.0672938	0.021476	0.315155	0.414762	-0.0180672	-0.0747911	0.0386566	0.53503	0.664816	-0.0231675	-0.0548246	0.00848959	0.158541	0.770887	-0.797816	-1.42816	-0.167473	0.0162006	0.254804	-0.078832	-0.271476
lysoPC a C18:0	Measured	FIA	0.00787621	-0.0167879	0.0325403	0.533005	0.997746	0.00884683	-0.00673135	0.024425	0.270122	0.522462	0.339353	-0.0145283	0.693235	0.0634857	0.42375	0.0300688	-0.0773544	0.137492	0.58466	0.570154	0.0283428	-0.015999	0.0726847	0.213602	0.84558	0.00445252	-0.0351979	0.044103	0.82643	0.644766	-0.028985	-0.0892995	0.0313295	0.350369	0.629609	-0.0124148	-0.0476123	0.0227827	0.493	0.801061	-0.777741	-1.45725	-0.0982351	0.0289244	0.254804	-0.0383278	-0.245036
lysoPC a C18:1	Measured	FIA	-0.0048267	-0.0338751	0.0242217	0.745448	0.997746	-0.0239831	-0.0426275	-0.00533873	0.0143707	0.507007	0.159921	-0.263145	0.582987	0.46074	0.688612	-0.000983618	-0.127513	0.125546	0.987878	0.721068	0.00893419	-0.0436352	0.0615035	0.739854	0.853259	0.0133906	-0.0314964	0.0582777	0.560607	0.550379	-0.00581052	-0.0552639	0.0436429	0.818724	0.804374	-0.0187973	-0.0458466	0.00825208	0.180122	0.770887	-0.662333	-1.21289	-0.111774	0.0219638	0.254804	-0.0820714	-0.249087
lysoPC a C18:2	Measured	FIA	-0.00731603	-0.0323043	0.0176722	0.567543	0.997746	-0.0107284	-0.0280555	0.00659874	0.229677	0.511059	0.0485107	-0.316877	0.413899	0.795306	0.773399	-0.0415086	-0.150145	0.0671283	0.45593	0.507844	-0.00157379	-0.0468801	0.0437325	0.945874	0.879408	0.00475856	-0.0343574	0.0438745	0.812231	0.635858	0.000707785	-0.0493501	0.0507657	0.977992	0.835739	-0.0228061	-0.0501597	0.00454754	0.10937	0.770887	-0.544139	-1.11067	0.0223942	0.0650636	0.348202	-0.179077	-0.342768
lysoPC a C20:3	Measured	FIA	0.00175513	-0.0219684	0.0254787	0.88504	0.997746	-0.00696346	-0.0232049	0.009278	0.404061	0.570325	0.127691	-0.217703	0.473084	0.470625	0.690343	0.0347806	-0.0682493	0.137811	0.509931	0.543081	0.0127455	-0.0301111	0.0556021	0.561457	0.84558	0.00919416	-0.0282272	0.0466155	0.631607	0.577922	0.0210119	-0.0270102	0.069034	0.394848	0.629609	-0.0125366	-0.0388971	0.013824	0.356362	0.770887	-0.637568	-1.17629	-0.098843	0.0241039	0.254804	-0.0495238	-0.213556
lysoPC a C20:4	Measured	FIA	-0.000997343	-0.0241798	0.0221852	0.932993	0.997746	-0.00506263	-0.0217849	0.0116597	0.555161	0.6401	0.147217	-0.189878	0.484311	0.394344	0.653257	0.0219454	-0.0788728	0.122764	0.67069	0.61456	-0.000820044	-0.0427763	0.0411362	0.969529	0.879408	0.0146466	-0.0198323	0.0491254	0.407867	0.468522	0.013718	-0.033301	0.060737	0.569768	0.679583	-0.00759696	-0.0329719	0.0177779	0.560343	0.801061	-0.489055	-1.02431	0.0462033	0.0788323	0.381402	-0.0532006	-0.213109
lysoPC a C24:0	Measured	FIA	0.00460958	-0.0232784	0.0324976	0.746737	0.997746	0.00114884	-0.0176263	0.0199239	0.90494	0.776942	0.196884	-0.208461	0.60223	0.343708	0.649911	-0.0553017	-0.176226	0.0656222	0.372515	0.452627	0.00453055	-0.0459614	0.0550225	0.860805	0.868844	-0.0446524	-0.0893923	8.75717e-05	0.0543848	0.161455	-0.0279887	-0.0805267	0.0245493	0.30099	0.629609	0.00710584	-0.024638	0.0388497	0.663	0.801061	-0.40002	-1.01044	0.210397	0.204383	0.490324	0.0172561	-0.163287
lysoPC a C26:0	Measured	FIA	-0.00634467	-0.0378224	0.025133	0.69376	0.997746	-0.0155788	-0.0364989	0.00534138	0.149632	0.507007	0.201283	-0.256795	0.659362	0.391455	0.653257	-0.108657	-0.243915	0.0266017	0.118962	0.31144	0.0410295	-0.0153402	0.0973992	0.157237	0.84558	-0.0483997	-0.10128	0.00448087	0.0770892	0.174476	-0.0417279	-0.0913266	0.00787085	0.104862	0.613844	-0.00832993	-0.039251	0.0225912	0.600152	0.801061	-0.417752	-1.00067	0.165161	0.165753	0.467595	0.00763924	-0.165303
lysoPC a C26:1	Measured	FIA	-0.000842624	-0.0282174	0.0265321	0.95203	0.997746	-0.0207805	-0.0376685	-0.00389254	0.0189541	0.507007	-0.0253803	-0.425044	0.374284	0.90123	0.781352	-0.151173	-0.266082	-0.0362648	0.0115838	0.25164	-0.00357235	-0.0531096	0.0459649	0.887923	0.868844	-0.038493	-0.0819606	0.00497464	0.0869629	0.193001	-0.0589334	-0.118811	0.000943973	0.058889	0.613844	-0.014473	-0.0497625	0.0208165	0.42582	0.770887	-0.286685	-1.00512	0.431748	0.437505	0.678901	-0.0371428	-0.247516
lysoPC a C28:0	Measured	FIA	-0.00233627	-0.0333355	0.028663	0.882907	0.997746	-0.0200865	-0.0387047	-0.00146837	0.0386326	0.507007	0.22797	-0.222185	0.678126	0.323638	0.64562	-0.139861	-0.271623	-0.00809963	0.0403921	0.25164	0.0268502	-0.0289771	0.0826774	0.348443	0.84558	-0.0632556	-0.113872	-0.0126396	0.0167789	0.138835	-0.0340718	-0.0938736	0.0257301	0.268987	0.629609	-0.00115546	-0.0360925	0.0337815	0.94861	0.823286	-0.562565	-1.25288	0.127747	0.115938	0.38502	-0.00933268	-0.215175
lysoPC a C28:1	Measured	FIA	-0.00081107	-0.0288156	0.0271934	0.954861	0.997746	-0.0218139	-0.0398684	-0.00375942	0.0211201	0.507007	-0.0146207	-0.423503	0.394261	0.944286	0.788338	-0.139421	-0.257801	-0.0210403	0.0233257	0.25164	0.00245787	-0.0482221	0.0531378	0.924488	0.877312	-0.0439613	-0.0918484	0.00392581	0.0762228	0.17424	-0.03763	-0.0868016	0.0115415	0.139353	0.613844	-0.0148199	-0.0456318	0.0159919	0.350978	0.770887	-0.162532	-0.746726	0.421663	0.587758	0.736412	-0.0458185	-0.216155
PC aa C24:0	Measured	FIA	-0.0112806	-0.0360502	0.0134891	0.374503	0.997746	0.00390895	-0.0133227	0.0211406	0.6582	0.689994	0.250623	-0.108872	0.610118	0.175297	0.53864	-0.00579299	-0.114101	0.102515	0.916748	0.703561	0.0234205	-0.0213426	0.0681836	0.307951	0.84558	0.00555688	-0.0350623	0.046176	0.789375	0.624381	-0.0178083	-0.0683752	0.0327586	0.492941	0.644743	0.00615283	-0.0245443	0.0368499	0.696328	0.801061	-0.231572	-0.821396	0.358252	0.444886	0.683185	0.0739963	-0.0977648
PC aa C26:0	Measured	FIA	-0.00420749	-0.0321857	0.0237707	0.768881	0.997746	-0.00718842	-0.0263854	0.0120086	0.465856	0.599108	0.183158	-0.22375	0.590067	0.38006	0.653257	-0.0649799	-0.186076	0.0561167	0.295813	0.436689	0.0273338	-0.0230024	0.0776699	0.290101	0.84558	0.00280871	-0.0442415	0.0498589	0.907189	0.656607	-0.0329495	-0.0842831	0.018384	0.213691	0.613844	-0.00579431	-0.0365579	0.0249693	0.71378	0.801061	-0.310889	-0.913265	0.291487	0.316185	0.620783	0.0227222	-0.154409
PC aa C28:1	Measured	FIA	-0.010101	-0.0373042	0.0171021	0.468685	0.997746	-0.0133369	-0.032076	0.0054021	0.168175	0.507007	0.237635	-0.157638	0.632908	0.241848	0.590358	-0.107099	-0.223749	0.0095509	0.0753688	0.283273	0.0221794	-0.026982	0.0713407	0.378972	0.84558	-0.0167306	-0.0636051	0.0301438	0.486488	0.510129	-0.0253785	-0.0893022	0.0385452	0.439827	0.632193	-0.0175438	-0.0549071	0.0198195	0.362437	0.770887	-0.623968	-1.35612	0.108187	0.100532	0.38502	-0.183527	-0.39687
PC aa C30:0	Measured	FIA	-0.00221366	-0.029726	0.0252986	0.875054	0.997746	0.00968137	-0.0063065	0.0256692	0.239967	0.511059	0.229032	-0.169864	0.627929	0.263503	0.597157	0.0255398	-0.0941251	0.145205	0.676739	0.617772	0.0335184	-0.0157846	0.0828214	0.186146	0.84558	0.00615345	-0.0379421	0.050249	0.785256	0.624381	-0.0365527	-0.0946958	0.0215903	0.223127	0.613844	-0.00811	-0.0420567	0.0258367	0.641922	0.801061	-0.699639	-1.36254	-0.0367359	0.0432996	0.280228	-0.05218	-0.252334
PC aa C30:2	Measured	FIA	0.0114335	-0.0211217	0.0439887	0.493044	0.997746	-0.0140668	-0.0358709	0.00773736	0.210956	0.511059	0.153376	-0.322153	0.628905	0.528921	0.714267	-0.13496	-0.274235	0.00431499	0.0608088	0.255694	0.0175426	-0.0414193	0.0765045	0.561292	0.84558	-0.00983675	-0.065435	0.0457615	0.729792	0.608052	-0.026748	-0.0875822	0.0340862	0.392555	0.629609	-0.010584	-0.0450638	0.0238959	0.550506	0.801061	-0.320518	-1.03059	0.389551	0.380165	0.646736	-0.141136	-0.346241
PC aa C32:0	Measured	FIA	-0.000379932	-0.0298009	0.0290411	0.979865	0.997746	0.0186883	0.00127139	0.0361053	0.0396653	0.507007	0.18679	-0.241003	0.614583	0.394438	0.653257	0.047468	-0.0802238	0.17516	0.468184	0.514508	0.0268353	-0.026114	0.0797847	0.323271	0.84558	0.0141877	-0.0348168	0.0631921	0.572202	0.551906	-0.0446143	-0.106187	0.0169581	0.161206	0.613844	-0.00678353	-0.0425007	0.0289336	0.711499	0.801061	-0.733816	-1.43967	-0.0279666	0.04641	0.289151	-0.01147	-0.224846
PC aa C32:1	Measured	FIA	0.00842976	-0.0194357	0.0362952	0.554754	0.997746	0.0132162	-0.00411051	0.030543	0.140158	0.507007	0.130078	-0.276682	0.536839	0.532427	0.714267	-0.067232	-0.187964	0.0534997	0.278055	0.42341	0.024944	-0.0253171	0.0752051	0.333364	0.84558	-0.0162756	-0.0629748	0.0304235	0.496773	0.513842	-0.0258502	-0.0829846	0.0312842	0.37906	0.629609	-0.0111221	-0.041358	0.0191139	0.474749	0.801061	-0.726675	-1.37052	-0.0828305	0.0311306	0.254804	-0.172411	-0.362905
PC aa C32:2	Measured	FIA	0.00710926	-0.0213564	0.0355749	0.625707	0.997746	0.00207438	-0.0166452	0.020794	0.828798	0.766615	-0.0146121	-0.430786	0.401562	0.945293	0.788338	-0.102784	-0.224997	0.0194292	0.102842	0.309801	0.0209317	-0.0304689	0.0723323	0.426932	0.84558	-0.0157471	-0.0628266	0.0313324	0.514221	0.523062	-0.0269955	-0.0802375	0.0262464	0.324687	0.629609	-0.00489836	-0.0342734	0.0244767	0.745347	0.801061	-0.591228	-1.19869	0.0162286	0.0616694	0.340163	-0.15364	-0.331927
PC aa C32:3	Measured	FIA	0.0114944	-0.0155564	0.0385453	0.407198	0.997746	0.00496514	-0.0113011	0.0212314	0.551917	0.639114	0.14242	-0.252977	0.537818	0.482072	0.694647	-0.0630046	-0.180491	0.0544815	0.296102	0.436689	0.0193169	-0.0296654	0.0682992	0.441628	0.84558	-0.0300874	-0.0734309	0.013256	0.177964	0.298896	-0.0395593	-0.0991517	0.0200331	0.198654	0.613844	-0.0134154	-0.0452548	0.0184239	0.413358	0.770887	-0.76701	-1.44376	-0.0902645	0.03046	0.254804	-0.127069	-0.33026
PC aa C34:1	Measured	FIA	0.00231266	-0.0354617	0.0400871	0.904761	0.997746	0.0208675	0.000698759	0.0410363	0.0470212	0.507007	0.351581	-0.195085	0.898247	0.210812	0.57611	-0.0632091	-0.227131	0.100713	0.451805	0.505568	0.0583286	-0.00894499	0.125602	0.0927842	0.84558	-0.048483	-0.11165	0.0146841	0.136929	0.258686	-0.0477576	-0.114458	0.0189432	0.166139	0.613844	-0.0186983	-0.053975	0.0165783	0.304538	0.770887	-1.1255	-1.86022	-0.390779	0.00402355	0.254804	-0.0756084	-0.305818
PC aa C34:2	Measured	FIA	-0.000668813	-0.0305082	0.0291706	0.96506	0.997746	0.010243	-0.00895437	0.0294403	0.299866	0.522462	0.090753	-0.344516	0.526022	0.683789	0.743865	-0.136149	-0.262895	-0.00940341	0.0381083	0.25164	0.0333004	-0.0202524	0.0868533	0.226195	0.84558	-0.0235722	-0.0749333	0.0277889	0.371413	0.454025	-0.0334033	-0.0849342	0.0181276	0.20926	0.613844	-0.0231309	-0.0530456	0.00678376	0.136797	0.770887	-0.643119	-1.22944	-0.0567962	0.0359832	0.270642	-0.211163	-0.380151
PC aa C34:3	Measured	FIA	-0.00166316	-0.0267232	0.0233969	0.896802	0.997746	0.00885008	-0.00804616	0.0257463	0.308726	0.522462	0.0332014	-0.332663	0.399066	0.85924	0.781352	-0.030707	-0.13962	0.0782064	0.581944	0.569793	0.0256204	-0.0194199	0.0706606	0.267932	0.84558	0.00295536	-0.0374067	0.0433174	0.886293	0.656607	-0.0186256	-0.0706257	0.0333745	0.485622	0.644743	-0.00914297	-0.0387586	0.0204727	0.548233	0.801061	-0.63799	-1.22411	-0.0518717	0.0373663	0.273649	-0.154966	-0.327982
PC aa C34:4	Measured	FIA	0.00579869	-0.0220161	0.0336135	0.683824	0.997746	0.0118045	-0.00578915	0.0293981	0.1935	0.511059	0.215376	-0.188627	0.619379	0.298947	0.619441	-0.0505098	-0.171248	0.0702285	0.414469	0.474831	0.0373308	-0.012448	0.0871096	0.14517	0.84558	-0.00339306	-0.0506301	0.043844	0.888438	0.656607	-0.00013015	-0.0653276	0.0650673	0.996892	0.839345	0.00304142	-0.031621	0.0377039	0.864246	0.812245	-0.521284	-1.26999	0.227418	0.177928	0.473776	-0.115945	-0.335748
PC aa C36:0	Measured	FIA	-0.031323	-0.0608598	-0.00178625	0.0405758	0.997746	-0.00908075	-0.0284211	0.0102596	0.361127	0.546982	-0.152029	-0.592603	0.288545	0.500608	0.710438	-0.037648	-0.169111	0.0938151	0.576028	0.566285	0.037723	-0.0164578	0.0919039	0.175855	0.84558	-0.0230754	-0.0749384	0.0287877	0.386123	0.462965	-0.0456111	-0.0955329	0.00431076	0.078842	0.613844	0.00232595	-0.029859	0.0345109	0.888009	0.812245	-0.233198	-0.829681	0.363286	0.4468	0.683185	0.105267	-0.0673196
PC aa C36:1	Measured	FIA	0.00398269	-0.021287	0.0292524	0.758125	0.997746	-0.00401556	-0.0211651	0.013134	0.647946	0.682373	0.260809	-0.104303	0.625922	0.165013	0.53864	-0.0944514	-0.202732	0.0138291	0.0908553	0.300507	0.0371783	-0.00791462	0.0822713	0.109684	0.84558	-0.0317401	-0.0743446	0.0108645	0.148657	0.263427	-0.039335	-0.0964499	0.0177799	0.182601	0.613844	-0.0109987	-0.0427164	0.0207189	0.500282	0.801061	-0.717367	-1.36817	-0.066567	0.0351121	0.270642	-0.0393313	-0.236668
PC aa C36:2	Measured	FIA	0.00436099	-0.0216846	0.0304066	0.743563	0.997746	-0.00883113	-0.0255891	0.00792682	0.305813	0.522462	0.0777379	-0.302433	0.457908	0.689556	0.743865	-0.116889	-0.22768	-0.0060972	0.0415925	0.25164	0.0189417	-0.0280572	0.0659407	0.431702	0.84558	-0.036966	-0.0810468	0.00711484	0.104677	0.219527	-0.0382705	-0.0888675	0.0123264	0.143921	0.613844	-0.0137735	-0.044151	0.0166041	0.379015	0.770887	-0.0469014	-0.649252	0.555449	0.879264	0.807062	-0.0422979	-0.217578
PC aa C36:3	Measured	FIA	-0.00278514	-0.032619	0.0270487	0.855241	0.997746	0.0098135	-0.008894	0.028521	0.308007	0.522462	0.0742224	-0.361181	0.509625	0.73909	0.756432	-0.0206059	-0.150432	0.109221	0.756473	0.65635	0.0440274	-0.00918601	0.0972408	0.108462	0.84558	0.00249563	-0.0468013	0.0517925	0.921241	0.656607	-0.0157613	-0.0720648	0.0405422	0.585457	0.686609	-0.0139514	-0.0464777	0.0185748	0.40507	0.770887	-0.828633	-1.45041	-0.206853	0.0115818	0.254804	-0.0942681	-0.284824
PC aa C36:4	Measured	FIA	0.00718441	-0.0213675	0.0357363	0.623116	0.997746	0.0246425	0.0066098	0.0426752	0.00953083	0.507007	0.179431	-0.236337	0.595199	0.399929	0.653257	-0.00962424	-0.134072	0.114824	0.879869	0.688846	0.0209368	-0.0306216	0.0724953	0.428231	0.84558	0.00257942	-0.0463771	0.051536	0.918043	0.656607	-0.0219075	-0.0909137	0.0470986	0.536359	0.664816	0.00460934	-0.0333244	0.0425431	0.812866	0.812245	-0.716609	-1.50269	0.0694729	0.0794903	0.381402	0.0171381	-0.218537
PC aa C36:5	Measured	FIA	0.00264942	-0.0191241	0.0244229	0.812055	0.997746	0.00354643	-0.0112505	0.0183434	0.640237	0.679606	-0.0697516	-0.387429	0.247926	0.667997	0.743865	0.00274391	-0.0920695	0.0975574	0.954896	0.714322	0.00528214	-0.0341201	0.0446843	0.79336	0.868844	0.00635591	-0.0293693	0.0420812	0.728347	0.608052	-0.0224091	-0.0828169	0.0379986	0.470262	0.644743	-0.00432879	-0.0379577	0.0293002	0.801991	0.812245	-0.855604	-1.52729	-0.183917	0.0155628	0.254804	-0.0721884	-0.277916
PC aa C36:6	Measured	FIA	-0.00467636	-0.0264242	0.0170714	0.674458	0.997746	0.00634686	-0.00763565	0.0203294	0.377204	0.554398	-0.0293824	-0.347177	0.288412	0.856617	0.781352	0.0248497	-0.0697761	0.119476	0.608048	0.585903	0.00361428	-0.0357766	0.0430052	0.857696	0.868844	0.00161237	-0.0338959	0.0371207	0.929334	0.658229	-0.0388677	-0.108163	0.030428	0.27641	0.629609	-0.0144849	-0.0518995	0.0229298	0.452024	0.787577	-0.818739	-1.60757	-0.0299121	0.0467563	0.289151	-0.0267679	-0.265119
PC aa C38:0	Measured	FIA	-0.00311586	-0.0303612	0.0241295	0.823162	0.997746	-0.00270156	-0.0191951	0.013792	0.749302	0.739612	-0.022719	-0.420606	0.375168	0.911148	0.781352	-0.0987456	-0.215577	0.0180854	0.10117	0.309801	0.0290592	-0.0198875	0.0780059	0.247727	0.84558	-0.049886	-0.0931914	-0.0065807	0.0270341	0.14045	-0.0465035	-0.10677	0.0137627	0.136163	0.613844	-0.0022127	-0.0354758	0.0310504	0.896861	0.812245	-0.244556	-0.959817	0.470704	0.505575	0.702947	0.17952	-0.0243984
PC aa C38:1	Measured	FIA	-0.00485987	-0.029467	0.0197472	0.699624	0.997746	-0.00262245	-0.0185988	0.0133539	0.748784	0.739612	0.154712	-0.203419	0.512844	0.399458	0.653257	-0.0649232	-0.171273	0.0414263	0.234715	0.39502	0.0316562	-0.0124214	0.0757337	0.162763	0.84558	-0.0397766	-0.0782803	-0.00127298	0.0466537	0.161455	-0.0401854	-0.0946595	0.0142887	0.153891	0.613844	0.00283558	-0.0279502	0.0336214	0.857569	0.812245	-0.334803	-0.97677	0.307164	0.311174	0.618546	0.049044	-0.139429
PC aa C38:3	Measured	FIA	0.00330776	-0.0305648	0.0371803	0.848656	0.997746	0.00239201	-0.01909	0.023874	0.827982	0.766615	0.236117	-0.256083	0.728318	0.349674	0.649911	-0.0533631	-0.200426	0.0936999	0.478847	0.521411	0.0519132	-0.00843403	0.11226	0.0953303	0.84558	-0.0268015	-0.0821697	0.0285667	0.345972	0.432169	-0.0227075	-0.0835602	0.0381452	0.467657	0.644743	-0.006529	-0.0416598	0.0286018	0.717412	0.801061	-0.857603	-1.53466	-0.180544	0.0161229	0.254804	-0.0290567	-0.237059
PC aa C38:4	Measured	FIA	0.00650883	-0.0207121	0.0337297	0.640479	0.997746	0.0223762	0.00531214	0.0394403	0.0126673	0.507007	0.195836	-0.199995	0.591668	0.334861	0.646015	0.00533751	-0.113303	0.123978	0.929937	0.703561	0.0210812	-0.0280467	0.0702091	0.402606	0.84558	-0.00419003	-0.0508394	0.0424593	0.860761	0.655881	-0.0233164	-0.088475	0.0418422	0.486038	0.644743	0.00651713	-0.0299988	0.043033	0.728156	0.801061	-0.550066	-1.30032	0.200192	0.156387	0.467595	0.0705408	-0.151464
PC aa C38:5	Measured	FIA	0.0122345	-0.0197578	0.0442269	0.455536	0.997746	0.019189	-0.00197634	0.0403542	0.0806456	0.507007	0.0839625	-0.384309	0.552234	0.726108	0.752275	-0.126867	-0.264043	0.0103082	0.0732911	0.282487	0.0417211	-0.0157043	0.0991465	0.157992	0.84558	-0.023993	-0.0786867	0.0307007	0.392796	0.465236	-0.0328529	-0.0954724	0.0297666	0.308319	0.629609	0.010057	-0.0236188	0.0437328	0.561318	0.801061	-0.396579	-1.12727	0.334108	0.292083	0.606542	0.0246864	-0.190407
PC aa C38:6	Measured	FIA	-0.00494824	-0.0281455	0.018249	0.676905	0.997746	0.0142422	-0.000429011	0.0289134	0.0618881	0.507007	-0.0960838	-0.434522	0.242354	0.579322	0.723477	0.0563763	-0.0440177	0.15677	0.274064	0.422633	-0.0072453	-0.0492413	0.0347507	0.736063	0.853259	0.00661003	-0.0321154	0.0453355	0.738954	0.610418	-0.060477	-0.131713	0.0107593	0.101813	0.613844	-0.00992128	-0.0487722	0.0289297	0.619209	0.801061	-0.99222	-1.80335	-0.181092	0.0199279	0.254804	0.115115	-0.131528
PC aa C40:1	Measured	FIA	NA	NA	NA	NA	NA	NA	NA	NA	NA	NA	NA	NA	NA	NA	NA	NA	NA	NA	NA	NA	NA	NA	NA	NA	NA	NA	NA	NA	NA	NA	NA	NA	NA	NA	NA	NA	NA	NA	NA	NA	NA	NA	NA	NA	NA	NA	NA
PC aa C40:2	Measured	FIA	0.00942263	-0.0168701	0.0357154	0.484284	0.997746	-0.0123421	-0.0295901	0.00490584	0.165922	0.507007	0.03349	-0.351414	0.418395	0.864982	0.781352	-0.162234	-0.271894	-0.0525753	0.0047165	0.25164	0.00901128	-0.0386685	0.0566911	0.711956	0.853259	-0.0497856	-0.0924773	-0.0070939	0.0252634	0.138835	-0.0535243	-0.105888	-0.00116106	0.0500687	0.613844	-0.00960331	-0.0410789	0.0218723	0.552911	0.801061	-0.219485	-0.850154	0.411184	0.498034	0.69647	0.02544	-0.159068
PC aa C40:3	Measured	FIA	0.0045484	-0.0216957	0.0307925	0.734903	0.997746	-0.0102756	-0.0274924	0.00694124	0.246719	0.511059	0.107998	-0.27477	0.490767	0.581662	0.723477	-0.116471	-0.228172	-0.0047701	0.043977	0.25164	0.0173544	-0.0300339	0.0647426	0.474799	0.84558	-0.0598308	-0.102751	-0.0169101	0.00793359	0.138835	-0.0444732	-0.100543	0.0115966	0.125778	0.613844	-0.0225012	-0.0550546	0.0100522	0.182414	0.770887	0.0081007	-0.660818	0.67702	0.98115	0.834964	-0.061371	-0.255702
PC aa C40:4	Measured	FIA	0.00679302	-0.0221906	0.0357766	0.647104	0.997746	0.020449	0.00268721	0.0382109	0.0276957	0.507007	0.0570842	-0.366436	0.480605	0.792264	0.773231	-0.0174304	-0.143701	0.10884	0.787367	0.663855	0.033956	-0.0180789	0.085991	0.20426	0.84558	-0.0174088	-0.0665251	0.0317075	0.489516	0.51096	-0.029016	-0.0848406	0.0268086	0.31279	0.629609	0.00523223	-0.0254919	0.0359563	0.740134	0.801061	-0.542717	-1.18484	0.0994103	0.103308	0.38502	0.0474042	-0.143994
PC aa C40:5	Measured	FIA	0.0171871	-0.0179473	0.0523214	0.340299	0.997746	0.0200169	-0.00101547	0.0410493	0.0670262	0.507007	-0.167832	-0.682298	0.346635	0.524231	0.714267	-0.186126	-0.334871	-0.037381	0.0161595	0.25164	0.0401417	-0.023222	0.103505	0.21766	0.84558	-0.0473886	-0.106038	0.0112608	0.117719	0.229997	-0.0336124	-0.0859607	0.0187359	0.213536	0.613844	0.0131191	-0.0148507	0.0410889	0.362946	0.770887	-0.423164	-1.03297	0.186644	0.179354	0.473776	0.0297908	-0.150776
PC aa C40:6	Measured	FIA	-0.00868453	-0.0311209	0.0137519	0.450089	0.997746	0.0101993	-0.00451215	0.0249107	0.17929	0.509414	-0.150681	-0.477827	0.176465	0.369126	0.653257	0.0501626	-0.0472646	0.14759	0.315678	0.443202	-0.00977751	-0.0504635	0.0309085	0.638798	0.853259	0.015513	-0.0202088	0.0512348	0.397543	0.468432	-0.0519169	-0.117203	0.0133697	0.124829	0.613844	0.000169756	-0.0341733	0.0345128	0.992314	0.835227	-0.659621	-1.41883	0.0995861	0.0942375	0.38502	0.12481	-0.099868
PC aa C42:0	Measured	FIA	-0.00782472	-0.0363204	0.0206709	0.591802	0.997746	0.0106121	-0.00783461	0.0290589	0.264004	0.522462	0.104492	-0.311677	0.520662	0.623867	0.731974	-0.172688	-0.291585	-0.0537897	0.00549708	0.25164	0.00742091	-0.0442111	0.059053	0.778835	0.868844	-0.0340708	-0.0780531	0.00991147	0.133383	0.256223	-0.0275681	-0.0790022	0.023866	0.298073	0.629609	-0.00483647	-0.0341851	0.0245121	0.748233	0.801061	-0.682193	-1.26134	-0.103047	0.0247441	0.254804	-0.10022	-0.275051
PC aa C42:1	Measured	FIA	-0.00194974	-0.0267598	0.0228603	0.877941	0.997746	-0.00900696	-0.0253799	0.007366	0.28526	0.522462	0.0953383	-0.266408	0.457084	0.606766	0.731974	-0.114383	-0.219724	-0.00904185	0.0361165	0.25164	0.00909883	-0.0357674	0.0539651	0.691977	0.853259	-0.0277727	-0.0682349	0.0126895	0.182812	0.298896	-0.0383515	-0.0889943	0.0122912	0.143445	0.613844	-0.014062	-0.0456818	0.0175579	0.38814	0.770887	-0.26624	-0.865172	0.332692	0.387404	0.646736	-0.00722653	-0.18302
PC aa C42:2	Measured	FIA	0.0033784	-0.0223405	0.0290973	0.797426	0.997746	-0.013499	-0.0302146	0.00321655	0.118722	0.507007	0.00317758	-0.372477	0.378833	0.98681	0.800653	-0.115961	-0.225311	-0.0066109	0.0405794	0.25164	0.00754625	-0.0389897	0.0540822	0.751369	0.859874	-0.0393134	-0.0817787	0.00315188	0.0738267	0.172207	NA	NA	NA	NA	NA	NA	NA	NA	NA	NA	NA	NA	NA	NA	NA	NA	NA
PC aa C42:4	Measured	FIA	0.00241099	-0.0254313	0.0302533	0.865618	0.997746	-0.00474432	-0.0228236	0.013335	0.608913	0.655117	0.120842	-0.284958	0.526642	0.560948	0.723477	-0.149876	-0.266985	-0.0327672	0.0139623	0.25164	0.0159349	-0.0343513	0.0662212	0.536151	0.84558	-0.0524068	-0.0973009	-0.0075126	0.0251217	0.138835	-0.0463578	-0.098595	0.00587934	0.0875643	0.613844	-0.00720137	-0.0389306	0.0245279	0.658616	0.801061	-0.314768	-0.935713	0.306178	0.324798	0.624393	-0.0500382	-0.232196
PC aa C42:5	Measured	FIA	0.00460987	-0.0235412	0.0327609	0.749007	0.997746	-0.00434186	-0.0220566	0.0133729	0.632701	0.674283	0.1408	-0.269412	0.551013	0.50288	0.710438	-0.134541	-0.253895	-0.0151876	0.0297457	0.25164	0.0242223	-0.0265025	0.0749471	0.351871	0.84558	-0.0529697	-0.0986639	-0.00727549	0.0261158	0.138835	-0.0413567	-0.0926001	0.00988683	0.119427	0.613844	0.00171346	-0.0284892	0.0319162	0.911969	0.812245	-0.345785	-0.950719	0.259149	0.267442	0.581454	-0.0124819	-0.190805
PC aa C42:6	Measured	FIA	-0.000745159	-0.0280837	0.0265934	0.957517	0.997746	0.000865327	-0.016753	0.0184837	0.923632	0.776942	-0.0687391	-0.46765	0.330172	0.736367	0.756432	-0.0847937	-0.20248	0.0328927	0.161428	0.343845	0.0058798	-0.0435822	0.0553418	0.81631	0.868844	-0.0299876	-0.0738337	0.0138584	0.184364	0.298896	-0.0388521	-0.0961143	0.01841	0.189064	0.613844	-4.77237e-05	-0.0322313	0.0321359	0.997694	0.835227	-0.696022	-1.34992	-0.0421227	0.0416094	0.276472	-0.00584278	-0.203863
PC ae C30:0	Measured	FIA	-0.00836618	-0.0376191	0.0208867	0.576536	0.997746	-0.00979991	-0.0296719	0.0100721	0.337644	0.531284	0.238574	-0.186388	0.663536	0.274191	0.597157	-0.108826	-0.234355	0.0167024	0.0928183	0.300507	0.0382299	-0.0142006	0.0906603	0.156511	0.84558	-0.0467889	-0.09323	-0.00034788	0.0521983	0.161455	-0.0229433	-0.0760215	0.0301349	0.400554	0.629609	-0.00375663	-0.035446	0.0279327	0.817348	0.812245	-0.554593	-1.16092	0.0517367	0.0785169	0.381402	-0.0730012	-0.253825
PC ae C30:1	Measured	FIA	-0.00529266	-0.0327764	0.0221911	0.706757	0.997746	-0.0185428	-0.0366812	-0.000404468	0.0496272	0.507007	0.0752532	-0.326046	0.476553	0.714099	0.748469	-0.156068	-0.271282	-0.0408543	0.00941397	0.25164	0.0287581	-0.0206574	0.0781736	0.257118	0.84558	-0.0425907	-0.087003	0.00182151	0.0642692	0.167718	-0.0340702	-0.0849244	0.0167841	0.194604	0.613844	-0.018394	-0.0498844	0.0130964	0.258463	0.770887	-0.325215	-0.922088	0.271658	0.290224	0.606542	-0.148837	-0.320178
PC ae C30:2	Measured	FIA	-0.0124492	-0.0382707	0.0133722	0.34727	0.997746	-0.0193331	-0.0373532	-0.00131291	0.0396901	0.507007	-0.117639	-0.495761	0.260482	0.543583	0.714267	-0.093551	-0.204822	0.0177204	0.102953	0.309801	0.0107339	-0.0361798	0.0576476	0.654938	0.853259	-0.0231905	-0.0670228	0.0206419	0.303273	0.406334	-0.0399899	-0.0911518	0.011172	0.131261	0.613844	-0.0111485	-0.0421219	0.0198248	0.484238	0.801061	-0.50414	-1.09941	0.0911309	0.102624	0.38502	-0.0566564	-0.233854
PC ae C32:1	Measured	FIA	0.00718593	-0.0182292	0.032601	0.580872	0.997746	-0.00776314	-0.0246983	0.00917202	0.372535	0.553619	0.176491	-0.193402	0.546383	0.352255	0.649911	-0.116359	-0.22449	-0.00822822	0.0377762	0.25164	0.0277894	-0.0179189	0.0734978	0.23662	0.84558	-0.0490244	-0.0901157	-0.00793307	0.0221899	0.138835	-0.012035	-0.0628891	0.0388192	0.644594	0.703617	-0.0155943	-0.0469164	0.0157278	0.334495	0.770887	-0.164045	-0.757417	0.429326	0.590105	0.736412	-0.123746	-0.294078
PC ae C32:2	Measured	FIA	0.00577704	-0.0203053	0.0318594	0.665266	0.997746	-0.0128495	-0.0297818	0.00408282	0.142155	0.507007	0.0914162	-0.289335	0.472167	0.639107	0.731974	-0.117819	-0.228785	-0.00685298	0.0403395	0.25164	0.0167726	-0.0303508	0.0638961	0.487261	0.84558	-0.048634	-0.0912361	-0.00603182	0.0283957	0.14111	-0.0237655	-0.0757123	0.0281812	0.373798	0.629609	-0.0209978	-0.0534168	0.0114212	0.210948	0.770887	-0.0749638	-0.685611	0.535683	0.810754	0.790682	-0.121425	-0.296622
PC ae C34:0	Measured	FIA	-0.010403	-0.0388386	0.0180326	0.475248	0.997746	0.0130192	-0.00440956	0.0304479	0.148391	0.507007	0.192205	-0.222246	0.606656	0.365859	0.653257	0.0549332	-0.0686826	0.178549	0.386134	0.464168	0.0268874	-0.024418	0.0781927	0.307165	0.84558	0.0134304	-0.0319128	0.0587736	0.563396	0.550379	-0.0459412	-0.107726	0.0158438	0.150703	0.613844	-0.00959503	-0.0461352	0.0269451	0.609364	0.801061	-0.730457	-1.43988	-0.0210304	0.0484727	0.293249	-0.00193646	-0.216271
PC ae C34:1	Measured	FIA	0.00453931	-0.0205716	0.0296502	0.723958	0.997746	-0.00604606	-0.0228777	0.0107856	0.484134	0.611993	0.223112	-0.140813	0.587037	0.232743	0.57611	-0.118035	-0.224609	-0.0114601	0.0326448	0.25164	0.0266746	-0.0184598	0.071809	0.249857	0.84558	-0.0499348	-0.0909964	-0.00887322	0.0198262	0.138835	-0.0270386	-0.0781592	0.0240819	0.30443	0.629609	-0.0178398	-0.0482041	0.0125246	0.255737	0.770887	-0.0568467	-0.659366	0.545673	0.853973	0.807062	-0.0471465	-0.222407
PC ae C34:2	Measured	FIA	0.00401321	-0.0220411	0.0300675	0.763442	0.997746	-0.0134642	-0.0303415	0.00341301	0.123169	0.507007	0.0597415	-0.320662	0.440145	0.758956	0.762593	-0.115795	-0.226665	-0.00492557	0.0436369	0.25164	0.0169689	-0.0300743	0.064012	0.48145	0.84558	-0.0482219	-0.0911535	-0.00529024	0.0309534	0.143875	-0.027667	-0.0844891	0.0291551	0.344098	0.629609	-0.0169861	-0.0511321	0.01716	0.334896	0.770887	0.169588	-0.497856	0.837033	0.62047	0.741073	-0.0820744	-0.275878
PC ae C34:3	Measured	FIA	0.004013	-0.0229573	0.0309833	0.771256	0.997746	-0.0121103	-0.0291183	0.00489761	0.167987	0.507007	0.00495743	-0.389017	0.398932	0.98038	0.800653	-0.127622	-0.24202	-0.0132248	0.0314293	0.25164	0.01689	-0.0318158	0.0655959	0.498497	0.84558	-0.0533825	-0.0982762	-0.00848871	0.0226222	0.138835	-0.0235644	-0.0745594	0.0274307	0.369054	0.629609	-0.0171591	-0.0487655	0.0144474	0.293107	0.770887	0.00141818	-0.598444	0.60128	0.99632	0.834964	-0.132996	-0.304301
PC ae C36:0	Measured	FIA	-0.022158	-0.0505228	0.00620692	0.129338	0.997746	-0.00326934	-0.0216719	0.0151332	0.728908	0.733007	0.111207	-0.307777	0.530191	0.60422	0.731974	-0.0256922	-0.150689	0.0993047	0.688031	0.625327	0.0354441	-0.016039	0.0869273	0.180683	0.84558	-0.0185264	-0.067291	0.0302382	0.458959	0.494789	-0.0200716	-0.0728651	0.0327219	0.459347	0.643702	-0.00542079	-0.0358172	0.0249756	0.728357	0.801061	-0.634464	-1.23088	-0.0380442	0.0417258	0.276472	-0.016383	-0.196942
PC ae C36:1	Measured	FIA	-0.000394308	-0.0255439	0.0247553	0.975555	0.997746	-0.00506151	-0.0220689	0.0119459	0.561879	0.645066	0.208382	-0.156232	0.572996	0.265699	0.597157	-0.115185	-0.221989	-0.00838079	0.0373657	0.25164	0.0316868	-0.0133443	0.0767179	0.171341	0.84558	-0.0448794	-0.0867661	-0.00299282	0.0392825	0.147209	-0.0266409	-0.0783798	0.025098	0.317296	0.629609	-0.0143928	-0.0443018	0.0155161	0.350741	0.770887	-0.419413	-1.01894	0.180119	0.175904	0.473776	-0.0454988	-0.222831
PC ae C36:2	Measured	FIA	0.00473896	-0.0212044	0.0306823	0.721187	0.997746	-0.0117744	-0.0285631	0.00501433	0.174375	0.507007	0.0520443	-0.326868	0.430956	0.788402	0.772261	-0.110642	-0.221272	-1.26087e-05	0.0531377	0.25164	0.0153738	-0.031502	0.0622495	0.522021	0.84558	-0.0485613	-0.0915519	-0.00557065	0.0300463	0.143091	-0.026012	-0.0831179	0.0310939	0.375869	0.629609	-0.0111491	-0.0451838	0.0228855	0.524174	0.801061	0.213392	-0.455841	0.882625	0.534585	0.71745	-0.0398193	-0.235325
PC ae C36:3	Measured	FIA	0.00543952	-0.0211525	0.0320315	0.689451	0.997746	-0.014209	-0.0311487	0.00273077	0.105405	0.507007	0.0480873	-0.3404	0.436574	0.808875	0.778425	-0.114318	-0.227696	-0.000940406	0.0512619	0.25164	0.0164258	-0.031621	0.0644727	0.504577	0.84558	-0.0521594	-0.0957437	-0.00857502	0.0217956	0.138835	-0.0218363	-0.0811828	0.0375101	0.473864	0.644743	-0.0161805	-0.0522907	0.0199296	0.384586	0.770887	0.342717	-0.347588	1.03302	0.33478	0.624393	-0.0610155	-0.263339
PC ae C36:4	Measured	FIA	0.0118056	-0.0140113	0.0376225	0.37256	0.997746	-0.00562646	-0.0218799	0.0106269	0.500074	0.615768	0.189791	-0.186789	0.56637	0.325962	0.64562	-0.136717	-0.245941	-0.0274919	0.0161274	0.25164	0.0407664	-0.00538962	0.0869223	0.0869388	0.84558	-0.0473224	-0.0866964	-0.00794842	0.0212578	0.138835	-0.00932286	-0.0621974	0.0435517	0.730975	0.758842	-0.0088328	-0.0390407	0.0213751	0.569499	0.801061	-0.116209	-0.733499	0.501082	0.713563	0.77462	-0.0105371	-0.190693
PC ae C36:5	Measured	FIA	-0.0187775	-0.0543844	0.0168294	0.304156	0.997746	0.00762652	-0.0120772	0.0273302	0.451047	0.587661	0.17336	-0.348417	0.695137	0.516616	0.714267	-0.000850243	-0.156793	0.155092	0.991498	0.721068	0.0350502	-0.029365	0.0994654	0.289127	0.84558	-0.0220497	-0.0809824	0.036883	0.465777	0.49754	-0.029328	-0.0996722	0.0410162	0.417367	0.629609	-0.00352819	-0.0395407	0.0324843	0.84861	0.812245	-0.580111	-1.3921	0.23188	0.167052	0.467595	0.0349164	-0.205804
PC ae C38:0	Measured	FIA	-0.00225016	-0.0241426	0.0196423	0.840812	0.997746	0.00694629	-0.00749896	0.0213915	0.349722	0.537421	-0.212162	-0.528794	0.10447	0.192498	0.557562	0.0217145	-0.073502	0.116931	0.65599	0.606283	-0.00540742	-0.0450207	0.0342059	0.789675	0.868844	0.00616076	-0.030037	0.0423586	0.73968	0.610418	-0.0364445	-0.0986785	0.0257894	0.256033	0.629609	0.00127369	-0.0326534	0.0352007	0.941677	0.823286	-0.585908	-1.30474	0.132922	0.115876	0.38502	-0.0427267	-0.256792
PC ae C38:1	Measured	FIA	-0.000509194	-0.026223	0.0252047	0.969128	0.997746	-0.00791401	-0.0248706	0.00904253	0.363979	0.546982	0.20198	-0.171085	0.575045	0.291531	0.612378	-0.132095	-0.240578	-0.0236122	0.019149	0.25164	0.0300681	-0.0160423	0.0761786	0.204585	0.84558	-0.0426667	-0.0849599	-0.000373468	0.0518944	0.161455	-0.0339642	-0.0839846	0.0160562	0.188737	0.613844	-0.00798608	-0.039032	0.0230599	0.616657	0.801061	-0.3114	-0.899053	0.276253	0.303538	0.612111	-0.0287901	-0.201609
PC ae C38:2	Measured	FIA	0.00377316	-0.0223484	0.0298947	0.777758	0.997746	-0.00882837	-0.0253911	0.00773435	0.300347	0.522462	0.0918471	-0.289237	0.472932	0.637824	0.731974	-0.126894	-0.237526	-0.0162615	0.0270715	0.25164	0.0207793	-0.0263165	0.0678751	0.38952	0.84558	-0.0469016	-0.0899626	-0.00384073	0.0362318	0.145766	-0.0309214	-0.0891342	0.0272913	0.302388	0.629609	-0.00695746	-0.0415479	0.027633	0.69532	0.801061	0.0994481	-0.586428	0.785325	0.777337	0.790682	-0.0298178	-0.229758
PC ae C38:3	Measured	FIA	0.00923391	-0.0179079	0.0363757	0.506645	0.997746	-0.0036074	-0.0209802	0.0137654	0.685472	0.699536	0.23519	-0.15905	0.629429	0.245462	0.590358	-0.144925	-0.259441	-0.0304079	0.0150267	0.25164	0.0327086	-0.0160593	0.0814764	0.192078	0.84558	-0.0541575	-0.0989909	-0.0093242	0.0206325	0.138835	-0.0267114	-0.0811552	0.0277324	0.340457	0.629609	-0.00657182	-0.0394866	0.026343	0.697442	0.801061	-0.0901666	-0.730752	0.550419	0.783676	0.790682	-0.0581813	-0.244423
PC ae C38:4	Measured	FIA	0.00791396	-0.0233789	0.0392068	0.621359	0.997746	0.00821766	-0.0110796	0.0275149	0.407229	0.570325	0.286315	-0.167293	0.739922	0.219335	0.57611	-0.145855	-0.278822	-0.0128884	0.0343031	0.25164	0.048453	-0.00734785	0.104254	0.0923091	0.84558	-0.0576652	-0.107019	-0.00831145	0.0249938	0.138835	-0.0236848	-0.0836381	0.0362684	0.442073	0.632193	-8.62942e-05	-0.0320011	0.0318285	0.995796	0.835227	-0.464722	-1.15777	0.228322	0.194215	0.481367	0.039986	-0.164928
PC ae C38:5	Measured	FIA	0.00358902	-0.0226988	0.0298769	0.789641	0.997746	-0.00535249	-0.0216034	0.0108984	0.521036	0.621302	0.0844569	-0.299116	0.468029	0.667121	0.743865	-0.113134	-0.225151	-0.00111782	0.0508826	0.25164	0.0233758	-0.0239672	0.0707188	0.335827	0.84558	-0.042441	-0.0840291	-0.000852866	0.0493092	0.161455	-0.0284057	-0.0857776	0.0289661	0.33609	0.629609	0.00388989	-0.0263364	0.0341162	0.802036	0.812245	-0.0467646	-0.722258	0.628729	0.892563	0.807062	0.0756135	-0.120325
PC ae C38:6	Measured	FIA	0.00553517	-0.0212054	0.0322758	0.685946	0.997746	-0.00660302	-0.0234748	0.0102687	0.446052	0.587661	0.0834302	-0.306978	0.473839	0.67635	0.743865	-0.112249	-0.226381	0.0018822	0.0571252	0.25164	0.015411	-0.0329214	0.0637434	0.533625	0.84558	-0.0527778	-0.0945495	-0.0110062	0.0156571	0.138835	-0.02595	-0.0832236	0.0313235	0.378387	0.629609	-0.00439141	-0.0359245	0.0271416	0.786167	0.812245	0.107941	-0.56498	0.780863	0.754413	0.790682	0.0326101	-0.163549
PC ae C40:1	Measured	FIA	-0.0145095	-0.0358513	0.00683235	0.186135	0.997746	0.00184813	-0.0129551	0.0166514	0.807529	0.757931	-0.0871598	-0.401367	0.227047	0.588032	0.724576	-0.0091829	-0.103001	0.0846356	0.848309	0.687305	0.00100313	-0.0380078	0.040014	0.959919	0.879408	0.01195	-0.0231355	0.0470355	0.50658	0.521625	-0.0309299	-0.0801563	0.0182964	0.223381	0.613844	-0.00238575	-0.0326824	0.0279109	0.878048	0.812245	-0.314318	-0.891023	0.262387	0.290084	0.606542	-0.0704016	-0.239238
PC ae C40:2	Measured	FIA	0.00408909	-0.0200423	0.0282205	0.74059	0.997746	-0.00655795	-0.0233585	0.0102426	0.447237	0.587661	0.261944	-0.0863392	0.610227	0.144026	0.536661	-0.101614	-0.204562	0.00133497	0.0562584	0.25164	0.021699	-0.0217648	0.0651628	0.330511	0.84558	-0.0404028	-0.0800974	-0.000708313	0.0498889	0.161455	-0.0364309	-0.087915	0.0150531	0.171067	0.613844	-0.0186365	-0.0502716	0.0129987	0.254476	0.770887	-0.0404021	-0.651879	0.571074	0.897434	0.807062	-0.0717536	-0.249029
PC ae C40:3	Measured	FIA	0.0145315	-0.0170779	0.0461409	0.370027	0.997746	0.0123709	-0.00842998	0.0331718	0.248369	0.511059	0.431837	-0.0229429	0.886617	0.0660708	0.42375	-0.128941	-0.264526	0.00664397	0.0656672	0.261401	0.027794	-0.0293807	0.0849688	0.343308	0.84558	-0.0267091	-0.0788631	0.0254449	0.318914	0.414762	-0.0342583	-0.0949097	0.0263932	0.273085	0.629609	-0.0271974	-0.0606718	0.00627706	0.118447	0.770887	-0.447881	-1.15407	0.258304	0.219119	0.50239	-0.0693655	-0.277301
PC ae C40:4	Measured	FIA	0.00401081	-0.0234146	0.0314362	0.775067	0.997746	-0.00696866	-0.0240943	0.010157	0.428284	0.587661	0.217662	-0.180367	0.61569	0.286738	0.612378	-0.153295	-0.268366	-0.0382252	0.0106106	0.25164	0.0308683	-0.0183679	0.0801045	0.222428	0.84558	-0.0583284	-0.101495	-0.0151612	0.00996025	0.138835	-0.0267196	-0.0808235	0.0273842	0.33731	0.629609	-0.00183519	-0.0338751	0.0302047	0.911125	0.812245	-0.185901	-0.8211	0.449298	0.568568	0.732529	-0.00878594	-0.1945
PC ae C40:5	Measured	FIA	0.00376926	-0.02406	0.0315986	0.791275	0.997746	-0.0105149	-0.0277338	0.006704	0.236064	0.511059	0.0660433	-0.340213	0.4723	0.750768	0.762593	-0.140951	-0.258514	-0.023388	0.0210166	0.25164	0.0190289	-0.0311987	0.0692565	0.459739	0.84558	-0.0543448	-0.0997297	-0.00895988	0.0217241	0.138835	-0.0352511	-0.0895109	0.0190087	0.208255	0.613844	-0.00733106	-0.0404075	0.0257454	0.666116	0.801061	-0.0938589	-0.73621	0.548492	0.775659	0.790682	0.0494303	-0.137514
PC ae C40:6	Measured	FIA	-0.00573993	-0.0303643	0.0188845	0.648893	0.997746	-0.00113525	-0.0164797	0.0142092	0.885192	0.776942	-0.0546289	-0.414408	0.305151	0.766709	0.762593	-0.103364	-0.208491	0.00176282	0.0571938	0.25164	0.0090698	-0.0355072	0.0536468	0.69102	0.853259	-0.0373463	-0.074709	1.63043e-05	0.0540276	0.161455	-0.0407529	-0.0963903	0.0148844	0.156773	0.613844	-0.000586217	-0.031951	0.0307785	0.970944	0.830286	-0.348181	-1.00345	0.307094	0.302233	0.612111	0.0832259	-0.108418
PC ae C42:0	Measured	FIA	-0.00531616	-0.0274344	0.0168021	0.638749	0.997746	-0.00313698	-0.0179278	0.0116539	0.679122	0.699536	-0.219724	-0.539798	0.100351	0.18193	0.550629	-0.0175615	-0.113899	0.0787755	0.721733	0.644312	0.00805004	-0.031994	0.0480941	0.694526	0.853259	-0.00514433	-0.0395829	0.0292942	0.770549	0.622412	-0.0278392	-0.0769259	0.0212475	0.271155	0.629609	0.000928745	-0.0270075	0.028865	0.948342	0.823286	-0.181303	-0.758877	0.396271	0.540933	0.71745	0.049796	-0.118646
PC ae C42:1	Measured	FIA	4.11912e-05	-0.0284618	0.0285442	0.997746	0.997746	0.0081657	-0.0107759	0.0271073	0.401501	0.570325	-0.276598	-0.688731	0.135534	0.19179	0.557562	-0.0941656	-0.216676	0.0283443	0.13552	0.311618	0.00562707	-0.0459433	0.0571975	0.831151	0.868844	-0.0392049	-0.0837474	0.00533765	0.0888608	0.195317	-0.0267071	-0.0849175	0.0315032	0.372446	0.629609	0.0032224	-0.0300022	0.036447	0.85011	0.812245	-0.658809	-1.32097	0.00334819	0.0562742	0.326261	-0.0315041	-0.230926
PC ae C42:2	Measured	FIA	0.00041164	-0.0294934	0.0303167	0.978538	0.997746	0.00795243	-0.0119761	0.027881	0.437221	0.587661	-0.169173	-0.604377	0.266032	0.44817	0.685929	-0.0658109	-0.195266	0.0636444	0.321796	0.443202	0.0246676	-0.0292078	0.078543	0.371956	0.84558	0.00200112	-0.048826	0.0528282	0.938708	0.658229	-0.0233501	-0.0788617	0.0321615	0.413258	0.629609	0.0221042	-0.0099359	0.0541444	0.183232	0.770887	-0.536789	-1.17334	0.0997622	0.104071	0.38502	0.019903	-0.170147
PC ae C42:3	Measured	FIA	-0.0127162	-0.0376909	0.0122586	0.321046	0.997746	0.00488435	-0.0121048	0.0218735	0.575205	0.651969	-0.125292	-0.491063	0.24048	0.503745	0.710438	0.0469002	-0.0619935	0.155794	0.400874	0.470335	-0.00904841	-0.0544626	0.0363657	0.697105	0.853259	0.0232454	-0.0190394	0.0655302	0.284922	0.394735	-0.0331778	-0.0943272	0.0279715	0.292239	0.629609	0.0112722	-0.0253435	0.0478879	0.549355	0.801061	-0.490651	-1.20021	0.218905	0.180863	0.473776	0.111571	-0.0966297
PC ae C42:4	Measured	FIA	0.000132562	-0.0266581	0.0269233	0.992284	0.997746	-0.014122	-0.030753	0.00250897	0.101271	0.507007	-0.0343112	-0.42541	0.356787	0.863873	0.781352	-0.118256	-0.232234	-0.00427742	0.0450125	0.25164	0.0234396	-0.0247974	0.0716766	0.343505	0.84558	-0.0109375	-0.0552858	0.0334107	0.630311	0.577922	0.00326158	-0.0499476	0.0564708	0.90481	0.817842	-0.00222075	-0.0339524	0.0295109	0.891523	0.812245	0.0527469	-0.56847	0.673964	0.868438	0.807062	-0.0245672	-0.205596
PC ae C42:5	Measured	FIA	NA	NA	NA	NA	NA	NA	NA	NA	NA	NA	NA	NA	NA	NA	NA	NA	NA	NA	NA	NA	NA	NA	NA	NA	NA	NA	NA	NA	NA	NA	NA	NA	NA	NA	NA	NA	NA	NA	NA	NA	NA	NA	NA	NA	NA	NA	NA
PC ae C44:3	Measured	FIA	0.00559209	-0.01922	0.0304042	0.659766	0.997746	0.0153988	-0.00081586	0.0316134	0.0675961	0.507007	-0.133402	-0.495005	0.228201	0.471557	0.690343	-0.0540609	-0.161601	0.0534795	0.327188	0.446334	0.0159936	-0.0288359	0.0608231	0.486242	0.84558	-0.0356721	-0.0741758	0.00283161	0.0736193	0.172207	-0.0151091	-0.0698272	0.039609	0.590557	0.686842	0.0159665	-0.0157363	0.0476692	0.328992	0.770887	-0.445372	-1.07508	0.184331	0.171271	0.467595	0.0520397	-0.134206
PC ae C44:4	Measured	FIA	-0.000366967	-0.0281501	0.0274162	0.979406	0.997746	0.0120838	-0.00632381	0.0304914	0.203165	0.511059	-0.378978	-0.776831	0.0188744	0.0652337	0.42375	-0.105728	-0.22464	0.013184	0.0848866	0.29873	0.0116675	-0.0385546	0.0618896	0.64999	0.853259	-0.00182706	-0.0471479	0.0434937	0.937244	0.658229	0.00305726	-0.0499198	0.0560344	0.910357	0.817842	0.0280689	-0.00230876	0.0584465	0.076971	0.770887	-0.321267	-0.934066	0.291533	0.308668	0.617978	0.0177739	-0.162517
PC ae C44:5	Measured	FIA	-0.0109901	-0.0317603	0.00978008	0.302543	0.997746	0.00134134	-0.0138423	0.016525	0.86312	0.767251	-0.174818	-0.477731	0.128095	0.26107	0.597157	0.0669566	-0.0229291	0.156842	0.147853	0.326381	-0.0133037	-0.0510196	0.0244123	0.491169	0.84558	0.00608093	-0.0260541	0.0382159	0.711827	0.600439	-0.0126258	-0.0574143	0.0321627	0.582837	0.686609	-0.00456412	-0.0315499	0.0224217	0.741849	0.801061	0.0481686	-0.476094	0.572431	0.857752	0.807062	0.0850058	-0.0662145
PC ae C44:6	Measured	FIA	0.0299906	-0.00464692	0.0646282	0.0932276	0.997746	0.0241576	0.004791	0.0435243	0.0174458	0.507007	0.450839	-0.0543977	0.956075	0.0837884	0.463268	-0.111331	-0.262787	0.0401255	0.153216	0.335173	0.0643516	0.0020833	0.12662	0.0458417	0.84558	-0.0690442	-0.123506	-0.0145827	0.0153228	0.138835	-0.025164	-0.0837703	0.0334422	0.403679	0.629609	0.00236811	-0.032529	0.0372652	0.894798	0.812245	-0.488192	-1.1647	0.188317	0.162887	0.467595	0.0695169	-0.130413
Hex2Cer(d18:1/14:0)	Measured	FIA	0.000503956	-0.0232791	0.024287	0.966967	0.997746	-0.0053383	-0.0223223	0.0116457	0.540195	0.628261	0.215831	-0.128483	0.560144	0.2225	0.57611	-0.0249377	-0.12834	0.0784649	0.637608	0.600098	0.0271284	-0.015539	0.0697959	0.21601	0.84558	-0.03199	-0.0710671	0.00708714	0.113043	0.224704	-0.035772	-0.0820228	0.0104788	0.13527	0.613844	-0.0143018	-0.0446316	0.016028	0.360419	0.770887	-0.0677706	-0.618688	0.483147	0.810372	0.790682	-0.0950134	-0.25373
Hex2Cer(d18:1/16:0)	Measured	FIA	0.00626798	-0.01815	0.0306859	0.616141	0.997746	-0.00456287	-0.0217677	0.0126419	0.605115	0.655117	0.344888	-0.00479726	0.694573	0.0564422	0.410914	-0.0717326	-0.177122	0.0336563	0.185632	0.36555	0.0444568	0.00118823	0.0877254	0.0470864	0.84558	-0.0119668	-0.0538666	0.029933	0.577395	0.553914	-0.0418227	-0.0895573	0.00591178	0.0915642	0.613844	-0.0167592	-0.0463791	0.0128607	0.27347	0.770887	-0.0838438	-0.655529	0.487841	0.774848	0.790682	-0.0649831	-0.230881
Hex2Cer(d18:1/18:0)	Measured	FIA	0.00505959	-0.0186799	0.028799	0.677164	0.997746	-0.0125791	-0.0290781	0.00391985	0.140335	0.507007	0.0857886	-0.260705	0.432282	0.628691	0.731974	-0.0879183	-0.18972	0.0138829	0.0940545	0.300507	0.0157107	-0.0271693	0.0585907	0.474594	0.84558	-0.0325789	-0.071765	0.00660718	0.107638	0.21969	-0.0247568	-0.0758291	0.0263154	0.34623	0.629609	-0.0141775	-0.045685	0.01733	0.382607	0.770887	0.158183	-0.441575	0.757942	0.607277	0.740244	-0.0821602	-0.256078
Hex2Cer(d18:1/20:0)	Measured	FIA	0.00607138	-0.0167886	0.0289313	0.60399	0.997746	-0.0119956	-0.0282985	0.00430731	0.154465	0.507007	0.159187	-0.17344	0.491814	0.350816	0.649911	-0.0663212	-0.165021	0.0323782	0.191258	0.365988	0.0232283	-0.0179213	0.064378	0.271582	0.84558	-0.0260875	-0.0638963	0.0117214	0.180558	0.298896	-0.0251824	-0.0821699	0.0318052	0.390202	0.629609	-0.01592	-0.0517297	0.0198898	0.388297	0.770887	0.28718	-0.378439	0.952798	0.401428	0.659548	-0.108095	-0.301295
Hex2Cer(d18:1/22:0)	Measured	FIA	0.0109322	-0.0154078	0.0372721	0.418145	0.997746	-0.00732137	-0.025992	0.0113493	0.445166	0.587661	0.32946	-0.0503792	0.709298	0.0926615	0.463268	-0.0930022	-0.206444	0.0204393	0.111675	0.31144	0.0335789	-0.013752	0.0809098	0.167885	0.84558	-0.0548514	-0.0967162	-0.0129865	0.012336	0.138835	-0.0194205	-0.0712764	0.0324354	0.466052	0.644743	-0.00312641	-0.0351174	0.0288646	0.848981	0.812245	0.049444	-0.558864	0.657752	0.87401	0.807062	0.0376754	-0.139422
Hex2Cer(d18:1/24:0)	Measured	FIA	0.0094539	-0.0145487	0.0334565	0.442201	0.997746	-0.00462761	-0.022307	0.0130518	0.609819	0.655117	0.314555	-0.0308894	0.659999	0.0777553	0.463268	-0.0558014	-0.159993	0.04839	0.296735	0.436689	0.0189399	-0.0244661	0.0623459	0.394754	0.84558	-0.037185	-0.0771797	0.00280975	0.0726251	0.172207	-0.025873	-0.0700924	0.0183463	0.256434	0.629609	-0.0148319	-0.0432041	0.0135403	0.311155	0.770887	-0.0823314	-0.604337	0.439675	0.758392	0.790682	-0.0198393	-0.172058
Hex2Cer(d18:1/24:1)	Measured	FIA	0.00880501	-0.0141338	0.0317438	0.453861	0.997746	-0.0106129	-0.0265091	0.00528321	0.195676	0.511059	0.187593	-0.146111	0.521298	0.273553	0.597157	-0.103033	-0.20087	-0.00519479	0.0419596	0.25164	0.018137	-0.0233374	0.0596115	0.393715	0.84558	-0.0468031	-0.0844161	-0.00919019	0.0172364	0.138835	-0.0294392	-0.0788103	0.0199318	0.247566	0.629609	-0.0213058	-0.0529243	0.0103128	0.193431	0.770887	-0.046027	-0.62949	0.537436	0.877692	0.807062	-0.110761	-0.278354
Hex2Cer(d18:1/26:0)	Measured	FIA	0.0353604	0.00415537	0.0665655	0.0289211	0.997746	0.00773397	-0.0131529	0.0286208	0.470823	0.602599	0.00278778	-0.465424	0.470999	0.990715	0.801408	-0.0786049	-0.217233	0.0600232	0.26945	0.419412	-0.00608958	-0.0641107	0.0519316	0.837495	0.868844	-0.0466469	-0.100839	0.00754555	0.0959799	0.20505	-0.062892	-0.113296	-0.0124882	0.0176909	0.613844	-0.029812	-0.063283	0.00365887	0.0878412	0.770887	-0.739666	-1.32774	-0.151597	0.0168428	0.254804	-0.0325438	-0.212998
Hex2Cer(d18:1/26:1)	Measured	FIA	0.00119806	-0.0218768	0.0242729	0.919177	0.997746	-0.0130716	-0.0293965	0.00325323	0.121818	0.507007	0.220011	-0.113768	0.55379	0.19977	0.572467	-0.0891974	-0.187909	0.00951438	0.0800144	0.289051	0.0289511	-0.0123711	0.0702733	0.173184	0.84558	-0.0343851	-0.072527	0.00375684	0.0815402	0.182741	-0.0296879	-0.0786436	0.0192678	0.239716	0.627952	-0.0200217	-0.0499898	0.00994641	0.197178	0.770887	0.0721711	-0.506436	0.650778	0.807776	0.790682	-0.026458	-0.195082
Hex3Cer(d18:1/16:0)	Measured	FIA	0.0167758	-0.0132291	0.0467807	0.276149	0.997746	0.00325591	-0.0171619	0.0236737	0.75571	0.743196	0.194425	-0.244772	0.633623	0.38795	0.653257	0.00633443	-0.125165	0.137834	0.924996	0.703561	-0.0193292	-0.073851	0.0351925	0.488978	0.84558	-0.0549705	-0.103122	-0.00681919	0.028391	0.14111	0.0110297	-0.0410992	0.0631585	0.679976	0.721942	0.0287625	-0.00269639	0.0602214	0.0800156	0.770887	-0.227923	-0.834568	0.378721	0.464628	0.683444	-0.0764439	-0.253013
Hex3Cer(d18:1/18:0)	Measured	FIA	-0.00308189	-0.040127	0.0339633	0.870849	0.997746	0.00672149	-0.0170575	0.0305005	0.581629	0.655117	0.411609	-0.122479	0.945697	0.134499	0.525072	-0.100082	-0.26001	0.0598469	0.223273	0.387254	0.0401131	-0.0264143	0.10664	0.240479	0.84558	-0.0369833	-0.0907237	0.016757	0.181682	0.298896	-0.00308979	-0.0545331	0.0483535	0.906719	0.817842	-0.000454521	-0.0317151	0.0308061	0.977394	0.830858	0.403106	-0.18812	0.994332	0.186944	0.477288	-0.029973	-0.204926
Hex3Cer(d18:1/24:1)	Measured	FIA	-6.18094e-05	-0.0251708	0.0250472	0.996161	0.997746	-0.0173191	-0.0335913	-0.00104691	0.0412325	0.507007	0.0540222	-0.312413	0.420458	0.773299	0.764113	-0.0626791	-0.171196	0.0458382	0.260682	0.411944	0.00724371	-0.0381725	0.0526599	0.755319	0.8601	-0.0236768	-0.0665644	0.0192108	0.2829	0.394324	-0.0220466	-0.0765652	0.032472	0.431425	0.632193	-0.000922255	-0.0342373	0.0323928	0.956976	0.824522	-0.0857563	-0.725561	0.554048	0.79376	0.790682	-0.0323269	-0.218766
Hex3Cer(d18:1/26:1)	Measured	FIA	0.00318233	-0.0238765	0.0302411	0.818233	0.997746	-0.0196491	-0.0368683	-0.00242982	0.0290459	0.507007	0.0608773	-0.334115	0.45587	0.763308	0.762593	-0.0899055	-0.206227	0.0264157	0.133389	0.31144	-0.00237724	-0.0513596	0.0466051	0.924434	0.877312	-0.0223025	-0.0658388	0.0212338	0.31877	0.414762	-0.0192444	-0.0627957	0.0243069	0.390216	0.629609	0.00511208	-0.0213075	0.0315317	0.70633	0.801061	-0.130405	-0.641221	0.380411	0.618822	0.741073	0.048346	-0.10036
Hex3Cer(d18:1_20:0)	Measured	FIA	0.00927986	-0.0299099	0.0484696	0.643718	0.997746	0.0108617	-0.0100568	0.0317802	0.312912	0.522462	0.205698	-0.365587	0.776983	0.482233	0.694647	0.0931904	-0.0765063	0.262887	0.284721	0.426769	-0.0158104	-0.0867446	0.0551239	0.663289	0.853259	0.0626912	0.00095102	0.124431	0.0504252	0.161455	-0.0375704	-0.096783	0.0216422	0.218922	0.613844	-0.0146112	-0.0516724	0.02245	0.443828	0.778159	0.102745	-0.597772	0.803262	0.774834	0.790682	-0.0634112	-0.267094
Hex3Cer(d18:1_22:0)	Measured	FIA	0.00883543	-0.0270735	0.0447443	0.630825	0.997746	-0.00812116	-0.0326517	0.0164093	0.518896	0.621302	0.549781	0.0375129	1.06205	0.038277	0.396564	0.0279701	-0.128446	0.184386	0.726818	0.646474	0.0416759	-0.0228114	0.106163	0.208621	0.84558	-0.0869875	-0.142774	-0.0312005	0.00315821	0.138835	0.00250196	-0.0505169	0.0555208	0.926644	0.827165	0.00987359	-0.0240187	0.0437659	0.570917	0.801061	0.508066	-0.096315	1.11245	0.105132	0.38502	0.0606843	-0.119089
HexCer(d16:1/22:0)	Measured	FIA	0.00189295	-0.023692	0.0274779	0.885033	0.997746	-0.017042	-0.0343228	0.000238715	0.0579734	0.507007	0.102428	-0.270563	0.475419	0.591777	0.724576	-0.0496919	-0.160597	0.0612134	0.38224	0.461772	0.00504704	-0.0412494	0.0513435	0.831301	0.868844	-0.0480291	-0.091263	-0.00479525	0.0327795	0.145766	-0.0259948	-0.0774598	0.0254702	0.326524	0.629609	-0.00731009	-0.0382584	0.0236382	0.645682	0.801061	0.225831	-0.37748	0.829142	0.466276	0.683444	-0.0733639	-0.249035
HexCer(d16:1/24:0)	Measured	FIA	-0.00348994	-0.0280331	0.0210532	0.781129	0.997746	-0.011878	-0.029076	0.00531993	0.180916	0.509414	0.00351271	-0.354992	0.362017	0.984722	0.800653	-0.0660691	-0.172062	0.0399243	0.225081	0.387621	0.0329298	-0.0109713	0.0768309	0.145087	0.84558	-0.0215192	-0.0630667	0.0200282	0.313481	0.414762	-0.0578656	-0.107205	-0.00852671	0.0253475	0.613844	-0.0140165	-0.0446259	0.0165929	0.374339	0.770887	-0.133747	-0.73585	0.468355	0.664995	0.761567	-0.000238203	-0.176068
HexCer(d18:1/14:0)	Measured	FIA	-0.0155272	-0.0411692	0.0101149	0.238489	0.997746	-0.00962646	-0.028067	0.00881409	0.310343	0.522462	0.0906046	-0.286297	0.467506	0.638691	0.731974	-0.08703	-0.198066	0.0240059	0.128072	0.31144	0.0269518	-0.019484	0.0733876	0.258383	0.84558	-0.0411855	-0.0848559	0.00248481	0.0687025	0.170274	-0.0176888	-0.0618454	0.0264678	0.435737	0.632193	-0.00397591	-0.0315489	0.0235971	0.778794	0.812245	0.101769	-0.416004	0.619542	0.70155	0.768637	-0.0299699	-0.180909
HexCer(d18:1/16:0)	Measured	FIA	0.00899565	-0.0159859	0.0339772	0.482197	0.997746	-0.0102191	-0.0269597	0.00652159	0.236235	0.511059	0.102711	-0.262439	0.46786	0.582821	0.723477	-0.0981836	-0.205294	0.00892697	0.0758281	0.283273	0.00914013	-0.0361582	0.0544384	0.69345	0.853259	-0.048476	-0.0880069	-0.00894509	0.0188546	0.138835	-0.0341014	-0.0842873	0.0160845	0.18842	0.613844	-0.0101949	-0.0409739	0.0205842	0.519588	0.801061	-0.0338963	-0.629194	0.561401	0.911546	0.807877	-0.085559	-0.257643
HexCer(d18:1/18:0)	Measured	FIA	0.00461391	-0.0197479	0.0289757	0.711381	0.997746	-0.0140902	-0.0308489	0.00266851	0.104606	0.507007	0.0267743	-0.32916	0.382709	0.883127	0.781352	-0.0797312	-0.184551	0.0250884	0.139577	0.313818	0.0095634	-0.034515	0.0536418	0.6717	0.853259	-0.0386084	-0.0782833	0.00106655	0.0605306	0.16671	-0.0390218	-0.0903435	0.0123	0.141876	0.613844	-0.0137541	-0.0449811	0.0174728	0.392665	0.770887	0.128048	-0.482246	0.738342	0.682505	0.768637	-0.06016	-0.237638
HexCer(d18:1/18:1)	Measured	FIA	0.00693601	-0.0177971	0.0316691	0.583958	0.997746	-0.011239	-0.0281355	0.00565746	0.197313	0.511059	0.135379	-0.225255	0.496012	0.463837	0.688612	-0.0735051	-0.180259	0.0332491	0.18063	0.359516	0.00775626	-0.0370524	0.052565	0.735219	0.853259	-0.0491907	-0.0886081	-0.00977337	0.0169282	0.138835	-0.0424954	-0.092952	0.00796134	0.104497	0.613844	-0.0164056	-0.0470752	0.014264	0.300174	0.770887	0.107732	-0.495166	0.71063	0.727505	0.775697	-0.028784	-0.204574
HexCer(d18:1/20:0)	Measured	FIA	0.00541916	-0.0178303	0.0286686	0.648909	0.997746	-0.0120334	-0.0282878	0.00422107	0.151992	0.507007	0.0838727	-0.255537	0.423282	0.629352	0.731974	-0.0653022	-0.165709	0.0351049	0.205767	0.378177	0.0180031	-0.0239546	0.0599608	0.402641	0.84558	-0.0405024	-0.0787636	-0.00224133	0.0416327	0.151063	-0.0295809	-0.0808087	0.0216468	0.262645	0.629609	-0.0123877	-0.0449119	0.0201365	0.459334	0.795341	0.168004	-0.435445	0.771453	0.587502	0.736412	-0.0765921	-0.251822
HexCer(d18:1/22:0)	Measured	FIA	0.00751515	-0.0156574	0.0306877	0.526659	0.997746	-0.0121232	-0.0283403	0.00409396	0.148093	0.507007	0.0969915	-0.241514	0.435497	0.575825	0.723477	-0.0773616	-0.177167	0.0224441	0.132294	0.31144	0.018	-0.0238644	0.0598644	0.401678	0.84558	-0.0376697	-0.0747421	-0.000597384	0.0502686	0.161455	-0.0263491	-0.0775159	0.0248176	0.317243	0.629609	-0.0147335	-0.0472464	0.0177794	0.379278	0.770887	0.276187	-0.322329	0.874703	0.369712	0.643043	-0.108574	-0.28199
HexCer(d18:1/23:0)	Measured	FIA	0.00594403	-0.0178935	0.0297815	0.62625	0.997746	-0.0147035	-0.0310533	0.00164627	0.0830584	0.507007	0.0739366	-0.274238	0.422111	0.678271	0.743865	-0.0742277	-0.176974	0.0285189	0.160321	0.343845	0.0138588	-0.0292429	0.0569605	0.530196	0.84558	-0.0383216	-0.0770327	0.000389521	0.0563222	0.162973	-0.0303504	-0.0799434	0.0192426	0.235484	0.627952	-0.0126284	-0.0439335	0.0186766	0.43339	0.770887	0.164569	-0.420409	0.749547	0.583602	0.736412	-0.0578685	-0.228189
HexCer(d18:1/24:0)	Measured	FIA	0.0087915	-0.01483	0.032413	0.467656	0.997746	-0.0147953	-0.0311495	0.00155895	0.0812823	0.507007	0.0949546	-0.250409	0.440318	0.591334	0.724576	-0.0809204	-0.182665	0.0208244	0.12263	0.31144	0.0146207	-0.0281489	0.0573903	0.504607	0.84558	-0.0375207	-0.0759255	0.00088416	0.0595419	0.16671	-0.0233254	-0.0748939	0.0282431	0.379193	0.629609	-0.0130459	-0.0450735	0.0189817	0.42895	0.770887	0.252479	-0.35026	0.855219	0.415189	0.666948	-0.0789796	-0.254529
HexCer(d18:1/24:1)	Measured	FIA	0.00456255	-0.018905	0.0280301	0.704081	0.997746	-0.0138206	-0.0299992	0.00235811	0.0992791	0.507007	0.0291813	-0.31369	0.372053	0.867902	0.781352	-0.0806793	-0.181524	0.0201649	0.120459	0.31144	0.0110596	-0.0313833	0.0535026	0.610826	0.853259	-0.0365755	-0.0752701	0.00211914	0.0680926	0.170274	-0.0257537	-0.0785652	0.0270579	0.343365	0.629609	-0.0164225	-0.0485221	0.015677	0.321467	0.770887	0.228464	-0.390346	0.847273	0.472368	0.683444	-0.0893846	-0.269093
HexCer(d18:1/26:0)	Measured	FIA	0.00673892	-0.0168238	0.0303016	0.576529	0.997746	-0.00903195	-0.0255645	0.00750056	0.288567	0.522462	0.21178	-0.130014	0.553574	0.227837	0.57611	-0.061148	-0.163107	0.040811	0.242984	0.395986	0.0165929	-0.0259852	0.059171	0.447025	0.84558	-0.0365726	-0.0747107	0.00156553	0.0642788	0.167718	-0.0342077	-0.0832469	0.0148315	0.177128	0.613844	-0.0122538	-0.0429362	0.0184286	0.437961	0.772734	0.152404	-0.428451	0.733259	0.609135	0.740244	-0.0305857	-0.200133
HexCer(d18:1/26:1)	Measured	FIA	0.00501045	-0.0180454	0.0280663	0.671195	0.997746	-0.0153289	-0.0315449	0.000887123	0.0688395	0.507007	0.0510287	-0.285782	0.387839	0.767208	0.762593	-0.0721464	-0.17148	0.0271867	0.158117	0.342805	0.0152203	-0.0264272	0.0568678	0.475716	0.84558	-0.0323072	-0.0701775	0.00556322	0.0989178	0.20937	-0.0301482	-0.082203	0.0219067	0.261241	0.629609	-0.0152936	-0.0478615	0.0172742	0.362391	0.770887	0.272059	-0.338615	0.882733	0.386363	0.646736	-0.0925893	-0.270167
HexCer(d18:2/16:0)	Measured	FIA	0.0117255	-0.0121848	0.0356357	0.339108	0.997746	-5.09545e-05	-0.0172754	0.0171735	0.995393	0.797196	0.126007	-0.223939	0.475953	0.482218	0.694647	-0.0318395	-0.136259	0.0725802	0.551623	0.555793	0.00853413	-0.0349279	0.0519961	0.701273	0.853259	-0.0567885	-0.0947882	-0.0187888	0.00456784	0.138835	-0.0154107	-0.0660707	0.0352494	0.553477	0.665819	-0.0216754	-0.0514461	0.00809524	0.160635	0.770887	-0.109044	-0.701779	0.483691	0.719802	0.7752	-0.0892009	-0.260588
HexCer(d18:2/18:0)	Measured	FIA	0.00838096	-0.0163441	0.033106	0.508197	0.997746	-0.0102816	-0.0275155	0.00695232	0.246909	0.511059	0.113542	-0.247588	0.474672	0.539335	0.714267	-0.0847597	-0.1912	0.0216803	0.122172	0.31144	0.00777962	-0.0370497	0.0526089	0.734569	0.853259	-0.0481746	-0.0880052	-0.00834399	0.0204802	0.138835	-0.0195685	-0.0736285	0.0344914	0.481033	0.644743	-0.0191801	-0.0509169	0.0125567	0.242573	0.770887	0.142148	-0.490846	0.775141	0.661562	0.761567	-0.110709	-0.293236
HexCer(d18:2/20:0)	Measured	FIA	0.0107322	-0.0146344	0.0360988	0.409218	0.997746	-0.0100784	-0.0278447	0.0076879	0.270642	0.522462	0.172701	-0.197359	0.542762	0.362857	0.653257	-0.0840222	-0.19348	0.0254359	0.136032	0.311618	0.0158168	-0.0301513	0.0617848	0.501833	0.84558	-0.0594945	-0.100533	-0.0184562	0.0058578	0.138835	-0.0135412	-0.0643483	0.0372659	0.603509	0.699006	-0.0169198	-0.0473499	0.0135103	0.281742	0.770887	0.131984	-0.461706	0.725674	0.664744	0.761567	-0.0944467	-0.266014
HexCer(d18:2/22:0)	Measured	FIA	0.0107974	-0.0130426	0.0346373	0.377127	0.997746	-0.00912207	-0.0258188	0.00757469	0.288547	0.522462	0.109169	-0.239721	0.45806	0.541272	0.714267	-0.058027	-0.161564	0.0455095	0.274999	0.422633	0.0144764	-0.0287554	0.0577083	0.513341	0.84558	-0.0532902	-0.0925251	-0.0140553	0.0095985	0.138835	-0.0120973	-0.0617451	0.0375506	0.634851	0.703617	-0.0177132	-0.0484744	0.013048	0.26518	0.770887	0.179186	-0.399789	0.758162	0.546621	0.717541	-0.111005	-0.277793
HexCer(d18:2/23:0)	Measured	FIA	0.0102611	-0.014365	0.0348872	0.416322	0.997746	-0.0100298	-0.0268299	0.00677025	0.24658	0.511059	0.149109	-0.210463	0.508682	0.418544	0.667119	-0.0838189	-0.189992	0.0223547	0.125381	0.31144	0.0135502	-0.0310963	0.0581966	0.553472	0.84558	-0.0602927	-0.100187	-0.0203989	0.00415325	0.138835	-0.0170517	-0.0675269	0.0334235	0.510658	0.656474	-0.0255513	-0.0558186	0.00471613	0.105129	0.770887	0.228435	-0.360189	0.81706	0.450128	0.683444	-0.119823	-0.28939
HexCer(d18:2/24:0)	Measured	FIA	0.0101967	-0.0139955	0.0343889	0.410983	0.997746	-0.0131633	-0.0298506	0.00352401	0.127348	0.507007	0.116862	-0.236887	0.47061	0.519008	0.714267	-0.0842761	-0.188521	0.0199685	0.116662	0.31144	0.0150184	-0.0288212	0.0588579	0.503702	0.84558	-0.0522435	-0.0917787	-0.0127083	0.0116385	0.138835	-0.0199905	-0.0713988	0.0314177	0.449228	0.635936	-0.0230217	-0.0534234	0.00738012	0.144891	0.770887	0.298578	-0.299665	0.896821	0.332258	0.624393	-0.120906	-0.293892
AbsAcid	Measured	LC	NA	NA	NA	NA	NA	NA	NA	NA	NA	NA	NA	NA	NA	NA	NA	NA	NA	NA	NA	NA	NA	NA	NA	NA	NA	NA	NA	NA	NA	NA	NA	NA	NA	NA	NA	NA	NA	NA	NA	NA	NA	NA	NA	NA	NA	NA	NA
Cortisol	Measured	LC	0.00290423	-0.0218225	0.0276309	0.818468	0.975129	0.0109857	-0.00644321	0.0284146	0.2215	0.869409	0.0874671	-0.273206	0.448141	0.635742	0.491931	-0.0310233	-0.138501	0.0764542	0.573009	0.952622	-0.00329272	-0.0480504	0.041465	0.88568	0.854498	-0.0070622	-0.0496723	0.0355478	0.746254	0.970649	0.016304	-0.0283186	0.0609266	0.476946	0.270572	-0.00156025	-0.0289292	0.0258087	0.911543	0.846321	0.0454298	-0.477887	0.568747	0.865519	0.909611	-0.0412655	-0.193475
Cortisone	Measured	LC	NA	NA	NA	NA	NA	NA	NA	NA	NA	NA	NA	NA	NA	NA	NA	NA	NA	NA	NA	NA	NA	NA	NA	NA	NA	NA	NA	NA	NA	NA	NA	NA	NA	NA	NA	NA	NA	NA	NA	NA	NA	NA	NA	NA	NA	NA	NA
DHEAS	Measured	LC	-0.00209458	-0.0327475	0.0285584	0.893765	0.975129	-0.00459883	-0.0239192	0.0147216	0.642526	0.966964	-0.157995	-0.604378	0.288387	0.489684	0.491931	-0.134645	-0.265099	-0.00419127	0.046115	0.347959	-0.0144069	-0.0698056	0.0409918	0.611533	0.798018	-0.0160125	-0.0659498	0.0339248	0.531714	0.923971	NA	NA	NA	NA	NA	NA	NA	NA	NA	NA	NA	NA	NA	NA	NA	NA	NA
3-IAA	Measured	LC	-0.0116354	-0.0439085	0.0206377	0.481667	0.975129	-0.000533082	-0.0219114	0.0208453	0.961183	0.996121	-0.254885	-0.724421	0.21465	0.290259	0.461638	-0.215489	-0.348991	-0.0819864	0.00213943	0.177573	-0.0272381	-0.0855333	0.031057	0.362283	0.780535	-0.00309035	-0.0546954	0.0485147	0.906897	0.977564	0.0110693	-0.0462703	0.068409	0.706613	0.281251	-0.0135646	-0.0484821	0.0213529	0.450481	0.846321	-0.116018	-0.785707	0.553672	0.735491	0.893097	-0.214365	-0.401408
3-IPA	Measured	LC	NA	NA	NA	NA	NA	NA	NA	NA	NA	NA	NA	NA	NA	NA	NA	NA	NA	NA	NA	NA	NA	NA	NA	NA	NA	NA	NA	NA	NA	NA	NA	NA	NA	NA	NA	NA	NA	NA	NA	NA	NA	NA	NA	NA	NA	NA	NA
Ind-SO4	Measured	LC	-0.00525579	-0.0357962	0.0252846	0.736696	0.975129	0.0137692	-0.00746163	0.0350001	0.208588	0.869409	0.0800001	-0.365886	0.525886	0.725939	0.50074	-0.104632	-0.235858	0.0265945	0.121699	0.59418	-0.0213229	-0.0764499	0.033804	0.450412	0.781759	-0.00598885	-0.0559779	0.0440002	0.815032	0.970649	-0.0221815	-0.0774487	0.0330856	0.434873	0.270572	0.00765482	-0.0263028	0.0416125	0.660783	0.846321	0.446007	-0.19214	1.08415	0.176304	0.621696	-0.0131154	-0.202265
Indole	Measured	LC	NA	NA	NA	NA	NA	NA	NA	NA	NA	NA	NA	NA	NA	NA	NA	NA	NA	NA	NA	NA	NA	NA	NA	NA	NA	NA	NA	NA	NA	NA	NA	NA	NA	NA	NA	NA	NA	NA	NA	NA	NA	NA	NA	NA	NA	NA	NA
Hypoxanthine	Measured	LC	0.00394878	-0.0216236	0.0295212	0.762871	0.975129	-0.00619629	-0.0233983	0.0110057	0.482924	0.966964	0.13762	-0.234841	0.510081	0.470875	0.491931	-0.00479216	-0.116168	0.106583	0.932984	0.992791	-0.0132597	-0.0594808	0.0329615	0.575367	0.798018	-0.00502106	-0.0440147	0.0339725	0.801479	0.970649	0.02627	-0.0282779	0.0808178	0.349344	0.270572	-0.00459207	-0.0337868	0.0246026	0.75932	0.846321	0.0740014	-0.56776	0.715763	0.822037	0.909611	-0.129015	-0.313059
Xanthine	Measured	LC	0.00698324	-0.022199	0.0361655	0.640219	0.975129	-0.00505473	-0.0244019	0.0142924	0.610482	0.966964	0.191005	-0.233739	0.615748	0.38051	0.461638	-0.0279079	-0.154969	0.0991535	0.667893	0.959581	-0.0160328	-0.0688056	0.03674	0.553069	0.798018	-0.0224942	-0.0685728	0.0235844	0.341917	0.810832	0.0336491	-0.0338667	0.101165	0.332933	0.270572	-0.0104954	-0.0463777	0.0253868	0.569372	0.846321	-0.317171	-1.10789	0.473549	0.435139	0.764779	-0.224807	-0.448869
SM (OH) C14:1	Measured	FIA	-0.0191202	-0.0453377	0.00709725	0.156433	0.997746	-0.0148685	-0.0327253	0.00298824	0.107923	0.507007	0.284952	-0.0976558	0.66756	0.147931	0.536661	-0.0582098	-0.173015	0.0565953	0.323063	0.443202	0.0232979	-0.0244498	0.0710456	0.34152	0.84558	-0.0190475	-0.0650073	0.0269124	0.419345	0.474553	-0.0628768	-0.120949	-0.00480417	0.0383475	0.613844	-0.0196193	-0.0541893	0.0149506	0.272037	0.770887	-0.81786	-1.48922	-0.146503	0.0204184	0.254804	-0.0230757	-0.228595
SM (OH) C16:1	Measured	FIA	-0.013794	-0.0453713	0.0177834	0.394227	0.997746	-0.000595743	-0.0207606	0.0195692	0.954017	0.780972	0.562047	0.114219	1.00988	0.0158543	0.346962	-0.0839443	-0.22086	0.052971	0.232713	0.39502	0.0660173	0.0103145	0.12172	0.0224918	0.84558	-0.0225406	-0.0765363	0.031455	0.415985	0.473092	-0.0569758	-0.1188	0.00484895	0.076353	0.613844	-0.0171178	-0.0535512	0.0193155	0.362141	0.770887	-0.817728	-1.5286	-0.10686	0.0281615	0.254804	-0.0266466	-0.243132
SM (OH) C22:1	Measured	FIA	0.00599545	-0.0183123	0.0303032	0.629997	0.997746	-0.0122657	-0.0293074	0.00477603	0.163505	0.507007	0.200107	-0.152806	0.553021	0.269453	0.597157	-0.104768	-0.20844	-0.00109722	0.0507472	0.25164	0.021215	-0.0226111	0.0650411	0.345339	0.84558	-0.0511712	-0.0913585	-0.0109839	0.0148978	0.138835	-0.0513184	-0.107777	0.00513976	0.0803465	0.613844	-0.0105088	-0.046038	0.0250205	0.565064	0.801061	-0.217642	-0.89318	0.457896	0.53036	0.716473	0.0456133	-0.151666
SM (OH) C22:2	Measured	FIA	0.00318386	-0.0214894	0.0278571	0.800923	0.997746	-0.00983143	-0.0268488	0.00718596	0.262002	0.522462	0.164358	-0.19438	0.523096	0.371653	0.653257	-0.101267	-0.20661	0.00407599	0.0628493	0.255694	0.0171573	-0.0273676	0.0616823	0.452112	0.84558	-0.0529006	-0.0932158	-0.0125853	0.012211	0.138835	-0.0381036	-0.0944713	0.0182641	0.190682	0.613844	-0.0271242	-0.0613315	0.00708302	0.127318	0.770887	0.000454803	-0.668137	0.669047	0.998941	0.834964	-0.136497	-0.32804
SM (OH) C24:1	Measured	FIA	-0.007498	-0.0341534	0.0191574	0.582808	0.997746	-0.0223878	-0.0406216	-0.00415404	0.0192029	0.507007	0.153517	-0.235021	0.542056	0.440763	0.682346	0.00929076	-0.10693	0.125511	0.875855	0.688846	0.0110941	-0.0371736	0.0593618	0.653467	0.853259	-0.0105704	-0.0576087	0.036468	0.660957	0.58592	-0.00547599	-0.0548052	0.0438532	0.828566	0.804434	0.00970864	-0.022084	0.0415013	0.552561	0.801061	-0.0755409	-0.65143	0.500348	0.798066	0.790682	0.0208762	-0.147019
SM C16:0	Measured	FIA	-0.0170934	-0.0441054	0.00991866	0.21817	0.997746	-0.0069991	-0.0252	0.0112018	0.453977	0.587661	0.303973	-0.088753	0.696698	0.132844	0.525072	-0.0830256	-0.200363	0.0343116	0.168995	0.347761	0.0368578	-0.0118481	0.0855638	0.141597	0.84558	-0.00495205	-0.051524	0.0416199	0.835509	0.649632	-0.0629773	-0.125998	4.34877e-05	0.0552369	0.613844	-0.0190004	-0.05623	0.0182293	0.322645	0.770887	-0.826759	-1.55581	-0.0977111	0.0303695	0.254804	-0.0625778	-0.283835
SM C16:1	Measured	FIA	-0.0133558	-0.0384439	0.0117323	0.299623	0.997746	-0.00580424	-0.0227555	0.0111471	0.504729	0.615768	0.288832	-0.0747579	0.652422	0.123066	0.510003	-0.0773167	-0.18601	0.0313769	0.166775	0.346125	0.00551699	-0.0401521	0.0511861	0.813385	0.868844	-0.0251137	-0.0670165	0.0167892	0.244053	0.357621	-0.0678208	-0.133501	-0.00214105	0.0478539	0.613844	-0.0353546	-0.072985	0.00227586	0.0723066	0.770887	-0.651478	-1.42756	0.1246	0.105614	0.38502	-0.173828	-0.400975
SM C18:0	Measured	FIA	-0.0114874	-0.0441407	0.0211659	0.492315	0.997746	0.0120875	-0.0067921	0.0309671	0.214399	0.511059	0.412758	-0.0574467	0.882964	0.0888548	0.463268	-0.0171861	-0.159671	0.125299	0.813668	0.673909	0.0549868	-0.00314314	0.113117	0.0670911	0.84558	0.0153364	-0.0400769	0.0707497	0.589209	0.561206	-0.0614111	-0.120071	-0.00275128	0.044953	0.613844	-0.0123241	-0.0479828	0.0233347	0.501707	0.801061	-0.784741	-1.46447	-0.105009	0.0276208	0.254804	0.00201524	-0.20516
SM C18:1	Measured	FIA	-0.000124781	-0.0256325	0.025383	0.992372	0.997746	0.00828792	-0.00759398	0.0241698	0.310508	0.522462	0.479313	0.120598	0.838029	0.0103871	0.346962	-0.0357446	-0.146534	0.0750446	0.528794	0.549142	0.0166928	-0.0293383	0.062724	0.479109	0.84558	-0.0157559	-0.0582908	0.0267789	0.470214	0.497629	-0.0553817	-0.125858	0.0150946	0.129251	0.613844	-0.0359876	-0.0742595	0.00228425	0.0720745	0.770887	-0.939276	-1.74225	-0.136301	0.0257166	0.254804	-0.0977388	-0.34139
SM C20:2	Measured	FIA	-0.000380115	-0.0445068	0.0437466	0.986568	0.997746	0.0081181	-0.0210058	0.037242	0.586866	0.655117	-0.163586	-0.806963	0.47979	0.619484	0.731974	-0.0252643	-0.217285	0.166756	0.797106	0.667431	0.00111239	-0.0787465	0.0809713	0.978281	0.879408	-0.0610748	-0.135178	0.0130284	0.110665	0.221906	-0.0433949	-0.0972335	0.0104437	0.119895	0.613844	-0.020733	-0.0521452	0.0106792	0.202541	0.770887	-0.683146	-1.30001	-0.0662784	0.0342996	0.270642	-0.0730536	-0.259432
SM C22:3	Measured	FIA	0.00305567	-0.0240072	0.0301186	0.825372	0.997746	0.0115701	-0.0043512	0.0274914	0.159535	0.507007	0.0762746	-0.318652	0.471201	0.705941	0.745722	-0.0298059	-0.147484	0.0878727	0.620833	0.593512	0.0464205	-0.00160102	0.0944421	0.0614268	0.84558	-0.0111148	-0.0577949	0.0355652	0.642158	0.577925	-0.0348114	-0.0965273	0.0269046	0.273742	0.629609	0.00332563	-0.0313959	0.0380471	0.851955	0.812245	-0.261229	-0.986534	0.464075	0.483223	0.683444	0.0925325	-0.118454
SM C24:0	Measured	FIA	0.000742026	-0.0242869	0.0257709	0.953795	0.997746	-0.0127836	-0.0295958	0.00402858	0.141381	0.507007	0.110318	-0.254401	0.475038	0.554809	0.723477	-0.110633	-0.217111	-0.00415526	0.044711	0.25164	0.0264029	-0.0185572	0.0713631	0.252854	0.84558	-0.0420973	-0.0840247	-0.00016997	0.0529848	0.161455	-0.0415564	-0.0921192	0.00900648	0.112938	0.613844	-0.00754809	-0.0395507	0.0244545	0.646163	0.801061	-0.0571808	-0.66115	0.546788	0.853473	0.807062	-0.0265239	-0.202511
SM C24:1	Measured	FIA	0.00183287	-0.0225782	0.026244	0.883341	0.997746	-0.0112784	-0.0279642	0.00540744	0.190264	0.511059	0.156913	-0.198039	0.511866	0.388606	0.653257	-0.103961	-0.207997	7.58774e-05	0.0533343	0.25164	0.0182946	-0.0257236	0.0623128	0.417506	0.84558	-0.0445572	-0.0850636	-0.00405089	0.0344755	0.145766	-0.0352396	-0.0932054	0.0227263	0.23856	0.627952	-0.0251788	-0.0596611	0.00930357	0.159451	0.770887	0.104887	-0.580065	0.789838	0.76521	0.790682	-0.115108	-0.312622
SM C26:0	Measured	FIA	-0.0020561	-0.0269603	0.0228481	0.871822	0.997746	-0.0102138	-0.027352	0.00692436	0.247396	0.511059	0.226696	-0.13388	0.587273	0.221142	0.57611	-0.064877	-0.172456	0.0427019	0.240396	0.395986	0.0392328	-0.00509321	0.0835588	0.086285	0.84558	-0.0266538	-0.0670054	0.0136979	0.199642	0.316923	-0.0311184	-0.079496	0.0172593	0.21273	0.613844	-0.0123975	-0.042149	0.0173541	0.418491	0.770887	-0.0420541	-0.614927	0.530818	0.886122	0.807062	0.00435046	-0.162683
SM C26:1	Measured	FIA	-0.000536629	-0.0241765	0.0231032	0.964613	0.997746	-0.0133651	-0.0300049	0.00327479	0.120692	0.507007	0.185314	-0.15767	0.528299	0.292512	0.612378	-0.0876295	-0.188898	0.0136392	0.093423	0.300507	0.0231817	-0.0193264	0.0656897	0.288055	0.84558	-0.0374152	-0.0770105	0.00218015	0.0681766	0.170274	-0.0367313	-0.0905723	0.0171097	0.186687	0.613844	-0.0187769	-0.0524762	0.0149224	0.280746	0.770887	0.0379469	-0.600779	0.676673	0.907727	0.807062	-0.112826	-0.29665
H1	Measured	FIA	0.000730619	-0.0222934	0.0237546	0.950548	0.997746	0.00530721	-0.0102347	0.0208491	0.505883	0.615768	0.0258224	-0.310308	0.361953	0.88066	0.781352	-0.0458067	-0.145579	0.0539658	0.37066	0.452627	0.0140218	-0.027544	0.0555877	0.510227	0.84558	-0.00505959	-0.0414479	0.0313287	0.786012	0.624381	-0.0135171	-0.0574695	0.0304353	0.549142	0.665819	-0.00470694	-0.031247	0.0218331	0.729795	0.801061	-0.651335	-1.13661	-0.166063	0.0110327	0.254804	0.0580393	-0.0912798
TG(14:0_32:2)	Measured	FIA	NA	NA	NA	NA	NA	NA	NA	NA	NA	NA	NA	NA	NA	NA	NA	NA	NA	NA	NA	NA	NA	NA	NA	NA	NA	NA	NA	NA	NA	NA	0.00177113	-0.0493756	0.0529179	0.946135	0.833947	-0.00991423	-0.0418508	0.0220224	0.546024	0.801061	0.12362	-0.47272	0.71996	0.686102	0.768637	-0.00263985	-0.176746
TG(14:0_34:0)	Measured	FIA	NA	NA	NA	NA	NA	NA	NA	NA	NA	NA	NA	NA	NA	NA	NA	NA	NA	NA	NA	NA	NA	NA	NA	NA	NA	NA	NA	NA	NA	NA	NA	NA	NA	NA	NA	NA	NA	NA	NA	NA	NA	NA	NA	NA	NA	NA	NA
TG(14:0_34:1)	Measured	FIA	NA	NA	NA	NA	NA	NA	NA	NA	NA	NA	NA	NA	NA	NA	NA	NA	NA	NA	NA	NA	NA	NA	NA	NA	NA	NA	NA	NA	NA	NA	NA	NA	NA	NA	NA	NA	NA	NA	NA	NA	NA	NA	NA	NA	NA	NA	NA
TG(14:0_34:2)	Measured	FIA	NA	NA	NA	NA	NA	NA	NA	NA	NA	NA	NA	NA	NA	NA	NA	NA	NA	NA	NA	NA	NA	NA	NA	NA	NA	NA	NA	NA	NA	NA	NA	NA	NA	NA	NA	NA	NA	NA	NA	NA	NA	NA	NA	NA	NA	NA	NA
TG(14:0_34:3)	Measured	FIA	0.0460737	0.015516	0.0766314	0.00400948	0.997746	0.0178717	-0.00307294	0.0388164	0.099652	0.507007	0.49336	0.037079	0.949641	0.0368874	0.396564	-0.159853	-0.295264	-0.0244428	0.0230114	0.25164	0.0187044	-0.0391453	0.076554	0.527914	0.84558	-0.0312394	-0.082793	0.0203143	0.238926	0.354656	-0.00501016	-0.0516905	0.0416702	0.834163	0.804434	-0.0253463	-0.0532305	0.00253798	0.0817221	0.770887	-0.478916	-1.0093	0.0514685	0.0823089	0.38502	-0.131646	-0.286753
TG(14:0_35:1)	Measured	FIA	NA	NA	NA	NA	NA	NA	NA	NA	NA	NA	NA	NA	NA	NA	NA	NA	NA	NA	NA	NA	NA	NA	NA	NA	NA	NA	NA	NA	NA	NA	NA	NA	NA	NA	NA	NA	NA	NA	NA	NA	NA	NA	NA	NA	NA	NA	NA
TG(14:0_35:2)	Measured	FIA	NA	NA	NA	NA	NA	NA	NA	NA	NA	NA	NA	NA	NA	NA	NA	NA	NA	NA	NA	NA	NA	NA	NA	NA	NA	NA	NA	NA	NA	NA	NA	NA	NA	NA	NA	NA	NA	NA	NA	NA	NA	NA	NA	NA	NA	NA	NA
TG(14:0_36:1)	Measured	FIA	-0.00471166	-0.0310932	0.0216698	0.727142	0.997746	-0.00116941	-0.0191662	0.0168274	0.899084	0.776942	0.462682	0.0895432	0.83582	0.0171165	0.346962	-0.0473621	-0.161859	0.0671353	0.4197	0.477215	0.0376998	-0.00942401	0.0848237	0.12047	0.84558	-0.0405543	-0.0839819	0.00287341	0.071405	0.172207	-0.0130395	-0.0645661	0.0384871	0.621874	0.703617	-0.00141792	-0.0309665	0.0281307	0.925496	0.819059	-0.471028	-1.06103	0.118971	0.123379	0.395903	0.00682524	-0.168951
TG(14:0_36:2)	Measured	FIA	NA	NA	NA	NA	NA	NA	NA	NA	NA	NA	NA	NA	NA	NA	NA	NA	NA	NA	NA	NA	NA	NA	NA	NA	NA	NA	NA	NA	NA	NA	NA	NA	NA	NA	NA	NA	NA	NA	NA	NA	NA	NA	NA	NA	NA	NA	NA
TG(14:0_36:3)	Measured	FIA	-0.0016402	-0.0289898	0.0257094	0.906698	0.997746	0.00702538	-0.0124255	0.0264763	0.481742	0.611993	0.404186	0.0138623	0.794511	0.045421	0.407834	0.0208872	-0.0981005	0.139875	0.731626	0.648376	0.0121424	-0.0372928	0.0615776	0.631418	0.853259	-0.0183588	-0.0596828	0.0229651	0.386828	0.462965	-0.03078	-0.0841483	0.0225882	0.263211	0.629609	-0.00632374	-0.0408323	0.0281848	0.721188	0.801061	-0.22679	-0.85428	0.4007	0.481702	0.683444	-0.0446948	-0.228075
TG(14:0_36:4)	Measured	FIA	-0.00420961	-0.0319685	0.0235493	0.766994	0.997746	0.00162318	-0.0167821	0.0200285	0.86335	0.767251	0.161508	-0.242588	0.565605	0.435523	0.678131	0.0177129	-0.103131	0.138557	0.77457	0.663855	0.0160625	-0.0340877	0.0662126	0.531793	0.84558	0.0124988	-0.0296201	0.0546176	0.562666	0.550379	-0.00285381	-0.0506705	0.0449629	0.907306	0.817842	-0.00813734	-0.0366775	0.0204029	0.579117	0.801061	0.0667892	-0.491328	0.624906	0.815432	0.790682	0.0763607	-0.085169
TG(14:0_38:4)	Measured	FIA	-0.0185304	-0.0458111	0.00875035	0.186529	0.997746	0.00450016	-0.0145697	0.02357	0.645383	0.682361	0.256219	-0.142513	0.654951	0.211201	0.57611	-0.0607236	-0.179999	0.0585521	0.321101	0.443202	0.0274538	-0.0220817	0.0769892	0.28033	0.84558	0.00412979	-0.0398875	0.0481471	0.854625	0.653384	-0.000937549	-0.0457377	0.0438626	0.967431	0.835739	-0.000751257	-0.0287444	0.0272419	0.958289	0.824522	-0.0252326	-0.548302	0.497837	0.925018	0.814628	-0.0983235	-0.248593
TG(14:0_38:5)	Measured	FIA	-0.0133042	-0.047861	0.0212525	0.452515	0.997746	-0.00559197	-0.0269481	0.0157642	0.609693	0.655117	0.398946	-0.100328	0.898219	0.120911	0.508902	0.0130868	-0.137807	0.163981	0.865412	0.688846	0.0584298	-0.00311271	0.119972	0.0661072	0.84558	-0.0582891	-0.117753	0.00117503	0.0587173	0.16671	0.0113928	-0.0392648	0.0620504	0.661091	0.709101	-0.00400419	-0.0368844	0.028876	0.812457	0.812245	0.078738	-0.513439	0.670915	0.795371	0.790682	-0.0380542	-0.210501
TG(14:0_39:3)	Measured	FIA	NA	NA	NA	NA	NA	NA	NA	NA	NA	NA	NA	NA	NA	NA	NA	NA	NA	NA	NA	NA	NA	NA	NA	NA	NA	NA	NA	NA	NA	NA	NA	NA	NA	NA	NA	NA	NA	NA	NA	NA	NA	NA	NA	NA	NA	NA	NA
TG(16:0_28:1)	Measured	FIA	NA	NA	NA	NA	NA	NA	NA	NA	NA	NA	NA	NA	NA	NA	NA	NA	NA	NA	NA	NA	NA	NA	NA	NA	NA	NA	NA	NA	NA	NA	NA	NA	NA	NA	NA	NA	NA	NA	NA	NA	NA	NA	NA	NA	NA	NA	NA
TG(16:0_28:2)	Measured	FIA	NA	NA	NA	NA	NA	NA	NA	NA	NA	NA	NA	NA	NA	NA	NA	NA	NA	NA	NA	NA	NA	NA	NA	NA	NA	NA	NA	NA	NA	NA	NA	NA	NA	NA	NA	NA	NA	NA	NA	NA	NA	NA	NA	NA	NA	NA	NA
TG(16:0_30:2)	Measured	FIA	NA	NA	NA	NA	NA	NA	NA	NA	NA	NA	NA	NA	NA	NA	NA	NA	NA	NA	NA	NA	NA	NA	NA	NA	NA	NA	NA	NA	NA	NA	NA	NA	NA	NA	NA	NA	NA	NA	NA	NA	NA	NA	NA	NA	NA	NA	NA
TG(16:0_32:0)	Measured	FIA	-0.011537	-0.0404082	0.0173341	0.435607	0.997746	0.00544844	-0.0144678	0.0253647	0.593814	0.655117	-0.319223	-0.736939	0.0984925	0.137757	0.530107	-0.0656745	-0.191046	0.0596964	0.307371	0.443202	-0.047886	-0.0993545	0.00358253	0.0716168	0.84558	-0.0557173	-0.103584	-0.00785008	0.0255269	0.138835	NA	NA	NA	NA	NA	NA	NA	NA	NA	NA	NA	NA	NA	NA	NA	NA	NA
TG(16:0_32:1)	Measured	FIA	NA	NA	NA	NA	NA	NA	NA	NA	NA	NA	NA	NA	NA	NA	NA	NA	NA	NA	NA	NA	NA	NA	NA	NA	NA	NA	NA	NA	NA	NA	NA	NA	NA	NA	NA	NA	NA	NA	NA	NA	NA	NA	NA	NA	NA	NA	NA
TG(16:0_32:2)	Measured	FIA	0.00409046	-0.0273353	0.0355162	0.79923	0.997746	0.0115114	-0.0104485	0.0334713	0.30835	0.522462	0.397623	-0.0538042	0.849051	0.0877915	0.463268	-0.055821	-0.192177	0.0805345	0.424502	0.477215	0.0152172	-0.0415882	0.0720225	0.600876	0.853259	-0.0337571	-0.0809764	0.0134622	0.165517	0.284482	NA	NA	NA	NA	NA	NA	NA	NA	NA	NA	NA	NA	NA	NA	NA	NA	NA
TG(16:0_32:3)	Measured	FIA	0.00332444	-0.0281298	0.0347787	0.83637	0.997746	0.0161511	-0.00504731	0.0373496	0.140599	0.507007	0.288778	-0.166609	0.744165	0.217211	0.57611	-0.0440266	-0.180678	0.0926244	0.529372	0.549142	-0.020545	-0.0773217	0.0362317	0.480059	0.84558	-0.0324445	-0.0845458	0.0196568	0.22631	0.338187	NA	NA	NA	NA	NA	NA	NA	NA	NA	NA	NA	NA	NA	NA	NA	NA	NA
TG(16:0_33:1)	Measured	FIA	-0.00309475	-0.0338798	0.0276903	0.844258	0.997746	0.00593232	-0.0144052	0.0262699	0.569656	0.648428	-0.129495	-0.578264	0.319274	0.573131	0.723477	0.0561435	-0.0773858	0.189673	0.41212	0.474831	-0.0175213	-0.073127	0.0380845	0.538447	0.84558	-0.0333489	-0.0850133	0.0183155	0.209958	0.326496	NA	NA	NA	NA	NA	NA	NA	NA	NA	NA	NA	NA	NA	NA	NA	NA	NA
TG(16:0_33:2)	Measured	FIA	NA	NA	NA	NA	NA	NA	NA	NA	NA	NA	NA	NA	NA	NA	NA	NA	NA	NA	NA	NA	NA	NA	NA	NA	NA	NA	NA	NA	NA	NA	NA	NA	NA	NA	NA	NA	NA	NA	NA	NA	NA	NA	NA	NA	NA	NA	NA
TG(16:0_34:0)	Measured	FIA	NA	NA	NA	NA	NA	NA	NA	NA	NA	NA	NA	NA	NA	NA	NA	NA	NA	NA	NA	NA	NA	NA	NA	NA	NA	NA	NA	NA	NA	NA	NA	NA	NA	NA	NA	NA	NA	NA	NA	NA	NA	NA	NA	NA	NA	NA	NA
TG(16:0_34:1)	Measured	FIA	NA	NA	NA	NA	NA	NA	NA	NA	NA	NA	NA	NA	NA	NA	NA	NA	NA	NA	NA	NA	NA	NA	NA	NA	NA	NA	NA	NA	NA	NA	NA	NA	NA	NA	NA	NA	NA	NA	NA	NA	NA	NA	NA	NA	NA	NA	NA
TG(16:0_34:2)	Measured	FIA	NA	NA	NA	NA	NA	NA	NA	NA	NA	NA	NA	NA	NA	NA	NA	NA	NA	NA	NA	NA	NA	NA	NA	NA	NA	NA	NA	NA	NA	NA	NA	NA	NA	NA	NA	NA	NA	NA	NA	NA	NA	NA	NA	NA	NA	NA	NA
TG(16:0_34:3)	Measured	FIA	0.00744835	-0.0212419	0.0361386	0.612144	0.997746	0.00423418	-0.0147106	0.023179	0.66292	0.689994	0.217652	-0.199391	0.634694	0.309163	0.630902	-0.0536455	-0.178221	0.0709296	0.40095	0.470335	0.0289268	-0.0227198	0.0805733	0.275305	0.84558	0.000741062	-0.0416486	0.0431307	0.972762	0.669781	-0.0588528	-0.116817	-0.000888228	0.0515715	0.613844	-0.0177403	-0.0482184	0.0127378	0.260113	0.770887	-0.802298	-1.47021	-0.134386	0.0221552	0.254804	-0.0865587	-0.289562
TG(16:0_34:4)	Measured	FIA	NA	NA	NA	NA	NA	NA	NA	NA	NA	NA	NA	NA	NA	NA	NA	NA	NA	NA	NA	NA	NA	NA	NA	NA	NA	NA	NA	NA	NA	NA	NA	NA	NA	NA	NA	NA	NA	NA	NA	NA	NA	NA	NA	NA	NA	NA	NA
TG(16:0_35:1)	Measured	FIA	0.00306725	-0.0325449	0.0386794	0.866333	0.997746	-0.00963458	-0.033596	0.0143268	0.433753	0.587661	0.0797303	-0.44005	0.599511	0.764396	0.762593	0.00611598	-0.148931	0.161163	0.93855	0.707766	-0.00487836	-0.0693304	0.0595737	0.882407	0.868844	0.0297209	-0.0285287	0.0879704	0.320688	0.414762	NA	NA	NA	NA	NA	NA	NA	NA	NA	NA	NA	NA	NA	NA	NA	NA	NA
TG(16:0_35:2)	Measured	FIA	NA	NA	NA	NA	NA	NA	NA	NA	NA	NA	NA	NA	NA	NA	NA	NA	NA	NA	NA	NA	NA	NA	NA	NA	NA	NA	NA	NA	NA	NA	NA	NA	NA	NA	NA	NA	NA	NA	NA	NA	NA	NA	NA	NA	NA	NA	NA
TG(16:0_35:3)	Measured	FIA	NA	NA	NA	NA	NA	NA	NA	NA	NA	NA	NA	NA	NA	NA	NA	NA	NA	NA	NA	NA	NA	NA	NA	NA	NA	NA	NA	NA	NA	NA	NA	NA	NA	NA	NA	NA	NA	NA	NA	NA	NA	NA	NA	NA	NA	NA	NA
TG(16:0_36:2)	Measured	FIA	NA	NA	NA	NA	NA	NA	NA	NA	NA	NA	NA	NA	NA	NA	NA	NA	NA	NA	NA	NA	NA	NA	NA	NA	NA	NA	NA	NA	NA	NA	NA	NA	NA	NA	NA	NA	NA	NA	NA	NA	NA	NA	NA	NA	NA	NA	NA
TG(16:0_36:3)	Measured	FIA	0.00186028	-0.0234004	0.0271209	0.885563	0.997746	0.0047448	-0.0125434	0.022033	0.592623	0.655117	0.20486	-0.161516	0.571236	0.276104	0.597157	-0.056377	-0.165722	0.0529684	0.315012	0.443202	-0.00402958	-0.0497432	0.041684	0.863231	0.868844	0.00012807	-0.0352926	0.0355488	0.994366	0.678524	NA	NA	NA	NA	NA	NA	NA	NA	NA	NA	NA	NA	NA	NA	NA	NA	NA
TG(16:0_36:4)	Measured	FIA	NA	NA	NA	NA	NA	NA	NA	NA	NA	NA	NA	NA	NA	NA	NA	NA	NA	NA	NA	NA	NA	NA	NA	NA	NA	NA	NA	NA	NA	NA	NA	NA	NA	NA	NA	NA	NA	NA	NA	NA	NA	NA	NA	NA	NA	NA	NA
TG(16:0_36:5)	Measured	FIA	NA	NA	NA	NA	NA	NA	NA	NA	NA	NA	NA	NA	NA	NA	NA	NA	NA	NA	NA	NA	NA	NA	NA	NA	NA	NA	NA	NA	NA	NA	NA	NA	NA	NA	NA	NA	NA	NA	NA	NA	NA	NA	NA	NA	NA	NA	NA
TG(16:0_36:6)	Measured	FIA	NA	NA	NA	NA	NA	NA	NA	NA	NA	NA	NA	NA	NA	NA	NA	NA	NA	NA	NA	NA	NA	NA	NA	NA	NA	NA	NA	NA	NA	NA	NA	NA	NA	NA	NA	NA	NA	NA	NA	NA	NA	NA	NA	NA	NA	NA	NA
TG(16:0_37:3)	Measured	FIA	NA	NA	NA	NA	NA	NA	NA	NA	NA	NA	NA	NA	NA	NA	NA	NA	NA	NA	NA	NA	NA	NA	NA	NA	NA	NA	NA	NA	NA	NA	NA	NA	NA	NA	NA	NA	NA	NA	NA	NA	NA	NA	NA	NA	NA	NA	NA
TG(16:0_38:1)	Measured	FIA	NA	NA	NA	NA	NA	NA	NA	NA	NA	NA	NA	NA	NA	NA	NA	NA	NA	NA	NA	NA	NA	NA	NA	NA	NA	NA	NA	NA	NA	NA	NA	NA	NA	NA	NA	NA	NA	NA	NA	NA	NA	NA	NA	NA	NA	NA	NA
TG(16:0_38:2)	Measured	FIA	NA	NA	NA	NA	NA	NA	NA	NA	NA	NA	NA	NA	NA	NA	NA	NA	NA	NA	NA	NA	NA	NA	NA	NA	NA	NA	NA	NA	NA	NA	NA	NA	NA	NA	NA	NA	NA	NA	NA	NA	NA	NA	NA	NA	NA	NA	NA
TG(16:0_38:3)	Measured	FIA	0.0148131	-0.0140908	0.0437171	0.317905	0.997746	0.00109361	-0.0193381	0.0215253	0.916799	0.776942	0.259894	-0.161049	0.680837	0.229482	0.57611	0.0546363	-0.0713919	0.180665	0.397802	0.470335	-0.0411834	-0.0930834	0.0107166	0.123473	0.84558	0.00947075	-0.0391048	0.0580463	0.703504	0.597831	NA	NA	NA	NA	NA	NA	NA	NA	NA	NA	NA	NA	NA	NA	NA	NA	NA
TG(16:0_38:4)	Measured	FIA	0.00128479	-0.0288241	0.0313937	0.933537	0.997746	0.000559664	-0.0183876	0.0195069	0.954026	0.780972	0.440147	0.0102434	0.870051	0.0478551	0.410914	0.0493133	-0.0813568	0.179984	0.461471	0.511668	0.0127769	-0.04165	0.0672038	0.646574	0.853259	0.0324444	-0.0147242	0.079613	0.181899	0.298896	NA	NA	NA	NA	NA	NA	NA	NA	NA	NA	NA	NA	NA	NA	NA	NA	NA
TG(16:0_38:5)	Measured	FIA	NA	NA	NA	NA	NA	NA	NA	NA	NA	NA	NA	NA	NA	NA	NA	NA	NA	NA	NA	NA	NA	NA	NA	NA	NA	NA	NA	NA	NA	NA	NA	NA	NA	NA	NA	NA	NA	NA	NA	NA	NA	NA	NA	NA	NA	NA	NA
TG(16:0_38:6)	Measured	FIA	NA	NA	NA	NA	NA	NA	NA	NA	NA	NA	NA	NA	NA	NA	NA	NA	NA	NA	NA	NA	NA	NA	NA	NA	NA	NA	NA	NA	NA	NA	-0.0711883	-0.129796	-0.0125803	0.0207721	0.613844	-0.0196799	-0.0563888	0.0170289	0.299109	0.770887	-0.859991	-1.54183	-0.178149	0.0165564	0.254804	-0.0779626	-0.286472
TG(16:0_38:7)	Measured	FIA	0.00194423	-0.0304888	0.0343773	0.906738	0.997746	0.0221303	0.00144751	0.0428131	0.0402043	0.507007	0.469089	0.00575813	0.93242	0.0503357	0.410914	-0.0149443	-0.156109	0.12622	0.836107	0.681292	-0.0282806	-0.0866833	0.0301222	0.345179	0.84558	-0.0107923	-0.0623566	0.040772	0.682883	0.586852	NA	NA	NA	NA	NA	NA	NA	NA	NA	NA	NA	NA	NA	NA	NA	NA	NA
TG(16:0_40:6)	Measured	FIA	0.00509666	-0.0215939	0.0317872	0.70911	0.997746	0.0112114	-0.00732371	0.0297464	0.240483	0.511059	-0.0271572	-0.417128	0.362813	0.891746	0.781352	0.0288422	-0.0872838	0.144968	0.627613	0.595306	-0.00122482	-0.0495663	0.0471167	0.960507	0.879408	0.00933054	-0.032493	0.0511541	0.663254	0.58592	NA	NA	NA	NA	NA	NA	NA	NA	NA	NA	NA	NA	NA	NA	NA	NA	NA
TG(16:0_40:7)	Measured	FIA	-0.00737211	-0.0399495	0.0252053	0.658471	0.997746	0.00965699	-0.0129089	0.0322229	0.404933	0.570325	0.249087	-0.224246	0.72242	0.305174	0.627516	-0.052609	-0.194158	0.0889397	0.46827	0.514508	0.0195854	-0.039296	0.0784668	0.516144	0.84558	0.00965599	-0.0452805	0.0645924	0.731492	0.608052	NA	NA	NA	NA	NA	NA	NA	NA	NA	NA	NA	NA	NA	NA	NA	NA	NA
TG(16:0_40:8)	Measured	FIA	NA	NA	NA	NA	NA	NA	NA	NA	NA	NA	NA	NA	NA	NA	NA	NA	NA	NA	NA	NA	NA	NA	NA	NA	NA	NA	NA	NA	NA	NA	NA	NA	NA	NA	NA	NA	NA	NA	NA	NA	NA	NA	NA	NA	NA	NA	NA
TG(16:1_28:0)	Measured	FIA	0.0031857	-0.0269237	0.0332951	0.836198	0.997746	0.0142495	-0.00526212	0.0337612	0.15751	0.507007	0.103054	-0.336145	0.542254	0.646731	0.731974	0.0145221	-0.116548	0.145592	0.828589	0.67744	0.0117127	-0.0427367	0.0661621	0.674338	0.853259	-0.00767196	-0.0568932	0.0415493	0.760884	0.622412	0.00614948	-0.0413172	0.0536162	0.800504	0.79849	0.0176765	-0.0107101	0.0460631	0.228783	0.770887	-0.000315155	-0.554879	0.554249	0.999115	0.834964	0.0684973	-0.0921545
TG(16:1_30:1)	Measured	FIA	NA	NA	NA	NA	NA	NA	NA	NA	NA	NA	NA	NA	NA	NA	NA	NA	NA	NA	NA	NA	NA	NA	NA	NA	NA	NA	NA	NA	NA	NA	NA	NA	NA	NA	NA	NA	NA	NA	NA	NA	NA	NA	NA	NA	NA	NA	NA
TG(16:1_32:0)	Measured	FIA	NA	NA	NA	NA	NA	NA	NA	NA	NA	NA	NA	NA	NA	NA	NA	NA	NA	NA	NA	NA	NA	NA	NA	NA	NA	NA	NA	NA	NA	NA	NA	NA	NA	NA	NA	NA	NA	NA	NA	NA	NA	NA	NA	NA	NA	NA	NA
TG(16:1_32:1)	Measured	FIA	-0.00236507	-0.0315336	0.0268035	0.874097	0.997746	0.0147207	-0.00502037	0.0344618	0.149089	0.507007	-0.0420569	-0.467909	0.383795	0.846963	0.781352	0.0832349	-0.0425638	0.209034	0.198085	0.369996	-0.0284936	-0.0809528	0.0239655	0.289982	0.84558	-0.00121927	-0.0483847	0.0459462	0.959733	0.668153	NA	NA	NA	NA	NA	NA	NA	NA	NA	NA	NA	NA	NA	NA	NA	NA	NA
TG(16:1_32:2)	Measured	FIA	NA	NA	NA	NA	NA	NA	NA	NA	NA	NA	NA	NA	NA	NA	NA	NA	NA	NA	NA	NA	NA	NA	NA	NA	NA	NA	NA	NA	NA	NA	NA	NA	NA	NA	NA	NA	NA	NA	NA	NA	NA	NA	NA	NA	NA	NA	NA
TG(16:1_33:1)	Measured	FIA	-0.0159733	-0.0474908	0.0155443	0.323278	0.997746	-0.0104711	-0.0323316	0.0113894	0.35159	0.537421	0.266287	-0.193108	0.725683	0.259005	0.597157	0.0185787	-0.119336	0.156494	0.792375	0.665765	0.0345037	-0.0223998	0.0914072	0.237861	0.84558	0.0158853	-0.0388901	0.0706606	0.571554	0.551906	NA	NA	NA	NA	NA	NA	NA	NA	NA	NA	NA	NA	NA	NA	NA	NA	NA
TG(16:1_34:0)	Measured	FIA	0.0108585	-0.0156003	0.0373173	0.42336	0.997746	0.00103492	-0.0181093	0.0201791	0.915973	0.776942	0.156613	-0.229739	0.542966	0.429043	0.674275	0.0195061	-0.0960256	0.135038	0.741495	0.65236	-0.00371076	-0.0517645	0.044343	0.880046	0.868844	-0.0365203	-0.0802331	0.00719246	0.105957	0.21969	-0.0271241	-0.0680943	0.0138461	0.199846	0.613844	-0.0192067	-0.0452972	0.00688375	0.156146	0.770887	-0.388511	-0.863184	0.0861627	0.1144	0.38502	-0.0967946	-0.236043
TG(16:1_34:1)	Measured	FIA	0.00618637	-0.0226732	0.035046	0.675407	0.997746	0.0177191	-0.00171838	0.0371566	0.0790393	0.507007	-0.0417424	-0.463446	0.379961	0.846617	0.781352	-0.0548706	-0.180105	0.0703636	0.392814	0.469871	-0.0139684	-0.0661684	0.0382316	0.601267	0.853259	-0.0237806	-0.0687913	0.02123	0.303943	0.406334	NA	NA	NA	NA	NA	NA	NA	NA	NA	NA	NA	NA	NA	NA	NA	NA	NA
TG(16:1_34:2)	Measured	FIA	NA	NA	NA	NA	NA	NA	NA	NA	NA	NA	NA	NA	NA	NA	NA	NA	NA	NA	NA	NA	NA	NA	NA	NA	NA	NA	NA	NA	NA	NA	-0.01708	-0.0693951	0.0352352	0.524899	0.662727	-0.0219223	-0.0517728	0.00792815	0.157112	0.770887	-0.438364	-1.04044	0.163713	0.159226	0.467595	-0.143484	-0.318154
TG(16:1_34:3)	Measured	FIA	NA	NA	NA	NA	NA	NA	NA	NA	NA	NA	NA	NA	NA	NA	NA	NA	NA	NA	NA	NA	NA	NA	NA	NA	NA	NA	NA	NA	NA	NA	0.0395164	-0.0123385	0.0913712	0.140994	0.613844	0.0136215	-0.0191368	0.0463798	0.419468	0.770887	-0.166671	-0.782733	0.449391	0.598071	0.739719	-0.13743	-0.313784
TG(16:1_36:1)	Measured	FIA	0.00914409	-0.0217952	0.0400834	0.56389	0.997746	0.00212528	-0.0185233	0.0227739	0.840809	0.766615	0.469667	0.0278361	0.911498	0.0401113	0.400176	0.0245971	-0.110247	0.159441	0.721558	0.644312	0.049719	-0.00541042	0.104848	0.0805921	0.84558	-0.003893	-0.0545923	0.0468063	0.880798	0.656607	NA	NA	NA	NA	NA	NA	NA	NA	NA	NA	NA	NA	NA	NA	NA	NA	NA
TG(16:1_36:2)	Measured	FIA	0.0117904	-0.0165858	0.0401666	0.417629	0.997746	-0.0107586	-0.0304433	0.00892606	0.288363	0.522462	0.254674	-0.157779	0.667127	0.229442	0.57611	-0.0304442	-0.154273	0.0933846	0.631094	0.596278	0.00468141	-0.0468567	0.0562196	0.859108	0.868844	0.000853462	-0.0440213	0.0457283	0.97037	0.669781	-0.0339616	-0.0856327	0.0177094	0.203063	0.613844	-0.00738738	-0.037845	0.0230702	0.636866	0.801061	-0.524362	-1.12084	0.072118	0.0905085	0.38502	-0.0970353	-0.273703
TG(16:1_36:3)	Measured	FIA	NA	NA	NA	NA	NA	NA	NA	NA	NA	NA	NA	NA	NA	NA	NA	NA	NA	NA	NA	NA	NA	NA	NA	NA	NA	NA	NA	NA	NA	NA	NA	NA	NA	NA	NA	NA	NA	NA	NA	NA	NA	NA	NA	NA	NA	NA	NA
TG(16:1_36:4)	Measured	FIA	0.00818834	-0.020201	0.0365776	0.573299	0.997746	-0.00865126	-0.028053	0.0107505	0.38563	0.560748	0.29356	-0.117142	0.704262	0.164749	0.53864	0.0063899	-0.117412	0.130191	0.919652	0.703561	-0.00194894	-0.0534186	0.0495207	0.941007	0.879408	-0.00700803	-0.0511414	0.0371254	0.75654	0.622087	-0.0353078	-0.0757567	0.00514119	0.0927448	0.613844	-0.0158635	-0.0411447	0.00941779	0.225294	0.770887	-0.239191	-0.719753	0.241372	0.333567	0.624393	0.0417123	-0.0991593
TG(16:1_36:5)	Measured	FIA	0.0117264	-0.0141856	0.0376385	0.377509	0.997746	-0.000891406	-0.0186279	0.0168451	0.92186	0.776942	0.266056	-0.109879	0.64199	0.168914	0.53864	-0.116187	-0.226859	-0.00551388	0.0425865	0.25164	-0.00684403	-0.0539262	0.0402382	0.776385	0.868844	-0.00612035	-0.048308	0.0360673	0.776977	0.623199	NA	NA	NA	NA	NA	NA	NA	NA	NA	NA	NA	NA	NA	NA	NA	NA	NA
TG(16:1_38:3)	Measured	FIA	NA	NA	NA	NA	NA	NA	NA	NA	NA	NA	NA	NA	NA	NA	NA	NA	NA	NA	NA	NA	NA	NA	NA	NA	NA	NA	NA	NA	NA	NA	NA	NA	NA	NA	NA	NA	NA	NA	NA	NA	NA	NA	NA	NA	NA	NA	NA
TG(16:1_38:4)	Measured	FIA	-0.00209213	-0.0301845	0.0260002	0.884283	0.997746	0.0113868	-0.00877148	0.031545	0.27266	0.522462	0.285387	-0.120475	0.691249	0.171643	0.53864	0.0588773	-0.0628092	0.180564	0.345565	0.446334	-0.00418614	-0.0550254	0.0466531	0.87216	0.868844	0.0322224	-0.0158249	0.0802697	0.192932	0.308413	NA	NA	NA	NA	NA	NA	NA	NA	NA	NA	NA	NA	NA	NA	NA	NA	NA
TG(16:1_38:5)	Measured	FIA	-0.0098691	-0.0355205	0.0157823	0.452817	0.997746	0.00365486	-0.0140841	0.0213938	0.687779	0.699536	-0.121956	-0.496827	0.252916	0.525371	0.714267	0.0327778	-0.0790386	0.144594	0.567066	0.564491	-0.0106503	-0.0571698	0.0358693	0.654738	0.853259	0.013819	-0.0288474	0.0564855	0.527597	0.531301	-0.018976	-0.0803445	0.0423926	0.546976	0.665819	-0.0490401	-0.0824726	-0.0156076	0.00620429	0.770887	-0.476407	-1.18425	0.231435	0.192589	0.481367	0.0542018	-0.1549
TG(17:0_32:1)	Measured	FIA	NA	NA	NA	NA	NA	NA	NA	NA	NA	NA	NA	NA	NA	NA	NA	NA	NA	NA	NA	NA	NA	NA	NA	NA	NA	NA	NA	NA	NA	NA	0.0241743	-0.0249327	0.0732813	0.338845	0.629609	0.0127644	-0.0170283	0.0425572	0.405601	0.770887	-0.349389	-0.920194	0.221415	0.235401	0.528303	-0.0687463	-0.236331
TG(17:0_34:1)	Measured	FIA	0.00771778	-0.0321702	0.0476057	0.705433	0.997746	0.0134546	-0.0084102	0.0353194	0.232524	0.511059	0.404924	-0.171773	0.98162	0.172259	0.53864	-0.0321649	-0.205817	0.141488	0.717449	0.644312	0.021451	-0.0506567	0.0935587	0.561344	0.84558	-0.109776	-0.170315	-0.0492368	0.000679431	0.0776567	-0.0659807	-0.12237	-0.00959128	0.025675	0.613844	-0.00852272	-0.0436115	0.0265661	0.63639	0.801061	-0.940885	-1.58365	-0.298119	0.00583047	0.254804	0.0619586	-0.138287
TG(17:0_34:2)	Measured	FIA	NA	NA	NA	NA	NA	NA	NA	NA	NA	NA	NA	NA	NA	NA	NA	NA	NA	NA	NA	NA	NA	NA	NA	NA	NA	NA	NA	NA	NA	NA	-0.0247076	-0.0818235	0.0324083	0.400193	0.629609	-0.00832744	-0.0428667	0.0262119	0.638871	0.801061	0.0330892	-0.638106	0.704284	0.923376	0.814628	-0.142823	-0.334834
TG(17:0_34:3)	Measured	FIA	NA	NA	NA	NA	NA	NA	NA	NA	NA	NA	NA	NA	NA	NA	NA	NA	NA	NA	NA	NA	NA	NA	NA	NA	NA	NA	NA	NA	NA	NA	-0.0153383	-0.0740332	0.0433566	0.610573	0.703617	-0.0235728	-0.0583535	0.0112079	0.190903	0.770887	-0.30397	-0.986234	0.378294	0.386337	0.646736	-0.179545	-0.374112
TG(17:0_36:3)	Measured	FIA	-0.0152125	-0.0477039	0.0172789	0.361306	0.997746	-0.0134061	-0.0352577	0.00844555	0.233914	0.511059	0.33916	-0.132206	0.810526	0.161992	0.53864	-0.0245642	-0.166588	0.11746	0.735425	0.649372	0.00397671	-0.0551	0.0630534	0.895338	0.868844	0.0394109	-0.0142062	0.093028	0.154077	0.266952	0.00794293	-0.0459313	0.0618171	0.773693	0.785728	0.0167746	-0.0146826	0.0482319	0.30166	0.770887	-0.236296	-0.862725	0.390132	0.462855	0.683444	-0.0178782	-0.201341
TG(17:0_36:4)	Measured	FIA	0.0225904	-0.00986209	0.0550428	0.175938	0.997746	0.0174975	-0.00319513	0.0381901	0.102674	0.507007	0.21503	-0.261672	0.691732	0.379053	0.653257	-0.0827161	-0.224425	0.0589926	0.255709	0.411204	0.00494828	-0.054392	0.0642886	0.870549	0.868844	-0.00548965	-0.0637986	0.0528193	0.854127	0.653384	0.0226819	-0.0295665	0.0749303	0.39854	0.629609	-0.00839729	-0.0422112	0.0254167	0.628863	0.801061	-0.121113	-0.734352	0.492127	0.700187	0.768637	-0.019833	-0.198773
TG(17:1_32:1)	Measured	FIA	NA	NA	NA	NA	NA	NA	NA	NA	NA	NA	NA	NA	NA	NA	NA	NA	NA	NA	NA	NA	NA	NA	NA	NA	NA	NA	NA	NA	NA	NA	NA	NA	NA	NA	NA	NA	NA	NA	NA	NA	NA	NA	NA	NA	NA	NA	NA
TG(17:1_34:1)	Measured	FIA	NA	NA	NA	NA	NA	NA	NA	NA	NA	NA	NA	NA	NA	NA	NA	NA	NA	NA	NA	NA	NA	NA	NA	NA	NA	NA	NA	NA	NA	NA	NA	NA	NA	NA	NA	NA	NA	NA	NA	NA	NA	NA	NA	NA	NA	NA	NA
TG(17:1_34:2)	Measured	FIA	NA	NA	NA	NA	NA	NA	NA	NA	NA	NA	NA	NA	NA	NA	NA	NA	NA	NA	NA	NA	NA	NA	NA	NA	NA	NA	NA	NA	NA	NA	0.0166732	-0.0306475	0.0639939	0.492733	0.644743	-0.0133615	-0.0430234	0.0163004	0.382097	0.770887	-0.226632	-0.778316	0.325052	0.424198	0.666948	-0.191199	-0.344879
TG(17:1_34:3)	Measured	FIA	NA	NA	NA	NA	NA	NA	NA	NA	NA	NA	NA	NA	NA	NA	NA	NA	NA	NA	NA	NA	NA	NA	NA	NA	NA	NA	NA	NA	NA	NA	NA	NA	NA	NA	NA	NA	NA	NA	NA	NA	NA	NA	NA	NA	NA	NA	NA
TG(17:1_36:3)	Measured	FIA	-0.0184525	-0.0478242	0.0109193	0.221481	0.997746	0.00345568	-0.0148052	0.0217165	0.712016	0.718721	0.422425	-0.00100197	0.845852	0.0537178	0.410914	0.103622	-0.0235054	0.23075	0.113722	0.31144	0.0145582	-0.0389674	0.0680838	0.59532	0.853259	-0.0125737	-0.0629403	0.0377928	0.626141	0.577922	0.0140699	-0.0319475	0.0600873	0.551459	0.665819	0.0115868	-0.0170955	0.0402691	0.432743	0.770887	-0.441832	-0.968102	0.0844374	0.105571	0.38502	-0.0818379	-0.237494
TG(17:1_36:4)	Measured	FIA	-0.0289298	-0.058374	0.000514516	0.0573689	0.997746	0.000162601	-0.0206397	0.0209649	0.987828	0.797196	0.166705	-0.270783	0.604194	0.457147	0.687942	-0.0458058	-0.176305	0.0846938	0.493291	0.530009	0.0649534	0.0122749	0.117632	0.0177285	0.84558	0.027484	-0.0230078	0.0779757	0.28965	0.396479	0.0150819	-0.0458373	0.076001	0.629439	0.703617	0.0331607	-0.0030812	0.0694026	0.0797948	0.770887	-0.580189	-1.27634	0.115961	0.10808	0.38502	0.00290186	-0.204906
TG(17:1_36:5)	Measured	FIA	-0.000664882	-0.0374389	0.0361091	0.971812	0.997746	0.00120611	-0.0216032	0.0240154	0.917801	0.776942	-0.030294	-0.567188	0.5066	0.912193	0.781352	0.113088	-0.0452451	0.271421	0.165063	0.345526	-0.0568677	-0.122351	0.00861603	0.0922705	0.84558	0.0237803	-0.0391051	0.0866657	0.461037	0.494789	-0.0309233	-0.083323	0.0214763	0.25241	0.629609	0.00613762	-0.0264518	0.038727	0.713806	0.801061	-0.06003	-0.679063	0.559003	0.849958	0.807062	-0.0541841	-0.234137
TG(17:1_38:5)	Measured	FIA	-0.0416982	-0.0770278	-0.00636867	0.023039	0.997746	0.00658729	-0.0174652	0.0306398	0.593405	0.655117	0.129648	-0.400951	0.660246	0.633196	0.731974	0.0226346	-0.135699	0.180968	0.779991	0.663855	-0.013165	-0.0789611	0.0526311	0.695885	0.853259	0.01436	-0.0441616	0.0728815	0.632042	0.577922	-0.018381	-0.0771621	0.0404001	0.542477	0.664816	0.00194635	-0.0321349	0.0360276	0.911387	0.812245	-0.216776	-0.90308	0.469527	0.538423	0.71745	0.0785968	-0.121095
TG(17:1_38:6)	Measured	FIA	-0.00347011	-0.0340449	0.0271047	0.824481	0.997746	0.00724653	-0.0129685	0.0274616	0.485027	0.611993	-0.214108	-0.658402	0.230185	0.347489	0.649911	-0.0671962	-0.19959	0.0651975	0.322572	0.443202	-0.0428297	-0.0974504	0.0117909	0.127914	0.84558	-0.0187199	-0.0678985	0.0304587	0.458092	0.494789	NA	NA	NA	NA	NA	NA	NA	NA	NA	NA	NA	NA	NA	NA	NA	NA	NA
TG(17:1_38:7)	Measured	FIA	NA	NA	NA	NA	NA	NA	NA	NA	NA	NA	NA	NA	NA	NA	NA	NA	NA	NA	NA	NA	NA	NA	NA	NA	NA	NA	NA	NA	NA	NA	NA	NA	NA	NA	NA	NA	NA	NA	NA	NA	NA	NA	NA	NA	NA	NA	NA
TG(17:2_34:2)	Measured	FIA	NA	NA	NA	NA	NA	NA	NA	NA	NA	NA	NA	NA	NA	NA	NA	NA	NA	NA	NA	NA	NA	NA	NA	NA	NA	NA	NA	NA	NA	NA	NA	NA	NA	NA	NA	NA	NA	NA	NA	NA	NA	NA	NA	NA	NA	NA	NA
TG(17:2_34:3)	Measured	FIA	NA	NA	NA	NA	NA	NA	NA	NA	NA	NA	NA	NA	NA	NA	NA	NA	NA	NA	NA	NA	NA	NA	NA	NA	NA	NA	NA	NA	NA	NA	NA	NA	NA	NA	NA	NA	NA	NA	NA	NA	NA	NA	NA	NA	NA	NA	NA
TG(17:2_36:2)	Measured	FIA	-0.00206556	-0.0301397	0.0260086	0.885669	0.997746	-0.00261651	-0.0220476	0.0168146	0.792746	0.754353	0.152934	-0.25577	0.561637	0.465262	0.688612	0.00318899	-0.119036	0.125414	0.959332	0.714561	0.00330881	-0.0475001	0.0541177	0.898727	0.868844	-0.0498796	-0.0963492	-0.00341006	0.0389399	0.147209	-0.0339969	-0.085616	0.0176223	0.202156	0.613844	0.00658985	-0.0264257	0.0396054	0.697534	0.801061	-0.50121	-1.09849	0.0960663	0.105731	0.38502	-0.043876	-0.221849
TG(17:2_36:3)	Measured	FIA	NA	NA	NA	NA	NA	NA	NA	NA	NA	NA	NA	NA	NA	NA	NA	NA	NA	NA	NA	NA	NA	NA	NA	NA	NA	NA	NA	NA	NA	NA	-0.0148348	-0.0728405	0.0431709	0.618192	0.703617	0.00326249	-0.030497	0.037022	0.850643	0.812245	-0.919267	-1.55315	-0.285386	0.00627117	0.254804	-0.112689	-0.308334
TG(17:2_36:4)	Measured	FIA	0.000228187	-0.0337693	0.0342256	0.989534	0.997746	0.0131848	-0.0107566	0.0371262	0.284742	0.522462	-0.0216746	-0.518042	0.474693	0.931991	0.788215	-0.0925953	-0.239324	0.054133	0.219427	0.386345	-0.00859949	-0.0701008	0.0529018	0.784685	0.868844	-0.0359455	-0.0936742	0.0217832	0.226352	0.338187	-0.00141532	-0.0594112	0.0565806	0.962025	0.835739	-0.00611136	-0.0399267	0.027704	0.724866	0.801061	-0.853996	-1.49248	-0.215516	0.0112982	0.254804	-0.0185608	-0.215919
TG(17:2_38:5)	Measured	FIA	-0.0212774	-0.0519504	0.00939562	0.177431	0.997746	-0.00189179	-0.0215688	0.0177852	0.851171	0.766615	-0.0513355	-0.503736	0.401065	0.824515	0.781352	-0.0697641	-0.203896	0.0643675	0.310803	0.443202	0.0166806	-0.0393021	0.0726632	0.560721	0.84558	0.00267922	-0.0457654	0.0511239	0.913988	0.656607	NA	NA	NA	NA	NA	NA	NA	NA	NA	NA	NA	NA	NA	NA	NA	NA	NA
TG(17:2_38:6)	Measured	FIA	NA	NA	NA	NA	NA	NA	NA	NA	NA	NA	NA	NA	NA	NA	NA	NA	NA	NA	NA	NA	NA	NA	NA	NA	NA	NA	NA	NA	NA	NA	NA	NA	NA	NA	NA	NA	NA	NA	NA	NA	NA	NA	NA	NA	NA	NA	NA
TG(17:2_38:7)	Measured	FIA	NA	NA	NA	NA	NA	NA	NA	NA	NA	NA	NA	NA	NA	NA	NA	NA	NA	NA	NA	NA	NA	NA	NA	NA	NA	NA	NA	NA	NA	NA	0.0291025	-0.0187581	0.0769631	0.23846	0.627952	-0.0185913	-0.0473056	0.0101229	0.211113	0.770887	0.0460104	-0.519868	0.611889	0.873969	0.807062	-0.0440176	-0.208612
TG(18:0_30:0)	Measured	FIA	0.0262537	-0.00658557	0.0590929	0.120724	0.997746	0.031456	0.00997082	0.0529411	0.0056684	0.507007	0.454653	-0.0220949	0.931401	0.064931	0.42375	0.0391607	-0.105545	0.183866	0.597162	0.577706	0.0340036	-0.0258308	0.0938381	0.268382	0.84558	0.0136787	-0.0435282	0.0708857	0.640758	0.577925	NA	NA	NA	NA	NA	NA	NA	NA	NA	NA	NA	NA	NA	NA	NA	NA	NA
TG(18:0_30:1)	Measured	FIA	NA	NA	NA	NA	NA	NA	NA	NA	NA	NA	NA	NA	NA	NA	NA	NA	NA	NA	NA	NA	NA	NA	NA	NA	NA	NA	NA	NA	NA	NA	0.00357137	-0.0426065	0.0497493	0.880071	0.817842	0.000196594	-0.0288914	0.0292846	0.989491	0.835227	-0.0041286	-0.543431	0.535174	0.988083	0.834964	0.0405451	-0.116309
TG(18:0_32:0)	Measured	FIA	NA	NA	NA	NA	NA	NA	NA	NA	NA	NA	NA	NA	NA	NA	NA	NA	NA	NA	NA	NA	NA	NA	NA	NA	NA	NA	NA	NA	NA	NA	NA	NA	NA	NA	NA	NA	NA	NA	NA	NA	NA	NA	NA	NA	NA	NA	NA
TG(18:0_32:1)	Measured	FIA	NA	NA	NA	NA	NA	NA	NA	NA	NA	NA	NA	NA	NA	NA	NA	NA	NA	NA	NA	NA	NA	NA	NA	NA	NA	NA	NA	NA	NA	NA	NA	NA	NA	NA	NA	NA	NA	NA	NA	NA	NA	NA	NA	NA	NA	NA	NA
TG(18:0_32:2)	Measured	FIA	NA	NA	NA	NA	NA	NA	NA	NA	NA	NA	NA	NA	NA	NA	NA	NA	NA	NA	NA	NA	NA	NA	NA	NA	NA	NA	NA	NA	NA	NA	NA	NA	NA	NA	NA	NA	NA	NA	NA	NA	NA	NA	NA	NA	NA	NA	NA
TG(18:0_34:2)	Measured	FIA	NA	NA	NA	NA	NA	NA	NA	NA	NA	NA	NA	NA	NA	NA	NA	NA	NA	NA	NA	NA	NA	NA	NA	NA	NA	NA	NA	NA	NA	NA	NA	NA	NA	NA	NA	NA	NA	NA	NA	NA	NA	NA	NA	NA	NA	NA	NA
TG(18:0_34:3)	Measured	FIA	0.0101819	-0.018554	0.0389179	0.489217	0.997746	0.0126962	-0.00769412	0.0330864	0.227093	0.511059	0.192007	-0.22679	0.610804	0.371323	0.653257	0.0607206	-0.0640721	0.185513	0.342866	0.446334	0.0253461	-0.026532	0.0772242	0.340898	0.84558	0.0386302	-0.00770645	0.0849668	0.106687	0.21969	-0.0285119	-0.0751219	0.0180982	0.235695	0.627952	-0.025485	-0.0523685	0.00139849	0.0698672	0.770887	-0.384237	-0.926107	0.157633	0.17019	0.467595	0.00537182	-0.15534
TG(18:0_36:1)	Measured	FIA	NA	NA	NA	NA	NA	NA	NA	NA	NA	NA	NA	NA	NA	NA	NA	NA	NA	NA	NA	NA	NA	NA	NA	NA	NA	NA	NA	NA	NA	NA	NA	NA	NA	NA	NA	NA	NA	NA	NA	NA	NA	NA	NA	NA	NA	NA	NA
TG(18:0_36:2)	Measured	FIA	NA	NA	NA	NA	NA	NA	NA	NA	NA	NA	NA	NA	NA	NA	NA	NA	NA	NA	NA	NA	NA	NA	NA	NA	NA	NA	NA	NA	NA	NA	NA	NA	NA	NA	NA	NA	NA	NA	NA	NA	NA	NA	NA	NA	NA	NA	NA
TG(18:0_36:3)	Measured	FIA	0.00346549	-0.0221308	0.0290618	0.791353	0.997746	0.00570952	-0.0104033	0.0218224	0.490046	0.612548	0.209343	-0.161964	0.580649	0.27216	0.597157	-0.0105347	-0.121984	0.100914	0.853448	0.687305	-0.017266	-0.0634672	0.0289353	0.465833	0.84558	-0.0163033	-0.0546586	0.0220521	0.407582	0.468522	-0.076678	-0.120161	-0.0331951	0.00106344	0.298074	-0.0207771	-0.0510314	0.00947726	0.185197	0.770887	-0.505394	-1.04939	0.0386016	0.0740656	0.374758	-0.034246	-0.197293
TG(18:0_36:4)	Measured	FIA	-0.00179506	-0.033967	0.0303769	0.913168	0.997746	-0.00794558	-0.0284257	0.0125345	0.449994	0.587661	-0.000282728	-0.470049	0.469484	0.999061	0.803334	0.112629	-0.0254413	0.250699	0.113447	0.31144	-0.018912	-0.0770055	0.0391816	0.525095	0.84558	0.0075518	-0.0419045	0.0570081	0.765601	0.622412	-0.0346823	-0.0869915	0.0176269	0.199191	0.613844	-0.0105689	-0.0428288	0.0216911	0.524131	0.801061	-0.202201	-0.819983	0.415581	0.523864	0.713586	-0.0876832	-0.266962
TG(18:0_36:5)	Measured	FIA	NA	NA	NA	NA	NA	NA	NA	NA	NA	NA	NA	NA	NA	NA	NA	NA	NA	NA	NA	NA	NA	NA	NA	NA	NA	NA	NA	NA	NA	NA	NA	NA	NA	NA	NA	NA	NA	NA	NA	NA	NA	NA	NA	NA	NA	NA	NA
TG(18:0_38:6)	Measured	FIA	NA	NA	NA	NA	NA	NA	NA	NA	NA	NA	NA	NA	NA	NA	NA	NA	NA	NA	NA	NA	NA	NA	NA	NA	NA	NA	NA	NA	NA	NA	NA	NA	NA	NA	NA	NA	NA	NA	NA	NA	NA	NA	NA	NA	NA	NA	NA
TG(18:0_38:7)	Measured	FIA	NA	NA	NA	NA	NA	NA	NA	NA	NA	NA	NA	NA	NA	NA	NA	NA	NA	NA	NA	NA	NA	NA	NA	NA	NA	NA	NA	NA	NA	NA	-0.0167406	-0.075524	0.0420429	0.578996	0.686609	0.0226913	-0.0102138	0.0555964	0.183415	0.770887	-0.0781613	-0.766171	0.609849	0.824624	0.796819	0.0690896	-0.130739
TG(18:1_26:0)	Measured	FIA	0.0181177	-0.0132732	0.0495087	0.261035	0.997746	0.0131304	-0.0085024	0.0347631	0.238877	0.511059	0.577047	0.131417	1.02268	0.01291	0.346962	0.00777669	-0.129855	0.145408	0.912071	0.703561	-0.0201575	-0.0772242	0.0369092	0.490564	0.84558	-0.0508907	-0.102266	0.000484675	0.0561699	0.162973	NA	NA	NA	NA	NA	NA	NA	NA	NA	NA	NA	NA	NA	NA	NA	NA	NA
TG(18:1_28:1)	Measured	FIA	NA	NA	NA	NA	NA	NA	NA	NA	NA	NA	NA	NA	NA	NA	NA	NA	NA	NA	NA	NA	NA	NA	NA	NA	NA	NA	NA	NA	NA	NA	NA	NA	NA	NA	NA	NA	NA	NA	NA	NA	NA	NA	NA	NA	NA	NA	NA
TG(18:1_30:0)	Measured	FIA	NA	NA	NA	NA	NA	NA	NA	NA	NA	NA	NA	NA	NA	NA	NA	NA	NA	NA	NA	NA	NA	NA	NA	NA	NA	NA	NA	NA	NA	NA	NA	NA	NA	NA	NA	NA	NA	NA	NA	NA	NA	NA	NA	NA	NA	NA	NA
TG(18:1_30:1)	Measured	FIA	NA	NA	NA	NA	NA	NA	NA	NA	NA	NA	NA	NA	NA	NA	NA	NA	NA	NA	NA	NA	NA	NA	NA	NA	NA	NA	NA	NA	NA	NA	NA	NA	NA	NA	NA	NA	NA	NA	NA	NA	NA	NA	NA	NA	NA	NA	NA
TG(18:1_30:2)	Measured	FIA	NA	NA	NA	NA	NA	NA	NA	NA	NA	NA	NA	NA	NA	NA	NA	NA	NA	NA	NA	NA	NA	NA	NA	NA	NA	NA	NA	NA	NA	NA	NA	NA	NA	NA	NA	NA	NA	NA	NA	NA	NA	NA	NA	NA	NA	NA	NA
TG(18:1_31:0)	Measured	FIA	-0.00528818	-0.0397376	0.0291612	0.764227	0.997746	-0.00208681	-0.0235288	0.0193552	0.849365	0.766615	0.512196	0.0204608	1.00393	0.0441943	0.407834	-0.0115558	-0.161579	0.138467	0.880345	0.688846	-0.00514507	-0.0675133	0.0572231	0.871923	0.868844	0.0114502	-0.0448276	0.0677281	0.691258	0.591824	NA	NA	NA	NA	NA	NA	NA	NA	NA	NA	NA	NA	NA	NA	NA	NA	NA
TG(18:1_32:0)	Measured	FIA	NA	NA	NA	NA	NA	NA	NA	NA	NA	NA	NA	NA	NA	NA	NA	NA	NA	NA	NA	NA	NA	NA	NA	NA	NA	NA	NA	NA	NA	NA	NA	NA	NA	NA	NA	NA	NA	NA	NA	NA	NA	NA	NA	NA	NA	NA	NA
TG(18:1_32:1)	Measured	FIA	0.00302154	-0.0269673	0.0330104	0.84391	0.997746	-0.00455428	-0.0261665	0.0170579	0.681066	0.699536	0.323409	-0.109302	0.756121	0.146517	0.536661	0.0616639	-0.0682755	0.191603	0.354854	0.449461	0.000927718	-0.0533567	0.0552122	0.973355	0.879408	0.0256417	-0.0248518	0.0761353	0.322964	0.414762	NA	NA	NA	NA	NA	NA	NA	NA	NA	NA	NA	NA	NA	NA	NA	NA	NA
TG(18:1_32:2)	Measured	FIA	-0.000263093	-0.0297456	0.0292194	0.986085	0.997746	0.00887837	-0.00887784	0.0266346	0.331016	0.531284	0.57989	0.166826	0.992954	0.00720159	0.341024	-0.0067923	-0.135128	0.121543	0.917617	0.703561	0.0119843	-0.0413134	0.0652821	0.660503	0.853259	-0.0228916	-0.0696101	0.0238269	0.340133	0.427209	NA	NA	NA	NA	NA	NA	NA	NA	NA	NA	NA	NA	NA	NA	NA	NA	NA
TG(18:1_32:3)	Measured	FIA	0.0222004	-0.010274	0.0546748	0.183732	0.997746	0.00421963	-0.0161556	0.0245948	0.686259	0.699536	0.350209	-0.123131	0.823549	0.150581	0.536661	0.00402503	-0.138775	0.146825	0.956069	0.714322	0.00181033	-0.057556	0.0611767	0.952476	0.879408	-0.0215823	-0.0747506	0.0315859	0.428917	0.478281	-0.0232903	-0.0688886	0.0223079	0.321165	0.629609	0.00179166	-0.028175	0.0317583	0.907248	0.812245	-0.0438749	-0.581002	0.493252	0.87339	0.807062	-0.0306763	-0.187088
TG(18:1_33:0)	Measured	FIA	NA	NA	NA	NA	NA	NA	NA	NA	NA	NA	NA	NA	NA	NA	NA	NA	NA	NA	NA	NA	NA	NA	NA	NA	NA	NA	NA	NA	NA	NA	NA	NA	NA	NA	NA	NA	NA	NA	NA	NA	NA	NA	NA	NA	NA	NA	NA
TG(18:1_33:1)	Measured	FIA	NA	NA	NA	NA	NA	NA	NA	NA	NA	NA	NA	NA	NA	NA	NA	NA	NA	NA	NA	NA	NA	NA	NA	NA	NA	NA	NA	NA	NA	NA	0.00322532	-0.0470122	0.0534629	0.900323	0.817842	-0.0101346	-0.0397953	0.0195261	0.506555	0.801061	-0.0349111	-0.621516	0.551694	0.907566	0.807062	-0.0668992	-0.237013
TG(18:1_33:2)	Measured	FIA	0.0125128	-0.014813	0.0398386	0.371907	0.997746	0.00492226	-0.0134992	0.0233437	0.60241	0.655117	0.563049	0.179903	0.946195	0.00498963	0.341024	-0.0515082	-0.170521	0.0675045	0.398593	0.470335	0.0251827	-0.0242171	0.0745825	0.320468	0.84558	-0.0270991	-0.0721414	0.0179431	0.24226	0.357284	-0.012114	-0.0622127	0.0379846	0.637428	0.703617	-0.00302344	-0.0341934	0.0281465	0.850094	0.812245	0.0361865	-0.5499	0.622273	0.904122	0.807062	-0.029474	-0.200177
TG(18:1_33:3)	Measured	FIA	0.0113812	-0.0171076	0.0398701	0.435728	0.997746	0.00220584	-0.0188861	0.0232977	0.838284	0.766615	0.302909	-0.109669	0.715488	0.153704	0.536661	-0.0525531	-0.176517	0.0714107	0.408276	0.474346	-0.0311577	-0.082484	0.0201686	0.237325	0.84558	-0.0203756	-0.0680921	0.0273409	0.405439	0.468522	NA	NA	NA	NA	NA	NA	NA	NA	NA	NA	NA	NA	NA	NA	NA	NA	NA
TG(18:1_34:1)	Measured	FIA	-0.000319662	-0.0306399	0.0300005	0.983561	0.997746	0.00462583	-0.016025	0.0252767	0.662212	0.689994	0.486789	0.0559327	0.917646	0.029385	0.395772	0.0123569	-0.119608	0.144322	0.854807	0.687305	0.0228009	-0.0318646	0.0774664	0.415851	0.84558	-0.00446309	-0.0513416	0.0424154	0.852507	0.653384	NA	NA	NA	NA	NA	NA	NA	NA	NA	NA	NA	NA	NA	NA	NA	NA	NA
TG(18:1_34:2)	Measured	FIA	NA	NA	NA	NA	NA	NA	NA	NA	NA	NA	NA	NA	NA	NA	NA	NA	NA	NA	NA	NA	NA	NA	NA	NA	NA	NA	NA	NA	NA	NA	NA	NA	NA	NA	NA	NA	NA	NA	NA	NA	NA	NA	NA	NA	NA	NA	NA
TG(18:1_34:3)	Measured	FIA	0.00217735	-0.0251042	0.0294589	0.876056	0.997746	0.00733559	-0.00974745	0.0244186	0.40334	0.570325	0.267632	-0.12681	0.662074	0.187004	0.553553	0.0572247	-0.0609509	0.1754	0.345178	0.446334	0.00878147	-0.0405646	0.0581275	0.728081	0.853259	0.0106438	-0.0325411	0.0538286	0.630531	0.577922	NA	NA	NA	NA	NA	NA	NA	NA	NA	NA	NA	NA	NA	NA	NA	NA	NA
TG(18:1_34:4)	Measured	FIA	-0.00293646	-0.0318402	0.0259672	0.842627	0.997746	-0.00676189	-0.0264856	0.0129619	0.504204	0.615768	0.257155	-0.161522	0.675831	0.231885	0.57611	-0.0608605	-0.186069	0.0643477	0.343357	0.446334	0.0018261	-0.0504933	0.0541455	0.945616	0.879408	-0.00627797	-0.0561588	0.0436029	0.805868	0.635228	-0.024166	-0.0834481	0.0351162	0.427747	0.632193	0.026269	-0.00936243	0.0619005	0.155551	0.770887	-0.443842	-1.1301	0.242413	0.210272	0.494888	-0.152331	-0.351259
TG(18:1_35:2)	Measured	FIA	NA	NA	NA	NA	NA	NA	NA	NA	NA	NA	NA	NA	NA	NA	NA	NA	NA	NA	NA	NA	NA	NA	NA	NA	NA	NA	NA	NA	NA	NA	-0.0774346	-0.129561	-0.0253081	0.00518552	0.613844	-0.027761	-0.0585513	0.00302918	0.0841402	0.770887	-0.270721	-0.92067	0.379227	0.417806	0.666948	0.0131859	-0.177402
TG(18:1_35:3)	Measured	FIA	0.00973602	-0.0188202	0.0382922	0.505732	0.997746	-0.00937656	-0.0286963	0.00994317	0.345298	0.537011	0.0837176	-0.333914	0.501349	0.69535	0.743865	-0.0865359	-0.209843	0.0367717	0.172474	0.349049	-0.0162322	-0.0679321	0.0354677	0.539899	0.84558	-0.06241	-0.110154	-0.014666	0.0125298	0.138835	-0.0148297	-0.0721579	0.0424985	0.614177	0.703617	-0.00413516	-0.0371668	0.0288965	0.807316	0.812245	0.334292	-0.330815	0.999399	0.328886	0.624393	-0.00363572	-0.199231
TG(18:1_36:0)	Measured	FIA	NA	NA	NA	NA	NA	NA	NA	NA	NA	NA	NA	NA	NA	NA	NA	NA	NA	NA	NA	NA	NA	NA	NA	NA	NA	NA	NA	NA	NA	NA	NA	NA	NA	NA	NA	NA	NA	NA	NA	NA	NA	NA	NA	NA	NA	NA	NA
TG(18:1_36:1)	Measured	FIA	-0.00390466	-0.0283581	0.0205487	0.75505	0.997746	0.00160398	-0.0155691	0.018777	0.855366	0.767251	0.295744	-0.0561072	0.647596	0.103038	0.478884	0.00325958	-0.103248	0.109767	0.952305	0.714322	0.0425286	-0.000850258	0.0859075	0.0578993	0.84558	-0.000919481	-0.0382481	0.0364092	0.96163	0.668153	-0.0494158	-0.107972	0.00914059	0.103821	0.613844	-0.0112152	-0.0459846	0.0235542	0.530525	0.801061	-0.461263	-1.1511	0.228575	0.19546	0.481367	-0.0393785	-0.243333
TG(18:1_36:2)	Measured	FIA	NA	NA	NA	NA	NA	NA	NA	NA	NA	NA	NA	NA	NA	NA	NA	NA	NA	NA	NA	NA	NA	NA	NA	NA	NA	NA	NA	NA	NA	NA	0.00355263	-0.0487101	0.0558153	0.894497	0.817842	0.0175134	-0.0160165	0.0510433	0.311558	0.770887	-0.165298	-0.774071	0.443475	0.596743	0.739719	-0.0216901	-0.199526
TG(18:1_36:3)	Measured	FIA	0.00765841	-0.0223372	0.037654	0.618033	0.997746	0.0104486	-0.0105084	0.0314056	0.332399	0.531284	0.380584	-0.0507279	0.811895	0.0872355	0.463268	0.0415931	-0.0888806	0.172067	0.533714	0.549142	0.000523932	-0.0538382	0.054886	0.984972	0.882755	-0.0114106	-0.0619341	0.0391128	0.659362	0.58592	-0.0406063	-0.0885064	0.00729386	0.1023	0.613844	-0.0103504	-0.0385411	0.0178402	0.475565	0.801061	-0.366088	-0.931029	0.198853	0.209404	0.494888	-0.0221313	-0.18912
TG(18:1_36:4)	Measured	FIA	-0.00848416	-0.0365568	0.0195884	0.555139	0.997746	-0.0169204	-0.0352083	0.00136745	0.0747707	0.507007	0.202383	-0.206131	0.610897	0.334215	0.646015	0.0390306	-0.0831469	0.161208	0.532853	0.549142	0.00889437	-0.0419778	0.0597665	0.73266	0.853259	-0.015286	-0.0610544	0.0304824	0.514839	0.523062	-0.0520828	-0.107253	0.00308784	0.0696494	0.613844	0.00391872	-0.0308716	0.038709	0.826295	0.812245	-0.776413	-1.40785	-0.144976	0.0193264	0.254804	-0.122468	-0.313297
TG(18:1_36:5)	Measured	FIA	0.00282264	-0.0281217	0.033767	0.85852	0.997746	0.00371042	-0.0158771	0.0232979	0.711743	0.718721	0.132641	-0.3184	0.583682	0.565828	0.723477	-0.04503	-0.179433	0.0893726	0.513111	0.544082	0.020451	-0.0353979	0.0763	0.474838	0.84558	-0.0119071	-0.0610121	0.037198	0.636064	0.577925	0.0038062	-0.0567349	0.0643473	0.90238	0.817842	-0.00863269	-0.0446637	0.0273983	0.640968	0.801061	-0.460922	-1.15735	0.235503	0.199984	0.487027	-0.143935	-0.346501
TG(18:1_36:6)	Measured	FIA	NA	NA	NA	NA	NA	NA	NA	NA	NA	NA	NA	NA	NA	NA	NA	NA	NA	NA	NA	NA	NA	NA	NA	NA	NA	NA	NA	NA	NA	NA	-0.00767212	-0.0593484	0.0440042	0.772157	0.785728	-0.00837637	-0.040575	0.0238223	0.612685	0.801061	-0.478947	-1.06939	0.111496	0.1176	0.38502	-0.192204	-0.360755
TG(18:1_38:5)	Measured	FIA	0.00430637	-0.0250187	0.0336315	0.774162	0.997746	-0.0102522	-0.0293088	0.00880437	0.295911	0.522462	0.186039	-0.240563	0.612641	0.395022	0.653257	-0.0236285	-0.151251	0.103994	0.71757	0.644312	0.0307535	-0.0219528	0.0834599	0.255885	0.84558	0.00595549	-0.0427019	0.0546129	0.811105	0.635858	-0.0202286	-0.0751809	0.0347237	0.473666	0.644743	0.00100946	-0.0309679	0.0329868	0.950945	0.823286	-0.344823	-0.983023	0.293377	0.294238	0.606542	-0.0683756	-0.255442
TG(18:1_38:6)	Measured	FIA	0.00273028	-0.0255816	0.0310422	0.85052	0.997746	0.0133776	-0.00562912	0.0323844	0.172863	0.507007	0.334511	-0.0729973	0.742019	0.111226	0.483239	-0.038318	-0.16133	0.0846945	0.543089	0.551081	0.0166322	-0.0344982	0.0677626	0.525417	0.84558	-0.00845836	-0.0547796	0.0378629	0.721485	0.606348	-0.00481794	-0.061091	0.0514551	0.867351	0.817842	0.0151701	-0.0203177	0.0506579	0.406653	0.770887	-0.465987	-1.11158	0.179606	0.162795	0.467595	0.0157049	-0.175849
TG(18:1_38:7)	Measured	FIA	-0.00346335	-0.0364336	0.0295069	0.837357	0.997746	0.0148548	-0.00624645	0.0359561	0.172777	0.507007	0.232147	-0.246909	0.711204	0.344823	0.649911	-0.0111017	-0.154644	0.132441	0.879861	0.688846	0.0167882	-0.0427915	0.0763679	0.582161	0.853259	0.0333768	-0.019593	0.0863465	0.220905	0.33442	-0.0292982	-0.0884077	0.0298114	0.335565	0.629609	-0.0075686	-0.0459325	0.0307953	0.700864	0.801061	-0.406983	-1.09471	0.28074	0.25111	0.550246	0.0202477	-0.182606
TG(18:2_28:0)	Measured	FIA	NA	NA	NA	NA	NA	NA	NA	NA	NA	NA	NA	NA	NA	NA	NA	NA	NA	NA	NA	NA	NA	NA	NA	NA	NA	NA	NA	NA	NA	NA	-0.0168737	-0.0670277	0.0332804	0.512388	0.656474	0.00481986	-0.0246408	0.0342805	0.749989	0.801061	-0.745799	-1.2997	-0.191894	0.0107964	0.254804	-0.0376159	-0.208722
TG(18:2_30:0)	Measured	FIA	0.00833811	-0.0234353	0.0401115	0.608302	0.997746	0.0104599	-0.00788716	0.0288069	0.268278	0.522462	0.327948	-0.131583	0.78748	0.165404	0.53864	0.156264	0.0216425	0.290886	0.0253322	0.25164	-0.00116037	-0.0587487	0.056428	0.968588	0.879408	0.0188235	-0.0297234	0.0673705	0.449798	0.49446	NA	NA	NA	NA	NA	NA	NA	NA	NA	NA	NA	NA	NA	NA	NA	NA	NA
TG(18:2_30:1)	Measured	FIA	NA	NA	NA	NA	NA	NA	NA	NA	NA	NA	NA	NA	NA	NA	NA	NA	NA	NA	NA	NA	NA	NA	NA	NA	NA	NA	NA	NA	NA	NA	NA	NA	NA	NA	NA	NA	NA	NA	NA	NA	NA	NA	NA	NA	NA	NA	NA
TG(18:2_31:0)	Measured	FIA	-0.000982768	-0.0379702	0.0360046	0.958585	0.997746	0.00342205	-0.0211341	0.0279781	0.785689	0.752653	0.308556	-0.227633	0.844746	0.262435	0.597157	0.0572173	-0.103355	0.217789	0.486767	0.525324	-0.01854	-0.0853675	0.0482874	0.587985	0.853259	0.0250003	-0.0375974	0.0875981	0.436364	0.484223	-0.0223724	-0.0772318	0.032487	0.427556	0.632193	-0.0166747	-0.0501447	0.0167953	0.334178	0.770887	-0.51717	-1.14677	0.112435	0.113133	0.38502	-0.0294387	-0.217097
TG(18:2_32:0)	Measured	FIA	NA	NA	NA	NA	NA	NA	NA	NA	NA	NA	NA	NA	NA	NA	NA	NA	NA	NA	NA	NA	NA	NA	NA	NA	NA	NA	NA	NA	NA	NA	NA	NA	NA	NA	NA	NA	NA	NA	NA	NA	NA	NA	NA	NA	NA	NA	NA
TG(18:2_32:1)	Measured	FIA	0.028451	0.00135109	0.0555509	0.0425799	0.997746	0.0193491	0.000437705	0.0382605	0.0494448	0.507007	0.48244	0.0900966	0.874784	0.0180327	0.346962	0.0166848	-0.104041	0.137411	0.787121	0.663855	0.0396896	-0.00983137	0.0892106	0.119805	0.84558	-0.0266069	-0.0682418	0.015028	0.214491	0.330182	0.00178931	-0.0436097	0.0471883	0.938707	0.83001	0.00509697	-0.0244559	0.0346499	0.736945	0.801061	-0.0353174	-0.56536	0.494726	0.896572	0.807062	-0.0488778	-0.202881
TG(18:2_32:2)	Measured	FIA	-0.00325069	-0.0304623	0.0239609	0.815423	0.997746	-0.00324344	-0.0217558	0.0152689	0.732503	0.733863	0.306542	-0.0856972	0.69878	0.129172	0.525072	0.00587538	-0.112613	0.124364	0.922799	0.703561	0.0290246	-0.0198627	0.077912	0.247716	0.84558	0.0153896	-0.0248023	0.0555816	0.455448	0.494789	-0.0246434	-0.0767493	0.0274626	0.357997	0.629609	-0.00485917	-0.0371564	0.027438	0.769472	0.812245	-0.488091	-1.08751	0.11133	0.116232	0.38502	-0.0439781	-0.222346
TG(18:2_33:0)	Measured	FIA	NA	NA	NA	NA	NA	NA	NA	NA	NA	NA	NA	NA	NA	NA	NA	NA	NA	NA	NA	NA	NA	NA	NA	NA	NA	NA	NA	NA	NA	NA	-0.0237212	-0.0757837	0.0283412	0.375738	0.629609	-0.0114325	-0.0418878	0.0190228	0.46579	0.801061	-0.290852	-0.898301	0.316597	0.352117	0.632196	-0.13445	-0.309376
TG(18:2_33:1)	Measured	FIA	NA	NA	NA	NA	NA	NA	NA	NA	NA	NA	NA	NA	NA	NA	NA	NA	NA	NA	NA	NA	NA	NA	NA	NA	NA	NA	NA	NA	NA	NA	-0.0343997	-0.0797467	0.0109472	0.142776	0.613844	-0.00680768	-0.0356426	0.0220273	0.645838	0.801061	-0.113712	-0.6529	0.425476	0.680961	0.768637	0.0103182	-0.147088
TG(18:2_33:2)	Measured	FIA	0.0225285	-0.00425472	0.0493118	0.102794	0.997746	0.00636885	-0.0123063	0.025044	0.506434	0.615768	0.118112	-0.278168	0.514393	0.560599	0.723477	-0.0564778	-0.174268	0.0613125	0.349914	0.449461	0.00670088	-0.0424935	0.0558952	0.790116	0.868844	-0.045262	-0.0890535	-0.00147038	0.0465473	0.161455	-0.0309249	-0.0887777	0.026928	0.299366	0.629609	0.00117195	-0.0317074	0.0340513	0.944621	0.823286	0.43366	-0.238864	1.10618	0.21162	0.494888	0.0892606	-0.108219
TG(18:2_34:0)	Measured	FIA	NA	NA	NA	NA	NA	NA	NA	NA	NA	NA	NA	NA	NA	NA	NA	NA	NA	NA	NA	NA	NA	NA	NA	NA	NA	NA	NA	NA	NA	NA	NA	NA	NA	NA	NA	NA	NA	NA	NA	NA	NA	NA	NA	NA	NA	NA	NA
TG(18:2_34:1)	Measured	FIA	NA	NA	NA	NA	NA	NA	NA	NA	NA	NA	NA	NA	NA	NA	NA	NA	NA	NA	NA	NA	NA	NA	NA	NA	NA	NA	NA	NA	NA	NA	NA	NA	NA	NA	NA	NA	NA	NA	NA	NA	NA	NA	NA	NA	NA	NA	NA
TG(18:2_34:2)	Measured	FIA	NA	NA	NA	NA	NA	NA	NA	NA	NA	NA	NA	NA	NA	NA	NA	NA	NA	NA	NA	NA	NA	NA	NA	NA	NA	NA	NA	NA	NA	NA	NA	NA	NA	NA	NA	NA	NA	NA	NA	NA	NA	NA	NA	NA	NA	NA	NA
TG(18:2_34:3)	Measured	FIA	0.0167962	-0.0127285	0.0463209	0.267887	0.997746	0.0103842	-0.0106606	0.0314289	0.33737	0.531284	0.352245	-0.0755877	0.780078	0.110176	0.483239	0.0151379	-0.114255	0.144531	0.819168	0.673909	0.00512293	-0.0486754	0.0589212	0.852375	0.868844	-0.0324013	-0.0756257	0.0108231	0.146195	0.261088	NA	NA	NA	NA	NA	NA	NA	NA	NA	NA	NA	NA	NA	NA	NA	NA	NA
TG(18:2_34:4)	Measured	FIA	0.00705261	-0.0243059	0.0384111	0.660438	0.997746	0.002551	-0.0192274	0.0243294	0.8192	0.765813	0.133059	-0.324459	0.590577	0.570122	0.723477	-0.0210174	-0.157608	0.115573	0.763681	0.658691	0.011731	-0.0450302	0.0684923	0.686408	0.853259	-0.00434904	-0.0578182	0.0491201	0.873792	0.656607	-0.0117889	-0.0617955	0.0382177	0.645864	0.703617	0.00921627	-0.0231642	0.0415967	0.579771	0.801061	-0.268659	-0.849364	0.312045	0.368487	0.643043	-0.0704921	-0.240021
TG(18:2_35:1)	Measured	FIA	-0.0205108	-0.0517293	0.0107078	0.201224	0.997746	-0.000110103	-0.0216349	0.0214147	0.992034	0.797196	0.332532	-0.12228	0.787343	0.155398	0.536661	-0.0782898	-0.214486	0.0579067	0.262955	0.411944	0.0037899	-0.0532327	0.0608125	0.896654	0.868844	-0.0178164	-0.0684116	0.0327787	0.492333	0.511564	-0.0343201	-0.0799568	0.0113167	0.146197	0.613844	-0.0206285	-0.0499754	0.0087185	0.175266	0.770887	-0.591273	-1.11161	-0.0709354	0.0300489	0.254804	-0.0631078	-0.220611
TG(18:2_35:2)	Measured	FIA	0.00549941	-0.0206337	0.0316325	0.681011	0.997746	0.000625913	-0.0164958	0.0177476	0.943119	0.780972	0.461846	0.0923067	0.831386	0.0162851	0.346962	-0.0270731	-0.140805	0.086659	0.641971	0.601872	0.0354724	-0.0112843	0.0822291	0.140604	0.84558	-0.0196808	-0.0634333	0.0240718	0.380951	0.460756	-0.00932353	-0.057541	0.0388939	0.706157	0.740925	-0.00709612	-0.0361544	0.0219622	0.634572	0.801061	-0.0372176	-0.600872	0.526437	0.897502	0.807062	0.0324116	-0.131709
TG(18:2_35:3)	Measured	FIA	-0.00366004	-0.0316323	0.0243122	0.7982	0.997746	-0.0143823	-0.0320982	0.00333362	0.11683	0.507007	0.297358	-0.106458	0.701174	0.152498	0.536661	-0.0933871	-0.213629	0.0268546	0.131537	0.31144	0.0309533	-0.0192742	0.0811808	0.23034	0.84558	-0.0556262	-0.100614	-0.0106383	0.0179254	0.138835	-0.0222569	-0.0844774	0.0399636	0.486197	0.644743	-0.00642627	-0.0432471	0.0303945	0.733927	0.801061	0.0667009	-0.662837	0.796239	0.858441	0.807062	-0.154161	-0.362963
TG(18:2_36:0)	Measured	FIA	NA	NA	NA	NA	NA	NA	NA	NA	NA	NA	NA	NA	NA	NA	NA	NA	NA	NA	NA	NA	NA	NA	NA	NA	NA	NA	NA	NA	NA	NA	NA	NA	NA	NA	NA	NA	NA	NA	NA	NA	NA	NA	NA	NA	NA	NA	NA
TG(18:2_36:1)	Measured	FIA	0.00744235	-0.0262373	0.041122	0.666001	0.997746	0.016329	-0.00512064	0.0377787	0.140922	0.507007	0.477507	-0.00454932	0.959563	0.0554013	0.410914	-0.0398476	-0.186382	0.106687	0.595392	0.577706	0.0352987	-0.0252713	0.0958687	0.256461	0.84558	-0.0347533	-0.0884122	0.0189057	0.20844	0.326357	0.00789294	-0.041034	0.0568199	0.75306	0.774476	0.00676759	-0.0232921	0.0368272	0.661183	0.801061	-0.410836	-0.972242	0.15057	0.157149	0.467595	-0.0639308	-0.229768
TG(18:2_36:2)	Measured	FIA	NA	NA	NA	NA	NA	NA	NA	NA	NA	NA	NA	NA	NA	NA	NA	NA	NA	NA	NA	NA	NA	NA	NA	NA	NA	NA	NA	NA	NA	NA	-0.00554708	-0.0575481	0.0464539	0.835163	0.804434	-0.0107302	-0.0434682	0.0220078	0.523949	0.801061	-0.108636	-0.715383	0.49811	0.726984	0.775697	-0.0692354	-0.245366
TG(18:2_36:3)	Measured	FIA	0.0128731	-0.0131137	0.03886	0.334253	0.997746	1.55204e-05	-0.0181437	0.0181748	0.998669	0.797432	0.314132	-0.0616326	0.689896	0.10489	0.478884	0.0556211	-0.057514	0.168756	0.337894	0.446334	-0.0109661	-0.0581918	0.0362597	0.650148	0.853259	-0.00927901	-0.0520151	0.0334571	0.67172	0.58592	-0.0133729	-0.0734012	0.0466554	0.664086	0.709101	-0.029087	-0.0632369	0.00506281	0.10214	0.770887	-0.831233	-1.49811	-0.164356	0.0178042	0.254804	0.0349992	-0.169478
TG(18:2_36:4)	Measured	FIA	NA	NA	NA	NA	NA	NA	NA	NA	NA	NA	NA	NA	NA	NA	NA	NA	NA	NA	NA	NA	NA	NA	NA	NA	NA	NA	NA	NA	NA	NA	0.0108857	-0.0427409	0.0645124	0.692278	0.729476	0.00204641	-0.0271243	0.0312171	0.891265	0.812245	-0.337993	-0.958664	0.282678	0.290491	0.606542	-0.0462019	-0.228598
TG(18:2_36:5)	Measured	FIA	NA	NA	NA	NA	NA	NA	NA	NA	NA	NA	NA	NA	NA	NA	NA	NA	NA	NA	NA	NA	NA	NA	NA	NA	NA	NA	NA	NA	NA	NA	NA	NA	NA	NA	NA	NA	NA	NA	NA	NA	NA	NA	NA	NA	NA	NA	NA
TG(18:2_38:4)	Measured	FIA	0.0011702	-0.0277694	0.0301098	0.937011	0.997746	0.0148748	-0.00435587	0.0341055	0.134765	0.507007	0.25675	-0.162385	0.675885	0.233122	0.57611	-0.000660557	-0.126645	0.125324	0.991824	0.721068	0.0134966	-0.0388032	0.0657964	0.614266	0.853259	0.0144838	-0.0333593	0.0623269	0.554832	0.549052	-0.00440494	-0.0529902	0.0441803	0.859613	0.817842	0.00320802	-0.0270504	0.0334664	0.836346	0.812245	-0.384874	-0.943147	0.173399	0.182163	0.473776	-0.0117064	-0.177106
TG(18:2_38:5)	Measured	FIA	0.0181015	-0.0159967	0.0521996	0.30097	0.997746	0.00198332	-0.021357	0.0253236	0.868287	0.769083	0.670484	0.18956	1.15141	0.00759605	0.341024	-0.0228397	-0.17211	0.126431	0.764967	0.658691	0.0298444	-0.0319299	0.0916186	0.346284	0.84558	-0.0271298	-0.0853649	0.0311054	0.364291	0.447712	-0.0537448	-0.108215	0.000725243	0.0582817	0.613844	-0.0211527	-0.0533809	0.0110755	0.205029	0.770887	-0.319968	-0.971787	0.331851	0.340202	0.624393	0.0361737	-0.155201
TG(18:2_38:6)	Measured	FIA	0.00180834	-0.0304801	0.0340968	0.912842	0.997746	0.00838777	-0.0134622	0.0302378	0.454758	0.587661	0.135286	-0.335332	0.605904	0.574582	0.723477	0.0462555	-0.0939798	0.186491	0.519652	0.5449	-0.00278365	-0.0612193	0.055652	0.925826	0.877312	0.00279849	-0.0530441	0.058641	0.922033	0.656607	-0.0499027	-0.106853	0.00704736	0.0915279	0.613844	-0.0369427	-0.0715846	-0.00230076	0.0424175	0.770887	-0.289267	-0.967541	0.389007	0.406842	0.662104	0.0853867	-0.112314
TG(18:3_30:0)	Measured	FIA	NA	NA	NA	NA	NA	NA	NA	NA	NA	NA	NA	NA	NA	NA	NA	NA	NA	NA	NA	NA	NA	NA	NA	NA	NA	NA	NA	NA	NA	NA	NA	NA	NA	NA	NA	NA	NA	NA	NA	NA	NA	NA	NA	NA	NA	NA	NA
TG(18:3_32:0)	Measured	FIA	NA	NA	NA	NA	NA	NA	NA	NA	NA	NA	NA	NA	NA	NA	NA	NA	NA	NA	NA	NA	NA	NA	NA	NA	NA	NA	NA	NA	NA	NA	NA	NA	NA	NA	NA	NA	NA	NA	NA	NA	NA	NA	NA	NA	NA	NA	NA
TG(18:3_32:1)	Measured	FIA	NA	NA	NA	NA	NA	NA	NA	NA	NA	NA	NA	NA	NA	NA	NA	NA	NA	NA	NA	NA	NA	NA	NA	NA	NA	NA	NA	NA	NA	NA	NA	NA	NA	NA	NA	NA	NA	NA	NA	NA	NA	NA	NA	NA	NA	NA	NA
TG(18:3_33:2)	Measured	FIA	0.00553377	-0.0239773	0.0350448	0.714112	0.997746	0.0129393	-0.00680432	0.0326829	0.203907	0.511059	0.240561	-0.187713	0.668836	0.273938	0.597157	-0.140047	-0.26524	-0.014855	0.03098	0.25164	0.0336399	-0.0193451	0.0866249	0.216667	0.84558	0.00371273	-0.0433397	0.0507651	0.877533	0.656607	NA	NA	NA	NA	NA	NA	NA	NA	NA	NA	NA	NA	NA	NA	NA	NA	NA
TG(18:3_34:0)	Measured	FIA	NA	NA	NA	NA	NA	NA	NA	NA	NA	NA	NA	NA	NA	NA	NA	NA	NA	NA	NA	NA	NA	NA	NA	NA	NA	NA	NA	NA	NA	NA	NA	NA	NA	NA	NA	NA	NA	NA	NA	NA	NA	NA	NA	NA	NA	NA	NA
TG(18:3_34:1)	Measured	FIA	NA	NA	NA	NA	NA	NA	NA	NA	NA	NA	NA	NA	NA	NA	NA	NA	NA	NA	NA	NA	NA	NA	NA	NA	NA	NA	NA	NA	NA	NA	NA	NA	NA	NA	NA	NA	NA	NA	NA	NA	NA	NA	NA	NA	NA	NA	NA
TG(18:3_34:2)	Measured	FIA	0.00213617	-0.0296969	0.0339693	0.895661	0.997746	0.00872023	-0.0113472	0.0287877	0.397769	0.570325	0.378752	-0.079295	0.836798	0.108668	0.483239	-0.0667357	-0.204622	0.0711509	0.345421	0.446334	-0.0396847	-0.0967012	0.0173317	0.17599	0.84558	-0.0297298	-0.0766057	0.0171461	0.217937	0.332126	NA	NA	NA	NA	NA	NA	NA	NA	NA	NA	NA	NA	NA	NA	NA	NA	NA
TG(18:3_34:3)	Measured	FIA	0.0216495	-0.00168128	0.0449802	0.0723552	0.997746	0.0110625	-0.00608964	0.0282146	0.211082	0.511059	0.353662	0.0146322	0.692692	0.043887	0.407834	-0.0571143	-0.159879	0.04565	0.278992	0.42341	0.0170793	-0.0257818	0.0599405	0.436894	0.84558	-0.0371065	-0.0754749	0.00126193	0.0620969	0.167718	NA	NA	NA	NA	NA	NA	NA	NA	NA	NA	NA	NA	NA	NA	NA	NA	NA
TG(18:3_35:2)	Measured	FIA	NA	NA	NA	NA	NA	NA	NA	NA	NA	NA	NA	NA	NA	NA	NA	NA	NA	NA	NA	NA	NA	NA	NA	NA	NA	NA	NA	NA	NA	NA	NA	NA	NA	NA	NA	NA	NA	NA	NA	NA	NA	NA	NA	NA	NA	NA	NA
TG(18:3_36:1)	Measured	FIA	0.00647643	-0.0245214	0.0374742	0.683169	0.997746	0.000628813	-0.0197487	0.0210063	0.951974	0.780972	0.0277276	-0.425257	0.480712	0.90478	0.781352	-0.039267	-0.174086	0.0955521	0.569554	0.564491	0.0104273	-0.0456827	0.0665373	0.716557	0.853259	-0.037878	-0.0877097	0.0119537	0.140704	0.260445	NA	NA	NA	NA	NA	NA	NA	NA	NA	NA	NA	NA	NA	NA	NA	NA	NA
TG(18:3_36:2)	Measured	FIA	0.00902266	-0.0194117	0.0374571	0.535598	0.997746	-6.3656e-05	-0.0204308	0.0203035	0.995133	0.797196	0.107346	-0.308123	0.522815	0.613841	0.731974	-0.0580713	-0.181529	0.0653866	0.359094	0.449461	-0.038117	-0.089071	0.012837	0.146163	0.84558	-0.0183244	-0.0632628	0.026614	0.426835	0.478281	NA	NA	NA	NA	NA	NA	NA	NA	NA	NA	NA	NA	NA	NA	NA	NA	NA
TG(18:3_36:3)	Measured	FIA	-0.00892492	-0.0354881	0.0176383	0.511921	0.997746	-0.000848959	-0.0193445	0.0176466	0.928616	0.778686	0.329408	-0.0532492	0.712065	0.0951024	0.463268	0.0493989	-0.0660606	0.164858	0.403987	0.47162	-0.00265011	-0.0508385	0.0455383	0.914409	0.877312	0.012148	-0.0293157	0.0536116	0.567629	0.551906	-0.0383336	-0.0892756	0.0126084	0.145951	0.613844	-0.0133177	-0.0437639	0.0171285	0.395911	0.770887	-0.570238	-1.15768	0.0172064	0.0623391	0.340163	0.0886529	-0.0865872
TG(18:3_36:4)	Measured	FIA	0.0106142	-0.0275666	0.0487949	0.587224	0.997746	0.00289975	-0.0189051	0.0247046	0.795256	0.754353	0.550715	0.00429238	1.09714	0.0513611	0.410914	-0.0815162	-0.247132	0.0840993	0.33734	0.446334	0.0810313	0.0139191	0.148144	0.0201534	0.84558	-0.0487683	-0.113496	0.0159589	0.144172	0.260445	-0.025228	-0.0749343	0.0244783	0.324208	0.629609	-0.00607944	-0.0357793	0.0236204	0.690218	0.801061	-0.774526	-1.32317	-0.225878	0.0076935	0.254804	-0.0275278	-0.198085
TG(18:3_38:5)	Measured	FIA	-0.00948792	-0.0415355	0.0225597	0.563221	0.997746	-0.0182813	-0.0374387	0.000876059	0.0663174	0.507007	0.24139	-0.224701	0.707482	0.312855	0.631068	-0.0989133	-0.237154	0.039327	0.164317	0.345526	-0.0177818	-0.0757724	0.0402088	0.549393	0.84558	-0.00838833	-0.0633921	0.0466155	0.765887	0.622412	NA	NA	NA	NA	NA	NA	NA	NA	NA	NA	NA	NA	NA	NA	NA	NA	NA
TG(18:3_38:6)	Measured	FIA	NA	NA	NA	NA	NA	NA	NA	NA	NA	NA	NA	NA	NA	NA	NA	NA	NA	NA	NA	NA	NA	NA	NA	NA	NA	NA	NA	NA	NA	NA	NA	NA	NA	NA	NA	NA	NA	NA	NA	NA	NA	NA	NA	NA	NA	NA	NA
TG(20:0_32:3)	Measured	FIA	NA	NA	NA	NA	NA	NA	NA	NA	NA	NA	NA	NA	NA	NA	NA	NA	NA	NA	NA	NA	NA	NA	NA	NA	NA	NA	NA	NA	NA	NA	NA	NA	NA	NA	NA	NA	NA	NA	NA	NA	NA	NA	NA	NA	NA	NA	NA
TG(20:0_32:4)	Measured	FIA	NA	NA	NA	NA	NA	NA	NA	NA	NA	NA	NA	NA	NA	NA	NA	NA	NA	NA	NA	NA	NA	NA	NA	NA	NA	NA	NA	NA	NA	NA	NA	NA	NA	NA	NA	NA	NA	NA	NA	NA	NA	NA	NA	NA	NA	NA	NA
TG(20:0_34:1)	Measured	FIA	NA	NA	NA	NA	NA	NA	NA	NA	NA	NA	NA	NA	NA	NA	NA	NA	NA	NA	NA	NA	NA	NA	NA	NA	NA	NA	NA	NA	NA	NA	NA	NA	NA	NA	NA	NA	NA	NA	NA	NA	NA	NA	NA	NA	NA	NA	NA
TG(20:1_24:3)	Measured	FIA	NA	NA	NA	NA	NA	NA	NA	NA	NA	NA	NA	NA	NA	NA	NA	NA	NA	NA	NA	NA	NA	NA	NA	NA	NA	NA	NA	NA	NA	NA	NA	NA	NA	NA	NA	NA	NA	NA	NA	NA	NA	NA	NA	NA	NA	NA	NA
TG(20:1_26:1)	Measured	FIA	NA	NA	NA	NA	NA	NA	NA	NA	NA	NA	NA	NA	NA	NA	NA	NA	NA	NA	NA	NA	NA	NA	NA	NA	NA	NA	NA	NA	NA	NA	NA	NA	NA	NA	NA	NA	NA	NA	NA	NA	NA	NA	NA	NA	NA	NA	NA
TG(20:1_30:1)	Measured	FIA	NA	NA	NA	NA	NA	NA	NA	NA	NA	NA	NA	NA	NA	NA	NA	NA	NA	NA	NA	NA	NA	NA	NA	NA	NA	NA	NA	NA	NA	NA	NA	NA	NA	NA	NA	NA	NA	NA	NA	NA	NA	NA	NA	NA	NA	NA	NA
TG(20:1_31:0)	Measured	FIA	-0.0169053	-0.0558265	0.0220159	0.39691	0.997746	0.00764093	-0.0159733	0.0312551	0.528366	0.622624	-0.0425033	-0.613047	0.528041	0.884248	0.781352	0.0998076	-0.069038	0.268653	0.249766	0.404325	-0.0450385	-0.115137	0.0250605	0.211262	0.84558	0.103565	0.0404648	0.166664	0.00195307	0.138835	NA	NA	NA	NA	NA	NA	NA	NA	NA	NA	NA	NA	NA	NA	NA	NA	NA
TG(20:1_32:1)	Measured	FIA	0.0012283	-0.0283158	0.0307724	0.935241	0.997746	-0.00229795	-0.0189589	0.014363	0.787836	0.752653	0.00424777	-0.427133	0.435629	0.984646	0.800653	-0.124223	-0.250194	0.00174769	0.0564802	0.25164	0.00431664	-0.0491457	0.057779	0.874622	0.868844	-0.0401331	-0.0827773	0.00251099	0.0692735	0.170274	NA	NA	NA	NA	NA	NA	NA	NA	NA	NA	NA	NA	NA	NA	NA	NA	NA
TG(20:1_32:2)	Measured	FIA	-0.00129599	-0.0329225	0.0303305	0.936169	0.997746	-0.00322317	-0.025925	0.0194787	0.78176	0.752221	0.0324788	-0.429259	0.494216	0.890662	0.781352	-0.151887	-0.285862	-0.0179117	0.028848	0.25164	0.0111903	-0.0460007	0.0683813	0.702276	0.853259	0.00766708	-0.0476902	0.0630243	0.786826	0.624381	NA	NA	NA	NA	NA	NA	NA	NA	NA	NA	NA	NA	NA	NA	NA	NA	NA
TG(20:1_32:3)	Measured	FIA	NA	NA	NA	NA	NA	NA	NA	NA	NA	NA	NA	NA	NA	NA	NA	NA	NA	NA	NA	NA	NA	NA	NA	NA	NA	NA	NA	NA	NA	NA	0.0236713	-0.0278796	0.0752222	0.372054	0.629609	-0.0327828	-0.0621829	-0.00338273	0.034221	0.770887	0.0374477	-0.568816	0.643711	0.904082	0.807062	0.0719727	-0.103765
TG(20:1_34:0)	Measured	FIA	NA	NA	NA	NA	NA	NA	NA	NA	NA	NA	NA	NA	NA	NA	NA	NA	NA	NA	NA	NA	NA	NA	NA	NA	NA	NA	NA	NA	NA	NA	NA	NA	NA	NA	NA	NA	NA	NA	NA	NA	NA	NA	NA	NA	NA	NA	NA
TG(20:1_34:1)	Measured	FIA	NA	NA	NA	NA	NA	NA	NA	NA	NA	NA	NA	NA	NA	NA	NA	NA	NA	NA	NA	NA	NA	NA	NA	NA	NA	NA	NA	NA	NA	NA	-0.00576666	-0.052352	0.0408186	0.809203	0.799359	-0.0100866	-0.0399739	0.0198006	0.511761	0.801061	0.252735	-0.28739	0.792861	0.363091	0.639521	-0.16711	-0.319498
TG(20:1_34:2)	Measured	FIA	NA	NA	NA	NA	NA	NA	NA	NA	NA	NA	NA	NA	NA	NA	NA	NA	NA	NA	NA	NA	NA	NA	NA	NA	NA	NA	NA	NA	NA	NA	NA	NA	NA	NA	NA	NA	NA	NA	NA	NA	NA	NA	NA	NA	NA	NA	NA
TG(20:1_34:3)	Measured	FIA	NA	NA	NA	NA	NA	NA	NA	NA	NA	NA	NA	NA	NA	NA	NA	NA	NA	NA	NA	NA	NA	NA	NA	NA	NA	NA	NA	NA	NA	NA	0.00440316	-0.0554405	0.0642469	0.885862	0.817842	0.00448163	-0.0305781	0.0395413	0.803336	0.812245	-0.781042	-1.44875	-0.113328	0.025719	0.254804	-0.0341387	-0.237682
TG(20:2_32:0)	Measured	FIA	0.00892533	-0.0181045	0.0359552	0.519197	0.997746	-0.000615745	-0.0205895	0.019358	0.952021	0.780972	0.344752	-0.0442288	0.733732	0.0858671	0.463268	0.0599708	-0.0573081	0.17725	0.31898	0.443202	-0.00874106	-0.057741	0.0402589	0.727447	0.853259	-0.0178	-0.0614173	0.0258172	0.426463	0.478281	NA	NA	NA	NA	NA	NA	NA	NA	NA	NA	NA	NA	NA	NA	NA	NA	NA
TG(20:2_32:1)	Measured	FIA	0.0154954	-0.0149348	0.0459257	0.320998	0.997746	0.023462	0.00168032	0.0452437	0.0389334	0.507007	0.412787	-0.0256212	0.851196	0.0683394	0.428106	0.000434346	-0.132782	0.133651	0.994916	0.721157	0.00598018	-0.0493882	0.0613485	0.832838	0.868844	0.00291552	-0.0495037	0.0553347	0.913501	0.656607	-0.0275098	-0.083908	0.0288884	0.343242	0.629609	-0.0392163	-0.0727645	-0.0056681	0.0268034	0.770887	-0.540439	-1.18887	0.107994	0.108068	0.38502	-0.111624	-0.302928
TG(20:2_34:1)	Measured	FIA	0.0256659	-0.00477671	0.0561085	0.102011	0.997746	0.015215	-0.00349151	0.0339215	0.116159	0.507007	0.221701	-0.227243	0.670645	0.335754	0.646015	0.0155322	-0.118992	0.150056	0.821495	0.673909	0.0299715	-0.0256192	0.0855621	0.293538	0.84558	-0.0157447	-0.0673111	0.0358218	0.551457	0.549052	-0.0101089	-0.0592004	0.0389826	0.688075	0.727784	-0.00916015	-0.0396081	0.0212878	0.558443	0.801061	0.20802	-0.363402	0.779441	0.478551	0.683444	0.00368045	-0.163669
TG(20:2_34:2)	Measured	FIA	0.00651348	-0.0291067	0.0421336	0.720904	0.997746	0.00312322	-0.0182867	0.0245331	0.775929	0.752221	0.83256	0.34203	1.32309	0.00128413	0.341024	0.0723027	-0.0821354	0.226741	0.361342	0.449461	0.0512226	-0.0123947	0.11484	0.118131	0.84558	0.0219028	-0.0372067	0.0810123	0.470069	0.497629	NA	NA	NA	NA	NA	NA	NA	NA	NA	NA	NA	NA	NA	NA	NA	NA	NA
TG(20:2_34:3)	Measured	FIA	NA	NA	NA	NA	NA	NA	NA	NA	NA	NA	NA	NA	NA	NA	NA	NA	NA	NA	NA	NA	NA	NA	NA	NA	NA	NA	NA	NA	NA	NA	-0.0193205	-0.070307	0.0316661	0.460827	0.643702	-0.00174729	-0.0339827	0.0304881	0.915876	0.813127	-0.0131639	-0.611471	0.585143	0.96576	0.834964	0.0423446	-0.13172
TG(20:2_34:4)	Measured	FIA	NA	NA	NA	NA	NA	NA	NA	NA	NA	NA	NA	NA	NA	NA	NA	NA	NA	NA	NA	NA	NA	NA	NA	NA	NA	NA	NA	NA	NA	NA	NA	NA	NA	NA	NA	NA	NA	NA	NA	NA	NA	NA	NA	NA	NA	NA	NA
TG(20:2_36:5)	Measured	FIA	0.00121012	-0.0267004	0.0291206	0.932471	0.997746	-0.00110237	-0.0196446	0.0174398	0.907627	0.776942	-0.15563	-0.561861	0.250601	0.45473	0.687942	-0.0700034	-0.190625	0.0506182	0.258427	0.411944	0.0114697	-0.038987	0.0619263	0.657029	0.853259	-0.00985109	-0.0546371	0.0349349	0.667693	0.58592	NA	NA	NA	NA	NA	NA	NA	NA	NA	NA	NA	NA	NA	NA	NA	NA	NA
TG(20:3_32:0)	Measured	FIA	0.00611602	-0.0255146	0.0377466	0.70562	0.997746	-0.00734036	-0.0287875	0.0141067	0.504918	0.615768	0.543851	0.0958298	0.991873	0.0195121	0.350398	0.0872417	-0.0493545	0.223838	0.213961	0.383474	0.0521656	-0.00407884	0.10841	0.0724934	0.84558	0.0226488	-0.03142	0.0767175	0.414391	0.473092	NA	NA	NA	NA	NA	NA	NA	NA	NA	NA	NA	NA	NA	NA	NA	NA	NA
TG(20:3_32:1)	Measured	FIA	NA	NA	NA	NA	NA	NA	NA	NA	NA	NA	NA	NA	NA	NA	NA	NA	NA	NA	NA	NA	NA	NA	NA	NA	NA	NA	NA	NA	NA	NA	0.0101137	-0.0540228	0.0742501	0.758439	0.775858	0.00142851	-0.0336268	0.0364838	0.936704	0.823286	-0.0504782	-0.799892	0.698935	0.895452	0.807062	-0.0284839	-0.24686
TG(20:3_32:2)	Measured	FIA	NA	NA	NA	NA	NA	NA	NA	NA	NA	NA	NA	NA	NA	NA	NA	NA	NA	NA	NA	NA	NA	NA	NA	NA	NA	NA	NA	NA	NA	NA	NA	NA	NA	NA	NA	NA	NA	NA	NA	NA	NA	NA	NA	NA	NA	NA	NA
TG(20:3_34:0)	Measured	FIA	NA	NA	NA	NA	NA	NA	NA	NA	NA	NA	NA	NA	NA	NA	NA	NA	NA	NA	NA	NA	NA	NA	NA	NA	NA	NA	NA	NA	NA	NA	NA	NA	NA	NA	NA	NA	NA	NA	NA	NA	NA	NA	NA	NA	NA	NA	NA
TG(20:3_34:1)	Measured	FIA	0.0111038	-0.0198961	0.0421037	0.48451	0.997746	0.0207943	0.00207007	0.0395185	0.033453	0.507007	0.150955	-0.301835	0.603745	0.515183	0.714267	-0.0339568	-0.169097	0.101184	0.623606	0.593824	0.0404408	-0.0151807	0.0960622	0.157684	0.84558	-0.0209501	-0.0749956	0.0330954	0.449915	0.49446	-0.00602877	-0.0524162	0.0403587	0.799884	0.79849	0.00159202	-0.0254982	0.0286822	0.908825	0.812245	0.164929	-0.375273	0.705131	0.552031	0.717871	-0.0342729	-0.192006
TG(20:3_34:2)	Measured	FIA	-0.00391507	-0.0330221	0.025192	0.792684	0.997746	-0.00198294	-0.0221124	0.0181465	0.847552	0.766615	-0.0199782	-0.445109	0.405153	0.926824	0.787566	0.0258426	-0.100801	0.152487	0.690166	0.625327	-0.0225837	-0.0750698	0.0299024	0.401329	0.84558	0.0106208	-0.0309261	0.0521677	0.617898	0.57652	-0.0215349	-0.0743116	0.0312417	0.427301	0.632193	0.00554971	-0.0262227	0.0373222	0.733719	0.801061	-0.204178	-0.821638	0.413283	0.519612	0.712327	0.0244127	-0.156162
TG(20:3_34:3)	Measured	FIA	NA	NA	NA	NA	NA	NA	NA	NA	NA	NA	NA	NA	NA	NA	NA	NA	NA	NA	NA	NA	NA	NA	NA	NA	NA	NA	NA	NA	NA	NA	-0.00164768	-0.0599647	0.0566693	0.956039	0.835739	-0.00455557	-0.0398002	0.0306891	0.801188	0.812245	0.182379	-0.496864	0.861621	0.600827	0.739839	0.0696115	-0.128047
TG(20:3_36:3)	Measured	FIA	0.000878771	-0.0258254	0.0275829	0.94872	0.997746	0.00154682	-0.0180151	0.0211088	0.877357	0.774552	0.0320659	-0.357786	0.421918	0.872297	0.781352	-0.0805712	-0.195597	0.034455	0.173279	0.349049	0.00363554	-0.0446879	0.051959	0.88311	0.868844	0.000986769	-0.0451502	0.0471237	0.966681	0.669627	-0.0261582	-0.070805	0.0184886	0.255804	0.629609	-0.0187368	-0.0473706	0.00989705	0.206376	0.770887	0.0672765	-0.45995	0.594503	0.803442	0.790682	0.0543407	-0.0987736
TG(20:3_36:4)	Measured	FIA	0.00802726	-0.0243195	0.040374	0.6279	0.997746	0.0104336	-0.010564	0.0314313	0.334017	0.531284	-0.15057	-0.622443	0.321304	0.533325	0.714267	0.0106848	-0.130299	0.151669	0.882256	0.688846	0.0185582	-0.0399322	0.0770485	0.535636	0.84558	-0.00233511	-0.0567859	0.0521157	0.933251	0.658229	-0.0101006	-0.0730456	0.0528445	0.754325	0.774476	0.012477	-0.023037	0.0479911	0.494698	0.801061	-0.669125	-1.38319	0.0449356	0.0716717	0.36936	-0.076145	-0.289653
TG(20:3_36:5)	Measured	FIA	0.0253616	-0.0102413	0.0609644	0.166174	0.997746	0.018187	-0.00679402	0.0431681	0.158787	0.507007	0.291274	-0.230744	0.813292	0.277108	0.597157	-0.00703507	-0.163722	0.149652	0.930076	0.703561	0.0278633	-0.0370187	0.0927452	0.402238	0.84558	-0.0176748	-0.0798441	0.0444946	0.57913	0.553914	-0.0344265	-0.0922672	0.0234143	0.248422	0.629609	0.0202422	-0.0148759	0.0553602	0.264711	0.770887	0.142909	-0.539723	0.825541	0.683167	0.768637	0.15384	-0.0412771
TG(20:4_30:0)	Measured	FIA	NA	NA	NA	NA	NA	NA	NA	NA	NA	NA	NA	NA	NA	NA	NA	NA	NA	NA	NA	NA	NA	NA	NA	NA	NA	NA	NA	NA	NA	NA	NA	NA	NA	NA	NA	NA	NA	NA	NA	NA	NA	NA	NA	NA	NA	NA	NA
TG(20:4_32:0)	Measured	FIA	NA	NA	NA	NA	NA	NA	NA	NA	NA	NA	NA	NA	NA	NA	NA	NA	NA	NA	NA	NA	NA	NA	NA	NA	NA	NA	NA	NA	NA	NA	-0.0196124	-0.0696154	0.0303907	0.445334	0.633625	-0.0323732	-0.0611613	-0.00358518	0.0327977	0.770887	-0.315313	-0.896352	0.265726	0.29215	0.606542	-0.206518	-0.3687
TG(20:4_32:1)	Measured	FIA	0.0122595	-0.0225388	0.0470579	0.491698	0.997746	-0.00118176	-0.0232637	0.0209002	0.916812	0.776942	-0.296365	-0.802044	0.209314	0.2538	0.597157	0.0122869	-0.139586	0.16416	0.874374	0.688846	-0.0756323	-0.136771	-0.0144941	0.0173694	0.84558	0.0106137	-0.0445173	0.0657447	0.707056	0.598624	-0.0330506	-0.0838939	0.0177927	0.207996	0.613844	-0.028137	-0.0590736	0.00279956	0.081552	0.770887	-0.328166	-0.924253	0.267921	0.285286	0.606542	0.0217445	-0.153765
TG(20:4_32:2)	Measured	FIA	NA	NA	NA	NA	NA	NA	NA	NA	NA	NA	NA	NA	NA	NA	NA	NA	NA	NA	NA	NA	NA	NA	NA	NA	NA	NA	NA	NA	NA	NA	NA	NA	NA	NA	NA	NA	NA	NA	NA	NA	NA	NA	NA	NA	NA	NA	NA
TG(20:4_33:2)	Measured	FIA	NA	NA	NA	NA	NA	NA	NA	NA	NA	NA	NA	NA	NA	NA	NA	NA	NA	NA	NA	NA	NA	NA	NA	NA	NA	NA	NA	NA	NA	NA	NA	NA	NA	NA	NA	NA	NA	NA	NA	NA	NA	NA	NA	NA	NA	NA	NA
TG(20:4_34:0)	Measured	FIA	NA	NA	NA	NA	NA	NA	NA	NA	NA	NA	NA	NA	NA	NA	NA	NA	NA	NA	NA	NA	NA	NA	NA	NA	NA	NA	NA	NA	NA	NA	NA	NA	NA	NA	NA	NA	NA	NA	NA	NA	NA	NA	NA	NA	NA	NA	NA
TG(20:4_34:1)	Measured	FIA	-0.0154537	-0.0453007	0.0143934	0.312985	0.997746	-0.000302523	-0.019525	0.0189199	0.975495	0.790729	-0.0675737	-0.505677	0.37053	0.763131	0.762593	0.0405597	-0.0898537	0.170973	0.54372	0.551081	-0.00176012	-0.0560902	0.05257	0.949515	0.879408	0.0165722	-0.0296922	0.0628367	0.484929	0.510129	-0.0595467	-0.121521	0.00242763	0.0649669	0.613844	-0.0246601	-0.0620539	0.0127337	0.202917	0.770887	-0.774437	-1.49244	-0.0564361	0.0390623	0.276472	0.0209748	-0.196607
TG(20:4_34:2)	Measured	FIA	0.0159312	-0.0117306	0.043593	0.262052	0.997746	0.00941429	-0.00893897	0.0277676	0.31876	0.525085	-0.0870821	-0.493471	0.319306	0.675519	0.743865	0.014681	-0.106566	0.135928	0.812961	0.673909	-0.0172016	-0.0674958	0.0330927	0.504394	0.84558	-0.0210504	-0.0637691	0.0216683	0.337419	0.427209	-0.0543305	-0.101952	-0.00670867	0.0294237	0.613844	-0.0216103	-0.0509385	0.00771799	0.155771	0.770887	0.0886927	-0.49161	0.668996	0.765643	0.790682	0.0601023	-0.108461
TG(20:4_34:3)	Measured	FIA	0.0322565	-0.00230554	0.0668186	0.0707535	0.997746	0.00117234	-0.0210757	0.0234203	0.918087	0.776942	0.733376	0.242604	1.22415	0.00433158	0.341024	0.0442896	-0.10872	0.1973	0.571939	0.564551	0.0100717	-0.0536209	0.0737643	0.757348	0.8601	-0.0409793	-0.0966122	0.0146536	0.153218	0.266952	-0.0680189	-0.118365	-0.0176731	0.0105451	0.613844	-0.0260532	-0.0569451	0.0048388	0.105457	0.770887	-0.415293	-1.02977	0.199187	0.190771	0.481367	-0.0314795	-0.21326
TG(20:4_35:3)	Measured	FIA	NA	NA	NA	NA	NA	NA	NA	NA	NA	NA	NA	NA	NA	NA	NA	NA	NA	NA	NA	NA	NA	NA	NA	NA	NA	NA	NA	NA	NA	NA	NA	NA	NA	NA	NA	NA	NA	NA	NA	NA	NA	NA	NA	NA	NA	NA	NA
TG(20:4_36:2)	Measured	FIA	-0.0112057	-0.0390839	0.0166726	0.432927	0.997746	-0.0138769	-0.0317306	0.0039769	0.132916	0.507007	0.0109596	-0.39751	0.419429	0.95818	0.796619	-0.091795	-0.212063	0.0284725	0.138243	0.313724	0.010773	-0.0398077	0.0613538	0.677369	0.853259	-0.0121428	-0.0585638	0.0342782	0.609761	0.572793	-0.0735326	-0.126526	-0.0205396	0.00872902	0.613844	-0.0371151	-0.0695331	-0.00469713	0.0299168	0.770887	-0.079528	-0.738253	0.579197	0.813825	0.790682	-0.0503469	-0.242017
TG(20:4_36:3)	Measured	FIA	0.00356042	-0.0274794	0.0346003	0.822642	0.997746	-0.00822182	-0.028795	0.0123514	0.436546	0.587661	0.291149	-0.158086	0.740383	0.207344	0.57611	-0.0130475	-0.148182	0.122087	0.850341	0.687305	0.0247665	-0.0311858	0.0807187	0.388	0.84558	-0.0164145	-0.0696881	0.0368591	0.547837	0.549052	-0.0272193	-0.0855179	0.0310794	0.364136	0.629609	-0.0142901	-0.0479708	0.0193905	0.410136	0.770887	0.134842	-0.550112	0.819796	0.7011	0.768637	0.0714016	-0.127656
TG(20:4_36:4)	Measured	FIA	0.0234887	-0.0137893	0.0607666	0.220131	0.997746	-0.000616883	-0.0261879	0.0249542	0.962445	0.782522	0.579532	0.0440702	1.11499	0.0367108	0.396564	0.00138031	-0.162298	0.165059	0.98685	0.721068	0.00632874	-0.0617049	0.0743624	0.855749	0.868844	0.00332843	-0.0586733	0.0653301	0.916501	0.656607	-0.0437215	-0.0965505	0.00910762	0.110507	0.613844	-0.00183457	-0.0341385	0.0304693	0.911878	0.812245	-0.131643	-0.762119	0.498833	0.683954	0.768637	0.0623819	-0.120957
TG(20:4_36:5)	Measured	FIA	-0.0152272	-0.0466338	0.0161794	0.344578	0.997746	-0.00151805	-0.0230044	0.0199683	0.890329	0.776942	-0.0940681	-0.554555	0.366419	0.689846	0.743865	-0.178433	-0.310699	-0.0461675	0.00969812	0.25164	-0.0359339	-0.0925679	0.0207001	0.216956	0.84558	-0.0295211	-0.081556	0.0225139	0.269911	0.383229	NA	NA	NA	NA	NA	NA	NA	NA	NA	NA	NA	NA	NA	NA	NA	NA	NA
TG(20:5_34:0)	Measured	FIA	NA	NA	NA	NA	NA	NA	NA	NA	NA	NA	NA	NA	NA	NA	NA	NA	NA	NA	NA	NA	NA	NA	NA	NA	NA	NA	NA	NA	NA	NA	-0.0158816	-0.0830019	0.0512387	0.644653	0.703617	0.0231222	-0.0116549	0.0578993	0.199312	0.770887	-0.346173	-1.12608	0.433733	0.388103	0.646736	-0.05531	-0.283763
TG(20:5_34:1)	Measured	FIA	0.0222312	-0.00568538	0.0501477	0.122159	0.997746	0.0159781	-0.00313643	0.0350926	0.106581	0.507007	0.0707295	-0.342211	0.48367	0.73789	0.756432	-0.0159355	-0.139088	0.107217	0.800386	0.667874	-3.25532e-06	-0.0512202	0.0512137	0.999901	0.88811	-0.00266267	-0.0474199	0.0420946	0.907506	0.656607	0.00118252	-0.0497472	0.0521122	0.963867	0.835739	0.00186961	-0.0303819	0.0341212	0.910057	0.812245	-0.185161	-0.77783	0.407508	0.542843	0.71745	-0.0974416	-0.268883
TG(20:5_34:2)	Measured	FIA	NA	NA	NA	NA	NA	NA	NA	NA	NA	NA	NA	NA	NA	NA	NA	NA	NA	NA	NA	NA	NA	NA	NA	NA	NA	NA	NA	NA	NA	NA	NA	NA	NA	NA	NA	NA	NA	NA	NA	NA	NA	NA	NA	NA	NA	NA	NA
TG(20:5_36:2)	Measured	FIA	-0.000562463	-0.0294077	0.0282828	0.9696	0.997746	0.00663648	-0.0131241	0.026397	0.512899	0.620807	0.171081	-0.248564	0.590727	0.426419	0.674275	-0.11253	-0.235879	0.0108201	0.0772117	0.284071	0.0274882	-0.0243985	0.0793749	0.301958	0.84558	-0.0504169	-0.0971851	-0.00364876	0.0381283	0.147209	0.0139882	-0.0338798	0.0618563	0.569148	0.679583	0.00305657	-0.0264577	0.0325708	0.840088	0.812245	0.273532	-0.282378	0.829442	0.339072	0.624393	0.0480423	-0.114889
TG(20:5_36:3)	Measured	FIA	-0.0127829	-0.0451113	0.0195455	0.440427	0.997746	-0.000799316	-0.0215068	0.0199082	0.939945	0.780972	0.190687	-0.281261	0.662635	0.430543	0.674275	-0.0126582	-0.153845	0.128529	0.860917	0.688846	0.0512367	-0.00648531	0.108959	0.0853985	0.84558	0.020936	-0.0340049	0.0758768	0.457608	0.494789	-0.00232543	-0.0536693	0.0490184	0.929588	0.827165	0.017373	-0.0136918	0.0484379	0.278994	0.770887	-0.580405	-1.16	-0.000804654	0.0547489	0.324171	0.0090375	-0.16573
TG(22:0_32:4)	Measured	FIA	NA	NA	NA	NA	NA	NA	NA	NA	NA	NA	NA	NA	NA	NA	NA	NA	NA	NA	NA	NA	NA	NA	NA	NA	NA	NA	NA	NA	NA	NA	NA	NA	NA	NA	NA	NA	NA	NA	NA	NA	NA	NA	NA	NA	NA	NA	NA
TG(22:1_32:5)	Measured	FIA	0.0256782	-0.00170017	0.0530566	0.069399	0.997746	0.00788042	-0.00947899	0.0252398	0.37716	0.554398	0.0824157	-0.324567	0.489399	0.692401	0.743865	-0.162453	-0.279065	-0.0458419	0.00763949	0.25164	0.0188402	-0.031497	0.0691774	0.465157	0.84558	-0.0102296	-0.0570642	0.0366051	0.669879	0.58592	0.0227909	-0.0247873	0.0703692	0.351907	0.629609	-0.0237421	-0.0522185	0.00473436	0.109372	0.770887	-0.200701	-0.75816	0.356758	0.483389	0.683444	-0.0452937	-0.208101
TG(22:2_32:4)	Measured	FIA	NA	NA	NA	NA	NA	NA	NA	NA	NA	NA	NA	NA	NA	NA	NA	NA	NA	NA	NA	NA	NA	NA	NA	NA	NA	NA	NA	NA	NA	NA	0.000714015	-0.0649721	0.0664001	0.983079	0.835739	0.00426314	-0.0352373	0.0437636	0.833449	0.812245	0.36957	-0.391166	1.13031	0.34518	0.624393	0.128936	-0.092045
TG(22:3_30:2)	Measured	FIA	NA	NA	NA	NA	NA	NA	NA	NA	NA	NA	NA	NA	NA	NA	NA	NA	NA	NA	NA	NA	NA	NA	NA	NA	NA	NA	NA	NA	NA	NA	NA	NA	NA	NA	NA	NA	NA	NA	NA	NA	NA	NA	NA	NA	NA	NA	NA
TG(22:4_32:0)	Measured	FIA	0.0124488	-0.0248379	0.0497356	0.514581	0.997746	-0.00338795	-0.0268638	0.0200879	0.778262	0.752221	0.682685	0.155918	1.20945	0.012837	0.346962	0.0536046	-0.108721	0.21593	0.519164	0.5449	-0.0340798	-0.101348	0.0331887	0.32345	0.84558	-0.057414	-0.117071	0.00224292	0.0633479	0.167718	NA	NA	NA	NA	NA	NA	NA	NA	NA	NA	NA	NA	NA	NA	NA	NA	NA
TG(22:4_32:2)	Measured	FIA	NA	NA	NA	NA	NA	NA	NA	NA	NA	NA	NA	NA	NA	NA	NA	NA	NA	NA	NA	NA	NA	NA	NA	NA	NA	NA	NA	NA	NA	NA	-0.0232353	-0.0810596	0.0345891	0.434334	0.632193	0.0199177	-0.01508	0.0549154	0.270715	0.770887	-0.192331	-0.869402	0.48474	0.579954	0.736412	0.200815	0.0101246
TG(22:4_34:2)	Measured	FIA	NA	NA	NA	NA	NA	NA	NA	NA	NA	NA	NA	NA	NA	NA	NA	NA	NA	NA	NA	NA	NA	NA	NA	NA	NA	NA	NA	NA	NA	NA	NA	NA	NA	NA	NA	NA	NA	NA	NA	NA	NA	NA	NA	NA	NA	NA	NA
TG(22:5_32:0)	Measured	FIA	NA	NA	NA	NA	NA	NA	NA	NA	NA	NA	NA	NA	NA	NA	NA	NA	NA	NA	NA	NA	NA	NA	NA	NA	NA	NA	NA	NA	NA	NA	NA	NA	NA	NA	NA	NA	NA	NA	NA	NA	NA	NA	NA	NA	NA	NA	NA
TG(22:5_32:1)	Measured	FIA	NA	NA	NA	NA	NA	NA	NA	NA	NA	NA	NA	NA	NA	NA	NA	NA	NA	NA	NA	NA	NA	NA	NA	NA	NA	NA	NA	NA	NA	NA	NA	NA	NA	NA	NA	NA	NA	NA	NA	NA	NA	NA	NA	NA	NA	NA	NA
TG(22:5_34:1)	Measured	FIA	NA	NA	NA	NA	NA	NA	NA	NA	NA	NA	NA	NA	NA	NA	NA	NA	NA	NA	NA	NA	NA	NA	NA	NA	NA	NA	NA	NA	NA	NA	0.0131474	-0.0394408	0.0657355	0.626081	0.703617	0.00273848	-0.0310336	0.0365105	0.874453	0.812245	0.122523	-0.492003	0.73705	0.697473	0.768637	-0.0465179	-0.225494
TG(22:5_34:2)	Measured	FIA	NA	NA	NA	NA	NA	NA	NA	NA	NA	NA	NA	NA	NA	NA	NA	NA	NA	NA	NA	NA	NA	NA	NA	NA	NA	NA	NA	NA	NA	NA	NA	NA	NA	NA	NA	NA	NA	NA	NA	NA	NA	NA	NA	NA	NA	NA	NA
TG(22:5_34:3)	Measured	FIA	-0.0257503	-0.0517749	0.000274332	0.0556681	0.997746	-0.0074982	-0.0243171	0.00932072	0.385717	0.560748	0.182974	-0.203151	0.569099	0.355548	0.651523	0.0256377	-0.0899244	0.1412	0.664756	0.61143	0.0395259	-0.00785421	0.086906	0.105609	0.84558	0.029487	-0.013559	0.0725329	0.183679	0.298896	-0.0233811	-0.0774534	0.0306913	0.400392	0.629609	-0.0066493	-0.0410423	0.0277437	0.706566	0.801061	0.0946349	-0.540352	0.729622	0.771308	0.790682	-0.0684853	-0.252856
TG(22:6_32:0)	Measured	FIA	NA	NA	NA	NA	NA	NA	NA	NA	NA	NA	NA	NA	NA	NA	NA	NA	NA	NA	NA	NA	NA	NA	NA	NA	NA	NA	NA	NA	NA	NA	0.0190123	-0.0418903	0.079915	0.543156	0.664816	-0.00387026	-0.0434844	0.0357439	0.849025	0.812245	-0.175255	-0.887289	0.53678	0.631429	0.746578	0.0421772	-0.165538
TG(22:6_32:1)	Measured	FIA	-0.000192468	-0.0332415	0.0328566	0.990919	0.997746	-0.00215755	-0.0259725	0.0216574	0.859662	0.767251	0.439421	-0.0343055	0.913147	0.0724621	0.443616	-0.0587392	-0.202084	0.084606	0.424056	0.477215	0.0321322	-0.027301	0.0915654	0.292207	0.84558	0.0114625	-0.0431974	0.0661223	0.682299	0.586852	-0.036206	-0.0870983	0.0146863	0.168815	0.613844	-0.0301512	-0.0594558	-0.0008465	0.0498682	0.770887	-0.421235	-1.01555	0.173079	0.170379	0.467595	0.0155394	-0.160683
TG(22:6_34:1)	Measured	FIA	-0.00285572	-0.034509	0.0287975	0.860052	0.997746	-0.00645239	-0.0258579	0.0129531	0.517087	0.621302	0.0894227	-0.372442	0.551288	0.705251	0.745722	-0.0926538	-0.229105	0.0437976	0.186672	0.36555	0.0171436	-0.0400395	0.0743268	0.558305	0.84558	-0.0019868	-0.0474681	0.0434945	0.932011	0.658229	-0.0347197	-0.0829418	0.0135023	0.163827	0.613844	-0.0191623	-0.0476073	0.00928262	0.193543	0.770887	-0.141535	-0.713476	0.430406	0.629587	0.746578	0.0745781	-0.0913459
TG(22:6_34:2)	Measured	FIA	0.00593685	-0.0232006	0.0350743	0.690604	0.997746	0.0120077	-0.00584912	0.0298645	0.192525	0.511059	0.360435	-0.0586662	0.779536	0.0954146	0.463268	0.076271	-0.0496813	0.202223	0.238475	0.395986	0.01435	-0.0383445	0.0670445	0.594863	0.853259	-0.00715645	-0.0548225	0.0405096	0.769415	0.622412	0.00433782	-0.0547985	0.0634741	0.886208	0.817842	0.00158987	-0.0344361	0.0376158	0.931465	0.821733	-0.0515455	-0.742039	0.638948	0.88421	0.807062	-0.10353	-0.302997
TG(22:6_34:3)	Measured	FIA	0.00561722	-0.0325985	0.043833	0.773956	0.997746	0.00875985	-0.0179367	0.0354564	0.522599	0.621302	-0.147175	-0.704569	0.410218	0.606097	0.731974	0.0853947	-0.080086	0.250875	0.314588	0.443202	-0.0398899	-0.10858	0.0288006	0.258131	0.84558	-0.0354572	-0.0988571	0.0279427	0.276724	0.390477	NA	NA	NA	NA	NA	NA	NA	NA	NA	NA	NA	NA	NA	NA	NA	NA	NA
Choline	Measured	LC	-0.00357324	-0.0287912	0.0216447	0.781882	0.975129	-0.00833835	-0.0254818	0.00880512	0.344263	0.946201	-0.0979743	-0.465767	0.269818	0.60291	0.491931	0.0576725	-0.0514917	0.166837	0.303288	0.86803	-0.0104664	-0.0560726	0.0351399	0.65396	0.798456	0.0288624	-0.0121705	0.0698953	0.172336	0.681139	0.0281563	-0.0207267	0.0770394	0.263829	0.270572	0.0142495	-0.0136289	0.0421279	0.32192	0.846321	-0.0774026	-0.654393	0.499588	0.793589	0.909611	-0.0815008	-0.248429
TMAO Synthesis	Calculated	LC	-0.00566074	-0.032004	0.0206825	0.674662	0.995561	0.0116047	-0.00651467	0.029724	0.214246	0.400131	-0.122027	-0.5062	0.262146	0.535186	0.967376	-0.0783622	-0.191982	0.0352575	0.179915	0.699669	-0.0312899	-0.0785631	0.0159834	0.197923	0.932481	0.0164651	-0.0274873	0.0604175	0.465228	0.758887	-0.00459768	-0.0511633	0.0419679	0.847266	0.96995	0.0117796	-0.0156729	0.0392321	0.404895	0.983511	0.245008	-0.295027	0.785043	0.377761	0.291254	0.0442107	-0.113919
TMAO Synthesis (direct)	Calculated	LC	-0.00495891	-0.0309438	0.021026	0.709277	0.995561	0.0124414	-0.0058698	0.0307526	0.188002	0.400131	-0.109924	-0.488928	0.269081	0.571174	0.967376	-0.0940494	-0.205539	0.0174398	0.101818	0.534544	-0.0274189	-0.0741329	0.0192951	0.253093	0.932481	0.0120734	-0.0314827	0.0556295	0.588635	0.801503	-0.00720495	-0.0537042	0.0392943	0.762509	0.950209	0.0108044	-0.0163661	0.037975	0.439926	0.983511	0.167516	-0.374076	0.709108	0.546862	0.314739	0.0497557	-0.108111
Asn Synthesis	Calculated	LC	-0.0208647	-0.0458671	0.00413773	0.105495	0.837401	-0.0140896	-0.0325988	0.00441952	0.140946	0.400131	0.0215722	-0.348961	0.392105	0.909412	0.999394	0.0143259	-0.0961163	0.124768	0.799908	0.948103	-0.00107505	-0.0470057	0.0448556	0.963514	0.991852	0.0374554	-0.00314922	0.07806	0.0748491	0.42899	-0.0368413	-0.0890031	0.0153206	0.171858	0.820413	0.0114612	-0.0184264	0.0413488	0.456293	0.983511	-0.582065	-1.18225	0.0181166	0.0625733	0.129375	0.0420186	-0.138262
Cys Synthesis	Calculated	LC	0.0268103	-0.00175883	0.0553794	0.0692431	0.727053	0.00424271	-0.0166237	0.0251091	0.691665	0.488101	0.230901	-0.191424	0.653227	0.286836	0.967376	-0.0746719	-0.200443	0.0510996	0.247711	0.774592	0.0152964	-0.0372945	0.0678873	0.570084	0.932481	0.00709102	-0.041528	0.05571	0.775819	0.846958	0.00806501	-0.0494088	0.0655388	0.784322	0.950209	-0.0168355	-0.0518713	0.0182002	0.351432	0.983511	0.229196	-0.439615	0.898007	0.504609	0.314739	-0.141877	-0.334025
DLD (NBS)	Calculated	LC	-0.0155425	-0.0422362	0.0111513	0.256887	0.979795	-0.00894199	-0.0274822	0.00959818	0.348298	0.438121	-0.145808	-0.537246	0.24563	0.467285	0.967376	0.0704663	-0.0456644	0.186597	0.23753	0.774592	0.000308281	-0.0483573	0.0489739	0.990122	0.992551	0.0490163	0.00639937	0.0916332	0.0272661	0.312546	0.0105887	-0.032202	0.0533794	0.629603	0.950141	0.00469508	-0.0206498	0.0300399	0.718284	0.983511	0.141235	-0.35808	0.64055	0.581559	0.314926	-0.00598097	-0.151941
Fischer Ratio	Calculated	LC	-0.000383583	-0.0293405	0.0285733	0.979346	0.995561	0.00228835	-0.0169205	0.0214972	0.816175	0.500453	0.0917743	-0.330584	0.514133	0.671235	0.967376	0.0333363	-0.0925272	0.1592	0.604982	0.881959	0.00300514	-0.0493966	0.0554069	0.910762	0.991852	0.0304742	-0.0150114	0.0759597	0.193368	0.656753	0.0181872	-0.0371046	0.0734789	0.521806	0.937478	0.014415	-0.0182081	0.0470382	0.391166	0.983511	0.267029	-0.37716	0.911218	0.420039	0.302629	-0.011693	-0.200587
GABR	Calculated	LC	0.00374594	-0.0232314	0.0307233	0.786144	0.995561	-0.0115957	-0.0270459	0.00385436	0.146514	0.400131	-0.0988243	-0.492338	0.294689	0.623795	0.967376	-0.0387845	-0.155992	0.0784233	0.518312	0.881959	0.0284427	-0.0200377	0.0769231	0.253309	0.932481	-0.0255	-0.0655563	0.0145562	0.216232	0.660965	-3.02668e-06	-0.047917	0.047911	0.999902	0.999902	-0.00938995	-0.0330941	0.0143142	0.441664	0.983511	-0.339415	-0.89164	0.21281	0.233495	0.242892	-0.0167512	-0.179788
Glutaminase Activity	Calculated	LC	0.0227657	-0.00685711	0.0523885	0.135579	0.837401	0.00435511	-0.01474	0.0234502	0.656472	0.488101	0.163354	-0.273369	0.600077	0.465438	0.967376	0.105346	-0.0233922	0.234084	0.112334	0.561672	0.0387603	-0.0149295	0.0924501	0.16061	0.932481	-0.0095481	-0.0580991	0.0390028	0.701057	0.829258	0.0588451	0.00654332	0.111147	0.0316414	0.752906	0.0096939	-0.0197874	0.0391752	0.522619	0.983511	0.877009	0.283542	1.47048	0.00540752	0.036828	-0.0327819	-0.218316
Glutaminolysis Rate	Calculated	LC	0.0199356	-0.00392514	0.0437963	0.105088	0.837401	-0.00178716	-0.0180218	0.0144475	0.829908	0.500453	0.227499	-0.122945	0.577942	0.206598	0.899879	0.0484073	-0.0565481	0.153363	0.368479	0.881959	0.0548135	0.0125006	0.0971264	0.0128744	0.932481	0.0141281	-0.0240909	0.0523472	0.471125	0.758887	0.0538102	0.00453264	0.103088	0.0367854	0.752906	0.0135718	-0.0142211	0.0413646	0.343753	0.983511	0.708334	0.13948	1.27719	0.0179143	0.0778044	-0.0230458	-0.197523
Gly Synthesis	Calculated	LC	0.00179766	-0.0238619	0.0274572	0.891098	0.995561	0.00181059	-0.0158064	0.0194276	0.84104	0.500453	-0.0513247	-0.425859	0.32321	0.788877	0.978875	-0.0380471	-0.149477	0.073383	0.505109	0.881959	0.0147623	-0.0315779	0.0611025	0.533998	0.932481	0.018685	-0.0245795	0.0619495	0.400137	0.758887	-0.0107704	-0.0630268	0.041486	0.687808	0.950141	-0.00272559	-0.0319442	0.026493	0.855771	0.983511	0.069913	-0.540879	0.680705	0.823322	0.354326	-0.131337	-0.306064
GSH Constituents	Calculated	LC	0.0158985	-0.0180554	0.0498525	0.361269	0.979795	0.0144374	-0.00582252	0.0346974	0.167652	0.400131	0.551109	0.0664809	1.03574	0.0283727	0.584673	0.00578631	-0.142723	0.154296	0.939302	0.986222	-0.0133061	-0.0749856	0.0483733	0.673455	0.932481	-0.0682822	-0.121855	-0.0147097	0.0148031	0.227077	0.0497555	-0.0150777	0.114589	0.138263	0.794626	-0.016435	-0.0497215	0.0168514	0.338472	0.983511	-0.0950667	-0.86709	0.676956	0.810182	0.354326	-0.201323	-0.420129
MTHFR Deficiency (NBS)	Calculated	LC	-0.0201984	-0.0444459	0.00404911	0.106112	0.837401	-0.0157613	-0.0327577	0.00123496	0.0741266	0.400131	-0.205534	-0.562312	0.151244	0.261923	0.91673	0.0155576	-0.0915343	0.12265	0.776519	0.937179	-0.0218039	-0.0661124	0.0225045	0.337445	0.932481	0.0486556	0.0107203	0.0865908	0.0142118	0.227077	-0.000857004	-0.0481867	0.0464727	0.971818	0.990873	0.000307237	-0.0273017	0.0279161	0.982697	0.986846	0.0824463	-0.469771	0.634663	0.770911	0.350021	-0.0225928	-0.183592
PKU (NBS)	Calculated	LC	-0.0304141	-0.0583268	-0.0025015	0.0354888	0.532331	-0.0161461	-0.036163	0.00387085	0.119148	0.400131	-0.449087	-0.856392	-0.0417825	0.0334099	0.584673	0.0358473	-0.0885461	0.160241	0.573636	0.881959	-0.00151429	-0.0533212	0.0502926	0.954445	0.991852	0.0457612	-0.00021977	0.0917422	0.0550529	0.380635	-0.0416626	-0.0889832	0.00565795	0.090031	0.752906	-0.0116306	-0.0419317	0.0186706	0.455877	0.983511	-0.733467	-1.26662	-0.200318	0.00928433	0.0541981	0.0889132	-0.0747885
Ratio of Non-Essential to Essential AAs	Calculated	LC	0.0114072	-0.0134742	0.0362886	0.371334	0.979795	0.00389554	-0.0142082	0.0219993	0.674719	0.488101	0.0375762	-0.327289	0.402441	0.8405	0.980583	-0.018099	-0.126843	0.090645	0.74504	0.909641	0.0171371	-0.0279566	0.0622308	0.458347	0.932481	-0.0149652	-0.0550214	0.025091	0.466425	0.758887	-0.0152069	-0.0631265	0.0327127	0.536526	0.937478	-0.0137859	-0.0438603	0.0162884	0.373842	0.983511	-0.211015	-0.769731	0.347701	0.462305	0.314739	0.0396754	-0.123677
Ratio of Pro to Cit	Calculated	LC	-0.00763227	-0.0321808	0.0169163	0.543854	0.989996	-0.00650092	-0.0229751	0.00997331	0.442308	0.488101	-0.000139684	-0.359321	0.359042	0.999394	0.999394	0.045737	-0.0609259	0.1524	0.402944	0.881959	0.00785317	-0.0366373	0.0523437	0.730199	0.974405	-0.00326992	-0.0414994	0.0349596	0.86734	0.850356	0.0266121	-0.0222215	0.0754458	0.290145	0.820413	-0.00323396	-0.0290037	0.0225358	0.806853	0.983511	-0.32912	-0.8986	0.24036	0.262244	0.243278	0.00154024	-0.166401
Sum of AAs	Calculated	LC	0.00271875	-0.0309565	0.0363941	0.874633	0.995561	0.0118839	-0.00859825	0.032366	0.259982	0.400131	0.332806	-0.154006	0.819619	0.183722	0.899879	-0.0377798	-0.184184	0.108624	0.614281	0.881959	-0.0385483	-0.098967	0.0218703	0.214433	0.932481	-0.0663122	-0.119046	-0.0135782	0.0161375	0.227077	0.0146971	-0.0514617	0.080856	0.664973	0.950141	-0.0200787	-0.0549411	0.0147837	0.26509	0.983511	-0.730312	-1.47968	0.0190586	0.061338	0.129375	-0.184611	-0.404861
Sum of Aromatic AAs	Calculated	LC	-0.00830857	-0.0403434	0.0237263	0.612489	0.995561	0.00103382	-0.0199177	0.0219853	0.923278	0.511202	-0.00167974	-0.470098	0.466739	0.994408	0.999394	-0.0306379	-0.17015	0.108874	0.667941	0.895877	-0.0335784	-0.0912137	0.0240569	0.256602	0.932481	-0.0334669	-0.0849478	0.0180139	0.206768	0.660965	0.0145985	-0.0413139	0.0705109	0.610883	0.948236	-0.0107493	-0.0419754	0.0204767	0.503394	0.983511	-0.457682	-1.10081	0.18545	0.168684	0.229766	-0.132696	-0.32022
Sum of Branched-Chain AAs	Calculated	LC	-0.0058831	-0.0344901	0.0227239	0.687874	0.995561	0.00423335	-0.0156498	0.0241165	0.677949	0.488101	0.147343	-0.269591	0.564277	0.490357	0.967376	-0.0251859	-0.149722	0.0993504	0.692786	0.898056	-0.0271602	-0.0786684	0.024348	0.304209	0.932481	-0.0124069	-0.0566328	0.031819	0.584156	0.801503	0.0224095	-0.0296786	0.0744977	0.402756	0.85483	-0.00326129	-0.0343767	0.0278542	0.838185	0.983511	-0.26502	-0.87312	0.34308	0.396708	0.300199	-0.12826	-0.303459
Sum of Essential AAs	Calculated	LC	-0.00919793	-0.0400137	0.0216178	0.560036	0.989996	0.00273731	-0.0186857	0.0241603	0.803108	0.500453	0.103671	-0.346615	0.553956	0.652921	0.967376	-0.0170972	-0.151458	0.117263	0.80363	0.948103	-0.0438695	-0.0989903	0.0112512	0.122374	0.932481	-0.0246672	-0.0731843	0.02385	0.322397	0.758887	0.0171363	-0.0380732	0.0723458	0.545461	0.937478	-0.00838326	-0.0411253	0.0243588	0.618291	0.983511	-0.430408	-1.06714	0.206325	0.190695	0.242892	-0.170567	-0.353661
Sum of Non-Essential AAs	Calculated	LC	0.0048169	-0.0284534	0.0380872	0.777257	0.995561	0.0132267	-0.0068775	0.0333309	0.202182	0.400131	0.386923	-0.0922994	0.866145	0.11713	0.899879	-0.0447832	-0.18938	0.0998134	0.545399	0.881959	-0.034671	-0.0944729	0.025131	0.25891	0.932481	-0.0682551	-0.120531	-0.0159795	0.0126271	0.227077	0.0132385	-0.0519164	0.0783935	0.691997	0.950141	-0.0217083	-0.0557159	0.0122992	0.217502	0.983511	-0.725984	-1.4633	0.0113318	0.0587905	0.129375	-0.17579	-0.39298
Sum of Solely Glucogenic AAs	Calculated	LC	0.00401732	-0.0294786	0.0375132	0.814703	0.995561	0.0130451	-0.00722995	0.0333201	0.212171	0.400131	0.368041	-0.115096	0.851178	0.139001	0.899879	-0.0399646	-0.185586	0.105657	0.592007	0.881959	-0.0371201	-0.097261	0.0230207	0.229623	0.932481	-0.0678887	-0.120494	-0.0152837	0.0136475	0.227077	0.013551	-0.0523907	0.0794926	0.688678	0.950141	-0.0208731	-0.0555212	0.013775	0.244048	0.983511	-0.734476	-1.48074	0.0117876	0.0588966	0.129375	-0.180215	-0.399904
Sum of Solely Ketogenic AAs	Calculated	LC	-0.0108043	-0.0399884	0.0183798	0.470009	0.979795	-0.000270749	-0.0200032	0.0194617	0.978635	0.526181	0.0902138	-0.336753	0.51718	0.679793	0.967376	-0.0354571	-0.162666	0.0917514	0.586239	0.881959	-0.028456	-0.0810955	0.0241836	0.292262	0.932481	-0.0114793	-0.0557735	0.032815	0.613068	0.80314	0.0206417	-0.0327774	0.0740607	0.452073	0.937478	-0.00537548	-0.0362354	0.0254845	0.734424	0.983511	-0.404142	-1.02196	0.21368	0.205189	0.242892	-0.156057	-0.334124
Sum of Sulfur-Containing AAs	Calculated	LC	0.0112758	-0.0186829	0.0412345	0.462669	0.979795	-0.0032419	-0.0218945	0.0154107	0.734558	0.492425	0.393987	-0.0369909	0.824966	0.076612	0.899879	-0.0014384	-0.132257	0.12938	0.982855	0.986222	-0.0134059	-0.0677194	0.0409076	0.629752	0.932481	-0.0279592	-0.0755722	0.0196539	0.253625	0.742711	0.0270094	-0.0239809	0.0779998	0.303726	0.820413	-0.0167222	-0.0488327	0.0153883	0.31298	0.983511	0.168066	-0.43148	0.767612	0.58494	0.314926	-0.196145	-0.363564
Valinemia (NBS)	Calculated	LC	-0.0100741	-0.0406404	0.0204923	0.519983	0.989996	-0.000488706	-0.0206981	0.0197207	0.962355	0.522403	-0.119521	-0.566171	0.327129	0.601267	0.967376	0.0691194	-0.0634733	0.201712	0.309718	0.813009	0.000264872	-0.055184	0.0557138	0.992551	0.992551	0.0360334	-0.0129319	0.0849987	0.153606	0.656753	-0.00154195	-0.0543796	0.0512957	0.954595	0.990873	0.014664	-0.0158443	0.0451724	0.351302	0.983511	-0.0214521	-0.638397	0.595493	0.945913	0.373519	0.080887	-0.0976997
1-Met-His Synthesis	Calculated	LC	-0.0115448	-0.0371971	0.0141076	0.380138	0.979795	-0.00119404	-0.0192034	0.0168154	0.897043	0.511202	-0.0745854	-0.450457	0.301287	0.698274	0.967376	-0.133148	-0.241806	-0.0244899	0.0184221	0.386864	-0.0108735	-0.0574477	0.0357007	0.648379	0.932481	0.001801	-0.0395674	0.0431694	0.932241	0.850356	-0.0126314	-0.0555031	0.0302403	0.56598	0.937478	-0.00689981	-0.0307707	0.0169711	0.573918	0.983511	0.0627549	-0.439073	0.564583	0.807292	0.354326	-0.0427189	-0.188657
3-Met-His Synthesis	Calculated	LC	-0.00935083	-0.0336921	0.0149905	0.453502	0.979795	0.00173009	-0.0147494	0.0182096	0.83767	0.500453	-0.260484	-0.612849	0.0918818	0.150923	0.899879	0.00834696	-0.0979423	0.114636	0.878027	0.986222	-0.00496889	-0.0491505	0.0392127	0.826049	0.990416	0.0487408	0.00953515	0.0879464	0.0173337	0.227077	-0.0134917	-0.0640951	0.0371117	0.603381	0.948236	0.0126457	-0.0168688	0.0421601	0.405582	0.983511	-0.192606	-0.782744	0.397533	0.525036	0.314739	0.00601412	-0.166657
AABA Synthesis	Calculated	LC	-0.0132361	-0.0465461	0.0200739	0.438178	0.979795	-0.0376721	-0.0573125	-0.0180318	0.000388302	0.0219216	0.0322925	-0.455684	0.520269	0.897097	0.999394	-0.104592	-0.248446	0.0392616	0.157683	0.66227	0.0411701	-0.0187059	0.101046	0.18123	0.932481	0.0090928	-0.0465767	0.0647623	0.749809	0.846958	-0.00137492	-0.0594186	0.0566687	0.963138	0.990873	-0.0581204	-0.0854592	-0.0307815	0.000142147	0.0147833	0.023079	-0.654647	0.700805	0.947028	0.373519	-0.00735769	-0.204929
Anserine Synthesis	Calculated	LC	6.93238e-05	-0.0242833	0.024422	0.995561	0.995561	0.00357777	-0.0135587	0.0207143	0.683848	0.488101	0.0554783	-0.299899	0.410855	0.760349	0.978875	0.133261	0.0309709	0.235552	0.0123902	0.386864	0.00598736	-0.0380675	0.0500422	0.790575	0.990416	0.0263279	-0.0119167	0.0645725	0.181542	0.656753	0.0246281	-0.0251028	0.074359	0.335984	0.820413	-0.00318479	-0.0323136	0.025944	0.831309	0.983511	0.159623	-0.424485	0.743731	0.594386	0.315435	0.0184335	-0.152222
Asymmetrical Arg Methylation	Calculated	LC	-0.00988978	-0.0361109	0.0163313	0.46173	0.979795	0.000720516	-0.0159231	0.0173641	0.932664	0.511202	0.115821	-0.26745	0.499092	0.55518	0.967376	-0.00712111	-0.121611	0.107369	0.903251	0.986222	0.0349082	-0.0121309	0.0819473	0.149363	0.932481	0.0367031	-0.00529023	0.0786965	0.0910669	0.463947	0.00591535	-0.0560016	0.0678323	0.852155	0.96995	-0.0230035	-0.0572301	0.011223	0.194562	0.983511	-0.187388	-0.908887	0.534112	0.612759	0.315711	0.0522898	-0.158086
BABA Synthesis	Calculated	LC	-0.00141546	-0.033044	0.0302131	0.930304	0.995561	0.00378679	-0.0181091	0.0256827	0.735819	0.492425	0.372622	-0.0825889	0.827832	0.112216	0.899879	-0.0337291	-0.17124	0.103782	0.631891	0.881959	0.0312608	-0.0256082	0.0881298	0.284251	0.932481	0.00111086	-0.0491472	0.0513689	0.965567	0.853183	NA	NA	NA	NA	NA	NA	NA	NA	NA	NA	NA	NA	NA	NA	NA	NA	NA
Betaine Synthesis	Calculated	LC	-0.00830752	-0.0399799	0.0233649	0.608478	0.995561	-0.0041433	-0.0234537	0.0151671	0.675595	0.488101	-0.541051	-0.990177	-0.0919248	0.0204279	0.584673	0.00831004	-0.129763	0.146383	0.906366	0.986222	-0.0131591	-0.0704988	0.0441807	0.653963	0.932481	0.0264523	-0.0252654	0.0781701	0.319519	0.758887	-0.0323507	-0.0925073	0.0278059	0.296482	0.820413	0.00838501	-0.0243901	0.0411601	0.61857	0.983511	-1.15479	-1.79527	-0.514317	0.000838521	0.0171323	0.136458	-0.0672014
Carnosine Synthesis	Calculated	LC	-0.00858624	-0.0355959	0.0184235	0.534855	0.989996	-0.0129105	-0.0291622	0.0033413	0.124729	0.400131	-0.0472533	-0.44236	0.347853	0.815215	0.978875	-0.144464	-0.258371	-0.0305574	0.0148173	0.386864	-0.0061161	-0.0550884	0.0428562	0.807198	0.990416	-0.0108721	-0.0524357	0.0306915	0.609766	0.80314	-0.0265853	-0.0841253	0.0309548	0.369117	0.820413	-0.00310066	-0.0346039	0.0284025	0.847919	0.983511	-0.059233	-0.735902	0.617436	0.864407	0.360433	-0.0173855	-0.21465
Cit Synthesis	Calculated	LC	0.012037	-0.0174373	0.0415112	0.425618	0.979795	-0.00445115	-0.0222896	0.0133873	0.626581	0.488101	-0.122057	-0.553212	0.309099	0.580405	0.967376	-0.071883	-0.199778	0.0560121	0.273643	0.774592	0.0125113	-0.0409602	0.0659828	0.647658	0.932481	0.00860347	-0.0388592	0.0560662	0.723434	0.829258	-0.0312096	-0.0863861	0.0239668	0.272419	0.820413	-0.00871733	-0.0394369	0.0220022	0.580904	0.983511	0.226623	-0.422038	0.875285	0.496375	0.314739	-0.00849102	-0.198382
CPS Deficiency (NBS)	Calculated	LC	-0.00179037	-0.0289659	0.0253852	0.897553	0.995561	-0.00168566	-0.0191985	0.0158272	0.851002	0.500453	-0.158595	-0.554029	0.236839	0.433936	0.967376	0.00163553	-0.116676	0.119947	0.978446	0.986222	-0.0107499	-0.0598847	0.0383848	0.669109	0.932481	0.0289634	-0.0142348	0.0721615	0.193039	0.656753	-0.0144987	-0.0596412	0.0306438	0.531632	0.937478	0.00425771	-0.0213957	0.0299111	0.746498	0.983511	0.332558	-0.189086	0.854203	0.216768	0.242892	-0.00444607	-0.158657
Cystine Synthesis	Calculated	LC	-0.0179183	-0.0485684	0.0127317	0.254978	0.979795	0.00293516	-0.0168175	0.0226878	0.77187	0.492425	-0.373795	-0.817818	0.0702273	0.102514	0.899879	0.0767636	-0.0566938	0.210221	0.262657	0.774592	-0.0179764	-0.0737317	0.0377789	0.529076	0.932481	0.0281051	-0.0231153	0.0793254	0.285815	0.758887	-0.00294398	-0.064221	0.058333	0.925321	0.990659	0.01158	-0.0241405	0.0473005	0.528465	0.983511	0.288892	-0.422575	1.00036	0.429544	0.302629	-0.114833	-0.321214
DOPA Synthesis	Calculated	LC	0.0217495	-0.0250362	0.0685352	0.364712	0.979795	-0.0047696	-0.0363934	0.0268542	0.76855	0.492425	-0.137245	-0.822965	0.548476	0.6958	0.967376	0.110955	-0.092354	0.314264	0.287706	0.774592	-0.0508826	-0.135285	0.0335201	0.240558	0.932481	0.0225953	-0.0579286	0.103119	0.584064	0.801503	-0.0185498	-0.0818219	0.0447222	0.567895	0.937478	0.00885935	-0.0287815	0.0465002	0.64685	0.983511	-0.456372	-1.18749	0.274751	0.226386	0.242892	0.145091	-0.0674985
HArg Synthesis	Calculated	LC	0.0192013	-0.00551167	0.0439142	0.131385	0.837401	0.0162722	-5.45574e-05	0.0325989	0.0554381	0.400131	0.171538	-0.192251	0.535328	0.357917	0.967376	0.034925	-0.0738194	0.143669	0.53067	0.881959	0.0364588	-0.00820644	0.0811241	0.113215	0.932481	-0.0288833	-0.0685651	0.0107984	0.158076	0.656753	-0.00578408	-0.0526234	0.0410553	0.809656	0.956866	0.00334586	-0.0244979	0.0311896	0.814898	0.983511	-0.0380771	-0.58519	0.509036	0.891998	0.36818	0.0508036	-0.108154
HCys Synthesis	Calculated	LC	0.0153698	-0.0115813	0.042321	0.266721	0.979795	-0.00368782	-0.0211241	0.0137484	0.679958	0.488101	0.04599	-0.350184	0.442164	0.820545	0.978875	0.00889221	-0.109247	0.127032	0.883056	0.986222	0.0173393	-0.0316473	0.0663258	0.489668	0.932481	-0.017266	-0.0623353	0.0278033	0.455218	0.758887	0.0114777	-0.0368535	0.0598089	0.643445	0.950141	-0.00487333	-0.0350022	0.0252555	0.752725	0.983511	0.0523985	-0.512876	0.617673	0.856502	0.360433	0.0309735	-0.133663
IDO Activity	Calculated	LC	-0.014207	-0.0417602	0.0133462	0.314981	0.979795	0.00272244	-0.0145266	0.0199714	0.758131	0.492425	-0.44141	-0.835384	-0.0474357	0.0307256	0.584673	-0.148185	-0.264783	-0.0315868	0.0146179	0.386864	-0.0115595	-0.0616547	0.0385357	0.652192	0.932481	-0.0137488	-0.0568666	0.0293691	0.533998	0.785379	-0.0436671	-0.0857658	-0.00156847	0.0468918	0.752906	0.000809918	-0.0234138	0.0250336	0.948048	0.986846	-0.207053	-0.713802	0.299697	0.426681	0.302629	-0.026746	-0.175166
Met Oxidation	Calculated	LC	0.0197767	-0.00755502	0.0471084	0.159666	0.882367	0.00609522	-0.0124648	0.0246552	0.522246	0.488101	-0.168108	-0.570174	0.233958	0.414725	0.967376	-0.0948272	-0.213518	0.0238632	0.12096	0.577309	0.0177347	-0.0321539	0.0676234	0.487802	0.932481	-0.0310084	-0.0765092	0.0144924	0.185913	0.656753	-0.011624	-0.0546807	0.0314327	0.598845	0.948236	0.000229193	-0.0268627	0.0273211	0.986846	0.986846	-0.089663	-0.593131	0.413805	0.728383	0.338228	0.0324306	-0.114254
Muscle Protein Degradation	Calculated	LC	-0.0252711	-0.0499321	-0.000610146	0.0476607	0.625547	-0.00249099	-0.0195955	0.0146136	0.776294	0.492425	-0.216689	-0.582124	0.148746	0.248302	0.91673	-0.095561	-0.203518	0.0123957	0.0862562	0.499864	-0.025305	-0.0706399	0.0200299	0.276936	0.932481	0.0203725	-0.0211283	0.0618733	0.339247	0.758887	-0.0277754	-0.0705968	0.0150459	0.208972	0.820413	-0.0109273	-0.0359019	0.0140473	0.395784	0.983511	-0.129483	-0.63562	0.376654	0.618085	0.315711	-0.0802238	-0.226584
NO-Synthase Activity	Calculated	LC	0.00505866	-0.0204829	0.0306002	0.698819	0.995561	0.00477807	-0.011984	0.0215401	0.578451	0.488101	-0.0410676	-0.414214	0.332078	0.829713	0.978875	-0.019261	-0.130471	0.0919492	0.735076	0.908607	-0.0110491	-0.0572553	0.0351571	0.640459	0.932481	0.0222163	-0.016065	0.0604977	0.259173	0.742711	-0.0129409	-0.0603321	0.0344502	0.594669	0.948236	0.0036875	-0.0215901	0.0289651	0.776281	0.983511	0.329435	-0.218488	0.877358	0.243705	0.242892	0.00436856	-0.157364
Orn Synthesis	Calculated	LC	-0.0103183	-0.035071	0.0144344	0.416124	0.979795	0.0134085	-0.00109976	0.0279168	0.075086	0.400131	0.0892001	-0.273096	0.451496	0.630608	0.967376	0.0608518	-0.0465599	0.168264	0.269862	0.774592	-0.0235014	-0.0681987	0.0211959	0.305586	0.932481	0.0125558	-0.0266127	0.0517242	0.531835	0.785379	0.0284109	-0.0269671	0.0837889	0.319045	0.820413	0.0178581	-0.00934416	0.0450604	0.204926	0.983511	0.0744727	-0.577763	0.726708	0.82375	0.354326	-0.00593721	-0.196159
OTC Deficiency (NBS)	Calculated	LC	-0.012037	-0.0415112	0.0174373	0.425618	0.979795	0.00445115	-0.0133873	0.0222896	0.626581	0.488101	0.122057	-0.309099	0.553212	0.580405	0.967376	0.071883	-0.0560121	0.199778	0.273643	0.774592	-0.0125113	-0.0659828	0.0409602	0.647658	0.932481	-0.00860347	-0.0560662	0.0388592	0.723434	0.829258	0.0312096	-0.0239668	0.0863861	0.272419	0.820413	0.00871733	-0.0220022	0.0394369	0.580904	0.983511	-0.226623	-0.875285	0.422038	0.496375	0.314739	0.00849102	-0.1814
Pro Hydroxylation	Calculated	LC	-0.00562128	-0.0324065	0.021164	0.681833	0.995561	-0.00391324	-0.0214155	0.013589	0.662801	0.488101	-0.284285	-0.671212	0.102643	0.153407	0.899879	-0.123314	-0.237149	-0.00947959	0.0365464	0.458405	0.0196942	-0.0286527	0.0680411	0.42679	0.932481	-0.00492353	-0.0480905	0.0382435	0.82375	0.850356	-0.0460102	-0.0887664	-0.00325406	0.0395001	0.752906	0.00183357	-0.0217312	0.0253984	0.879486	0.983511	-0.363361	-0.873435	0.146714	0.16826	0.229766	0.0670556	-0.083214
Ratio of HArg to ADMA	Calculated	LC	0.0172158	-0.00787695	0.0423086	0.182176	0.902604	0.0100596	-0.00668116	0.0268004	0.243546	0.400131	0.00407746	-0.366039	0.374194	0.982822	0.999394	0.0412055	-0.0688088	0.15122	0.464841	0.881959	0.0126058	-0.0331948	0.0584064	0.590941	0.932481	-0.0353011	-0.0748973	0.00429508	0.0848982	0.457963	-0.00673956	-0.0550962	0.0416171	0.78575	0.950209	0.0108872	-0.0193407	0.0411151	0.483957	0.983511	-0.0359456	-0.60088	0.528989	0.901209	0.368262	0.0324307	-0.132061
Ratio of HArg to SDMA	Calculated	LC	0.0084844	-0.016287	0.0332558	0.503786	0.989996	0.00536871	-0.0123155	0.023053	0.554068	0.488101	0.0597117	-0.302679	0.422102	0.747502	0.978875	0.0928895	-0.013465	0.199244	0.0904517	0.499864	0.017532	-0.0272635	0.0623276	0.445082	0.932481	-0.0141145	-0.0535608	0.0253318	0.485405	0.758887	-0.00755881	-0.0531395	0.0380219	0.746393	0.950209	-0.00334681	-0.0305519	0.0238583	0.810585	0.983511	-0.308345	-0.834805	0.218114	0.255961	0.243278	0.0307458	-0.124345
Ratio of SG to hexose	Calculated	LC	-0.00160349	-0.0246204	0.0214134	0.891704	0.995561	-0.00572607	-0.0215021	0.0100499	0.4796	0.488101	0.0736822	-0.262064	0.409429	0.668153	0.967376	0.0488719	-0.0508145	0.148558	0.339243	0.854389	-0.0206296	-0.0620656	0.0208065	0.33184	0.932481	-0.00663245	-0.0423931	0.0291282	0.717304	0.829258	0.014814	-0.030195	0.059823	0.52155	0.937478	0.00218248	-0.0249399	0.0293048	0.875404	0.983511	0.593274	0.0895859	1.09696	0.0247523	0.0778044	-0.0889133	-0.240894
Ratio of SGA to hexose	Calculated	LC	-0.000830142	-0.0239565	0.0222962	0.944071	0.995561	-0.00763666	-0.0234541	0.00818074	0.347805	0.438121	0.0574388	-0.280019	0.394896	0.73947	0.978875	0.0391426	-0.0612014	0.139487	0.446585	0.881959	-0.0169093	-0.0586144	0.0247958	0.428945	0.932481	-0.00402256	-0.040657	0.0326118	0.830221	0.850356	0.0149471	-0.0301037	0.059998	0.518216	0.937478	0.0015845	-0.0256351	0.0288041	0.909683	0.986846	0.601901	0.0983811	1.10542	0.0227786	0.0778044	-0.0908051	-0.242862
Sarcosine Synthesis from Gly	Calculated	LC	-0.00482899	-0.0324594	0.0228014	0.732758	0.995561	-0.00925567	-0.0272822	0.00877087	0.318295	0.438121	-0.250734	-0.651014	0.149545	0.222827	0.899879	-0.008772	-0.129119	0.111575	0.886727	0.986222	-0.0131737	-0.0631359	0.0367885	0.606599	0.932481	0.00706379	-0.0404385	0.0545661	0.771553	0.846958	0.0255521	-0.0198108	0.0709151	0.274395	0.820413	-0.00814207	-0.0352841	0.019	0.559572	0.983511	-0.142055	-0.67625	0.39214	0.604319	0.315711	-0.0654521	-0.220605
Sarcosine Synthesis from Choline	Calculated	LC	-0.00172205	-0.0281886	0.0247445	0.898816	0.995561	-0.0014192	-0.0186659	0.0158275	0.872414	0.507756	-0.0130996	-0.399556	0.373357	0.947181	0.999394	-0.0462813	-0.1611	0.0685372	0.431636	0.881959	-0.00627418	-0.0541589	0.0416105	0.797927	0.990416	-0.0200107	-0.0657429	0.0257215	0.393996	0.758887	0.0054787	-0.0382562	0.0492136	0.806963	0.956866	-0.0179981	-0.0446189	0.00862265	0.191972	0.983511	-0.142714	-0.652266	0.366838	0.585267	0.314926	-0.0815216	-0.228908
Sum of Aminobutyric Acids	Calculated	LC	-0.0165527	-0.0386743	0.00556884	0.146059	0.852008	-0.00264208	-0.018586	0.0133019	0.746473	0.492425	-0.0115599	-0.338466	0.315346	0.944902	0.999394	0.0336597	-0.0635559	0.130875	0.499164	0.881959	-0.00147459	-0.0419946	0.0390455	0.9433	0.991852	0.0227231	-0.0126173	0.0580635	0.211718	0.660965	-0.00660253	-0.0650166	0.0518115	0.825497	0.964625	-0.00992808	-0.043581	0.0237248	0.566065	0.983511	-0.364311	-1.03985	0.311232	0.29514	0.254777	-0.00525133	-0.204173
Sum of Asym. and Sym. Arg Methylation	Calculated	LC	-0.000151691	-0.0230713	0.0227679	0.98968	0.995561	0.00485643	-0.0117061	0.021419	0.567646	0.488101	0.0179957	-0.316626	0.352617	0.916294	0.999394	-0.0882284	-0.186285	0.00982776	0.0812829	0.499864	0.0108616	-0.0305554	0.0522786	0.60854	0.932481	0.00398397	-0.0334996	0.0414675	0.835578	0.850356	0.00579523	-0.0349813	0.0465717	0.781632	0.950209	0.0057206	-0.0197083	0.0311495	0.661428	0.983511	0.283376	-0.18716	0.753911	0.242933	0.242892	0.00252683	-0.13637
Sum of Betaine and Related Metabolites	Calculated	LC	-0.0102479	-0.0412318	0.020736	0.518507	0.989996	-0.00756607	-0.0275358	0.0124037	0.46063	0.488101	-0.61609	-1.0509	-0.181276	0.00670184	0.351847	0.0331376	-0.101886	0.168161	0.6317	0.881959	-0.029831	-0.0856918	0.0260298	0.29812	0.932481	0.0511671	0.00255037	0.0997839	0.0427925	0.358452	-0.0109132	-0.0682495	0.046423	0.710542	0.950141	0.0244195	-0.00803529	0.0568743	0.147411	0.983511	-1.00097	-1.61689	-0.385053	0.00238309	0.0319304	0.0775574	-0.116781
Sum of Betaine-Related Metabolites	Calculated	LC	-0.00363298	-0.0363944	0.0291284	0.828443	0.995561	-0.00464602	-0.022364	0.013072	0.609181	0.488101	-0.658604	-1.11686	-0.20035	0.00598632	0.351847	-0.145372	-0.284757	-0.0059876	0.0439269	0.461232	-0.0533006	-0.111552	0.00495088	0.0763469	0.932481	0.0378246	-0.0129999	0.088649	0.149073	0.656753	-0.023138	-0.0746383	0.0283624	0.382384	0.828498	0.0201826	-0.00823205	0.0485972	0.170877	0.983511	-0.436178	-1.03067	0.158312	0.156092	0.229766	-0.0229312	-0.199363
Sum of Dimethylated Arg	Calculated	LC	-0.00525189	-0.0299733	0.0194696	0.678146	0.995561	0.00470047	-0.0132378	0.0226388	0.609432	0.488101	0.0504622	-0.31069	0.411615	0.784836	0.978875	-0.112239	-0.217379	-0.00709903	0.0392918	0.458405	-0.00366739	-0.048445	0.0411102	0.872835	0.990416	-0.00777927	-0.0488697	0.0333111	0.711696	0.829258	0.0123508	-0.0291544	0.0538561	0.562122	0.937478	0.00476074	-0.0213251	0.0308466	0.722279	0.983511	0.245234	-0.236554	0.727022	0.322824	0.258659	-0.0765208	-0.216788
Symmetrical Arg Methylation	Calculated	LC	0.00140236	-0.0216288	0.0244335	0.905277	0.995561	0.00427439	-0.0122637	0.0208125	0.614316	0.488101	-0.00293409	-0.339233	0.333365	0.986396	0.999394	-0.0905143	-0.188982	0.00795383	0.0750257	0.499864	0.00727002	-0.0343868	0.0489268	0.733124	0.974405	0.000147421	-0.0377381	0.0380329	0.993936	0.86806	0.00610252	-0.0352239	0.047429	0.773348	0.950209	0.00643758	-0.0191984	0.0320736	0.625042	0.983511	0.275754	-0.201626	0.753135	0.262482	0.243278	0.000498069	-0.140282
Taurine Synthesis	Calculated	LC	-0.0127572	-0.042981	0.0174666	0.410315	0.979795	0.00344076	-0.0158228	0.0227043	0.727505	0.492425	-0.35254	-0.789376	0.084295	0.117293	0.899879	0.00253593	-0.129544	0.134616	0.970067	0.986222	-0.00535843	-0.0602573	0.0495404	0.848729	0.990416	0.0130543	-0.034772	0.0608806	0.594337	0.801503	-0.0317153	-0.0834893	0.0200587	0.235045	0.820413	0.02375	-0.00810057	0.0556006	0.150988	0.983511	-0.325844	-0.932164	0.280476	0.296805	0.254777	0.181827	0.00988549
Tyr Nitration	Calculated	LC	NA	NA	NA	NA	NA	NA	NA	NA	NA	NA	NA	NA	NA	NA	NA	NA	NA	NA	NA	NA	NA	NA	NA	NA	NA	NA	NA	NA	NA	NA	NA	NA	NA	NA	NA	NA	NA	NA	NA	NA	NA	NA	NA	NA	NA	NA	NA
7a-Dehydroxylation of CA	Calculated	LC	0.016437	-0.0138446	0.0467185	0.290294	0.979795	0.0117748	-0.00912582	0.0326755	0.27392	0.406953	-0.0413441	-0.486227	0.403539	0.855888	0.987563	-0.0562685	-0.188414	0.0758766	0.40622	0.881959	-0.0205611	-0.0755474	0.0344252	0.465573	0.932481	-0.0246386	-0.0756687	0.0263915	0.347195	0.758887	NA	NA	NA	NA	NA	NA	NA	NA	NA	NA	NA	NA	NA	NA	NA	NA	NA
GDCA Synthesis from CA	Calculated	LC	0.0101673	-0.0169155	0.0372502	0.463807	0.979795	0.00802893	-0.0103688	0.0264267	0.395762	0.455976	-0.0326816	-0.429266	0.363903	0.872057	0.995283	0.00561028	-0.112643	0.123864	0.926126	0.986222	0.00980523	-0.0393162	0.0589267	0.696571	0.94987	-0.0199091	-0.0659252	0.026107	0.399295	0.758887	NA	NA	NA	NA	NA	NA	NA	NA	NA	NA	NA	NA	NA	NA	NA	NA	NA
GLCA Synthesis from CDCA	Calculated	LC	NA	NA	NA	NA	NA	NA	NA	NA	NA	NA	NA	NA	NA	NA	NA	NA	NA	NA	NA	NA	NA	NA	NA	NA	NA	NA	NA	NA	NA	NA	NA	NA	NA	NA	NA	NA	NA	NA	NA	NA	NA	NA	NA	NA	NA	NA	NA
Gly Conjugation of CA	Calculated	LC	-0.0415911	-0.0694072	-0.013775	0.00430966	0.103333	-0.0250981	-0.0447358	-0.00546035	0.0149807	0.281914	-0.31737	-0.737664	0.102923	0.142445	0.899879	0.0384417	-0.0881644	0.165048	0.553298	0.881959	0.0541287	0.00261553	0.105642	0.0424033	0.932481	0.00414835	-0.0455375	0.0538342	0.870479	0.850356	NA	NA	NA	NA	NA	NA	NA	NA	NA	NA	NA	NA	NA	NA	NA	NA	NA
Gly Conjugation of CDCA	Calculated	LC	-0.0540656	-0.0834416	-0.0246896	0.000513034	0.0179562	-0.0178122	-0.0370643	0.00143992	0.0747766	0.400131	-0.424686	-0.875567	0.0261952	0.0682406	0.899879	0.00250874	-0.134499	0.139516	0.971452	0.986222	0.00288836	-0.0540673	0.059844	0.921051	0.991852	0.0263257	-0.0281578	0.0808091	0.346837	0.758887	-0.0472977	-0.0985857	0.00399029	0.0761582	0.752906	-0.0170876	-0.049676	0.0155009	0.309709	0.983511	-0.897357	-1.4663	-0.328417	0.00312559	0.0319304	-0.104158	-0.281729
Gly Conjugation of DCA	Calculated	LC	-0.00231639	-0.0300663	0.0254335	0.870417	0.995561	-0.000978849	-0.0211411	0.0191834	0.92451	0.511202	0.00637215	-0.398856	0.4116	0.975483	0.999394	0.0657577	-0.0542781	0.185794	0.285891	0.774592	0.0331216	-0.0166279	0.0828711	0.195335	0.932481	-0.00292906	-0.0474786	0.0416204	0.897829	0.850356	-0.0476189	-0.104686	0.0094478	0.10766	0.752906	-0.0214371	-0.0566768	0.0138025	0.239536	0.983511	-0.511472	-1.18029	0.157349	0.139629	0.229766	-0.0288528	-0.227626
Gly Conjugation of Primary BAs	Calculated	LC	-0.0541238	-0.0811982	-0.0270495	0.000175999	0.0179562	-0.0251521	-0.0428267	-0.00747748	0.00707151	0.199612	-0.297085	-0.720965	0.126795	0.17303	0.899879	0.0337716	-0.0937611	0.161304	0.605054	0.881959	0.0362316	-0.0163264	0.0887897	0.180118	0.932481	0.0332806	-0.0147815	0.0813427	0.179023	0.656753	-0.0457956	-0.0958958	0.0043047	0.0787056	0.752906	-0.023611	-0.0553395	0.00811755	0.1518	0.983511	-0.679888	-1.25426	-0.10552	0.0240767	0.0778044	-0.105718	-0.278923
Primary BA Conjugation	Calculated	LC	NA	NA	NA	NA	NA	NA	NA	NA	NA	NA	NA	NA	NA	NA	NA	NA	NA	NA	NA	NA	NA	NA	NA	NA	NA	NA	NA	NA	NA	NA	-0.0523012	-0.102523	-0.00207946	0.0460492	0.752906	-0.0240125	-0.0556549	0.0076298	0.14405	0.983511	-0.725062	-1.3023	-0.147823	0.0169841	0.0778044	-0.151771	-0.324483
Ratio of 12a-OH BAs to Non-12a-OH BAs	Calculated	LC	-0.0231837	-0.0597797	0.0134123	0.217667	0.952292	-0.00818808	-0.0303518	0.0139757	0.47183	0.488101	-0.383699	-0.916692	0.149294	0.161779	0.899879	-0.0277636	-0.188358	0.132831	0.735539	0.908607	-0.0433726	-0.109563	0.0228178	0.202405	0.932481	-0.00133064	-0.0653071	0.0626458	0.967598	0.853183	0.00170708	-0.0533137	0.0567278	0.951731	0.990873	-0.00269515	-0.0353215	0.0299312	0.872121	0.983511	-0.0225551	-0.664993	0.619883	0.945389	0.373519	-0.0701552	-0.256529
Ratio of CDCA to CA	Calculated	LC	0.0332248	-0.000907828	0.0673575	0.0596736	0.696192	0.0139324	-0.00786496	0.0357297	0.215152	0.400131	0.199354	-0.307501	0.706209	0.44284	0.967376	-0.0619386	-0.213014	0.0891366	0.423818	0.881959	0.0262649	-0.0365325	0.0890623	0.414572	0.932481	-0.0264815	-0.0852274	0.0322644	0.379941	0.758887	NA	NA	NA	NA	NA	NA	NA	NA	NA	NA	NA	NA	NA	NA	NA	NA	NA
Ratio of Primary BAs to BAs	Calculated	LC	-0.00694222	-0.0379511	0.0240666	0.661886	0.995561	-0.0101157	-0.0299113	0.00967982	0.320578	0.438121	0.140322	-0.311975	0.59262	0.54471	0.967376	0.0384259	-0.0964711	0.173323	0.578055	0.881959	0.0463297	-0.00901025	0.10167	0.104398	0.932481	0.0183959	-0.0343571	0.0711489	0.496532	0.758887	-0.0312636	-0.0840996	0.0215724	0.251169	0.820413	-0.0149494	-0.045672	0.0157733	0.345446	0.983511	-0.1296	-0.753091	0.493892	0.685296	0.329451	0.0597545	-0.121596
Ratio of Secondary BAs to BAs	Calculated	LC	0.00741513	-0.0233836	0.0382138	0.638178	0.995561	0.0114868	-0.00840594	0.0313795	0.262241	0.400131	-0.101526	-0.551278	0.348226	0.659257	0.967376	-0.0280765	-0.162191	0.106038	0.682573	0.895877	-0.0481477	-0.103043	0.00674712	0.0891185	0.932481	-0.0186637	-0.0703993	0.0330719	0.481843	0.758887	0.0326724	-0.0201274	0.0854722	0.230382	0.820413	0.0160562	-0.0146914	0.0468037	0.311675	0.983511	0.136047	-0.487619	0.759712	0.67065	0.326249	-0.0591781	-0.24062
Secondary BA Conjugation	Calculated	LC	-0.0204363	-0.0507016	0.00982905	0.189117	0.902604	-0.0104507	-0.0325163	0.0116149	0.356983	0.438121	0.00899141	-0.437276	0.455259	0.96859	0.999394	0.103312	-0.0279818	0.234605	0.126602	0.577965	0.0446892	-0.00983273	0.099211	0.111748	0.932481	0.0161018	-0.0350915	0.0672951	0.539559	0.785379	-0.0466263	-0.10308	0.00982736	0.111216	0.752906	-0.0129673	-0.047407	0.0214723	0.46445	0.983511	-0.473877	-1.13685	0.189093	0.166849	0.229766	-0.0128802	-0.20954
Secondary BA Synthesis	Calculated	LC	0.00865346	-0.0215234	0.0388303	0.57552	0.990649	0.0133834	-0.0064924	0.0332592	0.191934	0.400131	-0.0779748	-0.519068	0.363118	0.729813	0.978875	-0.0278808	-0.159354	0.103592	0.678684	0.895877	-0.0468161	-0.100646	0.00701336	0.0917968	0.932481	-0.0188617	-0.0695938	0.0318704	0.468585	0.758887	0.0368805	-0.0162206	0.0899815	0.178982	0.820413	0.0187296	-0.0127029	0.0501621	0.249146	0.983511	0.180723	-0.447852	0.809298	0.575376	0.314926	-0.0660345	-0.248977
Sum of 12a-OH BAs	Calculated	LC	-0.0184694	-0.0533863	0.0164475	0.302703	0.979795	-0.00241308	-0.0269285	0.0221024	0.847672	0.500453	-0.294111	-0.803333	0.215111	0.260703	0.91673	-0.0451453	-0.19778	0.10749	0.563595	0.881959	-0.0351382	-0.0982891	0.0280127	0.278445	0.932481	-0.00209396	-0.0623021	0.0581142	0.945846	0.850356	-0.0343101	-0.0941649	0.0255448	0.266108	0.820413	-0.0129603	-0.0488918	0.0229712	0.483326	0.983511	-0.268572	-0.971862	0.434718	0.457365	0.314739	0.173432	-0.0274732
Sum of BAs	Calculated	LC	-0.00147736	-0.0312784	0.0283237	0.922818	0.995561	0.00493642	-0.0172972	0.02717	0.665006	0.488101	-0.048281	-0.483304	0.386742	0.828302	0.978875	-0.0537016	-0.182953	0.0755495	0.417653	0.881959	-0.0115678	-0.0654495	0.0423138	0.674939	0.932481	-0.00956913	-0.0593364	0.0401982	0.707404	0.829258	-0.0308861	-0.0883279	0.0265557	0.296555	0.820413	-0.0121704	-0.0451131	0.0207723	0.472842	0.983511	-0.2246	-0.899445	0.450246	0.51692	0.314739	0.213066	0.0237704
Sum of Conjugated BAs	Calculated	LC	NA	NA	NA	NA	NA	NA	NA	NA	NA	NA	NA	NA	NA	NA	NA	NA	NA	NA	NA	NA	NA	NA	NA	NA	NA	NA	NA	NA	NA	NA	-0.0572895	-0.121991	0.00741171	0.0882624	0.752906	-0.025716	-0.0645398	0.0131078	0.200971	0.983511	-0.577012	-1.33776	0.183741	0.142835	0.229766	0.204936	-0.0146727
Sum of Conjugated Primary BAs	Calculated	LC	-0.0517907	-0.0797119	-0.0238696	0.000466534	0.0179562	-0.0186916	-0.0378659	0.000482663	0.0608343	0.400131	-0.368696	-0.799069	0.0616775	0.0966842	0.899879	0.0367644	-0.0933643	0.166893	0.581164	0.881959	0.00617482	-0.0480026	0.0603522	0.823754	0.990416	0.0204968	-0.0287602	0.0697538	0.417468	0.758887	-0.0492218	-0.110219	0.0117751	0.119474	0.752906	-0.0245831	-0.0607229	0.0115566	0.189323	0.983511	-0.59024	-1.30158	0.121097	0.109602	0.203576	0.19075	-0.0154767
Sum of Conjugated Secondary BAs	Calculated	LC	-0.0150051	-0.0483389	0.0183287	0.380035	0.979795	0.00695622	-0.0149499	0.0288623	0.53605	0.488101	-0.236077	-0.722427	0.250274	0.34402	0.967376	0.0391707	-0.106349	0.18469	0.599119	0.881959	-0.0301772	-0.0904409	0.0300865	0.329059	0.932481	-0.00246513	-0.0603058	0.0553755	0.933663	0.850356	-0.022066	-0.0834953	0.0393632	0.484379	0.937478	-0.00109016	-0.0375117	0.0353313	0.953485	0.986846	-0.237423	-0.955183	0.480336	0.519472	0.314739	0.178483	-0.026194
Sum of Gly-Conjugated BAs	Calculated	LC	-0.0503423	-0.0845424	-0.0161423	0.00492064	0.103333	-0.0132554	-0.0357179	0.00920714	0.252022	0.400131	-0.352394	-0.869608	0.16482	0.185194	0.899879	0.00890749	-0.146843	0.164658	0.911006	0.986222	-0.00511827	-0.0698646	0.0596281	0.877226	0.990416	0.0212121	-0.0388596	0.0812839	0.491139	0.758887	-0.0412368	-0.108987	0.0265137	0.238012	0.820413	-0.0265318	-0.0668379	0.0137744	0.203735	0.983511	-0.492026	-1.28265	0.298603	0.227772	0.242892	0.224049	-0.00190494
Sum of Non-12a-OH BAs	Calculated	LC	0.00240432	-0.0267917	0.0316003	0.872145	0.995561	0.00628038	-0.0142489	0.0268097	0.551033	0.488101	0.125571	-0.299967	0.551109	0.564498	0.967376	0.00112318	-0.125992	0.128238	0.986222	0.986222	0.0152462	-0.0375035	0.0679959	0.572505	0.932481	0.00194853	-0.0468443	0.0507414	0.937833	0.850356	-0.0249926	-0.0779027	0.0279175	0.358591	0.820413	-0.0106833	-0.0401481	0.0187815	0.481057	0.983511	-0.143467	-0.764906	0.477972	0.6527	0.324849	0.250997	0.0820516
Sum of Primary BAs	Calculated	LC	-0.00329909	-0.0348299	0.0282317	0.837989	0.995561	0.00360424	-0.0193983	0.0266068	0.759827	0.492425	0.111969	-0.347919	0.571857	0.634409	0.967376	-0.0138167	-0.151079	0.123446	0.844057	0.984733	0.0149847	-0.0420064	0.0719758	0.607612	0.932481	-0.00271176	-0.0553059	0.0498823	0.919791	0.850356	-0.0263989	-0.0809772	0.0281795	0.347271	0.820413	-0.0105666	-0.0418361	0.0207029	0.511225	0.983511	-0.157068	-0.79819	0.484053	0.63301	0.319343	0.257195	0.082671
Sum of Secondary BAs	Calculated	LC	-0.000669408	-0.0323183	0.0309795	0.967027	0.995561	0.0126067	-0.00891617	0.0341296	0.255517	0.400131	-0.0571344	-0.519082	0.404813	0.809025	0.978875	-0.0331102	-0.170712	0.104492	0.638371	0.881959	-0.0290764	-0.0860311	0.0278782	0.319764	0.932481	-0.00693895	-0.061568	0.0476901	0.804116	0.850356	-1.49057e-05	-0.0553667	0.0553369	0.999581	0.999902	0.00840019	-0.02429	0.0410904	0.617027	0.983511	-0.0882279	-0.734116	0.557661	0.789909	0.354326	0.120208	-0.0655086
Sum of Taurine-Conjugated BAs	Calculated	LC	NA	NA	NA	NA	NA	NA	NA	NA	NA	NA	NA	NA	NA	NA	NA	NA	NA	NA	NA	NA	NA	NA	NA	NA	NA	NA	NA	NA	NA	NA	-0.0670121	-0.126004	-0.00802002	0.030101	0.752906	-0.0218068	-0.0589231	0.0153096	0.255735	0.983511	-0.642122	-1.341	0.0567553	0.0772187	0.150257	0.0714212	-0.137387
Sum of Unconjugated BAs	Calculated	LC	0.0143915	-0.0135449	0.0423279	0.315415	0.979795	0.0135208	-0.0066479	0.0336895	0.193871	0.400131	0.112445	-0.297129	0.52202	0.591872	0.967376	-0.078708	-0.199913	0.0424969	0.206456	0.747511	-0.0131333	-0.0639096	0.037643	0.613461	0.932481	-0.0105167	-0.0570452	0.0360119	0.659111	0.829258	0.0125	-0.0388248	0.0638249	0.635008	0.950141	0.00651456	-0.0223975	0.0354267	0.660924	0.983511	0.185875	-0.412642	0.784392	0.545239	0.314739	0.163412	-0.00624574
Sum of Unconjugated Primary BAs	Calculated	LC	0.0118304	-0.0187028	0.0423635	0.449638	0.979795	0.0115418	-0.00956296	0.0326465	0.288072	0.417004	0.133591	-0.312801	0.579983	0.559005	0.967376	-0.0259991	-0.15924	0.107242	0.703055	0.900253	-0.00309396	-0.0585288	0.0523409	0.913142	0.991852	-0.00225347	-0.0529517	0.0484447	0.930823	0.850356	NA	NA	NA	NA	NA	NA	NA	NA	NA	NA	NA	NA	NA	NA	NA	NA	NA
Taurine Conjugation of CA	Calculated	LC	NA	NA	NA	NA	NA	NA	NA	NA	NA	NA	NA	NA	NA	NA	NA	NA	NA	NA	NA	NA	NA	NA	NA	NA	NA	NA	NA	NA	NA	NA	NA	NA	NA	NA	NA	NA	NA	NA	NA	NA	NA	NA	NA	NA	NA	NA	NA
Taurine Conjugation of CDCA	Calculated	LC	NA	NA	NA	NA	NA	NA	NA	NA	NA	NA	NA	NA	NA	NA	NA	NA	NA	NA	NA	NA	NA	NA	NA	NA	NA	NA	NA	NA	NA	NA	-0.0502242	-0.101793	0.0013449	0.0615049	0.752906	-0.0206254	-0.0521811	0.0109302	0.206879	0.983511	-0.673551	-1.26929	-0.0778102	0.0308511	0.0840448	-0.204316	-0.377346
Taurine Conjugation of DCA	Calculated	LC	NA	NA	NA	NA	NA	NA	NA	NA	NA	NA	NA	NA	NA	NA	NA	NA	NA	NA	NA	NA	NA	NA	NA	NA	NA	NA	NA	NA	NA	NA	-0.0470888	-0.106022	0.0118441	0.123071	0.752906	-0.00607353	-0.0408176	0.0286706	0.733518	0.983511	-0.372317	-1.0687	0.324065	0.299275	0.254777	-0.0268238	-0.23173
Taurine Conjugation of Primary BAs	Calculated	LC	NA	NA	NA	NA	NA	NA	NA	NA	NA	NA	NA	NA	NA	NA	NA	NA	NA	NA	NA	NA	NA	NA	NA	NA	NA	NA	NA	NA	NA	NA	NA	NA	NA	NA	NA	NA	NA	NA	NA	NA	NA	NA	NA	NA	NA	NA	NA
TDCA Synthesis from CA	Calculated	LC	NA	NA	NA	NA	NA	NA	NA	NA	NA	NA	NA	NA	NA	NA	NA	NA	NA	NA	NA	NA	NA	NA	NA	NA	NA	NA	NA	NA	NA	NA	NA	NA	NA	NA	NA	NA	NA	NA	NA	NA	NA	NA	NA	NA	NA	NA	NA
TLCA Synthesis from CDCA	Calculated	LC	NA	NA	NA	NA	NA	NA	NA	NA	NA	NA	NA	NA	NA	NA	NA	NA	NA	NA	NA	NA	NA	NA	NA	NA	NA	NA	NA	NA	NA	NA	NA	NA	NA	NA	NA	NA	NA	NA	NA	NA	NA	NA	NA	NA	NA	NA	NA
b-Ala Synthesis	Calculated	LC	0.0158393	-0.0114571	0.0431357	0.258496	0.979795	0.0142795	-0.00276082	0.0313199	0.105735	0.400131	0.175243	-0.224549	0.575035	0.392608	0.967376	0.147514	0.0318535	0.263175	0.0142828	0.386864	0.0142135	-0.0354596	0.0638866	0.576341	0.932481	0.00217864	-0.0430159	0.0473732	0.924993	0.850356	0.0296346	-0.0327985	0.0920677	0.356271	0.820413	0.00131073	-0.0330283	0.0356498	0.940703	0.986846	0.307742	-0.422449	1.03793	0.412354	0.302629	0.0978405	-0.114777
GABA Synthesis	Calculated	LC	-0.0180266	-0.0402375	0.00418421	0.115256	0.837401	-0.00379542	-0.0191533	0.0115624	0.629886	0.488101	-0.141678	-0.469268	0.185911	0.398926	0.967376	0.0324508	-0.0653833	0.130285	0.517319	0.881959	0.00140501	-0.0393642	0.0421742	0.946301	0.991852	0.0449988	0.00968075	0.0803168	0.0148386	0.227077	-0.022519	-0.0710884	0.0260504	0.367459	0.820413	0.000281894	-0.0288567	0.0294205	0.984958	0.986846	-0.178237	-0.747649	0.391176	0.542071	0.314739	0.0451578	-0.120978
Histamine Synthesis	Calculated	LC	-0.0212552	-0.0485349	0.00602451	0.130317	0.837401	-0.0138215	-0.0307817	0.00313863	0.115463	0.400131	-0.1684	-0.570409	0.23361	0.413854	0.967376	0.021353	-0.0988817	0.141588	0.728612	0.908607	0.0192166	-0.0306418	0.069075	0.452016	0.932481	0.0459362	0.00363686	0.0882355	0.0367686	0.358452	0.0096247	-0.041715	0.0609644	0.714704	0.950141	-0.00104283	-0.0301743	0.0280887	0.944383	0.986846	-0.338903	-0.93238	0.254575	0.267907	0.243278	-0.0582233	-0.232517
PEA Synthesis	Calculated	LC	NA	NA	NA	NA	NA	NA	NA	NA	NA	NA	NA	NA	NA	NA	NA	NA	NA	NA	NA	NA	NA	NA	NA	NA	NA	NA	NA	NA	NA	NA	NA	NA	NA	NA	NA	NA	NA	NA	NA	NA	NA	NA	NA	NA	NA	NA	NA
Polyamine Synthesis	Calculated	LC	0.016644	-0.0137236	0.0470115	0.285659	0.979795	-0.0178999	-0.0360296	0.000229802	0.0576931	0.400131	-0.0633359	-0.509426	0.382754	0.781453	0.978875	-0.115126	-0.245994	0.0157417	0.0881818	0.499864	0.048782	-0.00558829	0.103152	0.0821365	0.932481	-0.0215256	-0.0716432	0.028592	0.402722	0.758887	-0.0316683	-0.0912639	0.0279273	0.302201	0.820413	-0.0200514	-0.0521522	0.0120495	0.227366	0.983511	-0.140098	-0.841812	0.561615	0.69708	0.331219	0.0554358	-0.14889
Putrescine Synthesis	Calculated	LC	0.0185596	-0.0107202	0.0478393	0.217403	0.952292	-0.00457954	-0.0250875	0.0159285	0.663197	0.488101	-0.178353	-0.607978	0.251273	0.418042	0.967376	-0.0513521	-0.179478	0.0767733	0.434244	0.881959	0.0417728	-0.0109621	0.0945077	0.124121	0.932481	0.0138339	-0.0361411	0.063809	0.589138	0.801503	-0.0098002	-0.0651416	0.0455412	0.729854	0.950141	0.000303128	-0.0316076	0.0322139	0.98523	0.986846	-0.441557	-1.07784	0.194726	0.179334	0.236392	0.0669461	-0.120807
Serotonin Synthesis	Calculated	LC	-0.00657415	-0.0357522	0.0226039	0.65986	0.995561	-0.00346772	-0.0195885	0.012653	0.674819	0.488101	-0.21303	-0.637194	0.211134	0.327636	0.967376	0.0726261	-0.0536242	0.198876	0.262605	0.774592	0.0185286	-0.0341935	0.0712506	0.492756	0.932481	0.0449565	0.00219747	0.0877156	0.0429974	0.358452	-0.0362541	-0.0808673	0.00835909	0.116952	0.752906	-0.0156616	-0.0408286	0.00950543	0.229077	0.983511	-0.6085	-1.11645	-0.10055	0.0225016	0.0778044	-0.0095881	-0.164891
Spermidine Synthesis	Calculated	LC	-0.0022766	-0.0265752	0.022022	0.854723	0.995561	-0.0142179	-0.0302454	0.00180952	0.0872199	0.400131	0.0718394	-0.282689	0.426367	0.692215	0.967376	-0.0513314	-0.156584	0.0539209	0.341755	0.854389	-0.000231018	-0.0442143	0.0437522	0.99181	0.992551	-0.0404524	-0.0811791	0.000274378	0.0555203	0.380635	-0.0225749	-0.0952463	0.0500966	0.545131	0.937478	-0.0284096	-0.0658212	0.00900195	0.143789	0.983511	0.41605	-0.428215	1.26031	0.338342	0.265879	-0.0229173	-0.271045
Spermine Synthesis	Calculated	LC	-0.0110545	-0.0373202	0.0152112	0.411662	0.979795	0.0155718	-0.00158538	0.0327289	0.080329	0.400131	-0.00185847	-0.386837	0.38312	0.992472	0.999394	0.0787935	-0.0348012	0.192388	0.177461	0.699669	-0.0185643	-0.0661247	0.028996	0.446296	0.932481	0.0420327	-0.00145753	0.085523	0.0622615	0.380635	0.00537079	-0.0532012	0.0639428	0.858033	0.96995	0.0082088	-0.0257636	0.0421812	0.638134	0.983511	-0.351426	-1.0292	0.326351	0.313966	0.258659	0.0576489	-0.141203
Sum of Neurotransmitters	Calculated	LC	-0.0352284	-0.0640684	-0.00638848	0.0187831	0.328704	-0.00713441	-0.0255206	0.0112518	0.449919	0.488101	-0.274041	-0.704835	0.156752	0.215781	0.899879	-0.00388758	-0.133456	0.12568	0.953239	0.986222	-0.0117796	-0.06559	0.0420307	0.668931	0.932481	0.0462234	-0.000974662	0.0934214	0.0589413	0.380635	-0.0437709	-0.0920719	0.00453022	0.081242	0.752906	-0.0102199	-0.0421401	0.0217004	0.533562	0.983511	-0.815526	-1.35392	-0.277132	0.00442145	0.0361349	-0.00669481	-0.175749
Sum of Polyamines	Calculated	LC	-0.000131524	-0.0264265	0.0261635	0.9922	0.995561	-0.00985569	-0.0265356	0.00682418	0.251416	0.400131	0.139866	-0.242947	0.522678	0.475826	0.967376	-0.104402	-0.216772	0.00796827	0.0720082	0.499864	0.0110722	-0.0364594	0.0586037	0.649112	0.932481	-0.030683	-0.0750291	0.0136632	0.179367	0.656753	0.0160253	-0.0360666	0.0681172	0.549019	0.937478	-0.0102648	-0.0421404	0.0216108	0.531201	0.983511	-0.390884	-0.99233	0.210561	0.208092	0.242892	-0.14303	-0.316871
HipAcid Synthesis	Calculated	LC	NA	NA	NA	NA	NA	NA	NA	NA	NA	NA	NA	NA	NA	NA	NA	NA	NA	NA	NA	NA	NA	NA	NA	NA	NA	NA	NA	NA	NA	NA	NA	NA	NA	NA	NA	NA	NA	NA	NA	NA	NA	NA	NA	NA	NA	NA	NA
LDH Activity	Calculated	LC	0.000700378	-0.021745	0.0231458	0.951372	0.995561	-0.00725798	-0.0228403	0.00832431	0.364939	0.438355	0.0692786	-0.258127	0.396685	0.679352	0.967376	0.0282611	-0.0692719	0.125794	0.571537	0.881959	-0.0145121	-0.0550205	0.0259964	0.484437	0.932481	-0.00546517	-0.0418918	0.0309614	0.769571	0.846958	0.0133862	-0.0306248	0.0573972	0.553532	0.937478	0.00347224	-0.0232046	0.0301491	0.799828	0.983511	0.560227	0.0663964	1.05406	0.0303099	0.0840448	-0.0750593	-0.224039
Sum of Carboxylic Acids	Calculated	LC	0.00141039	-0.027861	0.0306818	0.924976	0.995561	0.00129601	-0.0166994	0.0192914	0.888221	0.511202	0.277203	-0.14626	0.700666	0.202857	0.899879	-0.0855242	-0.211696	0.0406477	0.187435	0.702881	0.00858345	-0.0443633	0.0615302	0.751436	0.986259	-0.0257653	-0.0720974	0.0205667	0.279425	0.758887	-0.00967977	-0.0615208	0.0421613	0.715795	0.950141	-0.00683464	-0.0359085	0.0222393	0.647251	0.983511	-1.06492	-1.60166	-0.528174	0.000273911	0.0111929	-0.0226483	-0.199226
p-Cresol-SO4 Synthesis	Calculated	LC	0.00403104	-0.0277958	0.0358578	0.804527	0.995561	0.0188354	-0.00232475	0.0399956	0.0861692	0.400131	-0.0617201	-0.526398	0.402958	0.795218	0.978875	-0.121448	-0.257702	0.0148071	0.0841313	0.499864	-0.0228662	-0.080287	0.0345547	0.437192	0.932481	0.00200816	-0.0493466	0.0533629	0.939124	0.850356	0.00987029	-0.0460878	0.0658284	0.730878	0.950141	0.0242075	-0.00829629	0.0567114	0.151475	0.983511	0.612804	-0.020928	1.24654	0.0633211	0.129375	0.0131226	-0.177531
Ratio of DHA to AA	Calculated	LC	-0.01498	-0.0369555	0.00699562	0.184982	0.902604	-0.000696123	-0.0161038	0.0147115	0.929733	0.511202	-0.137926	-0.460739	0.184888	0.404626	0.967376	0.0932925	-0.00135085	0.187936	0.0565782	0.499864	-0.0166728	-0.0566935	0.0233478	0.416401	0.932481	0.0186504	-0.0173336	0.0546344	0.313152	0.758887	0.0383301	-0.0125069	0.089167	0.145172	0.794626	0.00692622	-0.0234445	0.0372969	0.657081	0.983511	0.168854	-0.434761	0.772469	0.58572	0.314926	-0.00604524	-0.182486
Ratio of DHA to EPA	Calculated	LC	0.00622825	-0.0205976	0.0330541	0.650193	0.995561	0.0132444	-0.00599288	0.0324816	0.182283	0.400131	-0.100623	-0.492196	0.290951	0.615765	0.967376	-0.108727	-0.223414	0.00596131	0.0665002	0.499864	0.0107305	-0.0378234	0.0592845	0.665961	0.932481	-0.00883736	-0.0529138	0.0352391	0.695516	0.829258	0.00260215	-0.0484978	0.0537021	0.920861	0.990659	0.00419625	-0.0272949	0.0356874	0.795181	0.983511	-0.0973617	-0.693524	0.4988	0.750113	0.344404	-0.0708953	-0.24384
Ratio of EPA to AA	Calculated	LC	-0.00885327	-0.0330888	0.0153822	0.475901	0.979795	-0.00739007	-0.0236661	0.008886	0.377067	0.443488	0.101146	-0.253109	0.455402	0.577171	0.967376	0.117045	0.0141001	0.219989	0.0284013	0.426019	-0.0128786	-0.0567844	0.0310272	0.566824	0.932481	0.0153802	-0.0231948	0.0539552	0.437133	0.758887	0.0115737	-0.0416063	0.0647536	0.671371	0.950141	0.000456047	-0.0321031	0.0330152	0.978223	0.986846	0.207682	-0.411868	0.827232	0.513915	0.314739	0.0761699	-0.10403
Ratio of MUFAs to FAs	Calculated	LC	0.00116396	-0.0275794	0.0299073	0.93692	0.995561	-0.0111196	-0.0298317	0.00759253	0.248751	0.400131	-0.224018	-0.641089	0.193052	0.295341	0.967376	-0.0499983	-0.174692	0.0746952	0.434045	0.881959	-0.00497996	-0.0569902	0.0470303	0.851571	0.990416	-0.00655214	-0.0545968	0.0414925	0.790019	0.850356	0.00233144	-0.0521198	0.0567827	0.933425	0.990659	0.00267499	-0.0296957	0.0350457	0.872076	0.983511	0.452272	-0.172228	1.07677	0.161415	0.229766	0.0414736	-0.143563
Ratio of PUFAs to FAs	Calculated	LC	-0.00176875	-0.0309744	0.0274369	0.905784	0.995561	0.0114838	-0.00737921	0.0303467	0.237479	0.400131	0.256328	-0.166753	0.679409	0.23824	0.91673	0.0502529	-0.0764612	0.176967	0.439071	0.881959	0.00663452	-0.0462069	0.0594759	0.80619	0.990416	0.00604504	-0.0426515	0.0547416	0.808471	0.850356	-0.00276314	-0.0572668	0.0517405	0.921211	0.990659	-0.00274957	-0.0351453	0.0296462	0.868643	0.983511	-0.449284	-1.07457	0.176005	0.164677	0.229766	-0.04167	-0.226887
Ratio of SFAs to FAs	Calculated	LC	NA	NA	NA	NA	NA	NA	NA	NA	NA	NA	NA	NA	NA	NA	NA	NA	NA	NA	NA	NA	NA	NA	NA	NA	NA	NA	NA	NA	NA	NA	NA	NA	NA	NA	NA	NA	NA	NA	NA	NA	NA	NA	NA	NA	NA	NA	NA
Sum of FAs	Calculated	LC	-0.00236173	-0.0308312	0.0261077	0.871212	0.995561	-0.0117172	-0.0305755	0.00714114	0.228076	0.400131	0.138414	-0.276316	0.553144	0.514735	0.967376	0.0266824	-0.0971441	0.150509	0.673809	0.895877	-0.00450654	-0.0560287	0.0470156	0.864276	0.990416	0.0182619	-0.0271004	0.0636242	0.432716	0.758887	0.0305976	-0.0268412	0.0880363	0.30102	0.820413	-0.010062	-0.041857	0.021733	0.538287	0.983511	-0.152659	-0.828748	0.523429	0.659823	0.324849	-0.122823	-0.317583
Sum of Measured w-3 FAs	Calculated	LC	-0.0071717	-0.0305767	0.0162333	0.549671	0.989996	-0.0039108	-0.0200619	0.0122403	0.636807	0.488101	0.0757897	-0.266273	0.417853	0.665161	0.967376	0.0584546	-0.0429077	0.159817	0.261425	0.774592	-0.00547436	-0.0479032	0.0369545	0.800948	0.990416	0.0166287	-0.0209273	0.0541848	0.388419	0.758887	0.0333234	-0.018367	0.0850138	0.211726	0.820413	-0.00264454	-0.0324259	0.0271368	0.862631	0.983511	-0.11806	-0.729519	0.493399	0.706569	0.331869	-0.073322	-0.250754
Sum of MUFAs	Calculated	LC	NA	NA	NA	NA	NA	NA	NA	NA	NA	NA	NA	NA	NA	NA	NA	NA	NA	NA	NA	NA	NA	NA	NA	NA	NA	NA	NA	NA	NA	NA	0.0287951	-0.0297868	0.087377	0.339567	0.820413	-0.0097353	-0.0423395	0.0228689	0.561385	0.983511	0.0617303	-0.627849	0.75131	0.861368	0.360433	-0.0927621	-0.292347
Sum of PUFAs	Calculated	LC	-0.00205154	-0.0290406	0.0249375	0.881907	0.995561	-0.00547671	-0.0232428	0.0122894	0.547993	0.488101	0.253411	-0.137126	0.643948	0.206802	0.899879	0.0369328	-0.0803174	0.154183	0.538584	0.881959	0.00181821	-0.0470304	0.0506668	0.942009	0.991852	0.0158413	-0.0267923	0.058475	0.468849	0.758887	0.0258076	-0.0302432	0.0818583	0.370764	0.820413	-0.00853647	-0.0399706	0.0228977	0.597223	0.983511	-0.240225	-0.896459	0.416009	0.476117	0.314739	-0.123367	-0.312782
Sum of SFAs	Calculated	LC	NA	NA	NA	NA	NA	NA	NA	NA	NA	NA	NA	NA	NA	NA	NA	NA	NA	NA	NA	NA	NA	NA	NA	NA	NA	NA	NA	NA	NA	NA	NA	NA	NA	NA	NA	NA	NA	NA	NA	NA	NA	NA	NA	NA	NA	NA	NA
Cortisone Synthesis	Calculated	LC	NA	NA	NA	NA	NA	NA	NA	NA	NA	NA	NA	NA	NA	NA	NA	NA	NA	NA	NA	NA	NA	NA	NA	NA	NA	NA	NA	NA	NA	NA	NA	NA	NA	NA	NA	NA	NA	NA	NA	NA	NA	NA	NA	NA	NA	NA	NA
Sum of Steroid Hormones	Calculated	LC	0.00810003	-0.0174454	0.0336455	0.535896	0.989996	0.0141546	-0.00322347	0.0315327	0.115651	0.400131	0.122156	-0.250771	0.495084	0.522537	0.967376	-0.0842712	-0.19432	0.0257777	0.13697	0.599244	-0.00288055	-0.0492093	0.0434482	0.903285	0.991852	-0.0100689	-0.0539275	0.0337896	0.654107	0.829258	NA	NA	NA	NA	NA	NA	NA	NA	NA	NA	NA	NA	NA	NA	NA	NA	NA
3-IAA Synthesis	Calculated	LC	NA	NA	NA	NA	NA	NA	NA	NA	NA	NA	NA	NA	NA	NA	NA	NA	NA	NA	NA	NA	NA	NA	NA	NA	NA	NA	NA	NA	NA	NA	NA	NA	NA	NA	NA	NA	NA	NA	NA	NA	NA	NA	NA	NA	NA	NA	NA
3-IPA Synthesis	Calculated	LC	NA	NA	NA	NA	NA	NA	NA	NA	NA	NA	NA	NA	NA	NA	NA	NA	NA	NA	NA	NA	NA	NA	NA	NA	NA	NA	NA	NA	NA	NA	NA	NA	NA	NA	NA	NA	NA	NA	NA	NA	NA	NA	NA	NA	NA	NA	NA
Indole Sulfonation	Calculated	LC	NA	NA	NA	NA	NA	NA	NA	NA	NA	NA	NA	NA	NA	NA	NA	NA	NA	NA	NA	NA	NA	NA	NA	NA	NA	NA	NA	NA	NA	NA	NA	NA	NA	NA	NA	NA	NA	NA	NA	NA	NA	NA	NA	NA	NA	NA	NA
Indole Synthesis	Calculated	LC	NA	NA	NA	NA	NA	NA	NA	NA	NA	NA	NA	NA	NA	NA	NA	NA	NA	NA	NA	NA	NA	NA	NA	NA	NA	NA	NA	NA	NA	NA	NA	NA	NA	NA	NA	NA	NA	NA	NA	NA	NA	NA	NA	NA	NA	NA	NA
Sum of Indoles	Calculated	LC	-0.00961681	-0.0423086	0.023075	0.565712	0.989996	0.0111402	-0.0109455	0.0332259	0.326817	0.438121	-0.00626205	-0.484485	0.471961	0.979583	0.999394	-0.158376	-0.297066	-0.0196857	0.0277344	0.426019	-0.0272463	-0.0862485	0.0317559	0.367894	0.932481	-0.00258682	-0.0553496	0.050176	0.923718	0.850356	-0.0042628	-0.0628203	0.0542947	0.887065	0.990659	0.000830613	-0.034902	0.0365632	0.963867	0.986846	0.346855	-0.330841	1.02455	0.320187	0.258659	-0.0916477	-0.289534
Sum of Purines	Calculated	LC	0.00330383	-0.0225658	0.0291735	0.802932	0.995561	-0.0083564	-0.0259776	0.00926483	0.356375	0.438121	0.0744123	-0.303118	0.451942	0.700196	0.967376	0.00128015	-0.111376	0.113936	0.982282	0.986222	-0.0182832	-0.0649618	0.0283955	0.444731	0.932481	-0.00829754	-0.048502	0.0319069	0.687058	0.829258	0.0283809	-0.028755	0.0855168	0.334535	0.820413	-0.00576068	-0.0357044	0.0241831	0.707938	0.983511	0.02135	-0.651492	0.694192	0.950636	0.373519	-0.147419	-0.339667
Xanthine Synthesis	Calculated	LC	0.00196075	-0.0227839	0.0267054	0.876936	0.995561	0.00474988	-0.0123996	0.0218993	0.589244	0.488101	0.110391	-0.250211	0.470994	0.550045	0.967376	-0.0287039	-0.13627	0.0788625	0.60228	0.881959	0.00488592	-0.0398907	0.0496625	0.831146	0.990416	-0.0187712	-0.0571779	0.0196354	0.341348	0.758887	-0.00208456	-0.0508289	0.0466598	0.933505	0.990659	-0.00398228	-0.0340858	0.0261213	0.796631	0.983511	-0.339934	-0.901994	0.222126	0.240961	0.242892	-0.049774	-0.215185
Sum of Choline Lipids	Calculated	FIA	0.00424511	-0.0322177	0.0407079	0.820032	0.997921	0.0213638	0.00200823	0.0407194	0.0345104	0.217815	0.395898	-0.13018	0.921976	0.143791	0.455304	-0.068926	-0.227049	0.0891969	0.39523	0.378535	0.0588975	-0.00595403	0.123749	0.0785246	0.922392	-0.043595	-0.105213	0.0180235	0.16988	0.145034	-0.0308846	-0.0990716	0.0373025	0.378544	0.314096	-0.00552988	-0.044024	0.0329642	0.779601	0.293535	-0.899596	-1.6654	-0.133789	0.0251236	0.179762	-0.0881759	-0.320773
2M3HBA (NBS)	Calculated	FIA	NA	NA	NA	NA	NA	NA	NA	NA	NA	NA	NA	NA	NA	NA	NA	NA	NA	NA	NA	NA	NA	NA	NA	NA	NA	NA	NA	NA	NA	NA	NA	NA	NA	NA	NA	NA	NA	NA	NA	NA	NA	NA	NA	NA	NA	NA	NA
2MBG (NBS)	Calculated	FIA	-0.0184267	-0.0419432	0.00508976	0.128185	0.997921	-0.00227615	-0.0206461	0.0160938	0.808949	0.734881	-0.0368456	-0.384689	0.310998	0.836013	0.77927	-0.0710596	-0.173727	0.0316073	0.17839	0.315336	0.00737364	-0.0357247	0.050472	0.738176	0.974439	-0.00657271	-0.0462725	0.0331271	0.74652	0.302932	0.0286246	-0.0196974	0.0769467	0.250645	0.276783	0.00990172	-0.0211892	0.0409927	0.535719	0.293535	0.377955	-0.184342	0.940252	0.193162	0.396971	-0.0876757	-0.252545
3MGA (NBS)	Calculated	FIA	0.0130446	-0.0176025	0.0436917	0.406407	0.997921	-0.00542731	-0.025348	0.0144934	0.595325	0.621209	0.448509	0.00915489	0.887863	0.0484954	0.242971	0.124896	-0.00647689	0.25627	0.0657506	0.305224	0.0209176	-0.0345937	0.0764289	0.462146	0.974439	0.019614	-0.0302141	0.069442	0.442967	0.232727	NA	NA	NA	NA	NA	NA	NA	NA	NA	NA	NA	NA	NA	NA	NA	NA	NA
BKT Deficiency (NBS)	Calculated	FIA	-0.0130446	-0.0436917	0.0176025	0.406407	0.997921	0.00542731	-0.0144934	0.025348	0.595325	0.621209	-0.448509	-0.887863	-0.00915489	0.0484954	0.242971	-0.124896	-0.25627	0.00647689	0.0657506	0.305224	-0.0209176	-0.0764289	0.0345937	0.462146	0.974439	-0.019614	-0.069442	0.0302141	0.442967	0.232727	NA	NA	NA	NA	NA	NA	NA	NA	NA	NA	NA	NA	NA	NA	NA	NA	NA
b-Oxidation	Calculated	FIA	-0.00534468	-0.030805	0.0201157	0.681751	0.997921	0.00129133	-0.0150283	0.0176109	0.877273	0.761132	0.0696514	-0.302161	0.441464	0.714382	0.732194	0.0633665	-0.0467815	0.173515	0.26258	0.324641	0.0240937	-0.0217524	0.0699397	0.30582	0.974439	-0.0037276	-0.0471112	0.039656	0.866745	0.319527	-0.0307985	-0.074747	0.01315	0.175166	0.266348	-0.0048629	-0.0317887	0.0220629	0.725047	0.293535	-0.266398	-0.783514	0.250718	0.317062	0.486773	0.110083	-0.0392521
CACT Deficiency (NBS)	Calculated	FIA	0.000817111	-0.0293798	0.0310141	0.957824	0.997921	0.003474	-0.0167668	0.0237148	0.737746	0.734881	0.714117	0.299225	1.12901	0.00110516	0.0442964	0.0624912	-0.0683146	0.193297	0.351654	0.375941	0.0449785	-0.00885776	0.0988148	0.1051	0.922392	-0.00879469	-0.0591996	0.0416103	0.733379	0.302932	-0.0217378	-0.0698141	0.0263385	0.379367	0.314096	-0.00689459	-0.0348353	0.0210461	0.631042	0.293535	0.00537766	-0.559972	0.570727	0.985193	0.845716	0.0276781	-0.136973
Carnitine Esterification	Calculated	FIA	-0.00305105	-0.028875	0.0227729	0.817413	0.997921	0.000419247	-0.0161646	0.0170031	0.960647	0.774611	0.180052	-0.195231	0.555335	0.349616	0.582332	0.067788	-0.043768	0.179344	0.23686	0.324641	0.034372	-0.0118227	0.0805667	0.148305	0.974439	-0.000356501	-0.0448146	0.0441016	0.987505	0.347661	-0.031506	-0.0765624	0.0135505	0.176094	0.266348	-0.00601541	-0.0333819	0.0213511	0.668704	0.293535	-0.228774	-0.760352	0.302803	0.402598	0.544761	0.112479	-0.0406289
Carnitine Uptake Defect (NBS)	Calculated	FIA	-0.0159352	-0.0450467	0.0131763	0.28627	0.997921	-0.00975637	-0.0287715	0.00925877	0.318634	0.463386	-0.248865	-0.673514	0.175784	0.253819	0.475068	-0.0807632	-0.207197	0.0456704	0.213893	0.323478	0.00930191	-0.043691	0.0622948	0.731641	0.974439	-0.0243241	-0.0705792	0.0219309	0.306186	0.197287	-0.000960283	-0.0443641	0.0424435	0.965569	0.55875	-0.00997156	-0.0337175	0.0137744	0.414923	0.278466	-0.409424	-0.904547	0.0856988	0.110797	0.350174	0.0171817	-0.130495
CPT-1 Deficiency (NBS)	Calculated	FIA	-0.000817111	-0.0310141	0.0293798	0.957824	0.997921	-0.003474	-0.0237148	0.0167668	0.737746	0.734881	-0.714117	-1.12901	-0.299225	0.00110516	0.0442964	-0.0624912	-0.193297	0.0683146	0.351654	0.375941	-0.0449785	-0.0988148	0.00885776	0.1051	0.922392	0.00879469	-0.0416103	0.0591996	0.733379	0.302932	0.0217378	-0.0263385	0.0698141	0.379367	0.314096	0.00689459	-0.0210461	0.0348353	0.631042	0.293535	-0.00537766	-0.570727	0.559972	0.985193	0.845716	-0.0276781	-0.192329
CPT-2 Deficiency (NBS)	Calculated	FIA	0.00470483	-0.0229996	0.0324093	0.740043	0.997921	0.00256971	-0.0171065	0.022246	0.798849	0.734881	0.430112	0.0354541	0.82477	0.0354533	0.242971	-0.0359528	-0.156398	0.0844925	0.560013	0.450961	0.0153455	-0.0347222	0.0654131	0.549571	0.974439	-0.00787894	-0.0539122	0.0381543	0.738265	0.302932	0.0387149	-0.0130422	0.090472	0.148322	0.266348	-0.00335398	-0.0353559	0.0286479	0.838195	0.297359	0.537	-0.0624612	1.13646	0.0846997	0.307688	-0.203317	-0.374678
EMA (NBS)	Calculated	FIA	NA	NA	NA	NA	NA	NA	NA	NA	NA	NA	NA	NA	NA	NA	NA	NA	NA	NA	NA	NA	NA	NA	NA	NA	NA	NA	NA	NA	NA	NA	NA	NA	NA	NA	NA	NA	NA	NA	NA	NA	NA	NA	NA	NA	NA	NA	NA
HMG-CoA Lyase Deficiency (NBS)	Calculated	FIA	NA	NA	NA	NA	NA	NA	NA	NA	NA	NA	NA	NA	NA	NA	NA	NA	NA	NA	NA	NA	NA	NA	NA	NA	NA	NA	NA	NA	NA	NA	NA	NA	NA	NA	NA	NA	NA	NA	NA	NA	NA	NA	NA	NA	NA	NA	NA
IBD Deficiency (NBS)	Calculated	FIA	-0.00258433	-0.0302891	0.0251204	0.855354	0.997921	-0.00808658	-0.0261265	0.00995333	0.383137	0.484997	0.263716	-0.137101	0.664532	0.200586	0.457353	-0.0674236	-0.187226	0.0523785	0.273012	0.324641	0.0514306	0.00244669	0.100414	0.042562	0.922392	0.0151048	-0.0293531	0.0595626	0.507629	0.257158	0.00217432	-0.0438754	0.048224	0.926603	0.551448	-0.00644828	-0.0351797	0.0222831	0.662176	0.293535	-0.0590037	-0.596514	0.478506	0.830447	0.805345	-0.076379	-0.231837
IVA (NBS)	Calculated	FIA	-0.00286953	-0.0271666	0.0214275	0.817483	0.997921	-0.000653007	-0.0178084	0.0165024	0.940778	0.774611	0.196385	-0.156097	0.548867	0.277818	0.484145	-0.0380115	-0.143515	0.0674924	0.481962	0.403844	0.00758522	-0.0363716	0.051542	0.736008	0.974439	-0.00417036	-0.0431218	0.034781	0.83439	0.318018	0.0251796	-0.0215449	0.071904	0.295488	0.284458	-0.00404155	-0.0336387	0.0255556	0.79023	0.293535	0.407635	-0.13281	0.948081	0.145027	0.35085	-0.144343	-0.300401
LCHAD Deficiency (NBS)	Calculated	FIA	NA	NA	NA	NA	NA	NA	NA	NA	NA	NA	NA	NA	NA	NA	NA	NA	NA	NA	NA	NA	NA	NA	NA	NA	NA	NA	NA	NA	NA	NA	NA	NA	NA	NA	NA	NA	NA	NA	NA	NA	NA	NA	NA	NA	NA	NA	NA
MA (NBS)	Calculated	FIA	0.0140027	-0.0136647	0.04167	0.323939	0.997921	3.91997e-05	-0.0183684	0.0184468	0.996684	0.793416	0.327055	-0.0733722	0.727482	0.112999	0.411741	0.0264993	-0.0944874	0.147486	0.668765	0.502797	0.00154779	-0.0488018	0.0518974	0.952092	0.977818	0.00384727	-0.0421207	0.0498153	0.870167	0.319527	-0.0229666	-0.0824638	0.0365306	0.452537	0.369001	-0.0279141	-0.0639307	0.00810254	0.135907	0.265596	-0.112879	-0.81056	0.584802	0.752364	0.790315	-0.146631	-0.346484
MC Deficiency (NBS)	Calculated	FIA	-0.010179	-0.0377744	0.0174164	0.47162	0.997921	0.00169521	-0.0178006	0.021191	0.86525	0.759231	0.152167	-0.250688	0.555022	0.461076	0.640626	-0.0465559	-0.166647	0.0735356	0.449393	0.38939	0.0115456	-0.0384856	0.0615768	0.652168	0.974439	-0.0100331	-0.0579732	0.037907	0.682901	0.302932	0.0379106	-0.0132328	0.0890541	0.151949	0.266348	0.0120574	-0.0205338	0.0446485	0.472226	0.278466	0.394902	-0.204604	0.994407	0.202086	0.396971	-0.133352	-0.307215
MCAD Deficiency (NBS)	Calculated	FIA	NA	NA	NA	NA	NA	NA	NA	NA	NA	NA	NA	NA	NA	NA	NA	NA	NA	NA	NA	NA	NA	NA	NA	NA	NA	NA	NA	NA	NA	NA	NA	NA	NA	NA	NA	NA	NA	NA	NA	NA	NA	NA	NA	NA	NA	NA	NA
MCKAT Deficiency (NBS)	Calculated	FIA	NA	NA	NA	NA	NA	NA	NA	NA	NA	NA	NA	NA	NA	NA	NA	NA	NA	NA	NA	NA	NA	NA	NA	NA	NA	NA	NA	NA	NA	NA	NA	NA	NA	NA	NA	NA	NA	NA	NA	NA	NA	NA	NA	NA	NA	NA	NA
MMA (NBS)	Calculated	FIA	0.0157921	-0.00758641	0.0391705	0.188949	0.997921	0.00369315	-0.0125419	0.0199282	0.657308	0.676741	0.377488	0.0419058	0.71307	0.0300823	0.242971	0.0536644	-0.0485022	0.155831	0.306067	0.345053	0.0230409	-0.019416	0.0654977	0.290397	0.974439	-0.00353172	-0.0446679	0.0376045	0.866848	0.319527	-0.0388907	-0.0871375	0.00935603	0.119867	0.266348	-0.019761	-0.0496453	0.0101232	0.201722	0.265596	-0.338594	-0.90759	0.230402	0.248518	0.435029	0.0614548	-0.105672
PA (NBS)	Calculated	FIA	0.010179	-0.0174164	0.0377744	0.47162	0.997921	-0.00169521	-0.021191	0.0178006	0.86525	0.759231	-0.152167	-0.555022	0.250688	0.461076	0.640626	0.0465559	-0.0735356	0.166647	0.449393	0.38939	-0.0115456	-0.0615768	0.0384856	0.652168	0.974439	0.0100331	-0.037907	0.0579732	0.682901	0.302932	-0.0379106	-0.0890541	0.0132328	0.151949	0.266348	-0.0120574	-0.0446485	0.0205338	0.472226	0.278466	-0.394902	-0.994407	0.204604	0.202086	0.396971	0.133352	-0.0405105
Ratio of Acetylcarnitine to Carnitine	Calculated	FIA	-0.00656442	-0.032083	0.0189541	0.615393	0.997921	0.000387836	-0.0159431	0.0167188	0.963029	0.774611	0.0323248	-0.340741	0.405391	0.865538	0.792411	0.0628471	-0.0476233	0.173317	0.267872	0.324641	0.0220108	-0.0240093	0.0680309	0.351105	0.974439	-0.00453804	-0.047915	0.0388389	0.838121	0.318018	-0.0302736	-0.0742153	0.013668	0.182445	0.266348	-0.00407835	-0.0309534	0.0227967	0.767538	0.293535	-0.259211	-0.776208	0.257786	0.330066	0.497177	0.113163	-0.0359008
Ratio of AC-OHs to ACs	Calculated	FIA	0.0248989	-0.00805308	0.0578508	0.142186	0.997921	-0.000901223	-0.0234818	0.0216794	0.937909	0.774611	0.503567	0.0279844	0.979149	0.0408786	0.242971	0.0456875	-0.0992218	0.190597	0.538208	0.439105	0.0263314	-0.0337914	0.0864541	0.393011	0.974439	0.0168884	-0.0351285	0.0689054	0.526598	0.260626	0.0470439	0.00702188	0.0870659	0.0250352	0.266348	0.013935	-0.0113889	0.0392589	0.286683	0.265596	0.446059	-0.0288708	0.920989	0.0710448	0.298514	-0.0606663	-0.202417
Ratio of ACs to FAs	Calculated	FIA	-0.0180358	-0.0479939	0.0119222	0.241193	0.997921	-0.00267604	-0.0224235	0.0170714	0.791457	0.734881	-0.26361	-0.701013	0.173792	0.2407	0.475068	-0.0907569	-0.220823	0.0393096	0.174917	0.315336	-0.0017875	-0.0564306	0.0528556	0.949024	0.977818	-0.030269	-0.0780493	0.0175112	0.218453	0.177622	-0.0364302	-0.080486	0.00762568	0.110799	0.266348	-0.0103445	-0.0368144	0.0161254	0.447791	0.278466	-0.276072	-0.797547	0.245403	0.303989	0.48537	0.0634694	-0.0891143
Ratio of Medium-Chain to Long-Chain ACs	Calculated	FIA	0.00741	-0.0219851	0.0368051	0.622485	0.997921	-0.00587552	-0.0271561	0.015405	0.590413	0.621209	-0.464064	-0.882769	-0.0453594	0.0325223	0.242971	0.0539882	-0.0736546	0.181631	0.409351	0.378535	-0.00365306	-0.0569196	0.0496134	0.893381	0.977818	0.0382446	-0.0102114	0.0867007	0.126326	0.124478	-0.0196141	-0.0718703	0.0326422	0.465062	0.373554	-0.00482653	-0.0380394	0.0283864	0.777115	0.293535	-0.392395	-0.996721	0.211931	0.208504	0.396971	0.181838	0.00966879
Ratio of Short-Chain to Long-Chain ACs	Calculated	FIA	-0.0057777	-0.0333198	0.0217644	0.681958	0.997921	-0.00259291	-0.0219766	0.0167908	0.794081	0.734881	-0.369738	-0.764776	0.0253	0.0699682	0.280442	0.0154957	-0.104472	0.135463	0.800736	0.565495	-0.00924504	-0.0591002	0.0406101	0.717139	0.974439	0.00804072	-0.0378819	0.0539634	0.73248	0.302932	-0.0424709	-0.090193	0.00525114	0.0866937	0.266348	-0.00347819	-0.0337563	0.0267999	0.822905	0.295252	-0.615121	-1.16398	-0.066263	0.0322828	0.19825	0.149987	-0.0121129
Ratio of Short-Chain to Medium-Chain ACs	Calculated	FIA	-0.0135635	-0.0445495	0.0174226	0.393261	0.997921	-0.00184409	-0.0222872	0.018599	0.86026	0.759231	-0.214056	-0.666157	0.238044	0.355953	0.582332	-0.0156963	-0.151108	0.119716	0.820804	0.565495	-0.0126383	-0.0688879	0.0436114	0.66075	0.974439	-0.0250005	-0.074504	0.024503	0.325618	0.198568	-0.0354113	-0.0766899	0.00586721	0.0983597	0.266348	-0.00321238	-0.029517	0.0230922	0.811942	0.295252	-0.373998	-0.85823	0.110234	0.135807	0.350174	0.0657662	-0.0772574
SBCAD Deficiency (NBS)	Calculated	FIA	-0.00442022	-0.0296517	0.0208112	0.732147	0.997921	0.000408568	-0.0163025	0.0171196	0.96194	0.774611	0.368986	0.00849323	0.729479	0.047912	0.242971	0.000883178	-0.109028	0.110794	0.98747	0.6366	0.0303899	-0.0148604	0.0756402	0.19149	0.974439	-0.0213924	-0.0635213	0.0207364	0.322999	0.198568	-0.018492	-0.0714124	0.0344285	0.496302	0.392784	-0.0158851	-0.0462775	0.0145073	0.311242	0.265596	0.158337	-0.4608	0.777473	0.618204	0.725787	0.0994276	-0.0795585
SCAD Deficiency (NBS)	Calculated	FIA	-0.0151604	-0.0434221	0.0131012	0.29596	0.997921	-0.00937486	-0.0285566	0.00980684	0.341951	0.463386	-0.150066	-0.564105	0.263974	0.47935	0.640626	-0.0696149	-0.192557	0.0533271	0.270103	0.324641	0.0403704	-0.010401	0.0911419	0.122717	0.974439	0.0214075	-0.0263301	0.0691452	0.382405	0.216066	0.0120225	-0.0412698	0.0653147	0.660109	0.473665	0.018237	-0.0148821	0.0513561	0.286355	0.265596	0.0419643	-0.581303	0.665232	0.895495	0.82642	0.0395391	-0.141886
Sum of ACs	Calculated	FIA	-0.0228893	-0.0529438	0.00716514	0.139093	0.997921	-0.00990434	-0.0299117	0.010103	0.335817	0.463386	-0.209777	-0.651948	0.232394	0.35499	0.582332	-0.113793	-0.244122	0.0165352	0.090549	0.305224	-0.000300408	-0.0553763	0.0547755	0.991495	0.986792	-0.0273258	-0.0764066	0.0217549	0.278868	0.190466	-0.0349768	-0.0766014	0.00664789	0.105274	0.266348	-0.015492	-0.0404755	0.00949154	0.230714	0.265596	-0.376601	-0.864417	0.111216	0.135975	0.350174	0.0553289	-0.0890724
Sum of Long-Chain ACs	Calculated	FIA	-0.023882	-0.0517207	0.00395668	0.0962318	0.997921	-0.0100766	-0.0295728	0.00941948	0.315121	0.463386	0.140776	-0.271117	0.55267	0.504693	0.640626	-0.12978	-0.249876	-0.00968363	0.0369949	0.305224	0.00653061	-0.0446356	0.0576969	0.803047	0.974439	-0.0381579	-0.0829754	0.00665966	0.0995766	0.117259	-0.01138	-0.0569747	0.0342148	0.626655	0.461944	-0.0192652	-0.0467481	0.00821757	0.176426	0.265596	0.0341399	-0.499323	0.567603	0.900639	0.82642	-0.076687	-0.2309
Sum of Medium-Chain ACs	Calculated	FIA	-0.0186825	-0.0465932	0.0092282	0.192954	0.997921	-0.0144872	-0.0333509	0.00437652	0.137509	0.294948	-0.17037	-0.58031	0.23957	0.417525	0.63151	-0.10612	-0.226783	0.0145436	0.0882684	0.305224	0.00653511	-0.0444501	0.0575203	0.802228	0.974439	-0.0117557	-0.0564257	0.0329143	0.607598	0.288186	-0.0326515	-0.0853527	0.0200497	0.229816	0.275535	-0.0271011	-0.0567409	0.00253875	0.0799971	0.265596	-0.294067	-0.912759	0.324625	0.355625	0.516197	0.0743062	-0.106411
Sum of MUFA-ACs	Calculated	FIA	-0.0229396	-0.0511474	0.0052681	0.11454	0.997921	-0.0105419	-0.0295709	0.00848719	0.281912	0.463386	0.111595	-0.305511	0.5287	0.601333	0.669508	-0.133232	-0.254636	-0.011828	0.0342236	0.305224	0.0072185	-0.0445406	0.0589776	0.78523	0.974439	-0.0389692	-0.0838029	0.0058645	0.0928314	0.115645	-0.00586586	-0.0518246	0.0400928	0.803398	0.514717	-0.0160228	-0.0437168	0.0116712	0.262949	0.265596	-0.020097	-0.557008	0.516814	0.941783	0.8354	-0.063068	-0.218708
Sum of PUFA-ACs	Calculated	FIA	NA	NA	NA	NA	NA	NA	NA	NA	NA	NA	NA	NA	NA	NA	NA	NA	NA	NA	NA	NA	NA	NA	NA	NA	NA	NA	NA	NA	NA	NA	-0.00394012	-0.0557191	0.0478389	0.881986	0.545581	-0.024378	-0.0537423	0.00498628	0.110847	0.265596	0.147242	-0.456218	0.750703	0.634386	0.727147	-0.0746506	-0.249832
Sum of SFA-ACs	Calculated	FIA	-0.0229991	-0.0528982	0.00690002	0.135226	0.997921	-0.0106317	-0.0305407	0.00927721	0.299456	0.463386	-0.253505	-0.692472	0.185462	0.260757	0.475068	-0.108301	-0.238172	0.02157	0.10574	0.305224	-0.00245018	-0.0572526	0.0523522	0.930371	0.977818	-0.0272014	-0.0759328	0.0215299	0.277637	0.190466	-0.0351488	-0.0767813	0.00648363	0.103676	0.266348	-0.0151624	-0.0402271	0.0099023	0.242128	0.265596	-0.385473	-0.873014	0.102068	0.126963	0.350174	0.0567528	-0.0876698
Sum of Short-Chain ACs	Calculated	FIA	-0.0217676	-0.05152	0.00798492	0.15513	0.997921	-0.00978947	-0.0296209	0.010042	0.337176	0.463386	-0.253327	-0.689581	0.182928	0.258158	0.475068	-0.105751	-0.234897	0.0233962	0.112099	0.305224	-0.00243072	-0.0568988	0.0520374	0.9305	0.977818	-0.026106	-0.0745979	0.0223859	0.294929	0.193688	-0.0348273	-0.0764938	0.00683932	0.107079	0.266348	-0.0147013	-0.0399105	0.0105078	0.25922	0.265596	-0.391091	-0.878497	0.0963145	0.121532	0.350174	0.0575744	-0.0868764
TFP Deficiency (NBS)	Calculated	FIA	NA	NA	NA	NA	NA	NA	NA	NA	NA	NA	NA	NA	NA	NA	NA	NA	NA	NA	NA	NA	NA	NA	NA	NA	NA	NA	NA	NA	NA	NA	NA	NA	NA	NA	NA	NA	NA	NA	NA	NA	NA	NA	NA	NA	NA	NA	NA
VLCAD Deficiency (NBS)	Calculated	FIA	-0.00146886	-0.025532	0.0225943	0.905041	0.997921	-0.00584846	-0.0223933	0.0106964	0.491088	0.565978	-0.0706763	-0.421734	0.280381	0.694102	0.722613	-0.013134	-0.117859	0.0915905	0.806403	0.565495	0.00168886	-0.041862	0.0452397	0.939587	0.977818	-0.00695065	-0.0479924	0.0340911	0.740919	0.302932	0.0106013	-0.0415789	0.0627815	0.692023	0.490031	-0.00464888	-0.0354599	0.0261621	0.76883	0.293535	0.462799	-0.134971	1.06057	0.134888	0.350174	0.150553	-0.0228147
w-Oxidation	Calculated	FIA	0.0154722	-0.0128909	0.0438352	0.287918	0.997921	-0.00934851	-0.0277994	0.00910237	0.324671	0.463386	0.127461	-0.288489	0.543412	0.549651	0.640626	-0.0529535	-0.17673	0.0708228	0.404019	0.378535	0.0310637	-0.0201899	0.0823173	0.238072	0.974439	0.0279206	-0.018551	0.0743922	0.242902	0.190292	0.016332	-0.0350404	0.0677044	0.535793	0.413312	-0.00486957	-0.0357283	0.0259891	0.758563	0.293535	0.0633483	-0.538377	0.665073	0.837287	0.805345	-0.129396	-0.301516
PLA2 Activity (1)	Calculated	FIA	-0.00142738	-0.0279285	0.0250738	0.916167	0.997921	-0.0200415	-0.0385903	-0.00149278	0.0383533	0.217815	0.028874	-0.35804	0.415788	0.884047	0.792411	0.050698	-0.0641871	0.165583	0.389435	0.378535	-0.0195653	-0.0673548	0.0282241	0.424471	0.974439	0.0341007	-0.00683115	0.0750325	0.106925	0.117789	0.0201126	-0.02416	0.0643852	0.377134	0.314096	-0.00879522	-0.0323412	0.0147507	0.467981	0.278466	-0.223022	-0.740333	0.294288	0.401784	0.544761	-0.0630004	-0.213868
PLA2 Activity (2)	Calculated	FIA	-0.0012855	-0.0305781	0.0280071	0.931652	0.997921	-0.0297354	-0.0473766	-0.0120943	0.00161239	0.124505	0.133026	-0.293782	0.559833	0.542858	0.640626	-0.00634958	-0.133865	0.121166	0.922475	0.618603	-0.00728583	-0.060279	0.0457074	0.788201	0.974439	0.00764357	-0.0407006	0.0559877	0.757556	0.302932	0.0328322	-0.0221934	0.0878577	0.247264	0.276783	-0.0183405	-0.0441161	0.007435	0.170135	0.265596	0.334448	-0.309958	0.978854	0.3135	0.486773	-0.116142	-0.303259
PLA2 Activity (3)	Calculated	FIA	0.000799615	-0.023957	0.0255562	0.949667	0.997921	-0.00783972	-0.0250939	0.00941446	0.376732	0.484838	0.296219	-0.0599156	0.652354	0.106629	0.407032	-0.000999972	-0.108773	0.106773	0.985532	0.6366	0.00380829	-0.0409894	0.0486059	0.868053	0.974439	0.0045487	-0.0343494	0.0434468	0.819375	0.318018	0.0258776	-0.0231051	0.0748602	0.304991	0.284458	-0.00397937	-0.0316607	0.023702	0.779451	0.293535	0.409323	-0.157943	0.97659	0.162924	0.3613	-0.035488	-0.203578
PLA2 Activity (4)	Calculated	FIA	-0.000441678	-0.0283314	0.027448	0.975309	0.997921	-0.0244374	-0.0419285	-0.00694622	0.00811687	0.217815	0.164426	-0.241334	0.570186	0.429194	0.637138	-0.00898861	-0.130384	0.112407	0.884945	0.602986	-0.00524864	-0.0557108	0.0452135	0.838935	0.974439	0.0157579	-0.0299155	0.0614313	0.501103	0.257158	0.0351388	-0.0174951	0.0877726	0.19615	0.266348	-0.0169884	-0.0434885	0.00951159	0.215572	0.265596	0.27967	-0.340004	0.899344	0.380241	0.542072	-0.144491	-0.322369
PLA2 Activity (5)	Calculated	FIA	-0.00325591	-0.03132	0.0248082	0.820648	0.997921	-0.0172304	-0.0356892	0.00122843	0.0722901	0.238164	0.323477	-0.0807885	0.727743	0.120404	0.419648	0.0639156	-0.0575572	0.185389	0.305236	0.345053	-0.005261	-0.0560535	0.0455315	0.839596	0.974439	0.0234307	-0.0222672	0.0691286	0.318341	0.198568	0.0327574	-0.0128242	0.078339	0.164601	0.266348	-0.0181404	-0.0427063	0.00642552	0.154898	0.265596	-0.0274283	-0.569123	0.514266	0.921308	0.82642	-0.106861	-0.262246
PLA2 Activity (6)	Calculated	FIA	0.0070584	-0.0180628	0.0321796	0.583236	0.997921	-0.0188868	-0.0353216	-0.00245198	0.0279692	0.217815	0.248608	-0.115121	0.612337	0.183815	0.455304	-0.0501749	-0.159218	0.0588684	0.369597	0.378535	0.00901722	-0.0364856	0.05452	0.698656	0.974439	0.00452737	-0.0348918	0.0439465	0.822544	0.318018	0.0510006	-0.00701545	0.109017	0.0905145	0.266348	-0.005884	-0.0344985	0.0227305	0.68888	0.293535	0.468308	-0.21605	1.15267	0.185366	0.396971	-0.170106	-0.367801
Sum of LCFA-LysoPCs	Calculated	FIA	3.35801e-05	-0.0251592	0.0252264	0.997921	0.997921	-0.00791255	-0.0245959	0.00877082	0.35632	0.466341	0.222267	-0.142623	0.587157	0.235733	0.475068	0.0133244	-0.0963098	0.122959	0.812277	0.565495	0.0144489	-0.0310442	0.0599419	0.535225	0.974439	0.0064301	-0.0317631	0.0446233	0.742391	0.302932	-0.00519522	-0.0583996	0.0480092	0.84893	0.531239	-0.0166573	-0.0456097	0.0122951	0.265586	0.265596	-0.731817	-1.3224	-0.141236	0.0184502	0.179762	-0.0900993	-0.269693
Sum of LysoPCs	Calculated	FIA	-0.000110051	-0.0253442	0.0251241	0.993199	0.997921	-0.00824265	-0.024943	0.00845765	0.337244	0.463386	0.218673	-0.146921	0.584267	0.244234	0.475068	0.0128097	-0.0970074	0.122627	0.819693	0.565495	0.0143757	-0.0311934	0.0599448	0.537968	0.974439	0.00591688	-0.0323738	0.0442076	0.762879	0.302932	-0.00594222	-0.0591999	0.0473154	0.827706	0.524052	-0.0167146	-0.0457413	0.012312	0.265174	0.265596	-0.736044	-1.32698	-0.145109	0.0178824	0.179762	-0.0898499	-0.269653
Sum of MUFA-LysoPCs	Calculated	FIA	-0.00197937	-0.0316967	0.027738	0.896432	0.997921	-0.0205935	-0.0392701	-0.00191686	0.0346873	0.217815	0.276023	-0.154065	0.70611	0.211766	0.457353	-0.0183579	-0.147679	0.110964	0.78149	0.565495	0.0161069	-0.0375744	0.0697882	0.557985	0.974439	0.0151694	-0.02995	0.0602888	0.512059	0.257158	-0.00659554	-0.056157	0.0429659	0.795199	0.514717	-0.0192105	-0.0464229	0.00800188	0.173451	0.265596	-0.674515	-1.22545	-0.12358	0.0198271	0.179762	-0.0861664	-0.253432
Sum of PUFA-LysoPCs	Calculated	FIA	-0.00126893	-0.0243821	0.0218442	0.914555	0.997921	-0.00543521	-0.0218901	0.0110197	0.519846	0.581755	0.187009	-0.148213	0.522231	0.277203	0.484145	0.00466394	-0.0959544	0.105282	0.927818	0.618603	0.0042721	-0.0375506	0.0460948	0.841781	0.974439	0.01481	-0.0192841	0.0489042	0.397421	0.218901	0.0121714	-0.035837	0.0601798	0.621239	0.461944	-0.0109873	-0.0365124	0.0145378	0.403418	0.278466	-0.552773	-1.09527	-0.0102769	0.0507725	0.253335	-0.0773963	-0.239898
Sum of SFA-LysoPCs	Calculated	FIA	0.003357	-0.0213628	0.0280768	0.790733	0.997921	0.000870697	-0.0147807	0.0165221	0.913539	0.774611	0.260171	-0.0967856	0.617127	0.156677	0.455304	0.0252865	-0.0822374	0.13281	0.645988	0.502797	0.020164	-0.0243923	0.0647203	0.377505	0.974439	-0.00164177	-0.0394558	0.0361722	0.932425	0.331689	-0.0112303	-0.068516	0.0460553	0.702287	0.490841	-0.0169558	-0.0489505	0.0150389	0.304621	0.265596	-0.809057	-1.4438	-0.174317	0.0155003	0.179762	-0.0976668	-0.291212
Sum of VLCFA-LysoPCs	Calculated	FIA	-0.00059864	-0.0299772	0.0287799	0.968233	0.997921	-0.0213002	-0.0402297	-0.00237068	0.031267	0.217815	0.10351	-0.324896	0.531917	0.636986	0.699488	-0.16652	-0.289589	-0.0434506	0.00949195	0.305224	0.0136774	-0.0394145	0.0667694	0.614876	0.974439	-0.0537187	-0.10316	-0.00427707	0.0366799	0.102825	-0.0455489	-0.0973682	0.00627037	0.0905438	0.266348	-0.00754902	-0.0399032	0.0248052	0.6497	0.293535	-0.351887	-0.96606	0.262286	0.266337	0.442971	-0.0083376	-0.189411
Ratio of MUFA-PCs to SFA-PCs	Calculated	FIA	0.00585103	-0.0205775	0.0322795	0.66541	0.997921	-0.0100986	-0.0263431	0.00614602	0.227832	0.431039	-0.0319458	-0.418176	0.354284	0.871589	0.792411	-0.0970414	-0.210415	0.0163318	0.096969	0.305224	-0.00463994	-0.0525107	0.0432308	0.849769	0.974439	-0.0384159	-0.0812592	0.00442735	0.083156	0.114423	0.0374486	-0.0230714	0.0979687	0.230395	0.275535	0.000839792	-0.0343659	0.0360455	0.962922	0.323436	0.517054	-0.185829	1.21994	0.155033	0.3613	-0.0193291	-0.22801
Ratio of PCs (aa) to Choline	Calculated	FIA	0.00468202	-0.0215854	0.0309494	0.727659	0.997921	0.0145604	-0.00351458	0.0326354	0.119626	0.280089	0.24148	-0.138978	0.621938	0.216801	0.457353	-0.0840557	-0.197127	0.0290153	0.148671	0.305224	0.0269781	-0.0202576	0.0742138	0.266012	0.974439	-0.0376295	-0.0798109	0.00455196	0.0847073	0.114423	-0.0412253	-0.0870975	0.00464704	0.0837266	0.266348	-0.0175492	-0.0435193	0.00842082	0.192195	0.265596	-0.261861	-0.808017	0.284295	0.351467	0.516197	0.0559105	-0.103898
Ratio of PCs (ae) to Choline	Calculated	FIA	0.0028392	-0.0200699	0.0257482	0.808644	0.997921	0.00253803	-0.0137529	0.0188289	0.761155	0.734881	0.155041	-0.177989	0.48807	0.364023	0.583622	-0.0979809	-0.195619	-0.000342587	0.0523523	0.305224	0.0216565	-0.0195699	0.0628829	0.306028	0.974439	-0.0443855	-0.0808743	-0.00789675	0.0197949	0.102825	-0.0404945	-0.0920907	0.0111017	0.129722	0.266348	-0.0187564	-0.0476411	0.0101282	0.209804	0.265596	0.00054695	-0.614734	0.615828	0.998616	0.848119	0.0635045	-0.115077
Ratio of PCs (ae) to PCs (aa)	Calculated	FIA	-0.00249605	-0.0292012	0.0242091	0.855069	0.997921	-0.0206593	-0.0373967	-0.00392187	0.0186026	0.217815	-0.0867237	-0.476291	0.302844	0.663675	0.718947	-0.0864548	-0.201318	0.0284089	0.143725	0.305224	0.00446225	-0.0438681	0.0527926	0.856815	0.974439	-0.0375353	-0.0821555	0.00708491	0.103616	0.117789	-0.000904148	-0.0634839	0.0616756	0.977511	0.559643	-0.00512891	-0.0421959	0.0319381	0.787507	0.293535	0.695573	-0.0116368	1.40278	0.0590609	0.277356	0.000715602	-0.212304
Ratio of PCs to Choline	Calculated	FIA	0.00472178	-0.021484	0.0309276	0.724822	0.997921	0.0144766	-0.0035764	0.0325296	0.121283	0.280089	0.243472	-0.136029	0.622972	0.211924	0.457353	-0.0848547	-0.19763	0.0279204	0.143856	0.305224	0.0270971	-0.020024	0.0742182	0.262772	0.974439	-0.0377133	-0.0798086	0.00438196	0.0834114	0.114423	-0.0414075	-0.0875226	0.0047076	0.0839882	0.266348	-0.0176474	-0.0437129	0.00841813	0.191363	0.265596	-0.243849	-0.793495	0.305797	0.388335	0.543899	0.0572759	-0.103345
Ratio of PUFA-PCs to MUFA-PCs	Calculated	FIA	-0.00239085	-0.0361475	0.0313658	0.889912	0.997921	-0.0101207	-0.0289537	0.00871235	0.296443	0.463386	-0.619079	-1.09473	-0.143427	0.0124706	0.142812	-0.0318211	-0.178637	0.114994	0.672014	0.502797	-0.0577195	-0.117616	0.00217685	0.0622217	0.922392	0.0454627	-0.0109262	0.101852	0.118508	0.122637	0.0132011	-0.0602142	0.0866164	0.725864	0.500815	0.0344921	0.000168367	0.0688159	0.0552026	0.265596	0.747883	-0.0872403	1.58301	0.0847905	0.307688	0.224729	-0.0183028
Ratio of PUFA-PCs to SFA-PCs	Calculated	FIA	0.00218064	-0.0262275	0.0305888	0.880754	0.997921	-0.0135203	-0.0304752	0.00343454	0.123327	0.280089	-0.182752	-0.595823	0.23032	0.388229	0.598492	-0.0953631	-0.21743	0.026704	0.129309	0.305224	-0.0183174	-0.0695935	0.0329587	0.485674	0.974439	-0.0268291	-0.0738851	0.0202268	0.267556	0.190466	0.0394864	-0.0203642	0.099337	0.201387	0.266348	0.00629509	-0.0293965	0.0419867	0.731225	0.293535	0.662545	-0.0248878	1.34998	0.064168	0.284598	0.0171544	-0.189598
Sum of MUFA-PCs	Calculated	FIA	0.00374295	-0.0340237	0.0415096	0.846431	0.997921	0.0216359	0.0015884	0.0416833	0.0385693	0.217815	0.401653	-0.143465	0.94677	0.152252	0.455304	-0.0749344	-0.238629	0.0887602	0.372054	0.378535	0.0622263	-0.00488965	0.129342	0.0725944	0.922392	-0.0497505	-0.112996	0.0134948	0.127577	0.124478	-0.0454844	-0.110098	0.0191296	0.173264	0.266348	-0.0178049	-0.0517947	0.0161849	0.310179	0.265596	-1.052	-1.76727	-0.336727	0.00561595	0.179762	-0.0840616	-0.306672
Sum of PCs	Calculated	FIA	0.00327386	-0.0342661	0.0408138	0.864672	0.997921	0.0215605	0.00153365	0.0415873	0.0390323	0.217815	0.369966	-0.172758	0.912691	0.18497	0.455304	-0.0717968	-0.234553	0.0909598	0.38961	0.378535	0.0601028	-0.00667667	0.126882	0.0812016	0.922392	-0.0472194	-0.11016	0.0157214	0.145871	0.134634	-0.0471596	-0.110826	0.0165066	0.152236	0.266348	-0.0127658	-0.0467014	0.0211698	0.464857	0.278466	-0.94169	-1.65714	-0.226237	0.0125897	0.179762	-0.0451243	-0.265632
Sum of PCs (aa)	Calculated	FIA	0.00324515	-0.0342758	0.0407661	0.86578	0.997921	0.022033	0.00209353	0.0419725	0.0343154	0.217815	0.372593	-0.169771	0.914957	0.181613	0.455304	-0.0679862	-0.230731	0.0947583	0.415129	0.378535	0.0597745	-0.00698256	0.126532	0.0827468	0.922392	-0.0456137	-0.108566	0.0173391	0.159946	0.140054	-0.0474571	-0.111791	0.0168771	0.153909	0.266348	-0.0125935	-0.0471436	0.0219565	0.478748	0.278466	-0.956318	-1.67872	-0.233919	0.0121152	0.179762	-0.0445555	-0.267357
Sum of PCs (ae)	Calculated	FIA	0.00144436	-0.0240484	0.0269372	0.911832	0.997921	-0.00877206	-0.0254698	0.00792568	0.307305	0.463386	0.0785782	-0.293299	0.450455	0.679777	0.722613	-0.115056	-0.223405	-0.00670753	0.040312	0.305224	0.0208698	-0.0250629	0.0668026	0.375614	0.974439	-0.0474799	-0.0891869	-0.00577293	0.0288233	0.102825	-0.0286349	-0.0783226	0.0210528	0.26358	0.276783	-0.0121436	-0.0425745	0.0182873	0.438325	0.278466	-0.0766246	-0.663139	0.50989	0.798862	0.805345	-0.0328821	-0.203746
Sum of PUFA-PCs	Calculated	FIA	0.00446611	-0.027242	0.0361742	0.783147	0.997921	0.0189039	-0.000229874	0.0380376	0.0575308	0.238164	0.0956723	-0.367057	0.558402	0.686288	0.722613	-0.114314	-0.250325	0.0216961	0.10306	0.305224	0.0409164	-0.0158526	0.0976854	0.161286	0.974439	-0.0316853	-0.085954	0.0225834	0.256324	0.190292	-0.0469384	-0.110859	0.016982	0.155746	0.266348	-0.00667028	-0.0401134	0.0267729	0.697745	0.293535	-0.775786	-1.5079	-0.0436678	0.0424981	0.242341	-0.000784174	-0.222425
Sum of SFA-PCs	Calculated	FIA	-0.00237889	-0.0316103	0.0268526	0.873637	0.997921	0.0159792	-0.00144657	0.033405	0.0773271	0.238164	0.127889	-0.298136	0.553914	0.557796	0.640626	0.0482054	-0.0786645	0.175075	0.458434	0.38939	0.025402	-0.0272409	0.0780449	0.346865	0.974439	0.0127759	-0.0356622	0.0612139	0.606795	0.288186	-0.0444487	-0.105366	0.016469	0.158347	0.266348	-0.00689174	-0.0422753	0.0284918	0.704487	0.293535	-0.727193	-1.42564	-0.0287481	0.0460987	0.245348	-0.0115017	-0.22266
Ratio of SM-OHs to SM-Non OHs	Calculated	FIA	0.00054445	-0.0245193	0.0256082	0.966136	0.997921	-0.0151482	-0.0316087	0.00131235	0.076299	0.238164	0.0259781	-0.339934	0.39189	0.889651	0.792411	-0.0643952	-0.172671	0.0438809	0.246905	0.324641	0.00731286	-0.0380214	0.0526471	0.752629	0.974439	-0.0456397	-0.0871213	-0.00415809	0.0344384	0.102825	0.0181876	-0.0392766	0.0756518	0.537599	0.413312	0.00387712	-0.0298154	0.0375696	0.822603	0.295252	0.538237	-0.119883	1.19636	0.114677	0.350174	0.0167166	-0.179522
Ratio of SMs to Cer	Calculated	FIA	-0.0113603	-0.0362354	0.0135147	0.373172	0.997921	0.0147789	-0.00175626	0.031314	0.08492	0.238164	0.106658	-0.257504	0.47082	0.5674	0.640626	0.0349072	-0.0736262	0.143441	0.530082	0.438242	0.0142534	-0.030871	0.0593778	0.537455	0.974439	0.0315453	-0.00911163	0.0722023	0.132772	0.125948	-0.00220213	-0.0571026	0.0526983	0.937623	0.551448	-0.00493781	-0.0375936	0.027718	0.768348	0.293535	-0.576761	-1.19945	0.0459299	0.0749164	0.299042	0.101728	-0.0832171
Ratio of SMs to PCs	Calculated	FIA	-0.0158729	-0.0388701	0.00712436	0.179591	0.997921	-0.0183064	-0.034404	-0.0022089	0.0295771	0.217815	0.245055	-0.0903092	0.580419	0.155637	0.455304	-0.0661571	-0.166356	0.0340415	0.199022	0.318464	0.0117122	-0.0302668	0.0536911	0.585878	0.974439	0.00754531	-0.0322826	0.0473732	0.711511	0.302932	-0.0723188	-0.128999	-0.0156383	0.0154027	0.266348	-0.0232076	-0.0583268	0.0119117	0.202011	0.265596	-0.496916	-1.18289	0.189063	0.161316	0.3613	-0.0263073	-0.229799
Sum of LCFA-SMs	Calculated	FIA	-0.0137108	-0.0447814	0.0173599	0.389452	0.997921	0.00790042	-0.0102284	0.0260293	0.396426	0.493726	0.422915	-0.0240114	0.869842	0.0669932	0.280442	-0.0293234	-0.165016	0.106369	0.672926	0.502797	0.0428961	-0.0128573	0.0986494	0.135142	0.974439	0.00366061	-0.0493597	0.0566809	0.892742	0.32433	-0.064445	-0.127227	-0.00166262	0.0491428	0.266348	-0.0195883	-0.0566736	0.0174971	0.306212	0.265596	-0.871116	-1.59495	-0.147277	0.0219169	0.179762	-0.0338074	-0.255059
Sum of SM-Non OHs	Calculated	FIA	-0.0078298	-0.0364347	0.0207751	0.592977	0.997921	0.0028633	-0.0158538	0.0215804	0.765342	0.734881	0.572078	0.171182	0.972975	0.00633679	0.0895503	-0.113019	-0.23549	0.00945254	0.0739144	0.305224	0.0560171	0.00550233	0.106532	0.032432	0.922392	-0.0215844	-0.0700784	0.0269095	0.385947	0.216066	-0.0658323	-0.126209	-0.005456	0.0370539	0.266348	-0.0202109	-0.0561527	0.0157308	0.276395	0.265596	-0.827611	-1.52791	-0.127308	0.0242969	0.179762	-0.0397085	-0.253331
Sum of SM-OHs	Calculated	FIA	-0.00386163	-0.0284925	0.0207693	0.759354	0.997921	-0.0120879	-0.0291358	0.00496	0.169748	0.33609	0.246947	-0.109157	0.60305	0.177565	0.455304	-0.103492	-0.208571	0.00158748	0.0567834	0.305224	0.028035	-0.0161788	0.0722489	0.217253	0.974439	-0.0472385	-0.0883707	-0.00610632	0.0274874	0.102825	-0.0522336	-0.10729	0.00282294	0.0683127	0.266348	-0.0167481	-0.0501023	0.016606	0.330419	0.274541	-0.560411	-1.20641	0.0855885	0.0947256	0.328795	-0.036309	-0.229281
Sum of SMs	Calculated	FIA	-0.00756476	-0.0359546	0.0208251	0.602807	0.997921	0.00231649	-0.0163559	0.0209889	0.808716	0.734881	0.569759	0.172037	0.96748	0.00614364	0.0895503	-0.115216	-0.236631	0.00619877	0.0662406	0.305224	0.0560484	0.00593998	0.106157	0.0309967	0.922392	-0.0233546	-0.0714658	0.0247565	0.344616	0.206466	-0.0656812	-0.125976	-0.00538636	0.0372265	0.266348	-0.0201942	-0.0560947	0.0157064	0.276244	0.265596	-0.824455	-1.52392	-0.124986	0.0246559	0.179762	-0.0396649	-0.252984
Sum of VLCFA-SMs	Calculated	FIA	3.59627e-05	-0.0244523	0.0245242	0.99771	0.997921	-0.0141164	-0.0307175	0.00248464	0.100802	0.251087	0.0599819	-0.297345	0.417308	0.742933	0.744214	-0.0963738	-0.201057	0.00830974	0.0745924	0.305224	0.0143077	-0.0299094	0.0585248	0.527594	0.974439	-0.0459366	-0.0866535	-0.00521976	0.0302416	0.102825	-0.0370825	-0.0934833	0.0193182	0.202916	0.266348	-0.0230136	-0.0571693	0.0111421	0.193464	0.265596	0.0748432	-0.593289	0.742976	0.827033	0.805345	-0.105631	-0.298483
Ratio of Cer to DH-Cer	Calculated	FIA	-0.00351421	-0.0424189	0.0353905	0.859883	0.997921	-0.00459293	-0.0330098	0.0238239	0.752508	0.734881	0.103554	-0.464171	0.67128	0.721573	0.732194	-0.195642	-0.360026	-0.0312572	0.0219483	0.305224	0.0371699	-0.0328216	0.107161	0.30079	0.974439	0.0138078	-0.0499972	0.0776129	0.672739	0.302932	-0.0423793	-0.0902835	0.00552499	0.0885361	0.266348	-0.0112598	-0.0410957	0.0185762	0.463428	0.278466	-0.197373	-0.769433	0.374687	0.501729	0.617798	-0.0740434	-0.240357
Ratio of Glycosyl-Cer to Cer	Calculated	FIA	0.00165643	-0.0234234	0.0267363	0.897298	0.997921	-0.01747	-0.0337366	-0.00120336	0.0394912	0.217815	-0.1129	-0.478359	0.252559	0.546415	0.640626	-0.0653736	-0.173704	0.0429571	0.240088	0.324641	0.00987473	-0.0354714	0.0552209	0.670561	0.974439	-0.0371871	-0.0786826	0.00430852	0.0833219	0.114423	-0.00226492	-0.0622989	0.057769	0.941323	0.551448	-0.0129943	-0.0489198	0.0229313	0.482114	0.278466	0.443504	-0.247643	1.13465	0.213816	0.396971	-0.0131049	-0.217438
Ratio of Hex2Cer to Cer	Calculated	FIA	0.00134454	-0.02534	0.0280291	0.921557	0.997921	-0.0154946	-0.0325479	0.0015587	0.0800042	0.238164	-0.0414477	-0.430987	0.348092	0.835286	0.77927	-0.0738873	-0.189027	0.0412523	0.211811	0.323478	0.0218127	-0.0262673	0.0698927	0.376327	0.974439	-0.0189766	-0.0638961	0.0259428	0.410443	0.222485	0.00781917	-0.0521944	0.0678328	0.799395	0.514717	-0.00980122	-0.0462435	0.026641	0.600746	0.293535	0.37331	-0.320872	1.06749	0.296487	0.483055	-0.00198396	-0.206387
Ratio of Hex2Cer to HexCer	Calculated	FIA	-0.00584372	-0.0310911	0.0194037	0.651198	0.997921	0.0167408	0.000249072	0.0332324	0.0512027	0.238164	0.111066	-0.257265	0.479397	0.556031	0.640626	0.0651387	-0.0440521	0.174329	0.245467	0.324641	0.00419175	-0.0415452	0.0499287	0.857857	0.974439	0.0512097	0.0103165	0.0921029	0.0165647	0.102825	0.0332603	-0.0274467	0.0939673	0.287587	0.284458	0.0194973	-0.0157963	0.054791	0.284819	0.265596	-0.414426	-1.12223	0.293381	0.256112	0.435029	0.0477064	-0.160711
Ratio of Hex3Cer to Cer	Calculated	FIA	-0.00324442	-0.0282285	0.0217397	0.799688	0.997921	0.0121912	-0.00490122	0.0292836	0.167276	0.33609	0.0455276	-0.319269	0.410324	0.807328	0.77927	0.0942699	-0.0127335	0.201273	0.0877258	0.305224	-0.00168221	-0.0469129	0.0435485	0.942055	0.977818	0.0270412	-0.0127197	0.0668021	0.186806	0.155595	0.0447999	-0.00894828	0.0985481	0.108043	0.266348	0.0230848	-0.00927365	0.0554433	0.169045	0.265596	0.150828	-0.490566	0.792222	0.646688	0.727147	0.0737102	-0.112616
Ratio of Hex3Cer to Hex2Cer	Calculated	FIA	0.000279658	-0.0247793	0.0253387	0.982599	0.997921	0.0155769	-0.00118827	0.0323421	0.0735867	0.238164	0.1212	-0.243803	0.486204	0.516864	0.640626	0.0739346	-0.0340536	0.181923	0.183081	0.315336	-0.00681549	-0.0521442	0.0385132	0.768921	0.974439	0.024311	-0.0167897	0.0654116	0.250212	0.190292	0.0314169	-0.0237056	0.0865394	0.268819	0.276783	0.0255171	-0.00879789	0.0598321	0.152091	0.265596	-0.120601	-0.770713	0.529512	0.71756	0.763806	0.0600345	-0.129052
Ratio of Hex3Cer to HexCer	Calculated	FIA	-0.00171583	-0.0264	0.0229683	0.891943	0.997921	0.0159113	-0.000577931	0.0324005	0.0634186	0.238164	0.108646	-0.251083	0.468376	0.5554	0.640626	0.0753125	-0.030996	0.181621	0.168488	0.315336	-0.00468291	-0.0493495	0.0399837	0.837667	0.974439	0.0328917	-0.00730153	0.0730848	0.113172	0.120775	0.0369538	-0.0204802	0.0943879	0.212608	0.272424	0.0261968	-0.00856184	0.0609554	0.14675	0.265596	-0.187816	-0.866251	0.49062	0.589604	0.702541	0.0590135	-0.138681
Ratio of HexCer to Cer	Calculated	FIA	0.0017443	-0.0232987	0.0267874	0.891725	0.997921	-0.0174826	-0.0337435	-0.0012217	0.0392872	0.217815	-0.114752	-0.479651	0.250146	0.539245	0.640626	-0.0653471	-0.173518	0.0428239	0.239588	0.324641	0.00929344	-0.0359918	0.0545787	0.688495	0.974439	-0.0376814	-0.0790924	0.00372964	0.0787881	0.114423	-0.00280271	-0.0628369	0.0572315	0.927427	0.551448	-0.0131798	-0.049071	0.0227115	0.475499	0.278466	0.44822	-0.242736	1.13918	0.20893	0.396971	-0.0141306	-0.218465
Sum of Cer	Calculated	FIA	0.00687466	-0.0169849	0.0307342	0.573698	0.997921	-0.0121152	-0.0287299	0.00449954	0.15814	0.330032	0.130793	-0.217133	0.478719	0.463207	0.640626	-0.083781	-0.186352	0.0187899	0.112979	0.305224	0.0105064	-0.0326963	0.0537091	0.634799	0.974439	-0.0391769	-0.0762829	-0.00207091	0.042154	0.102825	-0.0319289	-0.0822466	0.0183888	0.21889	0.273952	-0.00904807	-0.0405059	0.0224098	0.575797	0.293535	-0.0836356	-0.678959	0.511688	0.784079	0.805345	-0.107023	-0.278375
Sum of DH-Cer	Calculated	FIA	0.00857708	-0.0182109	0.0353651	0.531925	0.997921	-0.011675	-0.0304979	0.00714787	0.228868	0.431039	0.0589725	-0.332833	0.450778	0.768686	0.751465	0.000308826	-0.116566	0.117183	0.99588	0.6366	-0.00671399	-0.0552822	0.0418542	0.78707	0.974439	-0.0547036	-0.0988532	-0.010554	0.0176967	0.102825	0.024031	-0.0267855	0.0748475	0.358048	0.314096	0.00600628	-0.024655	0.0366676	0.702873	0.293535	0.349638	-0.241149	0.940425	0.251083	0.435029	-0.0142578	-0.188539
Sum of Glycosyl-Cer	Calculated	FIA	0.0044754	-0.0190414	0.0279922	0.71005	0.997921	-0.0145625	-0.0307709	0.00164593	0.0833451	0.238164	0.0120406	-0.331584	0.355666	0.945402	0.809148	-0.0765074	-0.177707	0.0246926	0.141982	0.305224	0.0101323	-0.0324087	0.0526733	0.641783	0.974439	-0.0380086	-0.0766587	0.000641614	0.0579276	0.105302	-0.0292696	-0.0810342	0.022495	0.272583	0.276783	-0.016638	-0.0482858	0.0150098	0.308454	0.265596	0.209359	-0.399266	0.817984	0.503007	0.617798	-0.084027	-0.260798
Sum of Hex2Cer	Calculated	FIA	0.00385334	-0.0195241	0.0272307	0.747413	0.997921	-0.0138587	-0.0301485	0.00243118	0.100637	0.251087	0.0391813	-0.30225	0.380613	0.822565	0.77927	-0.0778115	-0.178332	0.0227094	0.132807	0.305224	0.0135353	-0.0287029	0.0557735	0.531582	0.974439	-0.033419	-0.0721053	0.00526731	0.0948189	0.115645	-0.0267311	-0.0774966	0.0240343	0.30657	0.284458	-0.0150488	-0.0466514	0.0165538	0.355751	0.278466	0.141781	-0.455514	0.739076	0.643596	0.727147	-0.0891802	-0.262049
Sum of Hex3Cer	Calculated	FIA	0.00764331	-0.0226756	0.0379622	0.622466	0.997921	-0.00688998	-0.0274472	0.0136673	0.513755	0.581755	0.410341	-0.0245815	0.845263	0.067788	0.280442	-0.0343608	-0.166333	0.0976117	0.611117	0.485804	0.0213765	-0.033388	0.0761409	0.446293	0.974439	-0.0406866	-0.0866542	0.00528093	0.0871163	0.114423	-0.00676651	-0.05464	0.0411069	0.7828	0.514717	0.0112788	-0.0196229	0.0421805	0.478162	0.278466	0.03035	-0.528972	0.589672	0.91569	0.82642	-0.0290005	-0.191893
Sum of HexCer	Calculated	FIA	0.00441015	-0.0191079	0.0279282	0.714102	0.997921	-0.0146571	-0.030857	0.00154281	0.0812533	0.238164	0.00663973	-0.337001	0.350281	0.969877	0.809148	-0.075944	-0.177165	0.0252775	0.14499	0.305224	0.00962367	-0.0329237	0.052171	0.658623	0.974439	-0.038148	-0.0768091	0.00051302	0.0571049	0.105302	-0.0294167	-0.0812691	0.0224357	0.27101	0.276783	-0.0167619	-0.0484298	0.0149059	0.305208	0.265596	0.214146	-0.395449	0.823741	0.494019	0.617798	-0.0836604	-0.260761
Sum of LCFA-Cer	Calculated	FIA	0.00403236	-0.0216954	0.0297601	0.759425	0.997921	-0.0087071	-0.0263647	0.00895055	0.337688	0.463386	0.252248	-0.119884	0.624379	0.187431	0.455304	-0.0733315	-0.184338	0.0376745	0.198787	0.318464	0.0225925	-0.0237539	0.068939	0.34198	0.974439	-0.0287888	-0.0677854	0.0102079	0.152321	0.136888	-0.0404808	-0.0886139	0.00765221	0.104979	0.266348	-0.00699615	-0.0374653	0.023473	0.654894	0.293535	-0.110861	-0.68585	0.464129	0.706967	0.762699	-0.0279484	-0.195626
Sum of LCFA-DH-Cer	Calculated	FIA	-0.00212504	-0.0276266	0.0233765	0.870638	0.997921	0.013708	-0.00172537	0.0291414	0.0868359	0.238164	0.399505	0.0365827	0.762428	0.0336893	0.242971	0.0500153	-0.0605224	0.160553	0.377587	0.378535	0.0380738	-0.00739444	0.0835421	0.104322	0.922392	-0.043913	-0.0841788	-0.00364731	0.0360021	0.102825	NA	NA	NA	NA	NA	NA	NA	NA	NA	NA	NA	NA	NA	NA	NA	NA	NA
Sum of LCFA-Glycosyl-Cer	Calculated	FIA	0.00394862	-0.0200704	0.0279676	0.748058	0.997921	-0.0145839	-0.0311421	0.00197431	0.0894454	0.238164	0.00596152	-0.344938	0.356861	0.973512	0.809148	-0.075435	-0.178862	0.0279925	0.1564	0.305224	0.00968561	-0.0337617	0.053133	0.663232	0.974439	-0.0387478	-0.0779657	0.000470192	0.0567914	0.105302	-0.0342652	-0.0854654	0.016935	0.195076	0.266348	-0.0152701	-0.0463807	0.0158404	0.341298	0.276309	0.125037	-0.481176	0.731249	0.687589	0.762399	-0.0717508	-0.24772
Sum of VLCFA-Cer	Calculated	FIA	0.00341608	-0.0201432	0.0269753	0.776929	0.997921	-0.0153879	-0.0315601	0.000784188	0.0670845	0.238164	-0.00629847	-0.350436	0.337839	0.971466	0.809148	-0.0737842	-0.175225	0.0276566	0.157521	0.305224	0.0064864	-0.0361484	0.0491212	0.766264	0.974439	-0.0373754	-0.0759573	0.00120641	0.0616709	0.105302	-0.0260767	-0.0784025	0.0262491	0.332968	0.303716	-0.0173604	-0.049549	0.0148282	0.296246	0.265596	0.250925	-0.36175	0.8636	0.425594	0.566278	-0.0901248	-0.268191
Sum of VLCFA-DH-Cer	Calculated	FIA	NA	NA	NA	NA	NA	NA	NA	NA	NA	NA	NA	NA	NA	NA	NA	NA	NA	NA	NA	NA	NA	NA	NA	NA	NA	NA	NA	NA	NA	NA	0.0241466	-0.0267678	0.075061	0.356677	0.314096	0.00579589	-0.0248956	0.0364874	0.713064	0.293535	0.353225	-0.238606	0.945057	0.247136	0.435029	-0.0143295	-0.188954
Sum of VLCFA-Glycosyl-Cer	Calculated	FIA	0.00449447	-0.0189499	0.0279388	0.708014	0.997921	-0.0145895	-0.030743	0.00156389	0.0817725	0.238164	0.0107709	-0.331801	0.353343	0.951002	0.809148	-0.0763141	-0.177202	0.0245739	0.141763	0.305224	0.010073	-0.0323377	0.0524837	0.642715	0.974439	-0.0377795	-0.0763619	0.00080295	0.0589819	0.105302	-0.027774	-0.079644	0.0240961	0.298552	0.284458	-0.0168089	-0.0485924	0.0149745	0.305612	0.265596	0.228098	-0.380613	0.83681	0.465798	0.609612	-0.0867853	-0.263626
Sum of CEs	Calculated	FIA	0.0138151	-0.014051	0.0416813	0.333869	0.997921	0.0101029	-0.00800892	0.0282148	0.278639	0.463386	0.400608	0.00022071	0.800996	0.0530359	0.250089	0.0263186	-0.0955135	0.148151	0.673037	0.502797	0.0265846	-0.0238113	0.0769805	0.304011	0.974439	-0.0242909	-0.0655929	0.0170112	0.252897	0.190292	0.00893054	-0.044095	0.0619561	0.742581	0.505864	-0.00169666	-0.0349603	0.031567	0.920822	0.316019	-0.0739864	-0.693438	0.545465	0.81578	0.805345	-0.113482	-0.29165
Sum of LCFA-CEs	Calculated	FIA	0.0143613	-0.0130207	0.0417434	0.306786	0.997921	0.00913026	-0.00910184	0.0273624	0.330283	0.463386	0.419476	0.02695	0.812002	0.0390877	0.242971	0.0226608	-0.0971591	0.142481	0.71177	0.525402	0.0305335	-0.0189084	0.0799755	0.229366	0.974439	-0.0232248	-0.0648543	0.0184047	0.277892	0.190466	0.00854151	-0.0451649	0.0622479	0.756436	0.508861	-0.00219678	-0.0358498	0.0314563	0.898779	0.314739	-0.0528699	-0.680365	0.574625	0.869441	0.826317	-0.113582	-0.294078
Sum of MUFA-CEs	Calculated	FIA	-0.00462665	-0.0327681	0.0235148	0.748042	0.997921	0.0102399	-0.00886822	0.0293481	0.297778	0.463386	0.55856	0.164343	0.952778	0.00670262	0.0895503	0.0716861	-0.0499734	0.193346	0.251266	0.324641	0.0321298	-0.0183857	0.0826453	0.215848	0.974439	-0.00256243	-0.0468868	0.041762	0.910107	0.327158	0.0186835	-0.0420867	0.0794536	0.549264	0.416332	0.00214303	-0.0336526	0.0379386	0.907125	0.314739	0.0471194	-0.664686	0.758925	0.897243	0.82642	0.0172567	-0.190233
Sum of PUFA-CEs	Calculated	FIA	0.015425	-0.0134078	0.0442579	0.297259	0.997921	0.00560841	-0.0143015	0.0255184	0.58293	0.621209	0.278619	-0.140964	0.698203	0.196487	0.457353	0.0732428	-0.0521238	0.198609	0.255286	0.324641	0.0109121	-0.0415441	0.0633682	0.684472	0.974439	-0.00824743	-0.0549399	0.038445	0.73022	0.302932	-0.0132231	-0.0675463	0.0411	0.635191	0.461944	0.0013789	-0.0313557	0.0341135	0.934575	0.31729	-0.12287	-0.75765	0.511909	0.705868	0.762699	-0.088885	-0.272685
Sum of Saturated CEs	Calculated	FIA	-0.00291358	-0.0316874	0.0258603	0.843141	0.997921	0.00749623	-0.0106761	0.0256686	0.421997	0.501315	0.0679279	-0.352045	0.487901	0.751986	0.744214	-0.0529873	-0.177784	0.0718092	0.40756	0.378535	0.0365887	-0.0149328	0.0881103	0.167462	0.974439	-0.0242397	-0.0691946	0.0207152	0.294179	0.193688	0.0418461	-0.012874	0.0965662	0.139633	0.266348	-0.0104962	-0.0456719	0.0246795	0.561642	0.293535	0.0103805	-0.641465	0.662226	0.975213	0.845716	-0.0290611	-0.218936
Sum of VLCFA-CEs	Calculated	FIA	-0.00598694	-0.0435577	0.0315838	0.755534	0.997921	0.0114984	-0.0126289	0.0356257	0.354016	0.466341	-0.169827	-0.717543	0.37789	0.544943	0.640626	0.106732	-0.055386	0.268849	0.200306	0.318464	-0.0387699	-0.106318	0.0287782	0.263673	0.974439	-0.0185121	-0.0779229	0.0408986	0.543338	0.26507	NA	NA	NA	NA	NA	NA	NA	NA	NA	NA	NA	NA	NA	NA	NA	NA	NA
Ratio of DGs to FAs	Calculated	FIA	0.00296433	-0.0214736	0.0274022	0.812631	0.997921	0.00108793	-0.0154796	0.0176555	0.898023	0.770478	-0.123177	-0.479174	0.232819	0.499448	0.640626	-0.0589325	-0.164635	0.0467702	0.27749	0.324641	0.000355397	-0.0438856	0.0445964	0.987474	0.986792	-0.0409911	-0.0793415	-0.00264072	0.0397465	0.102825	-0.0375018	-0.0894955	0.0144919	0.163092	0.266348	-0.00420391	-0.0336912	0.0252834	0.781227	0.293535	-0.0776086	-0.695298	0.540081	0.8064	0.805345	0.0342346	-0.145708
Ratio of DGs to TGs	Calculated	FIA	0.0045802	-0.0176739	0.0268343	0.687642	0.997921	-0.0074746	-0.0227717	0.0078225	0.34206	0.463386	-0.0957439	-0.420355	0.228867	0.564679	0.640626	-0.0484644	-0.144901	0.0479719	0.327331	0.362436	0.0091908	-0.0310755	0.0494571	0.655712	0.974439	-0.015659	-0.0496259	0.018308	0.369287	0.216066	0.00199107	-0.0520589	0.056041	0.942704	0.551448	0.00732445	-0.0256651	0.040314	0.665575	0.293535	0.484896	-0.133095	1.10289	0.129818	0.350174	0.0432395	-0.140397
Sum of DGs	Calculated	FIA	NA	NA	NA	NA	NA	NA	NA	NA	NA	NA	NA	NA	NA	NA	NA	NA	NA	NA	NA	NA	NA	NA	NA	NA	NA	NA	NA	NA	NA	NA	-0.0275019	-0.0756706	0.0206667	0.267986	0.276783	-0.0102322	-0.0402952	0.0198309	0.5082	0.286531	-0.188293	-0.754915	0.378329	0.517557	0.626037	-0.0439255	-0.209338
Sum of Saturated DGs	Calculated	FIA	NA	NA	NA	NA	NA	NA	NA	NA	NA	NA	NA	NA	NA	NA	NA	NA	NA	NA	NA	NA	NA	NA	NA	NA	NA	NA	NA	NA	NA	NA	NA	NA	NA	NA	NA	NA	NA	NA	NA	NA	NA	NA	NA	NA	NA	NA	NA
Sum of Unsaturated DGs	Calculated	FIA	0.00599767	-0.0184494	0.0304448	0.631821	0.997921	-0.00498967	-0.02147	0.0114906	0.555137	0.612375	-0.00479116	-0.362204	0.352621	0.979099	0.809148	-0.0843403	-0.189436	0.0207557	0.119334	0.305224	0.000981862	-0.0433193	0.045283	0.96545	0.981099	-0.0430893	-0.0833581	-0.00282057	0.0395337	0.102825	-0.0272399	-0.0751951	0.0207154	0.270416	0.276783	-0.0107458	-0.0406578	0.0191663	0.485075	0.278466	-0.20362	-0.767275	0.360036	0.481914	0.617798	-0.0449785	-0.209616
Ratio of TGs to FAs	Calculated	FIA	0.00271302	-0.0264837	0.0319098	0.855904	0.997921	0.0150501	-0.00423661	0.0343368	0.131413	0.289926	0.0148679	-0.411495	0.44123	0.945665	0.809148	-0.0491642	-0.175872	0.0775436	0.448994	0.38939	-0.00325037	-0.0560952	0.0495945	0.90432	0.977818	-0.042006	-0.0852409	0.00122896	0.0609296	0.105302	-0.0397209	-0.0896682	0.0102264	0.124809	0.266348	-0.00793303	-0.0382214	0.0223554	0.610277	0.293535	-0.441642	-1.02605	0.142762	0.144268	0.35085	0.00560415	-0.168122
Sum of Saturated TGs	Calculated	FIA	-0.00467777	-0.0329979	0.0236424	0.746906	0.997921	0.00780128	-0.0111086	0.0267112	0.42195	0.501315	-0.185468	-0.59739	0.226455	0.379926	0.597176	-0.088811	-0.210764	0.0331425	0.157027	0.305224	-0.0345432	-0.0853162	0.0162298	0.185825	0.974439	-0.0583734	-0.105263	-0.0114833	0.0171881	0.102825	NA	NA	NA	NA	NA	NA	NA	NA	NA	NA	NA	NA	NA	NA	NA	NA	NA
Sum of TGs	Calculated	FIA	-0.00495407	-0.0312419	0.0213337	0.712743	0.997921	0.00787898	-0.0109393	0.0266973	0.415116	0.501315	0.264695	-0.115421	0.644812	0.175787	0.455304	-0.0435317	-0.157695	0.0706316	0.456841	0.38939	-0.0148989	-0.0624087	0.0326109	0.540379	0.974439	-0.0454153	-0.086637	-0.0041935	0.0342024	0.102825	NA	NA	NA	NA	NA	NA	NA	NA	NA	NA	NA	NA	NA	NA	NA	NA	NA
Sum of Unsaturated TGs	Calculated	FIA	-0.00431854	-0.0332457	0.0246086	0.770514	0.997921	0.00777546	-0.0120146	0.0275655	0.444283	0.519793	0.587268	0.182912	0.991624	0.00549861	0.0895503	-0.000398645	-0.126386	0.125588	0.995066	0.6366	0.00477401	-0.0475933	0.0571413	0.858601	0.974439	-0.0203055	-0.0653514	0.0247404	0.379948	0.216066	-0.0346781	-0.0854132	0.0160569	0.185864	0.266348	-0.014363	-0.0467278	0.0180018	0.389128	0.278466	-0.667215	-1.2428	-0.0916289	0.0270206	0.179762	-0.0666085	-0.241218
[truncated: 13 more columns]
