# Supplementary material for: Targeted metabolomic analysis in Parkinson’s disease brain frontal cortex and putamen with relation to cognitive impairment
Source: NPJ Parkinsons Dis. 2023 Jun 3;9:84. doi: 10.1038/s41531-023-00531-y (PMC10239505; doi:10.1038/s41531-023-00531-y)
Supplement: Supplementary file 3 — Supplementary Data Files [file 41531_2023_531_MOESM3_ESM.zip › Supplementary File 3 - Metabolites and Annotations with Identifiers for External Databases.xlsx]

## Sheet: Description
	Spreadsheet Metabolites
		List of metabolites measured with the Biocrates MxP Quant 500 kit in the default order.
		Acquisition was done either through liquid chromatography (LC) or flow-injection analysis (FIA; mostly for complex lipids).
	Spreadsheet Metabolic Indicators
		List of calculated metabolic indicators.
		Formulas are obtained from the Biocrates Quant 500 kit.
	Spreadsheet Isoforms and Annotations
		List of all possible isoforms captured for each measurement.
		Annotations with identifiers to external databases are provided where available.

## Sheet: Metabolites
Method	Class	Metabolite ID	Full Name	Internal Standard
FIA	Acylcarnitines	C0	Carnitine	D3-C0
FIA	Acylcarnitines	C2	Acetylcarnitine	D3-C2
FIA	Acylcarnitines	C3	Propionylcarnitine	D3-C4
FIA	Acylcarnitines	C3-DC (C4-OH)	Malonylcarnitine (Hydroxybutyrylcarnitine)	D3-C4
FIA	Acylcarnitines	C3-OH	Hydroxypropionylcarnitine	D3-C4
FIA	Acylcarnitines	C3:1	Propenoylcarnitine	D3-C4
FIA	Acylcarnitines	C4	Butyrylcarnitine	D3-C4
FIA	Acylcarnitines	C4:1	Butenylcarnitine	D3-C4
FIA	Acylcarnitines	C5	Valerylcarnitine	D9-C5
FIA	Acylcarnitines	C5-DC (C6-OH)	Glutarylcarnitine (Hydroxyhexanoylcarnitine)	D9-C5
FIA	Acylcarnitines	C5-M-DC	Methylglutarylcarnitine	D9-C5
FIA	Acylcarnitines	C5-OH (C3-DC-M)	Hydroxyvalerylcarnitine (Methylmalonylcarnitine)	D9-C5
FIA	Acylcarnitines	C5:1	Tiglylcarnitine	D9-C5
FIA	Acylcarnitines	C5:1-DC	Glutaconylcarnitine	D9-C5
FIA	Acylcarnitines	C6 (C4:1-DC)	Hexanoylcarnitine (Fumarylcarnitine)	D3-C6
FIA	Acylcarnitines	C6:1	Hexenoylcarnitine	D3-C6
FIA	Acylcarnitines	C7-DC	Pimelylcarnitine	D3-C8
FIA	Acylcarnitines	C8	Octanoylcarnitine	D3-C8
FIA	Acylcarnitines	C9	Nonanoylcarnitine	D3-C10
FIA	Acylcarnitines	C10	Decanoylcarnitine	D3-C10
FIA	Acylcarnitines	C10:1	Decenoylcarnitine	D3-C10
FIA	Acylcarnitines	C10:2	Decadienoylcarnitine	D3-C10
FIA	Acylcarnitines	C12	Dodecanoylcarnitine	D3-C10
FIA	Acylcarnitines	C12-DC	Dodecanedioylcarnitine	D3-C10
FIA	Acylcarnitines	C12:1	Dodecenoylcarnitine	D3-C10
FIA	Acylcarnitines	C14	Tetradecanoylcarnitine	D3-C16
FIA	Acylcarnitines	C14:1	Tetradecenoylcarnitine	D3-C16
FIA	Acylcarnitines	C14:1-OH	Hydroxytetradecenoylcarnitine	D3-C16
FIA	Acylcarnitines	C14:2	Tetradecadienoylcarnitine	D3-C16
FIA	Acylcarnitines	C14:2-OH	Hydroxytetradecadienoylcarnitine	D3-C16
FIA	Acylcarnitines	C16	Hexadecanoylcarnitine	D3-C16
FIA	Acylcarnitines	C16-OH	Hydroxyhexadecanoylcarnitine	D3-C16
FIA	Acylcarnitines	C16:1	Hexadecenoylcarnitine	D3-C16
FIA	Acylcarnitines	C16:1-OH	Hydroxyhexadecenoylcarnitine	D3-C16
FIA	Acylcarnitines	C16:2	Hexadecadienoylcarnitine	D3-C16
FIA	Acylcarnitines	C16:2-OH	Hydroxyhexadecadienoylcarnitine	D3-C16
FIA	Acylcarnitines	C18	Octadecanoylcarnitine	D3-C18
FIA	Acylcarnitines	C18:1	Octadecenoylcarnitine	D3-C18
FIA	Acylcarnitines	C18:1-OH	Hydroxyoctadecenoylcarnitine	D3-C18
FIA	Acylcarnitines	C18:2	Octadecadienoylcarnitine	D3-C18
LC	Alkaloids	Trigonelline	Trigonelline	D9-TMAO
LC	Amine Oxides	TMAO	Trimethylamine N-oxide	D9-TMAO
LC	Aminoacids	Ala	Alanine	D4-Ala-PTC
LC	Aminoacids	Arg	Arginine	15N2-Arg-PTC
LC	Aminoacids	Asn	Asparagine	15N2-Asn-PTC_2
LC	Aminoacids	Asp	Aspartate	D3-Asp-PTC
LC	Aminoacids	Cys	Cysteine	D4-Putrescine-PTC
LC	Aminoacids	Gln	Glutamine	D5-Gln-PTC
LC	Aminoacids	Glu	Glutamate	D3-Glu-PTC
LC	Aminoacids	Gly	Glycine	13C2-15N-Gly-PTC
LC	Aminoacids	His	Histidine	13C6-His-PTC
LC	Aminoacids	Ile	Isoleucine	13C6-Ile-PTC
LC	Aminoacids	Leu	Leucine	D3-Leu
LC	Aminoacids	Lys	Lysine	D3-Lys
LC	Aminoacids	Met	Methionine	D3-Met-PTC
LC	Aminoacids	Phe	Phenylalanine	D5-Phe-PTC
LC	Aminoacids	Pro	Proline	D7-Pro-PTC
LC	Aminoacids	Ser	Serine	D3-Ser-PTC
LC	Aminoacids	Thr	Threonine	13C4-Thr-PTC
LC	Aminoacids	Trp	Tryptophan	15N2-Trp-PTC
LC	Aminoacids	Tyr	Tyrosine	D4-Tyr-PTC
LC	Aminoacids	Val	Valine	D8-Val-PTC
LC	Aminoacids Related	1-Met-His	1-Methylhistidine	D3-1-Met-His_1
LC	Aminoacids Related	3-Met-His	3-Methylhistidine	D3-1-Met-His_2
LC	Aminoacids Related	5-AVA	5-Aminovaleric acid	D6-GABA
LC	Aminoacids Related	AABA	alpha-Aminobutyric acid	D6-GABA
LC	Aminoacids Related	Ac-Orn	Acetylornithine	D2-AcOrn
LC	Aminoacids Related	ADMA	Asymmetric dimethylarginine	D7-ADMA-PTC
LC	Aminoacids Related	alpha-AAA	alpha-Aminoadipic acid	D3-alpha-AAA
LC	Aminoacids Related	Anserine	Anserine	D3-1-Met-His_2
LC	Aminoacids Related	BABA	beta-Aminobutyric acid	D6-GABA
LC	Aminoacids Related	Betaine	Betaine	D3-C0
LC	Aminoacids Related	c4-OH-Pro	cis-4-Hydroxyproline	D3-c4-OH-Pro
LC	Aminoacids Related	Carnosine	Carnosine	13C6-His-PTC
LC	Aminoacids Related	Cit	Citrulline	13C-D4-Cit-PTC
LC	Aminoacids Related	Creatinine	Creatinine	D3-Creatinine
LC	Aminoacids Related	Cystine	Cystine	D3-Met-PTC_N
LC	Aminoacids Related	DOPA	Dihydroxyphenylalanine	D3-DOPA-PTC
LC	Aminoacids Related	HArg	Homoarginine	15N2-Arg-PTC
LC	Aminoacids Related	HCys	Homocysteine	D4-Putrescine-PTC
LC	Aminoacids Related	Kynurenine	Kynurenine	D4-Kynurenine
LC	Aminoacids Related	Met-SO	Methionine sulfoxide	D3-Met-PTC
LC	Aminoacids Related	Nitro-Tyr	Nitrotyrosine	D3-Nitro-Tyr
LC	Aminoacids Related	Orn	Ornithine	13C5-Orn-PTC
LC	Aminoacids Related	PAG	Phenylacetylglycine	D9-C5
LC	Aminoacids Related	PheAlaBetaine	Phenylalanine betaine	D3-C4
LC	Aminoacids Related	ProBetaine	Proline betaine	D3-C0
LC	Aminoacids Related	Sarcosine	Sarcosine	D3-Sarcosine-PTC
LC	Aminoacids Related	SDMA	Symmetric dimethylarginine	D6-SDMA-PTC
LC	Aminoacids Related	t4-OH-Pro	trans-4-Hydroxyproline	D3-t4-OH-Pro
LC	Aminoacids Related	Taurine	Taurine	13C2-Taurine-PTC
LC	Aminoacids Related	TrpBetaine	Tryptophan betaine	D9-C5
LC	Bile Acids	CA	Cholic acid	D5-CA
LC	Bile Acids	CDCA	Chenodeoxycholic acid	D5-CDCA
LC	Bile Acids	DCA	Deoxycholic acid	D5-CDCA
LC	Bile Acids	GCA	Glycocholic acid	D5-GCA
LC	Bile Acids	GCDCA	Glycochenodeoxycholic acid	D5-CA
LC	Bile Acids	GDCA	Glycodeoxycholic acid	D5-CA
LC	Bile Acids	GLCA	Glycolitocholic acid	D4-GLCA
LC	Bile Acids	GLCAS	Glycolitocholic acid sulfate	D5-CA
LC	Bile Acids	GUDCA	Glycoursodeoxycholic acid	D5-GCA
LC	Bile Acids	TCA	Taurocholic acid	D5-TCA
LC	Bile Acids	TCDCA	Taurochenodeoxycholic acid	D5-TCDCA
LC	Bile Acids	TDCA	Taurodeoxycholic acid	D5-TCDCA
LC	Bile Acids	TLCA	Taurolitocholic acid	D5-CA
LC	Bile Acids	TMCA	Tauromurocholic aicd	D5-TCA
LC	Biogenic Amines	beta-Ala	beta-Alanine	D4-b-Ala
LC	Biogenic Amines	Dopamine	Dopamine	D4-Dopamine-PTC
LC	Biogenic Amines	GABA	gamma-Aminobutyric acid	D6-GABA
LC	Biogenic Amines	Histamine	Histamine	D4-Histamine
LC	Biogenic Amines	PEA	Phenylethalamine	D5-PEA
LC	Biogenic Amines	Putrescine	Putrescine	D4-Putrescine-PTC
LC	Biogenic Amines	Serotonin	Serotonin	D4-Serotonin-PTC
LC	Biogenic Amines	Spermidine	Spermidine	D8-Spermidine
LC	Biogenic Amines	Spermine	Spermine	D8-Spermine
LC	Carboxylic Acids	AconAcid	Aconitic acid	13C3-LacAcid
LC	Carboxylic Acids	DiCA(12:0)	Dodecanedioic acid	D5-TCDCA
LC	Carboxylic Acids	DiCA(14:0)	Tetradecanedioic acid	D5-CA
LC	Carboxylic Acids	HipAcid	Hippuric acid	D9-C5
LC	Carboxylic Acids	Lac	Lactic acid	13C3-LacAcid
LC	Carboxylic Acids	OH-GlutAcid	Hydroxyglutaric acid	13C3-LacAcid
LC	Carboxylic Acids	Suc	Succinic acid	13C3-LacAcid
FIA	Ceramides	Cer(d16:1/18:0)	Ceramide (d16:1/18:0)	Cer(d18:0/12:0(OH))_P_IS
FIA	Ceramides	Cer(d16:1/20:0)	Ceramide (d16:1/20:0)	Cer(d18:0/12:0(OH))_P_IS
FIA	Ceramides	Cer(d16:1/22:0)	Ceramide (d16:1/22:0)	Cer(d18:0/12:0(OH))_P_IS
FIA	Ceramides	Cer(d16:1/23:0)	Ceramide (d16:1/23:0)	Cer(d18:0/12:0(OH))_P_IS
FIA	Ceramides	Cer(d16:1/24:0)	Ceramide (d16:1/24:0)	Cer(d18:0/12:0(OH))_P_IS
FIA	Ceramides	Cer(d18:1/14:0)	Ceramide (d18:1/14:0)	Cer(d18:0/12:0(OH))_P_IS
FIA	Ceramides	Cer(d18:1/16:0)	Ceramide (d18:1/16:0)	Cer(d18:0/12:0(OH))_P_IS
FIA	Ceramides	Cer(d18:1/18:0(OH))	Ceramide (d18:1/18:0(OH))	Cer(d18:0/12:0(OH))_P_IS
FIA	Ceramides	Cer(d18:1/18:0)	Ceramide (d18:1/18:0)	Cer(d18:0/12:0(OH))_P_IS
FIA	Ceramides	Cer(d18:1/18:1)	Ceramide (d18:1/18:1)	Cer(d18:0/12:0(OH))_P_IS
FIA	Ceramides	Cer(d18:1/20:0(OH))	Ceramide (d18:1/20:0(OH))	Cer(d18:0/12:0(OH))_P_IS
FIA	Ceramides	Cer(d18:1/20:0)	Ceramide (d18:1/20:0)	Cer(d18:0/12:0(OH))_P_IS
FIA	Ceramides	Cer(d18:1/22:0)	Ceramide (d18:1/22:0)	Cer(d18:0/12:0(OH))_P_IS
FIA	Ceramides	Cer(d18:1/23:0)	Ceramide (d18:1/23:0)	Cer(d18:0/12:0(OH))_P_IS
FIA	Ceramides	Cer(d18:1/24:0)	Ceramide (d18:1/24:0)	Cer(d18:0/12:0(OH))_P_IS
FIA	Ceramides	Cer(d18:1/24:1)	Ceramide (d18:1/24:1)	Cer(d18:0/12:0(OH))_P_IS
FIA	Ceramides	Cer(d18:1/25:0)	Ceramide (d18:1/25:0)	Cer(d18:0/12:0(OH))_P_IS
FIA	Ceramides	Cer(d18:1/26:0)	Ceramide (d18:1/26:0)	Cer(d18:0/12:0(OH))_P_IS
FIA	Ceramides	Cer(d18:1/26:1)	Ceramide (d18:1/26:1)	Cer(d18:0/12:0(OH))_P_IS
FIA	Ceramides	Cer(d18:2/14:0)	Ceramide (d18:2/14:0)	Cer(d18:0/12:0(OH))_P_IS
FIA	Ceramides	Cer(d18:2/16:0)	Ceramide (d18:2/16:0)	Cer(d18:0/12:0(OH))_P_IS
FIA	Ceramides	Cer(d18:2/18:0)	Ceramide (d18:2/18:0)	Cer(d18:0/12:0(OH))_P_IS
FIA	Ceramides	Cer(d18:2/18:1)	Ceramide (d18:2/18:1)	Cer(d18:0/12:0(OH))_P_IS
FIA	Ceramides	Cer(d18:2/20:0)	Ceramide (d18:2/20:0)	Cer(d18:0/12:0(OH))_P_IS
FIA	Ceramides	Cer(d18:2/22:0)	Ceramide (d18:2/22:0)	Cer(d18:0/12:0(OH))_P_IS
FIA	Ceramides	Cer(d18:2/23:0)	Ceramide (d18:2/23:0)	Cer(d18:0/12:0(OH))_P_IS
FIA	Ceramides	Cer(d18:2/24:0)	Ceramide (d18:2/24:0)	Cer(d18:0/12:0(OH))_P_IS
FIA	Ceramides	Cer(d18:2/24:1)	Ceramide (d18:2/24:1)	Cer(d18:0/12:0(OH))_P_IS
FIA	Cholesterol Esters	CE(14:0)	Cholesteryl ester 14:0	PC aa C28:00
FIA	Cholesterol Esters	CE(14:1)	Cholesteryl ester 14:1	PC aa C28:00
FIA	Cholesterol Esters	CE(15:0)	Cholesteryl ester 15:0	PC aa C28:00
FIA	Cholesterol Esters	CE(15:1)	Cholesteryl ester 15:1	PC aa C28:00
FIA	Cholesterol Esters	CE(16:0)	Cholesteryl ester 16:0	PC aa C28:00
FIA	Cholesterol Esters	CE(16:1)	Cholesteryl ester 16:1	PC aa C28:00
FIA	Cholesterol Esters	CE(17:0)	Cholesteryl ester 17:0	PC aa C28:00
FIA	Cholesterol Esters	CE(17:1)	Cholesteryl ester 17:1	PC aa C28:00
FIA	Cholesterol Esters	CE(18:0)	Cholesteryl ester 18:0	PC aa C28:00
FIA	Cholesterol Esters	CE(18:1)	Cholesteryl ester 18:1	PC aa C28:00
FIA	Cholesterol Esters	CE(18:2)	Cholesteryl ester 18:2	PC aa C28:00
FIA	Cholesterol Esters	CE(18:3)	Cholesteryl ester 18:3	PC aa C28:00
FIA	Cholesterol Esters	CE(20:0)	Cholesteryl ester 20:0	PC aa C28:00
FIA	Cholesterol Esters	CE(20:1)	Cholesteryl ester 20:1	PC aa C28:00
FIA	Cholesterol Esters	CE(20:3)	Cholesteryl ester 20:3	PC aa C28:00
FIA	Cholesterol Esters	CE(20:4)	Cholesteryl ester 20:4	PC aa C28:00
FIA	Cholesterol Esters	CE(20:5)	Cholesteryl ester 20:5	PC aa C28:00
FIA	Cholesterol Esters	CE(22:0)	Cholesteryl ester 22:0	PC aa C28:00
FIA	Cholesterol Esters	CE(22:1)	Cholesteryl ester 22:1	PC aa C28:00
FIA	Cholesterol Esters	CE(22:2)	Cholesteryl ester 22:2	PC aa C28:00
FIA	Cholesterol Esters	CE(22:5)	Cholesteryl ester 22:5	PC aa C28:00
FIA	Cholesterol Esters	CE(22:6)	Cholesteryl ester 22:6	PC aa C28:00
LC	Cresols	p-Cresol-SO4	para-Cresol sulfate	D5-TCA
FIA	Diacylglycerols	DG(14:0_14:0)	Diacylglyceride (14:0_14:0)	PC aa C28:00
FIA	Diacylglycerols	DG(14:0_18:1)	Diacylglyceride (14:0_18:1)	PC aa C28:00
FIA	Diacylglycerols	DG(14:0_18:2)	Diacylglyceride (14:0_18:2)	PC aa C28:00
FIA	Diacylglycerols	DG(14:0_20:0)	Diacylglyceride (14:0_20:0)	PC aa C28:00
FIA	Diacylglycerols	DG(14:1_18:1)	Diacylglyceride (14:1_18:1)	PC aa C28:00
FIA	Diacylglycerols	DG(14:1_20:2)	Diacylglyceride (14:1_20:2)	PC aa C28:00
FIA	Diacylglycerols	DG(16:0_16:0)	Diacylglyceride (16:0_16:0)	PC aa C28:00
FIA	Diacylglycerols	DG(16:0_16:1)	Diacylglyceride (16:0_16:1)	PC aa C28:00
FIA	Diacylglycerols	DG(16:0_18:1)	Diacylglyceride (16:0_18:1)	PC aa C28:00
FIA	Diacylglycerols	DG(16:0_18:2)	Diacylglyceride (16:0_18:2)	PC aa C28:00
FIA	Diacylglycerols	DG(16:0_20:0)	Diacylglyceride (16:0_20:0)	PC aa C28:00
FIA	Diacylglycerols	DG(16:0_20:3)	Diacylglyceride (16:0_20:3)	PC aa C28:00
FIA	Diacylglycerols	DG(16:0_20:4)	Diacylglyceride (16:0_20:4)	PC aa C28:00
FIA	Diacylglycerols	DG(16:1_18:0)	Diacylglyceride (16:1_18:0)	PC aa C28:00
FIA	Diacylglycerols	DG(16:1_18:1)	Diacylglyceride (16:1_18:1)	PC aa C28:00
FIA	Diacylglycerols	DG(16:1_18:2)	Diacylglyceride (16:1_18:2)	PC aa C28:00
FIA	Diacylglycerols	DG(16:1_20:0)	Diacylglyceride (16:1_20:0)	PC aa C28:00
FIA	Diacylglycerols	DG(17:0_17:1)	Diacylglyceride (17:0_17:1)	PC aa C28:00
FIA	Diacylglycerols	DG(17:0_18:1)	Diacylglyceride (17:0_18:1)	PC aa C28:00
FIA	Diacylglycerols	DG(18:0_20:0)	Diacylglyceride (18:0_20:0)	PC aa C28:00
FIA	Diacylglycerols	DG(18:0_20:4)	Diacylglyceride (18:0_20:4)	PC aa C28:00
FIA	Diacylglycerols	DG(18:1_18:1)	Diacylglyceride (18:1_18:1)	PC aa C28:00
FIA	Diacylglycerols	DG(18:1_18:2)	Diacylglyceride (18:1_18:2)	PC aa C28:00
FIA	Diacylglycerols	DG(18:1_18:3)	Diacylglyceride (18:1_18:3)	PC aa C28:00
FIA	Diacylglycerols	DG(18:1_18:4)	Diacylglyceride (18:1_18:4)	PC aa C28:00
FIA	Diacylglycerols	DG(18:1_20:0)	Diacylglyceride (18:1_20:0)	PC aa C28:00
FIA	Diacylglycerols	DG(18:1_20:1)	Diacylglyceride (18:1_20:1)	PC aa C28:00
FIA	Diacylglycerols	DG(18:1_20:2)	Diacylglyceride (18:1_20:2)	PC aa C28:00
FIA	Diacylglycerols	DG(18:1_20:3)	Diacylglyceride (18:1_20:3)	PC aa C28:00
FIA	Diacylglycerols	DG(18:1_20:4)	Diacylglyceride (18:1_20:4)	PC aa C28:00
FIA	Diacylglycerols	DG(18:1_22:5)	Diacylglyceride (18:1_22:5)	PC aa C28:00
FIA	Diacylglycerols	DG(18:1_22:6)	Diacylglyceride (18:1_22:6)	PC aa C28:00
FIA	Diacylglycerols	DG(18:2_18:2)	Diacylglyceride (18:2_18:2)	PC aa C28:00
FIA	Diacylglycerols	DG(18:2_18:3)	Diacylglyceride (18:2_18:3)	PC aa C28:00
FIA	Diacylglycerols	DG(18:2_18:4)	Diacylglyceride (18:2_18:4)	PC aa C28:00
FIA	Diacylglycerols	DG(18:2_20:0)	Diacylglyceride (18:2_20:0)	PC aa C28:00
FIA	Diacylglycerols	DG(18:2_20:4)	Diacylglyceride (18:2_20:4)	PC aa C28:00
FIA	Diacylglycerols	DG(18:3_18:3)	Diacylglyceride (18:3_18:3)	PC aa C28:00
FIA	Diacylglycerols	DG(18:3_20:2)	Diacylglyceride (18:3_20:2)	PC aa C28:00
FIA	Diacylglycerols	DG(21:0_22:6)	Diacylglyceride (21:0_22:6)	PC aa C40:00
FIA	Diacylglycerols	DG(22:1_22:2)	Diacylglyceride (22:1_22:2)	PC aa C40:00
FIA	Diacylglycerols	DG-O(14:0_18:2)	Diacylglyceride O-(14:0_18:2)	SM C6:0
FIA	Diacylglycerols	DG-O(16:0_18:1)	Diacylglyceride O-(16:0_18:1)	SM C6:0
FIA	Diacylglycerols	DG-O(16:0_20:4)	Diacylglyceride O-(16:0_20:4)	SM C6:0
FIA	Dihydroceramides	Cer(d18:0/18:0(OH))	Dihydroceramide (d18:0/18:0(OH))	Cer(d18:0/12:0(OH))_IS
FIA	Dihydroceramides	Cer(d18:0/18:0)	Dihydroceramide (d18:0/18:0)	Cer(d18:0/12:0(OH))_IS
FIA	Dihydroceramides	Cer(d18:0/20:0)	Dihydroceramide (d18:0/20:0)	Cer(d18:0/12:0(OH))_IS
FIA	Dihydroceramides	Cer(d18:0/22:0)	Dihydroceramide (d18:0/22:0)	Cer(d18:0/12:0(OH))_IS
FIA	Dihydroceramides	Cer(d18:0/24:0)	Dihydroceramide (d18:0/24:0)	Cer(d18:0/12:0(OH))_IS
FIA	Dihydroceramides	Cer(d18:0/24:1)	Dihydroceramide (d18:0/24:1)	Cer(d18:0/12:0(OH))_IS
FIA	Dihydroceramides	Cer(d18:0/26:1(OH))	Dihydroceramide (d18:0/26:1(OH))	Cer(d18:0/12:0(OH))_IS
FIA	Dihydroceramides	Cer(d18:0/26:1)	Dihydroceramide (d18:0/26:1)	Cer(d18:0/12:0(OH))_IS
LC	Fatty Acids	AA	Arachidonic acid	D5-CDCA
LC	Fatty Acids	DHA	Docosahexaenoic acid	D5-CDCA
LC	Fatty Acids	EPA	Eicosapentaenoic acid	D5-CDCA
LC	Fatty Acids	FA(12:0)	Lauric acid	D3-FA(12:0)
LC	Fatty Acids	FA(14:0)	Myristic acid	D3-FA(12:0)
LC	Fatty Acids	FA(16:0)	Palmitic acid	D3-FA(16:0)
LC	Fatty Acids	FA(18:0)	Stearic acid	D3-FA(18:0)
LC	Fatty Acids	FA(18:1)	Octadecenoic acid	D3-FA(16:0)
LC	Fatty Acids	FA(18:2)	Octadecadienoic acid	D3-FA(16:0)
LC	Fatty Acids	FA(20:1)	Eicosenoic acid	D3-FA(18:0)
LC	Fatty Acids	FA(20:2)	Eicosadienoic acid	D3-FA(16:0)
LC	Fatty Acids	FA(20:3)	Eicosatrienoic acid	D3-FA(16:0)
FIA	Glycerophospholipids	lysoPC a C14:0	Lysophosphatidylcholine a C14:0	lysoPC a C9:0
FIA	Glycerophospholipids	lysoPC a C16:0	Lysophosphatidylcholine a C16:0	lysoPC a C9:0
FIA	Glycerophospholipids	lysoPC a C16:1	Lysophosphatidylcholine a C16:1	lysoPC a C9:0
FIA	Glycerophospholipids	lysoPC a C17:0	Lysophosphatidylcholine a C17:0	lysoPC a C9:0
FIA	Glycerophospholipids	lysoPC a C18:0	Lysophosphatidylcholine a C18:0	lysoPC a C9:0
FIA	Glycerophospholipids	lysoPC a C18:1	Lysophosphatidylcholine a C18:1	lysoPC a C9:0
FIA	Glycerophospholipids	lysoPC a C18:2	Lysophosphatidylcholine a C18:2	lysoPC a C9:0
FIA	Glycerophospholipids	lysoPC a C20:3	Lysophosphatidylcholine a C20:3	lysoPC a C9:0
FIA	Glycerophospholipids	lysoPC a C20:4	Lysophosphatidylcholine a C20:4	lysoPC a C9:0
FIA	Glycerophospholipids	lysoPC a C24:0	Lysophosphatidylcholine a C24:0	lysoPC a C9:0
FIA	Glycerophospholipids	lysoPC a C26:0	Lysophosphatidylcholine a C26:0	lysoPC a C9:0
FIA	Glycerophospholipids	lysoPC a C26:1	Lysophosphatidylcholine a C26:1	lysoPC a C9:0
FIA	Glycerophospholipids	lysoPC a C28:0	Lysophosphatidylcholine a C28:0	lysoPC a C9:0
FIA	Glycerophospholipids	lysoPC a C28:1	Lysophosphatidylcholine a C28:1	lysoPC a C9:0
FIA	Glycerophospholipids	PC aa C24:0	Phosphatidylcholine aa C24:0	PC aa C28:00
FIA	Glycerophospholipids	PC aa C26:0	Phosphatidylcholine aa C26:0	PC aa C28:00
FIA	Glycerophospholipids	PC aa C28:1	Phosphatidylcholine aa C28:1	PC aa C28:00
FIA	Glycerophospholipids	PC aa C30:0	Phosphatidylcholine aa C30:0	PC aa C28:00
FIA	Glycerophospholipids	PC aa C30:2	Phosphatidylcholine aa C30:2	PC aa C28:00
FIA	Glycerophospholipids	PC aa C32:0	Phosphatidylcholine aa C32:0	PC aa C40:00
FIA	Glycerophospholipids	PC aa C32:1	Phosphatidylcholine aa C32:1	PC aa C40:00
FIA	Glycerophospholipids	PC aa C32:2	Phosphatidylcholine aa C32:2	PC aa C40:00
FIA	Glycerophospholipids	PC aa C32:3	Phosphatidylcholine aa C32:3	PC aa C40:00
FIA	Glycerophospholipids	PC aa C34:1	Phosphatidylcholine aa C34:1	PC aa C40:00
FIA	Glycerophospholipids	PC aa C34:2	Phosphatidylcholine aa C34:2	PC aa C40:00
FIA	Glycerophospholipids	PC aa C34:3	Phosphatidylcholine aa C34:3	PC aa C40:00
FIA	Glycerophospholipids	PC aa C34:4	Phosphatidylcholine aa C34:4	PC aa C40:00
FIA	Glycerophospholipids	PC aa C36:0	Phosphatidylcholine aa C36:0	PC aa C40:00
FIA	Glycerophospholipids	PC aa C36:1	Phosphatidylcholine aa C36:1	PC aa C40:00
FIA	Glycerophospholipids	PC aa C36:2	Phosphatidylcholine aa C36:2	PC aa C40:00
FIA	Glycerophospholipids	PC aa C36:3	Phosphatidylcholine aa C36:3	PC aa C40:00
FIA	Glycerophospholipids	PC aa C36:4	Phosphatidylcholine aa C36:4	PC aa C40:00
FIA	Glycerophospholipids	PC aa C36:5	Phosphatidylcholine aa C36:5	PC aa C40:00
FIA	Glycerophospholipids	PC aa C36:6	Phosphatidylcholine aa C36:6	PC aa C40:00
FIA	Glycerophospholipids	PC aa C38:0	Phosphatidylcholine aa C38:0	PC aa C40:00
FIA	Glycerophospholipids	PC aa C38:1	Phosphatidylcholine aa C38:1	PC aa C40:00
FIA	Glycerophospholipids	PC aa C38:3	Phosphatidylcholine aa C38:3	PC aa C40:00
FIA	Glycerophospholipids	PC aa C38:4	Phosphatidylcholine aa C38:4	PC aa C40:00
FIA	Glycerophospholipids	PC aa C38:5	Phosphatidylcholine aa C38:5	PC aa C40:00
FIA	Glycerophospholipids	PC aa C38:6	Phosphatidylcholine aa C38:6	PC aa C40:00
FIA	Glycerophospholipids	PC aa C40:1	Phosphatidylcholine aa C40:1	PC aa C40:00
FIA	Glycerophospholipids	PC aa C40:2	Phosphatidylcholine aa C40:2	PC aa C40:00
FIA	Glycerophospholipids	PC aa C40:3	Phosphatidylcholine aa C40:3	PC aa C40:00
FIA	Glycerophospholipids	PC aa C40:4	Phosphatidylcholine aa C40:4	PC aa C40:00
FIA	Glycerophospholipids	PC aa C40:5	Phosphatidylcholine aa C40:5	PC aa C40:00
FIA	Glycerophospholipids	PC aa C40:6	Phosphatidylcholine aa C40:6	PC aa C40:00
FIA	Glycerophospholipids	PC aa C42:0	Phosphatidylcholine aa C42:0	PC aa C40:00
FIA	Glycerophospholipids	PC aa C42:1	Phosphatidylcholine aa C42:1	PC aa C40:00
FIA	Glycerophospholipids	PC aa C42:2	Phosphatidylcholine aa C42:2	PC aa C40:00
FIA	Glycerophospholipids	PC aa C42:4	Phosphatidylcholine aa C42:4	PC aa C40:00
FIA	Glycerophospholipids	PC aa C42:5	Phosphatidylcholine aa C42:5	PC aa C40:00
FIA	Glycerophospholipids	PC aa C42:6	Phosphatidylcholine aa C42:6	PC aa C40:00
FIA	Glycerophospholipids	PC ae C30:0	Phosphatidylcholine ae C30:0	PC aa C28:00
FIA	Glycerophospholipids	PC ae C30:1	Phosphatidylcholine ae C30:1	PC aa C28:00
FIA	Glycerophospholipids	PC ae C30:2	Phosphatidylcholine ae C30:2	PC aa C28:00
FIA	Glycerophospholipids	PC ae C32:1	Phosphatidylcholine ae C32:1	PC aa C40:00
FIA	Glycerophospholipids	PC ae C32:2	Phosphatidylcholine ae C32:2	PC aa C40:00
FIA	Glycerophospholipids	PC ae C34:0	Phosphatidylcholine ae C34:0	PC aa C40:00
FIA	Glycerophospholipids	PC ae C34:1	Phosphatidylcholine ae C34:1	PC aa C40:00
FIA	Glycerophospholipids	PC ae C34:2	Phosphatidylcholine ae C34:2	PC aa C40:00
FIA	Glycerophospholipids	PC ae C34:3	Phosphatidylcholine ae C34:3	PC aa C40:00
FIA	Glycerophospholipids	PC ae C36:0	Phosphatidylcholine ae C36:0	PC aa C40:00
FIA	Glycerophospholipids	PC ae C36:1	Phosphatidylcholine ae C36:1	PC aa C40:00
FIA	Glycerophospholipids	PC ae C36:2	Phosphatidylcholine ae C36:2	PC aa C40:00
FIA	Glycerophospholipids	PC ae C36:3	Phosphatidylcholine ae C36:3	PC aa C40:00
FIA	Glycerophospholipids	PC ae C36:4	Phosphatidylcholine ae C36:4	PC aa C40:00
FIA	Glycerophospholipids	PC ae C36:5	Phosphatidylcholine ae C36:5	PC aa C40:00
FIA	Glycerophospholipids	PC ae C38:0	Phosphatidylcholine ae C38:0	PC aa C40:00
FIA	Glycerophospholipids	PC ae C38:1	Phosphatidylcholine ae C38:1	PC aa C40:00
FIA	Glycerophospholipids	PC ae C38:2	Phosphatidylcholine ae C38:2	PC aa C40:00
FIA	Glycerophospholipids	PC ae C38:3	Phosphatidylcholine ae C38:3	PC aa C40:00
FIA	Glycerophospholipids	PC ae C38:4	Phosphatidylcholine ae C38:4	PC aa C40:00
FIA	Glycerophospholipids	PC ae C38:5	Phosphatidylcholine ae C38:5	PC aa C40:00
FIA	Glycerophospholipids	PC ae C38:6	Phosphatidylcholine ae C38:6	PC aa C40:00
FIA	Glycerophospholipids	PC ae C40:1	Phosphatidylcholine ae C40:1	PC aa C40:00
FIA	Glycerophospholipids	PC ae C40:2	Phosphatidylcholine ae C40:2	PC aa C40:00
FIA	Glycerophospholipids	PC ae C40:3	Phosphatidylcholine ae C40:3	PC aa C40:00
FIA	Glycerophospholipids	PC ae C40:4	Phosphatidylcholine ae C40:4	PC aa C40:00
FIA	Glycerophospholipids	PC ae C40:5	Phosphatidylcholine ae C40:5	PC aa C40:00
FIA	Glycerophospholipids	PC ae C40:6	Phosphatidylcholine ae C40:6	PC aa C40:00
FIA	Glycerophospholipids	PC ae C42:0	Phosphatidylcholine ae C42:0	PC aa C40:00
FIA	Glycerophospholipids	PC ae C42:1	Phosphatidylcholine ae C42:1	PC aa C40:00
FIA	Glycerophospholipids	PC ae C42:2	Phosphatidylcholine ae C42:2	PC aa C40:00
FIA	Glycerophospholipids	PC ae C42:3	Phosphatidylcholine ae C42:3	PC aa C40:00
FIA	Glycerophospholipids	PC ae C42:4	Phosphatidylcholine ae C42:4	PC aa C40:00
FIA	Glycerophospholipids	PC ae C42:5	Phosphatidylcholine ae C42:5	PC aa C40:00
FIA	Glycerophospholipids	PC ae C44:3	Phosphatidylcholine ae C44:3	PC aa C40:00
FIA	Glycerophospholipids	PC ae C44:4	Phosphatidylcholine ae C44:4	PC aa C40:00
FIA	Glycerophospholipids	PC ae C44:5	Phosphatidylcholine ae C44:5	PC aa C40:00
FIA	Glycerophospholipids	PC ae C44:6	Phosphatidylcholine ae C44:6	PC aa C40:00
FIA	Glycosylceramides	Hex2Cer(d18:1/14:0)	Dihexosylceramide (d18:1/14:0)	LacCer(d18:1/12:0)_+H_IS
FIA	Glycosylceramides	Hex2Cer(d18:1/16:0)	Dihexosylceramide (d18:1/16:0)	LacCer(d18:1/12:0)_+H_IS
FIA	Glycosylceramides	Hex2Cer(d18:1/18:0)	Dihexosylceramide (d18:1/18:0)	LacCer(d18:1/12:0)_+H_IS
FIA	Glycosylceramides	Hex2Cer(d18:1/20:0)	Dihexosylceramide (d18:1/20:0)	LacCer(d18:1/12:0)_+H_IS
FIA	Glycosylceramides	Hex2Cer(d18:1/22:0)	Dihexosylceramide (d18:1/22:0)	LacCer(d18:1/12:0)_+H_IS
FIA	Glycosylceramides	Hex2Cer(d18:1/24:0)	Dihexosylceramide (d18:1/24:0)	LacCer(d18:1/12:0)_+H_IS
FIA	Glycosylceramides	Hex2Cer(d18:1/24:1)	Dihexosylceramide (d18:1/24:1)	LacCer(d18:1/12:0)_+H_IS
FIA	Glycosylceramides	Hex2Cer(d18:1/26:0)	Dihexosylceramide (d18:1/26:0)	LacCer(d18:1/12:0)_+H_IS
FIA	Glycosylceramides	Hex2Cer(d18:1/26:1)	Dihexosylceramide (d18:1/26:1)	LacCer(d18:1/12:0)_+H_IS
FIA	Glycosylceramides	Hex3Cer(d18:1/16:0)	Trihexosylceramide (d18:1/16:0)	LacCer(d18:1/12:0)_+H_IS
FIA	Glycosylceramides	Hex3Cer(d18:1/18:0)	Trihexosylceramide (d18:1/18:0)	LacCer(d18:1/12:0)_+H_IS
FIA	Glycosylceramides	Hex3Cer(d18:1/24:1)	Trihexosylceramide (d18:1/20:0)	LacCer(d18:1/12:0)_+H_IS
FIA	Glycosylceramides	Hex3Cer(d18:1/26:1)	Trihexosylceramide (d18:1/22:0)	LacCer(d18:1/12:0)_+H_IS
FIA	Glycosylceramides	Hex3Cer(d18:1_20:0)	Trihexosylceramide (d18:1/24:1)	LacCer(d18:1/12:0)_+H_IS
FIA	Glycosylceramides	Hex3Cer(d18:1_22:0)	Trihexosylceramide (d18:1/26:1)	LacCer(d18:1/12:0)_+H_IS
FIA	Glycosylceramides	HexCer(d16:1/22:0)	Hexosylceramide (d16:1/22:0)	GlcCer(d18:1/12:0)_+H_IS
FIA	Glycosylceramides	HexCer(d16:1/24:0)	Hexosylceramide (d16:1/24:0)	GlcCer(d18:1/12:0)_+H_IS
FIA	Glycosylceramides	HexCer(d18:1/14:0)	Hexosylceramide (d18:1/14:0)	GlcCer(d18:1/12:0)_+H_IS
FIA	Glycosylceramides	HexCer(d18:1/16:0)	Hexosylceramide (d18:1/16:0)	GlcCer(d18:1/12:0)_+H_IS
FIA	Glycosylceramides	HexCer(d18:1/18:0)	Hexosylceramide (d18:1/18:0)	GlcCer(d18:1/12:0)_+H_IS
FIA	Glycosylceramides	HexCer(d18:1/18:1)	Hexosylceramide (d18:1/18:1)	GlcCer(d18:1/12:0)_+H_IS
FIA	Glycosylceramides	HexCer(d18:1/20:0)	Hexosylceramide (d18:1/20:0)	GlcCer(d18:1/12:0)_+H_IS
FIA	Glycosylceramides	HexCer(d18:1/22:0)	Hexosylceramide (d18:1/22:0)	GlcCer(d18:1/12:0)_+H_IS
FIA	Glycosylceramides	HexCer(d18:1/23:0)	Hexosylceramide (d18:1/23:0)	GlcCer(d18:1/12:0)_+H_IS
FIA	Glycosylceramides	HexCer(d18:1/24:0)	Hexosylceramide (d18:1/24:0)	GlcCer(d18:1/12:0)_+H_IS
FIA	Glycosylceramides	HexCer(d18:1/24:1)	Hexosylceramide (d18:1/24:1)	GlcCer(d18:1/12:0)_+H_IS
FIA	Glycosylceramides	HexCer(d18:1/26:0)	Hexosylceramide (d18:1/26:0)	GlcCer(d18:1/12:0)_+H_IS
FIA	Glycosylceramides	HexCer(d18:1/26:1)	Hexosylceramide (d18:1/26:1)	GlcCer(d18:1/12:0)_+H_IS
FIA	Glycosylceramides	HexCer(d18:2/16:0)	Hexosylceramide (d18:2/16:0)	GlcCer(d18:1/12:0)_+H_IS
FIA	Glycosylceramides	HexCer(d18:2/18:0)	Hexosylceramide (d18:2/18:0)	GlcCer(d18:1/12:0)_+H_IS
FIA	Glycosylceramides	HexCer(d18:2/20:0)	Hexosylceramide (d18:2/20:0)	GlcCer(d18:1/12:0)_+H_IS
FIA	Glycosylceramides	HexCer(d18:2/22:0)	Hexosylceramide (d18:2/22:0)	GlcCer(d18:1/12:0)_+H_IS
FIA	Glycosylceramides	HexCer(d18:2/23:0)	Hexosylceramide (d18:2/23:0)	GlcCer(d18:1/12:0)_+H_IS
FIA	Glycosylceramides	HexCer(d18:2/24:0)	Hexosylceramide (d18:2/24:0)	GlcCer(d18:1/12:0)_+H_IS
LC	Hormones	AbsAcid	Abscisic acid	D6-DHEAS
LC	Hormones	Cortisol	Cortisol	D4-Cortisol
LC	Hormones	Cortisone	Cortisone	D7-Cortisone
LC	Hormones	DHEAS	Dehydroepiandrosterone sulfate	D6-DHEAS
LC	Indoles Derivatives	3-IAA	3-Indoleacetic acid	D3-C6
LC	Indoles Derivatives	3-IPA	3-Indolepropionic acid	D3-C8
LC	Indoles Derivatives	Ind-SO4	Indoxyl sulfate	D5-TCA
LC	Indoles Derivatives	Indole	Indole	D3-C8
LC	Nucleobases Related	Hypoxanthine	Hypoxanthine	D3-C2
LC	Nucleobases Related	Xanthine	Xanthine	D3-C2
FIA	Sphingolipids	SM (OH) C14:1	Hydroxysphingomyelin C14:1	SM C6:0
FIA	Sphingolipids	SM (OH) C16:1	Hydroxysphingomyelin C16:1	SM C6:0
FIA	Sphingolipids	SM (OH) C22:1	Hydroxysphingomyelin C22:1	SM C6:0
FIA	Sphingolipids	SM (OH) C22:2	Hydroxysphingomyelin C22:2	SM C6:0
FIA	Sphingolipids	SM (OH) C24:1	Hydroxysphingomyelin C24:1	SM C6:0
FIA	Sphingolipids	SM C16:0	Sphingomyelin C16:0	SM C6:0
FIA	Sphingolipids	SM C16:1	Sphingomyelin C16:1	SM C6:0
FIA	Sphingolipids	SM C18:0	Sphingomyelin C18:0	SM C6:0
FIA	Sphingolipids	SM C18:1	Sphingomyelin C18:1	SM C6:0
FIA	Sphingolipids	SM C20:2	Sphingomyelin C20:2	SM C6:0
FIA	Sphingolipids	SM C22:3	Sphingomyelin C22:3	SM C6:0
FIA	Sphingolipids	SM C24:0	Sphingomyelin C24:0	SM C6:0
FIA	Sphingolipids	SM C24:1	Sphingomyelin C24:1	SM C6:0
FIA	Sphingolipids	SM C26:0	Sphingomyelin C26:0	SM C6:0
FIA	Sphingolipids	SM C26:1	Sphingomyelin C26:1	SM C6:0
FIA	Sugars	H1	Sum of hexose sugars	13C6-Gluc
FIA	Triacylglycerols	TG(14:0_32:2)	Triacylglyceride (14:0_32:2)	PC aa C40:00
FIA	Triacylglycerols	TG(14:0_34:0)	Triacylglyceride (14:0_34:0)	PC aa C40:00
FIA	Triacylglycerols	TG(14:0_34:1)	Triacylglyceride (14:0_34:1)	PC aa C40:00
FIA	Triacylglycerols	TG(14:0_34:2)	Triacylglyceride (14:0_34:2)	PC aa C40:00
FIA	Triacylglycerols	TG(14:0_34:3)	Triacylglyceride (14:0_34:3)	PC aa C40:00
FIA	Triacylglycerols	TG(14:0_35:1)	Triacylglyceride (14:0_35:1)	PC aa C40:00
FIA	Triacylglycerols	TG(14:0_35:2)	Triacylglyceride (14:0_35:2)	PC aa C40:00
FIA	Triacylglycerols	TG(14:0_36:1)	Triacylglyceride (14:0_36:1)	PC aa C40:00
FIA	Triacylglycerols	TG(14:0_36:2)	Triacylglyceride (14:0_36:2)	PC aa C40:00
FIA	Triacylglycerols	TG(14:0_36:3)	Triacylglyceride (14:0_36:3)	PC aa C40:00
FIA	Triacylglycerols	TG(14:0_36:4)	Triacylglyceride (14:0_36:4)	PC aa C40:00
FIA	Triacylglycerols	TG(14:0_38:4)	Triacylglyceride (14:0_38:4)	PC aa C40:00
FIA	Triacylglycerols	TG(14:0_38:5)	Triacylglyceride (14:0_38:5)	PC aa C40:00
FIA	Triacylglycerols	TG(14:0_39:3)	Triacylglyceride (14:0_39:3)	PC aa C40:00
FIA	Triacylglycerols	TG(16:0_28:1)	Triacylglyceride (16:0_28:1)	PC aa C40:00
FIA	Triacylglycerols	TG(16:0_28:2)	Triacylglyceride (16:0_28:2)	PC aa C40:00
FIA	Triacylglycerols	TG(16:0_30:2)	Triacylglyceride (16:0_30:2)	PC aa C40:00
FIA	Triacylglycerols	TG(16:0_32:0)	Triacylglyceride (16:0_32:0)	PC aa C40:00
FIA	Triacylglycerols	TG(16:0_32:1)	Triacylglyceride (16:0_32:1)	PC aa C40:00
FIA	Triacylglycerols	TG(16:0_32:2)	Triacylglyceride (16:0_32:2)	PC aa C40:00
FIA	Triacylglycerols	TG(16:0_32:3)	Triacylglyceride (16:0_32:3)	PC aa C40:00
FIA	Triacylglycerols	TG(16:0_33:1)	Triacylglyceride (16:0_33:1)	PC aa C40:00
FIA	Triacylglycerols	TG(16:0_33:2)	Triacylglyceride (16:0_33:2)	PC aa C40:00
FIA	Triacylglycerols	TG(16:0_34:0)	Triacylglyceride (16:0_34:0)	PC aa C40:00
FIA	Triacylglycerols	TG(16:0_34:1)	Triacylglyceride (16:0_34:1)	PC aa C40:00
FIA	Triacylglycerols	TG(16:0_34:2)	Triacylglyceride (16:0_34:2)	PC aa C40:00
FIA	Triacylglycerols	TG(16:0_34:3)	Triacylglyceride (16:0_34:3)	PC aa C40:00
FIA	Triacylglycerols	TG(16:0_34:4)	Triacylglyceride (16:0_34:4)	PC aa C40:00
FIA	Triacylglycerols	TG(16:0_35:1)	Triacylglyceride (16:0_35:1)	PC aa C40:00
FIA	Triacylglycerols	TG(16:0_35:2)	Triacylglyceride (16:0_35:2)	PC aa C40:00
FIA	Triacylglycerols	TG(16:0_35:3)	Triacylglyceride (16:0_35:3)	PC aa C40:00
FIA	Triacylglycerols	TG(16:0_36:2)	Triacylglyceride (16:0_36:2)	PC aa C40:00
FIA	Triacylglycerols	TG(16:0_36:3)	Triacylglyceride (16:0_36:3)	PC aa C40:00
FIA	Triacylglycerols	TG(16:0_36:4)	Triacylglyceride (16:0_36:4)	PC aa C40:00
FIA	Triacylglycerols	TG(16:0_36:5)	Triacylglyceride (16:0_36:5)	PC aa C40:00
FIA	Triacylglycerols	TG(16:0_36:6)	Triacylglyceride (16:0_36:6)	PC aa C40:00
FIA	Triacylglycerols	TG(16:0_37:3)	Triacylglyceride (16:0_37:3)	PC aa C40:00
FIA	Triacylglycerols	TG(16:0_38:1)	Triacylglyceride (16:0_38:1)	PC aa C40:00
FIA	Triacylglycerols	TG(16:0_38:2)	Triacylglyceride (16:0_38:2)	PC aa C40:00
FIA	Triacylglycerols	TG(16:0_38:3)	Triacylglyceride (16:0_38:3)	PC aa C40:00
FIA	Triacylglycerols	TG(16:0_38:4)	Triacylglyceride (16:0_38:4)	PC aa C40:00
FIA	Triacylglycerols	TG(16:0_38:5)	Triacylglyceride (16:0_38:5)	PC aa C40:00
FIA	Triacylglycerols	TG(16:0_38:6)	Triacylglyceride (16:0_38:6)	PC aa C40:00
FIA	Triacylglycerols	TG(16:0_38:7)	Triacylglyceride (16:0_38:7)	PC aa C40:00
FIA	Triacylglycerols	TG(16:0_40:6)	Triacylglyceride (16:0_40:6)	PC aa C40:00
FIA	Triacylglycerols	TG(16:0_40:7)	Triacylglyceride (16:0_40:7)	PC aa C40:00
FIA	Triacylglycerols	TG(16:0_40:8)	Triacylglyceride (16:0_40:8)	PC aa C40:00
FIA	Triacylglycerols	TG(16:1_28:0)	Triacylglyceride (16:1_28:0)	PC aa C40:00
FIA	Triacylglycerols	TG(16:1_30:1)	Triacylglyceride (16:1_30:1)	PC aa C40:00
FIA	Triacylglycerols	TG(16:1_32:0)	Triacylglyceride (16:1_32:0)	PC aa C40:00
FIA	Triacylglycerols	TG(16:1_32:1)	Triacylglyceride (16:1_32:1)	PC aa C40:00
FIA	Triacylglycerols	TG(16:1_32:2)	Triacylglyceride (16:1_32:2)	PC aa C40:00
FIA	Triacylglycerols	TG(16:1_33:1)	Triacylglyceride (16:1_33:1)	PC aa C40:00
FIA	Triacylglycerols	TG(16:1_34:0)	Triacylglyceride (16:1_34:0)	PC aa C40:00
FIA	Triacylglycerols	TG(16:1_34:1)	Triacylglyceride (16:1_34:1)	PC aa C40:00
FIA	Triacylglycerols	TG(16:1_34:2)	Triacylglyceride (16:1_34:2)	PC aa C40:00
FIA	Triacylglycerols	TG(16:1_34:3)	Triacylglyceride (16:1_34:3)	PC aa C40:00
FIA	Triacylglycerols	TG(16:1_36:1)	Triacylglyceride (16:1_36:1)	PC aa C40:00
FIA	Triacylglycerols	TG(16:1_36:2)	Triacylglyceride (16:1_36:2)	PC aa C40:00
FIA	Triacylglycerols	TG(16:1_36:3)	Triacylglyceride (16:1_36:3)	PC aa C40:00
FIA	Triacylglycerols	TG(16:1_36:4)	Triacylglyceride (16:1_36:4)	PC aa C40:00
FIA	Triacylglycerols	TG(16:1_36:5)	Triacylglyceride (16:1_36:5)	PC aa C40:00
FIA	Triacylglycerols	TG(16:1_38:3)	Triacylglyceride (16:1_38:3)	PC aa C40:00
FIA	Triacylglycerols	TG(16:1_38:4)	Triacylglyceride (16:1_38:4)	PC aa C40:00
FIA	Triacylglycerols	TG(16:1_38:5)	Triacylglyceride (16:1_38:5)	PC aa C40:00
FIA	Triacylglycerols	TG(17:0_32:1)	Triacylglyceride (17:0_32:1)	PC aa C40:00
FIA	Triacylglycerols	TG(17:0_34:1)	Triacylglyceride (17:0_34:1)	PC aa C40:00
FIA	Triacylglycerols	TG(17:0_34:2)	Triacylglyceride (17:0_34:2)	PC aa C40:00
FIA	Triacylglycerols	TG(17:0_34:3)	Triacylglyceride (17:0_34:3)	PC aa C40:00
FIA	Triacylglycerols	TG(17:0_36:3)	Triacylglyceride (17:0_36:3)	PC aa C40:00
FIA	Triacylglycerols	TG(17:0_36:4)	Triacylglyceride (17:0_36:4)	PC aa C40:00
FIA	Triacylglycerols	TG(17:1_32:1)	Triacylglyceride (17:1_32:1)	PC aa C40:00
FIA	Triacylglycerols	TG(17:1_34:1)	Triacylglyceride (17:1_34:1)	PC aa C40:00
FIA	Triacylglycerols	TG(17:1_34:2)	Triacylglyceride (17:1_34:2)	PC aa C40:00
FIA	Triacylglycerols	TG(17:1_34:3)	Triacylglyceride (17:1_34:3)	PC aa C40:00
FIA	Triacylglycerols	TG(17:1_36:3)	Triacylglyceride (17:1_36:3)	PC aa C40:00
FIA	Triacylglycerols	TG(17:1_36:4)	Triacylglyceride (17:1_36:4)	PC aa C40:00
FIA	Triacylglycerols	TG(17:1_36:5)	Triacylglyceride (17:1_36:5)	PC aa C40:00
FIA	Triacylglycerols	TG(17:1_38:5)	Triacylglyceride (17:1_38:5)	PC aa C40:00
FIA	Triacylglycerols	TG(17:1_38:6)	Triacylglyceride (17:1_38:6)	PC aa C40:00
FIA	Triacylglycerols	TG(17:1_38:7)	Triacylglyceride (17:1_38:7)	PC aa C40:00
FIA	Triacylglycerols	TG(17:2_34:2)	Triacylglyceride (17:2_34:2)	PC aa C40:00
FIA	Triacylglycerols	TG(17:2_34:3)	Triacylglyceride (17:2_34:3)	PC aa C40:00
FIA	Triacylglycerols	TG(17:2_36:2)	Triacylglyceride (17:2_36:2)	PC aa C40:00
FIA	Triacylglycerols	TG(17:2_36:3)	Triacylglyceride (17:2_36:3)	PC aa C40:00
FIA	Triacylglycerols	TG(17:2_36:4)	Triacylglyceride (17:2_36:4)	PC aa C40:00
FIA	Triacylglycerols	TG(17:2_38:5)	Triacylglyceride (17:2_38:5)	PC aa C40:00
FIA	Triacylglycerols	TG(17:2_38:6)	Triacylglyceride (17:2_38:6)	PC aa C40:00
FIA	Triacylglycerols	TG(17:2_38:7)	Triacylglyceride (17:2_38:7)	PC aa C40:00
FIA	Triacylglycerols	TG(18:0_30:0)	Triacylglyceride (18:0_30:0)	PC aa C40:00
FIA	Triacylglycerols	TG(18:0_30:1)	Triacylglyceride (18:0_30:1)	PC aa C40:00
FIA	Triacylglycerols	TG(18:0_32:0)	Triacylglyceride (18:0_32:0)	PC aa C40:00
FIA	Triacylglycerols	TG(18:0_32:1)	Triacylglyceride (18:0_32:1)	PC aa C40:00
FIA	Triacylglycerols	TG(18:0_32:2)	Triacylglyceride (18:0_32:2)	PC aa C40:00
FIA	Triacylglycerols	TG(18:0_34:2)	Triacylglyceride (18:0_34:2)	PC aa C40:00
FIA	Triacylglycerols	TG(18:0_34:3)	Triacylglyceride (18:0_34:3)	PC aa C40:00
FIA	Triacylglycerols	TG(18:0_36:1)	Triacylglyceride (18:0_36:1)	PC aa C40:00
FIA	Triacylglycerols	TG(18:0_36:2)	Triacylglyceride (18:0_36:2)	PC aa C40:00
FIA	Triacylglycerols	TG(18:0_36:3)	Triacylglyceride (18:0_36:3)	PC aa C40:00
FIA	Triacylglycerols	TG(18:0_36:4)	Triacylglyceride (18:0_36:4)	PC aa C40:00
FIA	Triacylglycerols	TG(18:0_36:5)	Triacylglyceride (18:0_36:5)	PC aa C40:00
FIA	Triacylglycerols	TG(18:0_38:6)	Triacylglyceride (18:0_38:6)	PC aa C40:00
FIA	Triacylglycerols	TG(18:0_38:7)	Triacylglyceride (18:0_38:7)	PC aa C40:00
FIA	Triacylglycerols	TG(18:1_26:0)	Triacylglyceride (18:1_26:0)	PC aa C40:00
FIA	Triacylglycerols	TG(18:1_28:1)	Triacylglyceride (18:1_28:1)	PC aa C40:00
FIA	Triacylglycerols	TG(18:1_30:0)	Triacylglyceride (18:1_30:0)	PC aa C40:00
FIA	Triacylglycerols	TG(18:1_30:1)	Triacylglyceride (18:1_30:1)	PC aa C40:00
FIA	Triacylglycerols	TG(18:1_30:2)	Triacylglyceride (18:1_30:2)	PC aa C40:00
FIA	Triacylglycerols	TG(18:1_31:0)	Triacylglyceride (18:1_31:0)	PC aa C40:00
FIA	Triacylglycerols	TG(18:1_32:0)	Triacylglyceride (18:1_32:0)	PC aa C40:00
FIA	Triacylglycerols	TG(18:1_32:1)	Triacylglyceride (18:1_32:1)	PC aa C40:00
FIA	Triacylglycerols	TG(18:1_32:2)	Triacylglyceride (18:1_32:2)	PC aa C40:00
FIA	Triacylglycerols	TG(18:1_32:3)	Triacylglyceride (18:1_32:3)	PC aa C40:00
FIA	Triacylglycerols	TG(18:1_33:0)	Triacylglyceride (18:1_33:0)	PC aa C40:00
FIA	Triacylglycerols	TG(18:1_33:1)	Triacylglyceride (18:1_33:1)	PC aa C40:00
FIA	Triacylglycerols	TG(18:1_33:2)	Triacylglyceride (18:1_33:2)	PC aa C40:00
FIA	Triacylglycerols	TG(18:1_33:3)	Triacylglyceride (18:1_33:3)	PC aa C40:00
FIA	Triacylglycerols	TG(18:1_34:1)	Triacylglyceride (18:1_34:1)	PC aa C40:00
FIA	Triacylglycerols	TG(18:1_34:2)	Triacylglyceride (18:1_34:2)	PC aa C40:00
FIA	Triacylglycerols	TG(18:1_34:3)	Triacylglyceride (18:1_34:3)	PC aa C40:00
FIA	Triacylglycerols	TG(18:1_34:4)	Triacylglyceride (18:1_34:4)	PC aa C40:00
FIA	Triacylglycerols	TG(18:1_35:2)	Triacylglyceride (18:1_35:2)	PC aa C40:00
FIA	Triacylglycerols	TG(18:1_35:3)	Triacylglyceride (18:1_35:3)	PC aa C40:00
FIA	Triacylglycerols	TG(18:1_36:0)	Triacylglyceride (18:1_36:0)	PC aa C40:00
FIA	Triacylglycerols	TG(18:1_36:1)	Triacylglyceride (18:1_36:1)	PC aa C40:00
FIA	Triacylglycerols	TG(18:1_36:2)	Triacylglyceride (18:1_36:2)	PC aa C40:00
FIA	Triacylglycerols	TG(18:1_36:3)	Triacylglyceride (18:1_36:3)	PC aa C40:00
FIA	Triacylglycerols	TG(18:1_36:4)	Triacylglyceride (18:1_36:4)	PC aa C40:00
FIA	Triacylglycerols	TG(18:1_36:5)	Triacylglyceride (18:1_36:5)	PC aa C40:00
FIA	Triacylglycerols	TG(18:1_36:6)	Triacylglyceride (18:1_36:6)	PC aa C40:00
FIA	Triacylglycerols	TG(18:1_38:5)	Triacylglyceride (18:1_38:5)	PC aa C40:00
FIA	Triacylglycerols	TG(18:1_38:6)	Triacylglyceride (18:1_38:6)	PC aa C40:00
FIA	Triacylglycerols	TG(18:1_38:7)	Triacylglyceride (18:1_38:7)	PC aa C40:00
FIA	Triacylglycerols	TG(18:2_28:0)	Triacylglyceride (18:2_28:0)	PC aa C40:00
FIA	Triacylglycerols	TG(18:2_30:0)	Triacylglyceride (18:2_30:0)	PC aa C40:00
FIA	Triacylglycerols	TG(18:2_30:1)	Triacylglyceride (18:2_30:1)	PC aa C40:00
FIA	Triacylglycerols	TG(18:2_31:0)	Triacylglyceride (18:2_31:0)	PC aa C40:00
FIA	Triacylglycerols	TG(18:2_32:0)	Triacylglyceride (18:2_32:0)	PC aa C40:00
FIA	Triacylglycerols	TG(18:2_32:1)	Triacylglyceride (18:2_32:1)	PC aa C40:00
FIA	Triacylglycerols	TG(18:2_32:2)	Triacylglyceride (18:2_32:2)	PC aa C40:00
FIA	Triacylglycerols	TG(18:2_33:0)	Triacylglyceride (18:2_33:0)	PC aa C40:00
FIA	Triacylglycerols	TG(18:2_33:1)	Triacylglyceride (18:2_33:1)	PC aa C40:00
FIA	Triacylglycerols	TG(18:2_33:2)	Triacylglyceride (18:2_33:2)	PC aa C40:00
FIA	Triacylglycerols	TG(18:2_34:0)	Triacylglyceride (18:2_34:0)	PC aa C40:00
FIA	Triacylglycerols	TG(18:2_34:1)	Triacylglyceride (18:2_34:1)	PC aa C40:00
FIA	Triacylglycerols	TG(18:2_34:2)	Triacylglyceride (18:2_34:2)	PC aa C40:00
FIA	Triacylglycerols	TG(18:2_34:3)	Triacylglyceride (18:2_34:3)	PC aa C40:00
FIA	Triacylglycerols	TG(18:2_34:4)	Triacylglyceride (18:2_34:4)	PC aa C40:00
FIA	Triacylglycerols	TG(18:2_35:1)	Triacylglyceride (18:2_35:1)	PC aa C40:00
FIA	Triacylglycerols	TG(18:2_35:2)	Triacylglyceride (18:2_35:2)	PC aa C40:00
FIA	Triacylglycerols	TG(18:2_35:3)	Triacylglyceride (18:2_35:3)	PC aa C40:00
FIA	Triacylglycerols	TG(18:2_36:0)	Triacylglyceride (18:2_36:0)	PC aa C40:00
FIA	Triacylglycerols	TG(18:2_36:1)	Triacylglyceride (18:2_36:1)	PC aa C40:00
FIA	Triacylglycerols	TG(18:2_36:2)	Triacylglyceride (18:2_36:2)	PC aa C40:00
FIA	Triacylglycerols	TG(18:2_36:3)	Triacylglyceride (18:2_36:3)	PC aa C40:00
FIA	Triacylglycerols	TG(18:2_36:4)	Triacylglyceride (18:2_36:4)	PC aa C40:00
FIA	Triacylglycerols	TG(18:2_36:5)	Triacylglyceride (18:2_36:5)	PC aa C40:00
FIA	Triacylglycerols	TG(18:2_38:4)	Triacylglyceride (18:2_38:4)	PC aa C40:00
FIA	Triacylglycerols	TG(18:2_38:5)	Triacylglyceride (18:2_38:5)	PC aa C40:00
FIA	Triacylglycerols	TG(18:2_38:6)	Triacylglyceride (18:2_38:6)	PC aa C40:00
FIA	Triacylglycerols	TG(18:3_30:0)	Triacylglyceride (18:3_30:0)	PC aa C40:00
FIA	Triacylglycerols	TG(18:3_32:0)	Triacylglyceride (18:3_32:0)	PC aa C40:00
FIA	Triacylglycerols	TG(18:3_32:1)	Triacylglyceride (18:3_32:1)	PC aa C40:00
FIA	Triacylglycerols	TG(18:3_33:2)	Triacylglyceride (18:3_33:2)	PC aa C40:00
FIA	Triacylglycerols	TG(18:3_34:0)	Triacylglyceride (18:3_34:0)	PC aa C40:00
FIA	Triacylglycerols	TG(18:3_34:1)	Triacylglyceride (18:3_34:1)	PC aa C40:00
FIA	Triacylglycerols	TG(18:3_34:2)	Triacylglyceride (18:3_34:2)	PC aa C40:00
FIA	Triacylglycerols	TG(18:3_34:3)	Triacylglyceride (18:3_34:3)	PC aa C40:00
FIA	Triacylglycerols	TG(18:3_35:2)	Triacylglyceride (18:3_35:2)	PC aa C40:00
FIA	Triacylglycerols	TG(18:3_36:1)	Triacylglyceride (18:3_36:1)	PC aa C40:00
FIA	Triacylglycerols	TG(18:3_36:2)	Triacylglyceride (18:3_36:2)	PC aa C40:00
FIA	Triacylglycerols	TG(18:3_36:3)	Triacylglyceride (18:3_36:3)	PC aa C40:00
FIA	Triacylglycerols	TG(18:3_36:4)	Triacylglyceride (18:3_36:4)	PC aa C40:00
FIA	Triacylglycerols	TG(18:3_38:5)	Triacylglyceride (18:3_38:5)	PC aa C40:00
FIA	Triacylglycerols	TG(18:3_38:6)	Triacylglyceride (18:3_38:6)	PC aa C40:00
FIA	Triacylglycerols	TG(20:0_32:3)	Triacylglyceride (20:0_32:3)	PC aa C40:00
FIA	Triacylglycerols	TG(20:0_32:4)	Triacylglyceride (20:0_32:4)	PC aa C40:00
FIA	Triacylglycerols	TG(20:0_34:1)	Triacylglyceride (20:0_34:1)	PC aa C40:00
FIA	Triacylglycerols	TG(20:1_24:3)	Triacylglyceride (20:1_24:3)	PC aa C40:00
FIA	Triacylglycerols	TG(20:1_26:1)	Triacylglyceride (20:1_26:1)	PC aa C40:00
FIA	Triacylglycerols	TG(20:1_30:1)	Triacylglyceride (20:1_30:1)	PC aa C40:00
FIA	Triacylglycerols	TG(20:1_31:0)	Triacylglyceride (20:1_31:0)	PC aa C40:00
FIA	Triacylglycerols	TG(20:1_32:1)	Triacylglyceride (20:1_32:1)	PC aa C40:00
FIA	Triacylglycerols	TG(20:1_32:2)	Triacylglyceride (20:1_32:2)	PC aa C40:00
FIA	Triacylglycerols	TG(20:1_32:3)	Triacylglyceride (20:1_32:3)	PC aa C40:00
FIA	Triacylglycerols	TG(20:1_34:0)	Triacylglyceride (20:1_34:0)	PC aa C40:00
FIA	Triacylglycerols	TG(20:1_34:1)	Triacylglyceride (20:1_34:1)	PC aa C40:00
FIA	Triacylglycerols	TG(20:1_34:2)	Triacylglyceride (20:1_34:2)	PC aa C40:00
FIA	Triacylglycerols	TG(20:1_34:3)	Triacylglyceride (20:1_34:3)	PC aa C40:00
FIA	Triacylglycerols	TG(20:2_32:0)	Triacylglyceride (20:2_32:0)	PC aa C40:00
FIA	Triacylglycerols	TG(20:2_32:1)	Triacylglyceride (20:2_32:1)	PC aa C40:00
FIA	Triacylglycerols	TG(20:2_34:1)	Triacylglyceride (20:2_34:1)	PC aa C40:00
FIA	Triacylglycerols	TG(20:2_34:2)	Triacylglyceride (20:2_34:2)	PC aa C40:00
FIA	Triacylglycerols	TG(20:2_34:3)	Triacylglyceride (20:2_34:3)	PC aa C40:00
FIA	Triacylglycerols	TG(20:2_34:4)	Triacylglyceride (20:2_34:4)	PC aa C40:00
FIA	Triacylglycerols	TG(20:2_36:5)	Triacylglyceride (20:2_36:5)	PC aa C40:00
FIA	Triacylglycerols	TG(20:3_32:0)	Triacylglyceride (20:3_32:0)	PC aa C40:00
FIA	Triacylglycerols	TG(20:3_32:1)	Triacylglyceride (20:3_32:1)	PC aa C40:00
FIA	Triacylglycerols	TG(20:3_32:2)	Triacylglyceride (20:3_32:2)	PC aa C40:00
FIA	Triacylglycerols	TG(20:3_34:0)	Triacylglyceride (20:3_34:0)	PC aa C40:00
FIA	Triacylglycerols	TG(20:3_34:1)	Triacylglyceride (20:3_34:1)	PC aa C40:00
FIA	Triacylglycerols	TG(20:3_34:2)	Triacylglyceride (20:3_34:2)	PC aa C40:00
FIA	Triacylglycerols	TG(20:3_34:3)	Triacylglyceride (20:3_34:3)	PC aa C40:00
FIA	Triacylglycerols	TG(20:3_36:3)	Triacylglyceride (20:3_36:3)	PC aa C40:00
FIA	Triacylglycerols	TG(20:3_36:4)	Triacylglyceride (20:3_36:4)	PC aa C40:00
FIA	Triacylglycerols	TG(20:3_36:5)	Triacylglyceride (20:3_36:5)	PC aa C40:00
FIA	Triacylglycerols	TG(20:4_30:0)	Triacylglyceride (20:4_30:0)	PC aa C40:00
FIA	Triacylglycerols	TG(20:4_32:0)	Triacylglyceride (20:4_32:0)	PC aa C40:00
FIA	Triacylglycerols	TG(20:4_32:1)	Triacylglyceride (20:4_32:1)	PC aa C40:00
FIA	Triacylglycerols	TG(20:4_32:2)	Triacylglyceride (20:4_32:2)	PC aa C40:00
FIA	Triacylglycerols	TG(20:4_33:2)	Triacylglyceride (20:4_33:2)	PC aa C40:00
FIA	Triacylglycerols	TG(20:4_34:0)	Triacylglyceride (20:4_34:0)	PC aa C40:00
FIA	Triacylglycerols	TG(20:4_34:1)	Triacylglyceride (20:4_34:1)	PC aa C40:00
FIA	Triacylglycerols	TG(20:4_34:2)	Triacylglyceride (20:4_34:2)	PC aa C40:00
FIA	Triacylglycerols	TG(20:4_34:3)	Triacylglyceride (20:4_34:3)	PC aa C40:00
FIA	Triacylglycerols	TG(20:4_35:3)	Triacylglyceride (20:4_35:3)	PC aa C40:00
FIA	Triacylglycerols	TG(20:4_36:2)	Triacylglyceride (20:4_36:2)	PC aa C40:00
FIA	Triacylglycerols	TG(20:4_36:3)	Triacylglyceride (20:4_36:3)	PC aa C40:00
FIA	Triacylglycerols	TG(20:4_36:4)	Triacylglyceride (20:4_36:4)	PC aa C40:00
FIA	Triacylglycerols	TG(20:4_36:5)	Triacylglyceride (20:4_36:5)	PC aa C40:00
FIA	Triacylglycerols	TG(20:5_34:0)	Triacylglyceride (20:5_34:0)	PC aa C40:00
FIA	Triacylglycerols	TG(20:5_34:1)	Triacylglyceride (20:5_34:1)	PC aa C40:00
FIA	Triacylglycerols	TG(20:5_34:2)	Triacylglyceride (20:5_34:2)	PC aa C40:00
FIA	Triacylglycerols	TG(20:5_36:2)	Triacylglyceride (20:5_36:2)	PC aa C40:00
FIA	Triacylglycerols	TG(20:5_36:3)	Triacylglyceride (20:5_36:3)	PC aa C40:00
FIA	Triacylglycerols	TG(22:0_32:4)	Triacylglyceride (22:0_32:4)	PC aa C40:00
FIA	Triacylglycerols	TG(22:1_32:5)	Triacylglyceride (22:1_32:5)	PC aa C40:00
FIA	Triacylglycerols	TG(22:2_32:4)	Triacylglyceride (22:2_32:4)	PC aa C40:00
FIA	Triacylglycerols	TG(22:3_30:2)	Triacylglyceride (22:3_30:2)	PC aa C40:00
FIA	Triacylglycerols	TG(22:4_32:0)	Triacylglyceride (22:4_32:0)	PC aa C40:00
FIA	Triacylglycerols	TG(22:4_32:2)	Triacylglyceride (22:4_32:2)	PC aa C40:00
FIA	Triacylglycerols	TG(22:4_34:2)	Triacylglyceride (22:4_34:2)	PC aa C40:00
FIA	Triacylglycerols	TG(22:5_32:0)	Triacylglyceride (22:5_32:0)	PC aa C40:00
FIA	Triacylglycerols	TG(22:5_32:1)	Triacylglyceride (22:5_32:1)	PC aa C40:00
FIA	Triacylglycerols	TG(22:5_34:1)	Triacylglyceride (22:5_34:1)	PC aa C40:00
FIA	Triacylglycerols	TG(22:5_34:2)	Triacylglyceride (22:5_34:2)	PC aa C40:00
FIA	Triacylglycerols	TG(22:5_34:3)	Triacylglyceride (22:5_34:3)	PC aa C40:00
FIA	Triacylglycerols	TG(22:6_32:0)	Triacylglyceride (22:6_32:0)	PC aa C40:00
FIA	Triacylglycerols	TG(22:6_32:1)	Triacylglyceride (22:6_32:1)	PC aa C40:00
FIA	Triacylglycerols	TG(22:6_34:1)	Triacylglyceride (22:6_34:1)	PC aa C40:00
FIA	Triacylglycerols	TG(22:6_34:2)	Triacylglyceride (22:6_34:2)	PC aa C40:00
FIA	Triacylglycerols	TG(22:6_34:3)	Triacylglyceride (22:6_34:3)	PC aa C40:00
LC	Vitamins & Cofactors	Choline	Choline	D4-Choline

## Sheet: Metabolic Indicators
Indicator Full Name	Formula
2-Methyl-3-Hydroxybutyric Aciduria (NBS)	C5-OH (C3-DC-M) / C8
2-Methylbutyrylglycinuria (NBS)	C5 / C3
3-Methylglutaconic Aciduria (NBS)	C5-OH (C3-DC-M) / C0
Beta-Oxidation	(C2 + C3) / C0
Beta-Ketothiolase Deficiency (NBS)	C0 / C5-OH (C3-DC-M)
Carnitine Acylcarnitine Translocase Deficiency (NBS)	(C16 + C18) / C0
Carnitine Esterification	(C2-18 + C2-18:x + C5-M-DC + Cx-DC + Cx:x-DC + Cx-OH + Cx:x-OH) / C0
Carnitine Palmitoyltransferase-1 Deficiency (NBS)	C0 / (C16 + C18)
Carnitine Palmitoyltransferase-2 Deficiency (NBS)	(C16 + C18:1) / C2
Ethylmalonic Encephalopathy (NBS)	C4 / C8
3-Hydroxy-3-Methylglutaryl-Coenzyme A Lyase Deficiency (NBS)	C8 / C5-OH (C3-DC-M)
Isobutyryl-Coenzyme A Dehydrogenase Deficiency (NBS)	C4 / C2
Isovaleric Acidemia (NBS)	C5 / C2
Long-Chain 3-Hydroxyacyl-Coenzyme A Dehydrogenase Deficiency (NBS)	C16-OH / C16
Malonic Aciduria (NBS)	C3 / C2
Multiple Carboxylase Deficiency (NBS)	C16 / C3
Medium-Chain Acyl-Coenzyme A Dehydrogenase Deficiency (NBS)	C8 / C2
Medium-Chain Ketoacyl-Coenzyme A Thiolase Deficiency (NBS)	C8 / C10
Methylmalonic Acidemia (NBS)	C3 / C0
Propionic Acidemia (NBS)	C3 / C16
Ratio of Hydroxylated Acylcarnitines to Acylcarnitines	(Cx-OH + Cx:x-OH) / (C2-18 + C2-18:x + C5-M-DC + Cx-DC + Cx:x-DC + Cx-OH + Cx:x-OH)
Ratio of Acetylcarnitine to Carnitine	C2 / C0
Ratio of Medium-Chain Acylcarnitines to Long-Chain Acylcarnitines	(C6-12 + C6-12:x + C7-DC + C12-DC) / (C14-18 + C14-18:x + C14:1-OH + C14:2-OH + C16-OH + C16:1-OH + C16:2-OH + C18:1-OH)
Ratio of Short-Chain Acylcarnitines to Long-Chain Acylcarnitines	(C2-5 + C2-5:x + C3-DC (C4-OH) + C3-OH + C5-DC (C6-OH) + C5-M-DC + C5-OH (C3-DC-M) + C5:1-DC) / (C14-18 + C14-18:x + C14:1-OH + C14:2-OH + C16-OH + C16:1-OH + C16:2-OH + C18:1-OH)
Ratio of Short-Chain Acylcarnitines to Medium-Chain Acylcarnitines	(C2-5 + C2-5:x + C3-DC (C4-OH) + C3-OH + C5-DC (C6-OH) + C5-M-DC + C5-OH (C3-DC-M) + C5:1-DC) / (C6-12 + C6-12:x + C7-DC + C12-DC)
Short/Branched-Chain Acyl-Coenzyme A Dehydrogenase Deficiency (NBS)	C5 / C0
Short-Chain Acyl-Coenzyme A Dehydrogenase Deficiency (NBS)	C4 / C3
Sum of Acylcarnitines	C2-18 + C2-18:x + C5-M-DC + Cx-DC + Cx:x-DC + Cx-OH + Cx:x-OH
Sum of Long-Chain Acylcarnitines	C14-18 + C14-18:x + C14:1-OH + C14:2-OH + C16-OH + C16:1-OH + C16:2-OH + C18:1-OH
Sum of Medium-Chain Acylcarnitines	C6-12 + C6-12:x + C7-DC + C12-DC
Sum of Monounsaturated Fatty Acid Acylcarnitines	C5:1-DC + Cx:1 + Cx:1-OH
Sum of Polyunsaturated Fatty Acid Acylcarnitines	Cx:2 + Cx:2-OH
Sum of Saturated Fatty Acid Acylcarnitines	C2-18 + C5-M-DC + Cx-DC + Cx-OH
Sum of Short-Chain Acylcarnitines	C2-5 + C3-DC (C4-OH) + C3-OH + C5-DC (C6-OH) + C5-M-DC + C5-OH (C3-DC-M) + C5:1-DC
Mitochondrial Trifunctional Protein Deficiency (NBS)	C16 / C16-OH
Very Long-Chain Acyl-Coenzyme A Dehydrogenase Deficiency (NBS)	C14:1 / C16
Omega-Oxidation	(Cx-DC + Cx:x-DC) / (C2-18 + C2-18:x + C5-M-DC + Cx-DC + Cx:x-DC + Cx-OH + Cx:x-OH)
Trimethylamine N-Oxide Synthesis	TMAO / (Betaine + C0 + Choline)
Carnitine Uptake Defect (NBS)	(C0 + C2 + C3 + C16 + C18 + C18:1) / Cit
Ratio of Acylcarnitines to Fatty Acids	(C2-18 + C2-18:x + C5-M-DC + Cx-DC + Cx:x-DC + Cx-OH + Cx:x-OH) / (AA + DHA + EPA + FA(xx:x))
Trimethylamine N-Oxide Synthesis (direct)	TMAO / Choline
Asparagine Synthesis	Asn / Asp
Cysteine Synthesis	Cys / (Ser + Met)
Dihydrolipoamide Dehydrogenase Deficiency (NBS)	Pro / Phe
Fischer Ratio	(Ile + Leu + Val) / (Phe + Trp + Tyr)
Glutaminase Activity	Glu / Gln
Glycine Synthesis	Gly / Ser
Glutathione Constituents	Glu + Gly + Cys
Methylenetetrahydrofolate Reductase Deficiency (NBS)	Met / Phe
Phenylketonuria (NBS)	Tyr / Phe
Ratio of Non-Essential to Essential Amino Acids	(Ala + Arg + Asn + Asp + Cys + Gln + Glu + Gly + Pro + Ser + Tyr) / (His + Ile + Leu + Lys + Met + Phe + Thr + Trp + Val)
Sum of Amino Acids	Ala + Arg + Asn + Asp + Cys + Gln + Glu + Gly + His + Ile + Leu + Lys + Met + Phe + Pro + Ser + Thr + Trp + Tyr + Val
Sum of Aromatic Amino Acids	Phe + Trp + Tyr
Sum of Branched-Chain Amino Acids	Ile + Leu + Val
Sum of Essential Amino Acids	His + Ile + Leu + Lys + Met + Phe + Thr + Trp + Val
Sum of Non-Essential Amino Acids	Ala + Arg + Asn + Asp + Cys + Gln + Glu + Gly + Pro + Ser + Tyr
Sum of Solely Glucogenic Amino Acids	Ala + Arg + Asn + Asp + Cys + Gln + Glu + Gly + His + Met + Pro + Ser + Thr + Val
Sum of Solely Ketogenic Amino Acids	Leu + Lys
Sum of Sulfur-Containing Amino Acids	Met + Cys
Valinemia (NBS)	Val / Phe
1-Methylhistidine Synthesis	1-Met-His / His
Anserine Synthesis	Anserine / Carnosine
Citrulline Synthesis	Cit / Orn
Muscle Protein Degradation	1-Met-His / Creatinine
Ornithine Transcarbamylase Deficiency (NBS)	Orn / Cit
Ratio of Homoarginine to Asymmetric Dimethylarginine	HArg / ADMA
Ratio of Homoarginine to Symmetric Dimethylarginine	HArg / SDMA
Sum of Betaine and Related Metabolites	Betaine + PheAlaBetaine + ProBetaine + TrpBetaine
Sum of Betaine-Related Metabolites	PheAlaBetaine + ProBetaine + TrpBetaine
Sum of Dimethylated Arginines	ADMA + SDMA
Beta-Alanine Synthesis	beta-Ala / Carnosine
Polyamine Synthesis	(Putrescine + Spermidine + Spermine) / Orn
Putrescine Synthesis	Putrescine / Orn
Sum of Aminobutyric Acids	AABA + BABA + GABA
Betaine Synthesis	Betaine / Choline
Sarcosine Synthesis from Choline	Sarcosine / Choline
3-Methylhistidine Synthesis	3-Met-His / (Anserine + Carnosine)
Alpha-Aminobutyric Acid Synthesis	AABA / Thr
Asymmetrical Arginine Methylation	ADMA / Arg
Beta-Aminobutyric Acid Synthesis	BABA / Glu
Carnosine Synthesis	Carnosine / His
Carbamoyl Phosphate Synthase Deficiency (NBS)	Cit / Phe
Cystine Synthesis	Cystine / Cys
Dihydroxyphenylalanine Synthesis	DOPA / Tyr
Global Arginine Bioavailability Ratio	Arg / (Orn + Cit)
Homoarginine Synthesis	HArg / (Arg + Lys)
Homocysteine Synthesis	HCys / Met
Indoleamine 2,3-Dioxygenase Activity	Kynurenine / Trp
Methionine Oxidation	Met-SO / Met
Nitric Oxide-Synthase Activity	Cit / Arg
Ornithine Synthesis	Orn / Arg
Proline Hydroxylation	(c4-OH-Pro + t4-OH-Pro) / Pro
Ratio of Proline to Citrulline	Pro / Cit
Sarcosine Synthesis from Glycine	Sarcosine / Gly
Sum of Asymmetrical and Symmetrical Arginine Methylation	(ADMA + SDMA) / Arg
Symmetrical Arginine Methylation	SDMA / Arg
Taurine Synthesis	Taurine / Cys
Tyrosine Nitration	Nitro-Tyr / Tyr
Gamma-Aminobutyric Acid Synthesis	GABA / Glu
Histamine Synthesis	Histamine / His
Phenylethylamine Synthesis	PEA / Phe
Serotonin Synthesis	Serotonin / Trp
Glutaminolysis Rate	(Ala + Asp + Glu + Lac + Suc) / Gln
Hippuric Acid Synthesis	HipAcid / Gly
para-Cresol Sulfate Synthesis	p-Cresol-SO4 / Tyr
Indole Synthesis	Indole / Trp
7-Alpha-Dehydroxylation of Cholic Acid	DCA / CA
Glycodeoxycholic Acid Synthesis from Cholic Acid	GDCA / CA
Glycolithocholic Acid Synthesis from Chenodeoxycholic Acid	GLCA / CDCA
Glycine Conjugation of Cholic Acid	GCA / CA
Glycine Conjugation of Chenodeoxycholic Acid	GCDCA / CDCA
Glycine Conjugation of Deoxycholic Acid	GDCA / DCA
Glycine Conjugation of Primary Bile Acids	(GCA + GCDCA) / (CA + CDCA)
Ratio of Conjugated Primary Bile Acids to Unconjugated Primary Bile Acids	(GCA + GCDCA + TCA + TCDCA) / (CA + CDCA)
Ratio of 12-Alpha-Hydroxylated Bile Acids to Non-12-Alpha-Hydroxylated Bile Acids	(CA + DCA + GCA + GDCA + TCA + TDCA) / (CDCA + GCDCA + GLCA + GUDCA + TCDCA + TLCA)
Ratio of Chenodeoxycholic Acid to Cholic Acid	CDCA / CA
Ratio of Primary Bile Acids to Bile Acids	(CA + CDCA + GCA + GCDCA + TCA + TCDCA) / (CA + CDCA + DCA + GCA + GCDCA + GDCA + GLCA + GUDCA + TCA + TCDCA + TDCA + TLCA)
Ratio of Secondary Bile Acids to Bile Acids	(DCA + GDCA + GLCA + GUDCA + TDCA + TLCA) / (CA + CDCA + DCA + GCA + GCDCA + GDCA + GLCA + GUDCA + TCA + TCDCA + TDCA + TLCA)
Ratio of Conjugated Secondary Bile Acids to Unconjugated Secondary Bile Acids	(GDCA + GLCA + GUDCA + TDCA + TLCA) / DCA
Secondary Bile Acid Synthesis	(DCA + GDCA + GLCA + GUDCA + TDCA + TLCA) / (CA + CDCA + GCA + GCDCA + TCA + TCDCA)
Sum of 12-Alpha-Hydroxylated Bile Acids	CA + DCA + GCA + GDCA + TCA + TDCA
Sum of Bile Acids	CA + CDCA + DCA + GCA + GCDCA + GDCA + GLCA + GUDCA + TCA + TCDCA + TDCA + TLCA
Sum of Conjugated Bile Acids	GCA + GCDCA + GDCA + GLCA + GUDCA + TCA + TCDCA + TDCA + TLCA
Sum of Conjugated Primary Bile Acids	GCA + GCDCA + TCA + TCDCA
Sum of Conjugated Secondary Bile Acids	GDCA + GLCA + GUDCA + TDCA + TLCA
Sum of Glycine-Conjugated Bile Acids	GCA + GCDCA + GDCA + GLCA + GUDCA
Sum of Non-12-Alpha-Hydroxylated Bile Acids	CDCA + GCDCA + GLCA + GUDCA + TCDCA + TLCA
Sum of Primary Bile Acids	CA + CDCA + GCA + GCDCA + TCA + TCDCA
Sum of Secondary Bile Acids	DCA + GDCA + GLCA + GUDCA + TDCA + TLCA
Sum of Taurine-Conjugated Bile Acids	TCA + TCDCA + TDCA + TLCA
Sum of Unconjugated Bile Acids	CA + CDCA + DCA
Sum of Unconjugated Primary Bile Acids	CA + CDCA
Taurine Conjugation of Cholic Acid	TCA / CA
Taurine Conjugation of Chenodeoxycholic Acid	TCDCA / CDCA
Taurine Conjugation of Deoxycholic Acid	TDCA / DCA
Taurine Conjugation of Primary Bile Acids	(TCA + TCDCA) / (CA + CDCA)
Taurodeoxycholic Acid Synthesis from Cholic Acid	TDCA / CA
Taurolithocholic Acid Synthesis from Chenodeoxycholic Acid	TLCA / CDCA
Spermidine Synthesis	Spermidine / Putrescine
Spermine Synthesis	Spermine / Spermidine
Sum of Neurotransmitters	Dopamine + Histamine + Serotonin
Sum of Polyamines	Putrescine + Spermidine + Spermine
Sum of Carboxylic Acids	AconAcid + DiCA(12:0) + DiCA(14:0) + HipAcid + Lac + OH-GlutAcid + Suc
Lactate Dehydrogenase Activity	Lac / H1
Sum of Ceramides	Cer(d1x:x/xx:x) + Cer(d18:1/xx:0(OH))
Sum of Long-Chain Fatty Acid Ceramides	Cer(d1x:1/14-20:x) + Cer(d18:1/xx:0(OH))
Sum of Very Long-Chain Fatty Acid Ceramides	Cer(d1x:1/22-26:x)
Ratio of Ceramides to Dihydroceramides	(Cer(d1x:x/xx:x) + Cer(d18:1/xx:0(OH))) / (Cer(d18:0/xx:x) + Cer(d18:0/xx:x(OH)))
Ratio of Glycosylceramides to Ceramides	(HexCer(d1x:x/xx:x) + Hex2Cer(d18:1/xx:x) + Hex3Cer(d18:1/xx:x) + Hex3Cer(d18:1_2x:0)) / (Cer(d1x:x/xx:x) + Cer(d18:1/xx:0(OH)))
Ratio of Dihexosylceramides to Ceramides	Hex2Cer(d18:1/xx:x) / (Cer(d1x:x/xx:x) + Cer(d18:1/xx:0(OH)))
Ratio of Trihexosylceramides to Ceramides	(Hex3Cer(d18:1/xx:x) + Hex3Cer(d18:1_2x:0)) / (Cer(d1x:x/xx:x) + Cer(d18:1/xx:0(OH)))
Ratio of Hexosylceramides to Ceramides	HexCer(d1x:x/xx:x) / (Cer(d1x:x/xx:x) + Cer(d18:1/xx:0(OH)))
Ratio of Sphingomyelins to Ceramides	(SM Cxx:x + SM (OH) Cxx:x) / (Cer(d1x:x/xx:x) + Cer(d18:1/xx:0(OH)))
Sum of Cholesteryl Esters	Sum of CE(xx:x)
Sum of Long-Chain Fatty Acid Cholesteryl Esters	Sum of CE(14-20:x)
Sum of Monounsaturated Fatty Acid Cholesteryl Esters	Sum of CE(xx:1)
Sum of Polyunsaturated Fatty Acid Cholesteryl Esters	Sum of CE(xx:2-6)
Sum of Saturated Cholesteryl Esters	Sum of CE(xx:0)
Sum of Very Long-Chain Fatty Acid Cholesteryl Esters	Sum of CE(22:x)
Sum of Diglycerides	DG(xx:x_xx:x) + DG-O(1x:0_xx:x)
Sum of Saturated Diglycerides	Sum of DG(xx:0_xx:0)
Sum of Unsaturated Diglycerides	DG(xx:x_xx:1-6) + DG(xx:1-3_xx:x) + DG-O(1x:0_xx:x)
Ratio of Diglycerides to Fatty Acids	(DG(xx:x_xx:x) + DG-O(1x:0_xx:x)) / (AA + EPA + DHA + FA(xx:x))
Ratio of Diglycerides to Triglycerides	(DG(xx:x_xx:x) + DG-O(1x:0_xx:x)) / TG(xx:x_xx:x)
Sum of Dihydroceramides	Cer(d18:0/xx:x) + Cer(d18:0/xx:x(OH))
Sum of Long-Chain Fatty Acid Dihydroceramides	Cer(d18:0/18-20:0) + Cer(d18:0/18:0(OH))
Sum of Very Long-Chain Fatty Acid Dihydroceramides	Cer(d18:0/22-26:x) + Cer(d18:0/26:1(OH))
Ratio of Docosahexaenoic Acid to Arachidonic Acid	DHA / AA
Ratio of Docosahexaenoic Acid to Eicosapentaenoic Acid	DHA / EPA
Ratio of Eicosapentaenoic Acid to Arachidonic Acid	EPA / AA
Ratio of Monounsaturated Fatty Acids to Fatty Acids	FA(xx:1) / (AA + DHA + EPA + FA(xx:x))
Ratio of Polyunsaturated Fatty Acids to Fatty Acids	(AA + DHA + EPA + FA(xx:2) + FA(20:3)) / (AA + DHA + EPA + FA(xx:x))
Ratio of Saturated Fatty Acids to Fatty Acids	FA(xx:0) / (AA + DHA + EPA + FA(xx:x))
Sum of Fatty Acids	AA + DHA + EPA + FA(xx:x)
Sum of Measured Omega-3 Fatty Acids	DHA + EPA
Sum of Monounsaturated Fatty Acids	Sum of FA(xx:1)
Sum of Polyunsaturated Fatty Acids	AA + DHA + EPA + FA(xx:2) + FA(20:3)
Sum of Saturated Fatty Acids	Sum of FA(xx:0)
Phospholipase A2 Activity (2)	(lysoPC a C16:0 + AA) / PC aa C36:4
Phospholipase A2 Activity (3)	(lysoPC a C16:1 + AA) / PC aa C36:5
Phospholipase A2 Activity (4)	(lysoPC a C18:0 + AA) / PC aa C38:4
Phospholipase A2 Activity (5)	(lysoPC a C18:1 + AA) / PC aa C38:5
Phospholipase A2 Activity (6)	(lysoPC a C18:2 + AA) / PC aa C38:6
Ratio of Triglycerides to Fatty Acids	TG(xx:x_xx:x) / (AA + EPA + DHA + FA(xx:x))
Phospholipase A2 Activity (1)	lysoPC a Cxx:x / PC ax Cxx:x
Ratio of Monounsaturated Fatty Acid Phosphatidylcholines to Saturated Fatty Acid Phosphatidylcholines	PC ax Cxx:1 / PC ax Cxx:0
Ratio of Acyl-Alkyl-Phosphatidylcholines to Diacyl-Phosphatidylcholines	PC ae Cxx:x / PC aa Cxx:x
Ratio of Polyunsaturated Fatty Acid Phosphatidylcholines to Monounsaturated Fatty Acid Phosphatidylcholines	PC ax Cxx:2-6 / PC ax Cxx:1
Ratio of Polyunsaturated Fatty Acid Phosphatidylcholines to Saturated Fatty Acid Phosphatidylcholines	PC ax Cxx:2-6 / PC ax Cxx:0
Sum of Long-Chain Fatty Acid Lysophosphatidylcholines	Sum of lysoPC a C14-20:x
Sum of Lysophosphatidylcholines	Sum of lysoPC a Cxx:x
Sum of Monounsaturated Fatty Acid Lysophosphatidylcholines	Sum of lysoPC a Cxx:1
Sum of Monounsaturated Fatty Acid Phosphatidylcholines	Sum of PC ax Cxx:1
Sum of Phosphatidylcholines	Sum of PC ax Cxx:x
Sum of Diacyl-Phosphatidylcholines	Sum of PC aa Cxx:x
Sum of Acyl-Alkyl-Phosphatidylcholines	Sum of PC ae Cxx:x
Sum of Polyunsaturated Fatty Acid Lysophosphatidylcholines	Sum of lysoPC a Cxx:2-4
Sum of Polyunsaturated Fatty Acid Phosphatidylcholines	Sum of PC ax Cxx:2-6
Sum of Saturated Fatty Acid Lysophosphatidylcholines	Sum of lysoPC a Cxx:0
Sum of Saturated Fatty Acid Phosphatidylcholines	Sum of PC ax Cxx:0
Sum of Very Long-Chain Fatty Acid Lysophosphatidylcholines	Sum of lysoPC a C24-28:x
Ratio of Sphingomyelins to Phosphatidylcholines	(SM Cxx:x + SM (OH) Cxx:x) / PC ax Cxx:x
Ratio of Diacyl-Phosphatidylcholines to Choline	PC aa Cxx:x / Choline
Ratio of Acyl-Alkyl-Phosphatidylcholines to Choline	PC ae Cxx:x / Choline
Ratio of Phosphatidylcholines to Choline	PC ax Cxx:x / Choline
Sum of Choline and Choline-Based Lipids	Choline + lysoPC a Cxx:x + PC ax Cxx:x
Ratio of Dihexosylceramides to Hexosylceramides	Hex2Cer(d18:1/xx:x) / HexCer(d1x:x/xx:x)
Ratio of Trihexosylceramides to Dihexosylceramides	(Hex3Cer(d18:1/xx:x) + Hex3Cer(d18:1_2x:0)) / Hex2Cer(d18:1/xx:x)
Ratio of Trihexosylceramides to Hexosylceramides	(Hex3Cer(d18:1/xx:x) + Hex3Cer(d18:1_2x:0)) / HexCer(d1x:x/xx:x)
Sum of Glycosylceramides	HexCer(d1x:x/xx:x) + Hex2Cer(d18:1/xx:x) + Hex3Cer(d18:1/xx:x) + Hex3Cer(d18:1_2x:0)
Sum of Dihexosylceramides	Sum of Hex2Cer(d18:1/xx:x)
Sum of Trihexosylceramides	Hex3Cer(d18:1/xx:x) + Hex3Cer(d18:1_2x:0)
Sum of Hexosylceramides	Sum of HexCer(d1x:x/xx:x)
Sum of Long-Chain Fatty Acid Glycosylceramides	HexCer(d18:x/14-20:x) + Hex2Cer(d18:1/14-20:0) + Hex3Cer(d18:1/16-20:0) + Hex3Cer(d18:1_20:0)
Sum of Very Long-Chain Fatty Acid Glycosylceramides	HexCer(d1x:x/22-26:x) + Hex2Cer(d18:1/22-26:x) + Hex3Cer(d18:1/22-26:x) + Hex3Cer(d18:1_22:0)
Cortisone Synthesis	Cortisone / Cortisol
Sum of Steroid Hormones	Cortisol + Cortisone + DHEAS
3-Indoleacetic Acid Synthesis	3-IAA / Indole
3-Indolepropionic Acid Synthesis	3-IPA / Indole
Indole Sulfonation	Ind-SO4 / Indole
Sum of Indole Metabolites	3-IAA + 3-IPA + Ind-SO4 + Indole
Sum of Purine Derivatives	Hypoxanthine + Xanthine
Xanthine Synthesis	Xanthine / Hypoxanthine
Ratio of Hydroxylated Sphingomyelins to Non-Hydroxylated Sphingomyelins	SM (OH) Cxx:x / SM Cxx:x
Sum of Long-Chain Fatty Acid Sphingomyelins	SM C14-18:x + SM (OH) C14-16:x
Sum of Non-Hydroxylated Sphingomyelins	Sum of SM Cxx:x
Sum of Hydroxylated Sphingomyelins	Sum of SM (OH) Cxx:x
Sum of Sphingomyelins	SM Cxx:x + SM (OH) Cxx:x
Sum of Very Long-Chain Fatty Acid Sphingomyelins	SM C22-26:x + SM (OH) C22-24:x
Sum of Saturated Trigylcerides	Sum of TG(xx:0_xx:0)
Sum of Triglycerides	Sum of TG(xx:x_xx:x)
Sum of Unsaturated Triglycerides	TG(xx:1-6_xx:x) + TG(xx:x_xx:1-8)

## Sheet: Isoforms and Annotations
Class	Metabolite ID	Isoform	IUPAC Name	INCHI	INCHI Key	SMILES	CAS No.	PubChem CID	KEGG ID	HMDB ID	CHEBI ID	LipidMaps ID	MESH Term
Acylcarnitines	C0	L-Carnitine	(3R)-3-hydroxy-4-(trimethylazaniumyl)butanoate	InChI=1S/C7H15NO3/c1-8(2,3)5-6(9)4-7(10)11/h6,9H,4-5H2,1-3H3/t6-/m1/s1	PHIQHXFUZVPYII-ZCFIWIBFSA-N	C[N+](C)(C)C[C@H](O)CC([O-])=O	541-15-1	10917	C00318	HMDB0000062	16347
Acylcarnitines	C0	carnitine	3-hydroxy-4-(trimethylammonio)butanoate	InChI=1S/C7H15NO3/c1-8(2,3)5-6(9)4-7(10)11/h6,9H,4-5H2,1-3H3	PHIQHXFUZVPYII-UHFFFAOYSA-N	C[N+](C)(C)CC(O)CC([O-])=O	461-06-3	288			17126
Acylcarnitines	C0	(S)-carnitine	(3S)-3-hydroxy-4-(trimethylammonio)butanoate	InChI=1S/C7H15NO3/c1-8(2,3)5-6(9)4-7(10)11/h6,9H,4-5H2,1-3H3/t6-/m0/s1	PHIQHXFUZVPYII-LURJTMIESA-N	C[N+](C)(C)C[C@@H](O)CC([O-])=O	541-14-0	2724480			11060
Acylcarnitines	C2	O-acetyl-D-carnitine	(3S)-3-(acetyloxy)-4-(trimethylazaniumyl)butanoate	InChI=1S/C9H17NO4/c1-7(11)14-8(5-9(12)13)6-10(2,3)4/h8H,5-6H2,1-4H3/t8-/m0/s1	RDHQFKQIGNGIED-QMMMGPOBSA-N	CC(=O)O[C@@H](CC([O-])=O)C[N+](C)(C)C		18230			86045
Acylcarnitines	C2	O-acetylcarnitine	3-(acetyloxy)-4-(trimethylazaniumyl)butanoate	InChI=1S/C9H17NO4/c1-7(11)14-8(5-9(12)13)6-10(2,3)4/h8H,5-6H2,1-4H3	RDHQFKQIGNGIED-UHFFFAOYSA-N	CC(=O)OC(CC([O-])=O)C[N+](C)(C)C	870-77-9	1	C02571		73024
Acylcarnitines	C2	L-Acetylcarnitine	(3R)-3-(acetyloxy)-4-(trimethylazaniumyl)butanoate	InChI=1S/C9H17NO4/c1-7(11)14-8(5-9(12)13)6-10(2,3)4/h8H,5-6H2,1-4H3/t8-/m1/s1	RDHQFKQIGNGIED-MRVPVSSYSA-N	CC(=O)O[C@H](CC([O-])=O)C[N+](C)(C)C	3040-38-8	7045767	C02571	HMDB0000201	57589	LMFA07070050
Acylcarnitines	C3	Propionylcarnitine	3-(propanoyloxy)-4-(trimethylazaniumyl)butanoate	InChI=1S/C10H19NO4/c1-5-10(14)15-8(6-9(12)13)7-11(2,3)4/h8H,5-7H2,1-4H3	UFAHZIUFPNSHSL-UHFFFAOYSA-N	CCC(=O)OC(CC([O-])=O)C[N+](C)(C)C	17298-37-2	107738	C03017	HMDB0000824	28867	LMFA07070105
Acylcarnitines	C3-DC (C4-OH)	C3-DC (C4-OH)					853728-1-5
Acylcarnitines	C3-DC (C4-OH)	Malonylcarnitine	(3R)-3-[(2-carboxyacetyl)oxy]-4-(trimethylazaniumyl)butanoate	InChI=1S/C10H17NO6/c1-11(2,3)6-7(4-8(12)13)17-10(16)5-9(14)15/h7H,4-6H2,1-3H3,(H-,12,13,14,15)/t7-/m1/s1	ZGNBLKBZJBJFDG-SSDOTTSWSA-N	C[N+](C)(C)C[C@@H](CC([O-])=O)OC(=O)CC(O)=O	910825-21-7	91825606		HMDB0002095	85470	LMFA07070080
Acylcarnitines	C3-DC (C4-OH)	O-malonylcarnitine	3-[(carboxyacetyl)oxy]-4-(trimethylazaniumyl)butanoate	InChI=1S/C10H17NO6/c1-11(2,3)6-7(4-8(12)13)17-10(16)5-9(14)15/h7H,4-6H2,1-3H3,(H-,12,13,14,15)	ZGNBLKBZJBJFDG-UHFFFAOYSA-N	C[N+](C)(C)CC(CC([O-])=O)OC(=O)CC(O)=O		71464475			73028
Acylcarnitines	C3-OH	Hydroxypropionylcarnitine	(4S)-4-{[(9Z)-3-hydroxyoctadec-9-enoyl]oxy}-4-(trimethylazaniumyl)butanoate	InChI=1S/C10H19NO5/c1-11(2,3)7-8(6-9(13)14)16-10(15)4-5-12/h8,12H,4-7H2,1-3H3/t8-/m0/s1	QJGJXKFJFRSERW-QMMMGPOBSA-N	C[N+](C)(C)C[C@H](CC([O-])=O)OC(=O)CCO		53481699		HMDB0013125		LMFA07070074
Acylcarnitines	C3:1	Propenoylcarnitine	(4S)-4-{[(9Z)-3-hydroxyoctadec-9-enoyl]oxy}-4-(trimethylazaniumyl)butanoate	InChI=1S/C10H17NO4/c1-5-10(14)15-8(6-9(12)13)7-11(2,3)4/h5,8H,1,6-7H2,2-4H3/t8-/m0/s1	YUCNWOKTRWJLGY-QMMMGPOBSA-N	C[N+](C)(C)C[C@H](CC([O-])=O)OC(=O)C=C		53481699		HMDB0013124	86076	LMFA07070104
Acylcarnitines	C3:1	O-propenoylcarnitine				C[N+](C)(C)CC(CC([O-])=O)OC([*])=O					86073
Acylcarnitines	C4	Isobutyryl-L-carnitine	(3R)-3-[(2-methylpropanoyl)oxy]-4-(trimethylazaniumyl)butanoate	InChI=1S/C11H21NO4/c1-8(2)11(15)16-9(6-10(13)14)7-12(3,4)5/h8-9H,6-7H2,1-5H3/t9-/m1/s1	LRCNOZRCYBNMEP-SECBINFHSA-N	CC(C)C(=O)O[C@H](CC([O-])=O)C[N+](C)(C)C	25518-49-4	168379		HMDB0000736	84838
Acylcarnitines	C4	C4					1492-26-8
Acylcarnitines	C4	O-isobutyrylcarnitine	3-[(2-methylpropanoyl)oxy]-4-(trimethylazaniumyl)butanoate	InChI=1S/C11H21NO4/c1-8(2)11(15)16-9(6-10(13)14)7-12(3,4)5/h8-9H,6-7H2,1-5H3	LRCNOZRCYBNMEP-UHFFFAOYSA-N	CC(C)C(=O)OC(CC([O-])=O)C[N+](C)(C)C		10177002			73017
Acylcarnitines	C4	O-butanoylcarnitine	3-(butanoyloxy)-4-(trimethylazaniumyl)butanoate	InChI=1S/C11H21NO4/c1-5-6-11(15)16-9(7-10(13)14)8-12(2,3)4/h9H,5-8H2,1-4H3	QWYFHHGCZUCMBN-UHFFFAOYSA-N	CCCC(=O)OC(CC([O-])=O)C[N+](C)(C)C		439829			7676
Acylcarnitines	C4	Butyrylcarnitine	(3R)-3-(butanoyloxy)-4-(trimethylazaniumyl)butanoate	InChI=1S/C11H21NO4/c1-5-6-11(15)16-9(7-10(13)14)8-12(2,3)4/h9H,5-8H2,1-4H3/t9-/m1/s1	QWYFHHGCZUCMBN-SECBINFHSA-N	CCCC(=O)O[C@H](CC([O-])=O)C[N+](C)(C)C	25576-40-3	213144	C02862	HMDB0002013	21949	LMFA07070003
Acylcarnitines	C4:1	Butenylcarnitine	(4S)-4-{[(9Z)-3-hydroxyoctadec-9-enoyl]oxy}-4-(trimethylazaniumyl)butanoate	InChI=1S/C11H19NO4/c1-5-6-11(15)16-9(7-10(13)14)8-12(2,3)4/h5-6,9H,7-8H2,1-4H3/b6-5+/t9-/m0/s1	HQDBMDGXEZLSNK-CYNONHLPSA-N	C\C=C\C(=O)O[C@@H](CC([O-])=O)C[N+](C)(C)C		53481699		HMDB0013126		LMFA07070053
Acylcarnitines	C5	Pivaloylcarnitine	3-[(2,2-dimethylpropanoyl)oxy]-4-(trimethylazaniumyl)butanoate	InChI=1S/C12H23NO4/c1-12(2,3)11(16)17-9(7-10(14)15)8-13(4,5)6/h9H,7-8H2,1-6H3	YICAQFPUDACYGQ-UHFFFAOYSA-N	CC(C)(C)C(=O)OC(CC([O-])=O)C[N+](C)(C)C	98299-38-8	126894		HMDB0041993	86049	LMFA07070103
Acylcarnitines	C5	C5-acylcarnitine				C[N+](C)(C)CC(CC([O-])=O)OC([*])=O					86492
Acylcarnitines	C5	Valerylcarnitine	[(2R)-3-carboxy-2-(pentanoyloxy)propyl]trimethylazanium	InChI=1S/C12H23NO4/c1-5-6-7-12(16)17-10(8-11(14)15)9-13(2,3)4/h10H,5-9H2,1-4H3/p+1/t10-/m1/s1	VSNFQQXVMPSASB-SNVBAGLBSA-O	CCCCC(=O)O[C@H](CC(O)=O)C[N+](C)(C)C	40225-14-7	10157322		HMDB0013128	85095	LMFA07070111
Acylcarnitines	C5	O-valeroylcarnitine	3-(pentanoyloxy)-4-(trimethylazaniumyl)butanoate	InChI=1S/C12H23NO4/c1-5-6-7-12(16)17-10(8-11(14)15)9-13(2,3)4/h10H,5-9H2,1-4H3	VSNFQQXVMPSASB-UHFFFAOYSA-N	CCCCC(=O)OC(CC([O-])=O)C[N+](C)(C)C		6426903			86050
Acylcarnitines	C5	2-Methylbutyroylcarnitine	3-[(2-methylbutanoyl)oxy]-4-(trimethylazaniumyl)butanoate	InChI=1S/C12H23NO4/c1-6-9(2)12(16)17-10(7-11(14)15)8-13(3,4)5/h9-10H,6-8H2,1-5H3	IHCPDBBYTYJYIL-UHFFFAOYSA-N	CCC(C)C(=O)OC(CC([O-])=O)C[N+](C)(C)C	31023-25-3	6426901		HMDB0000378	73026	LMFA07070034
Acylcarnitines	C5	Isovalerylcarnitine	3-[(3-methylbutanoyl)oxy]-4-(trimethylazaniumyl)butanoate	InChI=1S/C12H23NO4/c1-9(2)6-12(16)17-10(7-11(14)15)8-13(3,4)5/h9-10H,6-8H2,1-5H3	IGQBPDJNUXPEMT-UHFFFAOYSA-N	CC(C)CC(=O)OC(CC([O-])=O)C[N+](C)(C)C	31023-24-2	6426851		HMDB0000688	73025	LMFA07070076
Acylcarnitines	C5-DC (C6-OH)	C5-DC (C6-OH)					109006-11-3
Acylcarnitines	C5-DC (C6-OH)	Glutarylcarnitine	(3R)-3-[(4-carboxybutanoyl)oxy]-4-(trimethylazaniumyl)butanoate	InChI=1S/C12H21NO6/c1-13(2,3)8-9(7-11(16)17)19-12(18)6-4-5-10(14)15/h9H,4-8H2,1-3H3,(H-,14,15,16,17)/t9-/m1/s1	NXJAXUYOQLTISD-SECBINFHSA-N	C[N+](C)(C)C[C@@H](CC([O-])=O)OC(=O)CCCC(O)=O	102636-82-8	53481699		HMDB0013130
Acylcarnitines	C5-DC (C6-OH)	O-glutarylcarnitine	3-[(4-carboxybutanoyl)oxy]-4-(trimethylazaniumyl)butanoate	InChI=1S/C12H21NO6/c1-13(2,3)8-9(7-11(16)17)19-12(18)6-4-5-10(14)15/h9H,4-8H2,1-3H3,(H-,14,15,16,17)	NXJAXUYOQLTISD-UHFFFAOYSA-N	C[N+](C)(C)CC(CC([O-])=O)OC(=O)CCCC(O)=O		71464488			73040
Acylcarnitines	C5-M-DC	O-methylglutarylcarnitine				C[N+](C)(C)CC(CC([O-])=O)OC([*])=O					86486
Acylcarnitines	C5-M-DC	3-Methylglutarylcarnitine	3-[(4-carboxy-3-methylbutanoyl)oxy]-4-(trimethylazaniumyl)butanoate	InChI=1S/C13H23NO6/c1-9(5-11(15)16)6-13(19)20-10(7-12(17)18)8-14(2,3)4/h9-10H,5-8H2,1-4H3,(H-,15,16,17,18)	HFCPFJNSBPQJDP-UHFFFAOYSA-N	CC(CC(O)=O)CC(=O)OC(CC([O-])=O)C[N+](C)(C)C	102673-95-0	128145		HMDB0000552	70857
Acylcarnitines	C5-OH (C3-DC-M)	Methylmalonylcarnitine	(4S)-4-{[(9Z)-3-hydroxyoctadec-9-enoyl]oxy}-4-(trimethylazaniumyl)butanoate	InChI=1S/C11H19NO6/c1-7(10(15)16)11(17)18-8(5-9(13)14)6-12(2,3)4/h7-8H,5-6H2,1-4H3,(H-,13,14,15,16)/t7?,8-/m0/s1	XROYFEWIXXCPAW-MQWKRIRWSA-N	CC(C(O)=O)C(=O)O[C@@H](CC([O-])=O)C[N+](C)(C)C	149181-64-6	53481699		HMDB0013133		LMFA07070081
Acylcarnitines	C5-OH (C3-DC-M)	Hydroxyvalerylcarnitine	(4S)-4-{[(9Z)-3-hydroxyoctadec-9-enoyl]oxy}-4-(trimethylazaniumyl)butanoate	InChI=1S/C12H25NO5/c1-5-9(14)6-12(17)18-10(7-11(15)16)8-13(2,3)4/h9-10,12,14,17H,5-8H2,1-4H3/t9?,10-,12?/m0/s1	PSRQDLCMEPQOQH-YZRBJQDESA-N	CCC(O)CC(O)O[C@@H](CC([O-])=O)C[N+](C)(C)C		53481699		HMDB0013132
Acylcarnitines	C5-OH (C3-DC-M)	O-(hydroxyvaleryl)carnitine				C[N+](C)(C)CC(CC([O-])=O)OC([*])=O					86467
Acylcarnitines	C5:1	C5:1					64191-86-2
Acylcarnitines	C5:1	Tiglylcarnitine	(3R)-3-{[(2E)-2-methylbut-2-enoyl]oxy}-4-(trimethylazaniumyl)butanoate	InChI=1S/C12H21NO4/c1-6-9(2)12(16)17-10(7-11(14)15)8-13(3,4)5/h6,10H,7-8H2,1-5H3/b9-6+/t10-/m1/s1	WURBQCVBQNMUQT-OLKPEBQYSA-N	C\C=C(/C)C(=O)O[C@H](CC([O-])=O)C[N+](C)(C)C	64681-36-3	91825636		HMDB0002366	85520
Acylcarnitines	C5:1-DC	O-glutaconylcarnitine	3-{[(2E)-4-carboxybut-2-enoyl]oxy}-4-(trimethylazaniumyl)butanoate	InChI=1S/C12H19NO6/c1-13(2,3)8-9(7-11(16)17)19-12(18)6-4-5-10(14)15/h4,6,9H,5,7-8H2,1-3H3,(H-,14,15,16,17)/b6-4+	JXVUHLILXGZLFR-GQCTYLIASA-N	C[N+](C)(C)CC(CC([O-])=O)OC(=O)\C=C\CC(O)=O		91825718			86081
Acylcarnitines	C5:1-DC	Glutaconylcarnitine	(4S)-4-{[(9Z)-3-hydroxyoctadec-9-enoyl]oxy}-4-(trimethylazaniumyl)butanoate	InChI=1S/C12H19NO6/c1-13(2,3)8-9(7-11(16)17)19-12(18)6-4-5-10(14)15/h4,6,9H,5,7-8H2,1-3H3,(H-,14,15,16,17)/b6-4+/t9-/m0/s1	JXVUHLILXGZLFR-DNQSNQRASA-N	OC(=O)C\C=C\C(=O)O[C@@H](CC([O-])=O)C[N+](C)(C)C		53481699		HMDB0013129	85518	LMFA07070065
Acylcarnitines	C6 (C4:1-DC)	L-Hexanoylcarnitine	(3R)-3-(hexanoyloxy)-4-(trimethylazaniumyl)butanoate	InChI=1S/C13H25NO4/c1-5-6-7-8-13(17)18-11(9-12(15)16)10-14(2,3)4/h11H,5-10H2,1-4H3/t11-/m1/s1	VVPRQWTYSNDTEA-LLVKDONJSA-N	CCCCCC(=O)O[C@H](CC([O-])=O)C[N+](C)(C)C	22671-29-0	3246938		HMDB0000756	84834	LMFA07070001
Acylcarnitines	C6 (C4:1-DC)	Hexanoylcarnitine	3-(hexanoyloxy)-4-(trimethylazaniumyl)butanoate	InChI=1S/C13H25NO4/c1-5-6-7-8-13(17)18-11(9-12(15)16)10-14(2,3)4/h11H,5-10H2,1-4H3	VVPRQWTYSNDTEA-UHFFFAOYSA-N	CCCCCC(=O)OC(CC([O-])=O)C[N+](C)(C)C	6418-78-6	6426853		HMDB0000705	70749	LMFA07070070
Acylcarnitines	C6:1	C6:1					99452-58-1
Acylcarnitines	C6:1	2-Hexenoylcarnitine	(4S)-4-{[(9Z)-3-hydroxyoctadec-9-enoyl]oxy}-4-(trimethylazaniumyl)butanoate	InChI=1S/C13H23NO4/c1-5-6-7-8-13(17)18-11(9-12(15)16)10-14(2,3)4/h7-8,11H,5-6,9-10H2,1-4H3/b8-7+	JUAQYRSUSCWTQK-BQYQJAHWSA-N	CCC\C=C\C(=O)OC(CC([O-])=O)C[N+](C)(C)C		53481699		HMDB0013161		LMFA07070031
Acylcarnitines	C7-DC	O-pimelylcarnitine	3-[(6-carboxyhexanoyl)oxy]-4-(trimethylazaniumyl)butanoate	InChI=1S/C14H25NO6/c1-15(2,3)10-11(9-13(18)19)21-14(20)8-6-4-5-7-12(16)17/h11H,4-10H2,1-3H3,(H-,16,17,18,19)	NTBUXPPQHCFLOM-UHFFFAOYSA-N	C[N+](C)(C)CC(CC([O-])=O)OC(=O)CCCCCC(O)=O		91825721			86084
Acylcarnitines	C7-DC	Pimelylcarnitine	(3R)-3-[(6-carboxyhexanoyl)oxy]-4-(trimethylazaniumyl)butanoate	InChI=1S/C14H25NO6/c1-15(2,3)10-11(9-13(18)19)21-14(20)8-6-4-5-7-12(16)17/h11H,4-10H2,1-3H3,(H-,16,17,18,19)/t11-/m1/s1	NTBUXPPQHCFLOM-LLVKDONJSA-N	C[N+](C)(C)C[C@@H](CC([O-])=O)OC(=O)CCCCCC(O)=O		53481699		HMDB0013328	85525
Acylcarnitines	C8	O-octanoyl-D-carnitine	(3S)-3-(octanoyloxy)-4-(trimethylazaniumyl)butanoate	InChI=1S/C15H29NO4/c1-5-6-7-8-9-10-15(19)20-13(11-14(17)18)12-16(2,3)4/h13H,5-12H2,1-4H3/t13-/m0/s1	CXTATJFJDMJMIY-ZDUSSCGKSA-N	CCCCCCCC(=O)O[C@@H](CC([O-])=O)C[N+](C)(C)C		439824			86051
Acylcarnitines	C8	O-octanoylcarnitine	3-(octanoyloxy)-4-(trimethylazaniumyl)butanoate	InChI=1S/C15H29NO4/c1-5-6-7-8-9-10-15(19)20-13(11-14(17)18)12-16(2,3)4/h13H,5-12H2,1-4H3	CXTATJFJDMJMIY-UHFFFAOYSA-N	CCCCCCCC(=O)OC(CC([O-])=O)C[N+](C)(C)C	3671-77-0	123701			73039
Acylcarnitines	C8	L-Octanoylcarnitine	(3R)-3-(octanoyloxy)-4-(trimethylazaniumyl)butanoate	InChI=1S/C15H29NO4/c1-5-6-7-8-9-10-15(19)20-13(11-14(17)18)12-16(2,3)4/h13H,5-12H2,1-4H3/t13-/m1/s1	CXTATJFJDMJMIY-CYBMUJFWSA-N	CCCCCCCC(=O)O[C@H](CC([O-])=O)C[N+](C)(C)C	25243-95-2	11953814	C02838	HMDB0000791	18102	LMFA07070002
Acylcarnitines	C9	C9-acylcarnitine				C[N+](C)(C)CC(CC([O-])=O)OC([*])=O					86493
Acylcarnitines	C9	C9					1935-18-8
Acylcarnitines	C9	2,6 Dimethylheptanoyl carnitine	3-[(2,6-dimethylheptanoyl)oxy]-4-(trimethylazaniumyl)butanoate	InChI=1S/C16H31NO4/c1-12(2)8-7-9-13(3)16(20)21-14(10-15(18)19)11-17(4,5)6/h12-14H,7-11H2,1-6H3	QBYXBONNCVATNQ-UHFFFAOYSA-N	CC(C)CCCC(C)C(=O)OC(CC([O-])=O)C[N+](C)(C)C		53477823		HMDB0006320	84095	LMFA07070029
Acylcarnitines	C9	Nonanoylcarnitine	(4S)-4-{[(9Z)-3-hydroxyoctadec-9-enoyl]oxy}-4-(trimethylazaniumyl)butanoate	InChI=1S/C16H31NO4/c1-5-6-7-8-9-10-11-16(20)21-14(12-15(18)19)13-17(2,3)4/h14H,5-13H2,1-4H3	MPSPNFAQQQMFLK-UHFFFAOYSA-N	CCCCCCCCC(=O)OC(CC([O-])=O)C[N+](C)(C)C		53481699		HMDB0013288	70997	LMFA07070082
Acylcarnitines	C10	Decanoylcarnitine	3-(decanoyloxy)-4-(trimethylazaniumyl)butanoate	InChI=1S/C17H33NO4/c1-5-6-7-8-9-10-11-12-17(21)22-15(13-16(19)20)14-18(2,3)4/h15H,5-14H2,1-4H3	LZOSYCMHQXPBFU-UHFFFAOYSA-N	CCCCCCCCCC(=O)OC(CC([O-])=O)C[N+](C)(C)C	1492-27-9	10245190	C03299	HMDB0000651	68830	LMFA07070059
Acylcarnitines	C10	O-decanoyl-L-carnitine	(3R)-3-(decanoyloxy)-4-(trimethylazaniumyl)butanoate	InChI=1S/C17H33NO4/c1-5-6-7-8-9-10-11-12-17(21)22-15(13-16(19)20)14-18(2,3)4/h15H,5-14H2,1-4H3/t15-/m1/s1	LZOSYCMHQXPBFU-OAHLLOKOSA-N	O([C@@H](C[N+](C)(C)C)CC([O-])=O)C(CCCCCCCCC)=O		11953821			28717	LMFA07070006
Acylcarnitines	C10:1	9-Decenoylcarnitine	(4S)-4-{[(9Z)-3-hydroxyoctadec-9-enoyl]oxy}-4-(trimethylazaniumyl)butanoate	InChI=1S/C17H31NO4/c1-5-6-7-8-9-10-11-12-17(21)22-15(13-16(19)20)14-18(2,3)4/h5,15H,1,6-14H2,2-4H3	GOOOCIIXFLVRAG-UHFFFAOYSA-N	C[N+](C)(C)CC(CC([O-])=O)OC(=O)CCCCCCCC=C		53481699		HMDB0013205		LMFA07070048
Acylcarnitines	C10:1	C10:1					1256380-16-1
Acylcarnitines	C10:1	O-decenoylcarnitine				C[N+](C)(C)CC(CC([O-])=O)OC([*])=O					86063
Acylcarnitines	C10:1	O-[(4Z)-decenoyl]carnitine	3-[(4Z)-dec-4-enoyloxy]-4-(trimethylazaniumyl)butanoate	InChI=1S/C17H31NO4/c1-5-6-7-8-9-10-11-12-17(21)22-15(13-16(19)20)14-18(2,3)4/h9-10,15H,5-8,11-14H2,1-4H3/b10-9-	OQWOHRPOYAVIOK-KTKRTIGZSA-N	CCCCC\C=C/CCC(=O)OC(CC([O-])=O)C[N+](C)(C)C		71464497			73048
Acylcarnitines	C10:2	2-trans,4-cis-Decadienoylcarnitine	(3R)-3-[(2E,4Z)-deca-2,4-dienoyloxy]-4-(trimethylazaniumyl)butanoate	InChI=1S/C17H29NO4/c1-5-6-7-8-9-10-11-12-17(21)22-15(13-16(19)20)14-18(2,3)4/h9-12,15H,5-8,13-14H2,1-4H3/b10-9-,12-11+/t15-/m1/s1	URTBCBICNCMCPB-CWUOWYQYSA-N	CCCCC\C=C/C=C/C(=O)O[C@H](CC([O-])=O)C[N+](C)(C)C	128305-29-3			HMDB0013325
Acylcarnitines	C12	Dodecanoylcarnitine	(3R)-3-(dodecanoyloxy)-4-(trimethylazaniumyl)butanoate	InChI=1S/C19H37NO4/c1-5-6-7-8-9-10-11-12-13-14-19(23)24-17(15-18(21)22)16-20(2,3)4/h17H,5-16H2,1-4H3/t17-/m1/s1	FUJLYHJROOYKRA-QGZVFWFLSA-N	CCCCCCCCCCCC(=O)O[C@H](CC([O-])=O)C[N+](C)(C)C	25518-54-1	168381		HMDB0002250	77086	LMFA07070062
Acylcarnitines	C12	O-dodecanoylcarnitine	3-(dodecanoyloxy)-4-(trimethylazaniumyl)butanoate	InChI=1S/C19H37NO4/c1-5-6-7-8-9-10-11-12-13-14-19(23)24-17(15-18(21)22)16-20(2,3)4/h17H,5-16H2,1-4H3	FUJLYHJROOYKRA-UHFFFAOYSA-N	CCCCCCCCCCCC(=O)OC(CC([O-])=O)C[N+](C)(C)C		10427569			73054
Acylcarnitines	C12-DC	Dodecanedioylcarnitine	(4S)-4-[(11-carboxyundecanoyl)oxy]-4-(trimethylazaniumyl)butanoate	InChI=1S/C19H35NO6/c1-20(2,3)16(14-15-18(23)24)26-19(25)13-11-9-7-5-4-6-8-10-12-17(21)22/h16H,4-15H2,1-3H3,(H-,21,22,23,24)/t16-/m0/s1	VJPIDPQNAYWULC-INIZCTEOSA-N	C[N+](C)(C)[C@H](CCC([O-])=O)OC(=O)CCCCCCCCCCC(O)=O		53481673		HMDB0013327
Acylcarnitines	C12-DC	O-dodecanedioylcarnitine	4-[(11-carboxyundecanoyl)oxy]-4-(trimethylammonio)butanoate	InChI=1S/C19H35NO6/c1-20(2,3)16(14-15-18(23)24)26-19(25)13-11-9-7-5-4-6-8-10-12-17(21)22/h16H,4-15H2,1-3H3,(H-,21,22,23,24)	VJPIDPQNAYWULC-UHFFFAOYSA-N	C[N+](C)(C)C(CCC([O-])=O)OC(=O)CCCCCCCCCCC(O)=O		71728376			74121
Acylcarnitines	C12:1	trans-2-Dodecenoylcarnitine	(4S)-4-[(2E)-dodec-2-enoyloxy]-4-(trimethylazaniumyl)butanoate	InChI=1S/C19H35NO4/c1-5-6-7-8-9-10-11-12-13-14-19(23)24-17(20(2,3)4)15-16-18(21)22/h13-14,17H,5-12,15-16H2,1-4H3/b14-13+/t17-/m0/s1	JEOZLTJHDSKQIT-CLVCIHKQSA-N	CCCCCCCCC\C=C\C(=O)O[C@@H](CCC([O-])=O)[N+](C)(C)C		53481671		HMDB0013326	89717
Acylcarnitines	C14	Tetradecanoylcarnitine	(3R)-3-(tetradecanoyloxy)-4-(trimethylazaniumyl)butanoate	InChI=1S/C21H41NO4/c1-5-6-7-8-9-10-11-12-13-14-15-16-21(25)26-19(17-20(23)24)18-22(2,3)4/h19H,5-18H2,1-4H3/t19-/m1/s1	PSHXNVGSVNEJBD-LJQANCHMSA-N	CCCCCCCCCCCCCC(=O)O[C@H](CC([O-])=O)C[N+](C)(C)C	25597-07-3	53477791		HMDB0005066	84634	LMFA07070107
Acylcarnitines	C14	O-tetradecanoylcarnitine	3-(tetradecanoyloxy)-4-(trimethylazaniumyl)butanoate	InChI=1S/C21H41NO4/c1-5-6-7-8-9-10-11-12-13-14-15-16-21(25)26-19(17-20(23)24)18-22(2,3)4/h19H,5-18H2,1-4H3	PSHXNVGSVNEJBD-UHFFFAOYSA-N	CCCCCCCCCCCCCC(=O)OC(CC([O-])=O)C[N+](C)(C)C		6426854			73061
Acylcarnitines	C14:1	O-tetradecenoylcarnitine				C[N+](C)(C)CC(CC([O-])=O)OC([*])=O					86066
Acylcarnitines	C14:1	cis-5-Tetradecenoylcarnitine	3-[(5Z)-tetradec-5-enoyloxy]-4-(trimethylazaniumyl)butanoate	InChI=1S/C21H39NO4/c1-5-6-7-8-9-10-11-12-13-14-15-16-21(25)26-19(17-20(23)24)18-22(2,3)4/h12-13,19H,5-11,14-18H2,1-4H3/b13-12-	NNCBVXBBLABOCB-SEYXRHQNSA-N	CCCCCCCC\C=C/CCCC(=O)OC(CC([O-])=O)C[N+](C)(C)C	835598-21-5	22833575		HMDB0002014	73060	LMFA07070057
Acylcarnitines	C14:1	O-tetradecenoyl-L-carnitine				C[N+](C)(C)C[C@@H](CC([O-])=O)OC([*])=O					85449
Acylcarnitines	C14:1	O-(2-tetradecenoyl)carnitine	3-(tetradec-2-enoyloxy)-4-(trimethylazaniumyl)butanoate	InChI=1S/C21H39NO4/c1-5-6-7-8-9-10-11-12-13-14-15-16-21(25)26-19(17-20(23)24)18-22(2,3)4/h15-16,19H,5-14,17-18H2,1-4H3	BUBHHSHBKWNLLG-UHFFFAOYSA-N	CCCCCCCCCCCC=CC(=O)OC(CC([O-])=O)C[N+](C)(C)C		86290032			83049
Acylcarnitines	C14:1-OH	3-Hydroxy-cis-5-tetradecenoylcarnitine	(3R)-3-{[(5Z)-3-hydroxytetradec-5-enoyl]oxy}-4-(trimethylazaniumyl)butanoate	InChI=1S/C21H39NO5/c1-5-6-7-8-9-10-11-12-13-14-18(23)15-21(26)27-19(16-20(24)25)17-22(2,3)4/h12-13,18-19,23H,5-11,14-17H2,1-4H3/b13-12-/t18?,19-/m1/s1	CJMUXNONVZSQIX-ZDOLJLSUSA-N	CCCCCCCC\C=C/CC(O)CC(=O)O[C@H](CC([O-])=O)C[N+](C)(C)C		53481699		HMDB0013330
Acylcarnitines	C14:1-OH	O-(hydroxytetradecenoyl)carnitine				C[N+](C)(C)CC(CC([O-])=O)OC([*])=O					86067
Acylcarnitines	C14:1-OH	O-[(9Z)-3-hydroxytetradec-9-enoyl]carnitine	3-{[(9Z)-3-hydroxytetradec-9-enoyl]oxy}-4-(trimethylammonio)butanoate	InChI=1S/C21H39NO5/c1-5-6-7-8-9-10-11-12-13-14-18(23)15-21(26)27-19(16-20(24)25)17-22(2,3)4/h8-9,18-19,23H,5-7,10-17H2,1-4H3/b9-8-	JPNOKZQZVLXQNC-HJWRWDBZSA-N	CCCC\C=C/CCCCCC(O)CC(=O)OC(CC([O-])=O)C[N+](C)(C)C		86289104			73062
Acylcarnitines	C14:2	O-tetradecadienoylcarnitine				C[N+](C)(C)CC(CC([O-])=O)OC([*])=O					86069
Acylcarnitines	C14:2	3, 5-Tetradecadiencarnitine	(3S)-3-[(3E,5E)-tetradeca-3,5-dienoyloxy]-4-(trimethylazaniumyl)butanoate	InChI=1S/C21H37NO4/c1-5-6-7-8-9-10-11-12-13-14-15-16-21(25)26-19(17-20(23)24)18-22(2,3)4/h12-15,19H,5-11,16-18H2,1-4H3/b13-12+,15-14+/t19-/m0/s1	IXOHTRSFILEKHO-NKBLVAAJSA-N	CCCCCCCC\C=C\C=C\CC(=O)O[C@@H](CC([O-])=O)C[N+](C)(C)C				HMDB0013331
Acylcarnitines	C14:2	O-tetradecadienoyl-L-carnitine				C[N+](C)(C)C[C@@H](CC([O-])=O)OC([*])=O					85451
Acylcarnitines	C14:2	(5Z,8Z)-tetradecadienoylcarnitine	3-[(5Z,8Z)-tetradeca-5,8-dienoyloxy]-4-(trimethylazaniumyl)butanoate	InChI=1S/C21H37NO4/c1-5-6-7-8-9-10-11-12-13-14-15-16-21(25)26-19(17-20(23)24)18-22(2,3)4/h9-10,12-13,19H,5-8,11,14-18H2,1-4H3/b10-9-,13-12-	REUVFPFCXKWJQA-UTJQPWESSA-N	CCCCC\C=C/C\C=C/CCCC(=O)OC(CC([O-])=O)C[N+](C)(C)C		71464539			73059
Acylcarnitines	C14:2-OH	O-(hydroxytetradecadienoyl)carnitine				C[N+](C)(C)CC(CC([O-])=O)OC([*])=O					86070
Acylcarnitines	C14:2-OH	O-(hydroxytetradecadienoyl)-L-carnitine				C[N+](C)(C)C[C@@H](CC([O-])=O)OC([*])=O					85453
Acylcarnitines	C14:2-OH	O-[(5Z,8Z)-3-hydroxytetradecadienoyl]carnitine	3-{[(5Z,8Z)-3-hydroxytetradeca-5,8-dienoyl]oxy}-4-(trimethylazaniumyl)butanoate	InChI=1S/C21H37NO5/c1-5-6-7-8-9-10-11-12-13-14-18(23)15-21(26)27-19(16-20(24)25)17-22(2,3)4/h9-10,12-13,18-19,23H,5-8,11,14-17H2,1-4H3/b10-9-,13-12-	LVNITLZCNUEXQK-UTJQPWESSA-N	CCCCC\C=C/C\C=C/CC(O)CC(=O)OC(CC([O-])=O)C[N+](C)(C)C		71464482			73108
Acylcarnitines	C16	O-palmitoylcarnitine	3-(hexadecanoyloxy)-4-(trimethylazaniumyl)butanoate	InChI=1S/C23H45NO4/c1-5-6-7-8-9-10-11-12-13-14-15-16-17-18-23(27)28-21(19-22(25)26)20-24(2,3)4/h21H,5-20H2,1-4H3	XOMRRQXKHMYMOC-UHFFFAOYSA-N	CCCCCCCCCCCCCCCC(=O)OC(CC([O-])=O)C[N+](C)(C)C	1935-18-8	461			73067
Acylcarnitines	C16	L-Palmitoylcarnitine	(3R)-3-(hexadecanoyloxy)-4-(trimethylazaniumyl)butanoate	InChI=1S/C23H45NO4/c1-5-6-7-8-9-10-11-12-13-14-15-16-17-18-23(27)28-21(19-22(25)26)20-24(2,3)4/h21H,5-20H2,1-4H3/t21-/m1/s1	XOMRRQXKHMYMOC-OAQYLSRUSA-N	CCCCCCCCCCCCCCCC(=O)O[C@H](CC([O-])=O)C[N+](C)(C)C	2364-67-2	11953816	C02990	HMDB0000222	17490	LMFA07070004
Acylcarnitines	C16-OH	C16-OH					1911579-97-9
Acylcarnitines	C16-OH	3-Hydroxyhexadecanoylcarnitine	(3R)-3-[(3-hydroxyhexadecanoyl)oxy]-4-(trimethylazaniumyl)butanoate	InChI=1S/C23H45NO5/c1-5-6-7-8-9-10-11-12-13-14-15-16-20(25)17-23(28)29-21(18-22(26)27)19-24(2,3)4/h20-21,25H,5-19H2,1-4H3/t20?,21-/m1/s1	XKAZIAFZAQAHHG-BPGUCPLFSA-N	CCCCCCCCCCCCCC(O)CC(=O)O[C@H](CC([O-])=O)C[N+](C)(C)C	195207-76-2	126456228		HMDB0013336
Acylcarnitines	C16:1	9-Hexadecenoylcarnitine	(3R)-3-[(9Z)-hexadec-9-enoyloxy]-4-(trimethylazaniumyl)butanoate	InChI=1S/C23H43NO4/c1-5-6-7-8-9-10-11-12-13-14-15-16-17-18-23(27)28-21(19-22(25)26)20-24(2,3)4/h10-11,21H,5-9,12-20H2,1-4H3/b11-10-/t21-/m1/s1	JFAGPSOZZSTLRF-KUFMOJEASA-N	CCCCCC\C=C/CCCCCCCC(=O)O[C@H](CC([O-])=O)C[N+](C)(C)C	329321-94-0			HMDB0013207
Acylcarnitines	C16:1	trans-Hexadec-2-enoyl carnitine	3-[(2E)-hexadec-2-enoyloxy]-4-(trimethylazaniumyl)butanoate	InChI=1S/C23H43NO4/c1-5-6-7-8-9-10-11-12-13-14-15-16-17-18-23(27)28-21(19-22(25)26)20-24(2,3)4/h17-18,21H,5-16,19-20H2,1-4H3/b18-17+	SOYNLLDADLOGAM-ISLYRVAYSA-N	CCCCCCCCCCCCC\C=C\C(=O)OC(CC([O-])=O)C[N+](C)(C)C		53477817		HMDB0006317	86031	LMFA07070109
Acylcarnitines	C16:1	O-hexadecenoylcarnitine				C[N+](C)(C)CC(CC([O-])=O)OC([*])=O					86032
Acylcarnitines	C16:1-OH	3-Hydroxy-9-hexadecenoylcarnitine	(3S)-3-{[(9Z)-3-hydroxyhexadec-9-enoyl]oxy}-4-(trimethylazaniumyl)butanoate	InChI=1S/C23H43NO5/c1-5-6-7-8-9-10-11-12-13-14-15-16-20(25)17-23(28)29-21(18-22(26)27)19-24(2,3)4/h10-11,20-21,25H,5-9,12-19H2,1-4H3/b11-10-/t20?,21-/m0/s1	XIOFWXBRLXTMQD-RPZXQYRRSA-N	CCCCCC\C=C/CCCCCC(O)CC(=O)O[C@@H](CC([O-])=O)C[N+](C)(C)C		53481699		HMDB0013333
Acylcarnitines	C16:1-OH	O-(hydroxyhexadecenoyl)carnitine				C[N+](C)(C)CC(CC([O-])=O)OC([*])=O					86033
Acylcarnitines	C16:1-OH	O-hydroxyhexadecenoyl-L-carnitine				C[N+](C)(C)C[C@@H](CC([O-])=O)OC([*])=O					85456
Acylcarnitines	C16:2	9,12-Hexadecadienoylcarnitine	(3R)-3-[(9Z,12Z)-hexadeca-9,12-dienoyloxy]-4-(trimethylazaniumyl)butanoate	InChI=1S/C23H41NO4/c1-5-6-7-8-9-10-11-12-13-14-15-16-17-18-23(27)28-21(19-22(25)26)20-24(2,3)4/h7-8,10-11,21H,5-6,9,12-20H2,1-4H3/b8-7-,11-10-/t21-/m1/s1	CMVGCHSJDXKPBB-ROVXQSMVSA-N	CCC\C=C/C\C=C/CCCCCCCC(=O)O[C@H](CC([O-])=O)C[N+](C)(C)C	1911579-97-9			HMDB0013334
Acylcarnitines	C16:2	O-hexadecadienoylcarnitine				C[N+](C)(C)CC(CC([O-])=O)OC([*])=O					86035
Acylcarnitines	C16:2	(7Z,10Z)-hexadecadienoylcarnitine	3-[(7Z,10Z)-hexadeca-7,10-dienoyloxy]-4-(trimethylazaniumyl)butanoate	InChI=1S/C23H41NO4/c1-5-6-7-8-9-10-11-12-13-14-15-16-17-18-23(27)28-21(19-22(25)26)20-24(2,3)4/h9-10,12-13,21H,5-8,11,14-20H2,1-4H3/b10-9-,13-12-	XNGJEEKHLXXKLB-UTJQPWESSA-N	CCCCC\C=C/C\C=C/CCCCCC(=O)OC(CC([O-])=O)C[N+](C)(C)C		71464545			73065
Acylcarnitines	C16:2-OH	3-Hydroxyhexadecadienoylcarnitine	(3S)-3-{[(9Z,12Z)-3-hydroxyhexadeca-9,12-dienoyl]oxy}-4-(trimethylazaniumyl)butanoate	InChI=1S/C23H41NO5/c1-5-6-7-8-9-10-11-12-13-14-15-16-20(25)17-23(28)29-21(18-22(26)27)19-24(2,3)4/h7-8,10-11,20-21,25H,5-6,9,12-19H2,1-4H3/b8-7-,11-10-/t20?,21-/m0/s1	CPHHQDCIGLXPCO-WLXWJKFFSA-N	CCC\C=C/C\C=C/CCCCCC(O)CC(=O)O[C@@H](CC([O-])=O)C[N+](C)(C)C		53481699		HMDB0013335
Acylcarnitines	C18	C18					1976-27-8
Acylcarnitines	C18	Stearoylcarnitine	(3R)-3-(octadecanoyloxy)-4-(trimethylazaniumyl)butanoate	InChI=1S/C25H49NO4/c1-5-6-7-8-9-10-11-12-13-14-15-16-17-18-19-20-25(29)30-23(21-24(27)28)22-26(2,3)4/h23H,5-22H2,1-4H3/t23-/m1/s1	FNPHNLNTJNMAEE-HSZRJFAPSA-N	CCCCCCCCCCCCCCCCCC(=O)O[C@H](CC([O-])=O)C[N+](C)(C)C	25597-09-5	52922056		HMDB0000848	84644	LMFA07070008
Acylcarnitines	C18:1	O-octadecenoylcarnitine				C[N+](C)(C)CC(CC([O-])=O)OC([*])=O					86475
Acylcarnitines	C18:1	11Z-Octadecenylcarnitine	(3S)-3-[(11Z)-octadec-11-enoyloxy]-4-(trimethylazaniumyl)butanoate	InChI=1S/C25H47NO4/c1-5-6-7-8-9-10-11-12-13-14-15-16-17-18-19-20-25(29)30-23(21-24(27)28)22-26(2,3)4/h10-11,23H,5-9,12-22H2,1-4H3/b11-10-/t23-/m0/s1	HOAMADDCQBUDDY-JCKUYFFHSA-N	CCCCCC\C=C/CCCCCCCCCC(=O)O[C@@H](CC([O-])=O)C[N+](C)(C)C	85054-91-7			HMDB0013338
Acylcarnitines	C18:1	C18:1					13962-05-5
Acylcarnitines	C18:1	Vaccenyl carnitine	(3S)-3-[(11E)-octadec-11-enoyloxy]-4-(trimethylazaniumyl)butanoate	InChI=1S/C25H47NO4/c1-5-6-7-8-9-10-11-12-13-14-15-16-17-18-19-20-25(29)30-23(21-24(27)28)22-26(2,3)4/h10-11,23H,5-9,12-22H2,1-4H3/b11-10+/t23-/m0/s1	HOAMADDCQBUDDY-YSESTWPTSA-N	CCCCCC\C=C\CCCCCCCCCC(=O)O[C@@H](CC([O-])=O)C[N+](C)(C)C		53477830		HMDB0006351
Acylcarnitines	C18:1	Elaidic carnitine	3-[(9E)-octadec-9-enoyloxy]-4-(trimethylazaniumyl)butanoate	InChI=1S/C25H47NO4/c1-5-6-7-8-9-10-11-12-13-14-15-16-17-18-19-20-25(29)30-23(21-24(27)28)22-26(2,3)4/h12-13,23H,5-11,14-22H2,1-4H3/b13-12+	IPOLTUVFXFHAHI-OUKQBFOZSA-N	CCCCCCCC\C=C\CCCCCCCC(=O)OC(CC([O-])=O)C[N+](C)(C)C		53477837		HMDB0006464	86038	LMFA07070063
Acylcarnitines	C18:1	Oleoylcarnitine	(3R)-3-[(9Z)-octadec-9-enoyloxy]-4-(trimethylazaniumyl)butanoate	InChI=1S/C25H47NO4/c1-5-6-7-8-9-10-11-12-13-14-15-16-17-18-19-20-25(29)30-23(21-24(27)28)22-26(2,3)4/h12-13,23H,5-11,14-22H2,1-4H3/b13-12-/t23-/m1/s1	IPOLTUVFXFHAHI-WHIOSMTNSA-N	CCCCCCCC\C=C/CCCCCCCC(=O)O[C@H](CC([O-])=O)C[N+](C)(C)C	38677-66-6	46907933		HMDB0005065	84651
Acylcarnitines	C18:1-OH	C18:1-OH					851132-91-7
Acylcarnitines	C18:1-OH	3-Hydroxy-11Z-octadecenoylcarnitine	(3S)-3-{[(11Z)-3-hydroxyoctadec-11-enoyl]oxy}-4-(trimethylazaniumyl)butanoate	InChI=1S/C25H47NO5/c1-5-6-7-8-9-10-11-12-13-14-15-16-17-18-22(27)19-25(30)31-23(20-24(28)29)21-26(2,3)4/h10-11,22-23,27H,5-9,12-21H2,1-4H3/b11-10-/t22?,23-/m0/s1	FMLYQPQCFBAOHS-OEPBMOORSA-N	CCCCCC\C=C/CCCCCCCC(O)CC(=O)O[C@@H](CC([O-])=O)C[N+](C)(C)C		53481699		HMDB0013339
Acylcarnitines	C18:2	O-octadecadienoylcarnitine				C[N+](C)(C)CC(CC([O-])=O)OC([*])=O					86480
Acylcarnitines	C18:2	Linoleyl carnitine	(3R)-3-[(9Z,12Z)-octadeca-9,12-dienoyloxy]-4-(trimethylazaniumyl)butanoate	InChI=1S/C25H45NO4/c1-5-6-7-8-9-10-11-12-13-14-15-16-17-18-19-20-25(29)30-23(21-24(27)28)22-26(2,3)4/h9-10,12-13,23H,5-8,11,14-22H2,1-4H3/b10-9-,13-12-/t23-/m1/s1	MJLXQSQYKZWZCB-DQFWFXSYSA-N	CCCCC\C=C/C\C=C/CCCCCCCC(=O)O[C@H](CC(=O)[O-])C[N+](C)(C)C	36816-10-1	6450015		HMDB0006469	84098	LMFA07070009
Acylcarnitines	C18:2	O-octadecadienoyl-L-carnitine				C[N+](C)(C)C[C@@H](CC([O-])=O)OC([*])=O					85463
Acylcarnitines	C18:2	Linoelaidyl carnitine	3-[(9E,12E)-octadeca-9,12-dienoyloxy]-4-(trimethylazaniumyl)butanoate	InChI=1S/C25H45NO4/c1-5-6-7-8-9-10-11-12-13-14-15-16-17-18-19-20-25(29)30-23(21-24(27)28)22-26(2,3)4/h9-10,12-13,23H,5-8,11,14-22H2,1-4H3/b10-9+,13-12+	MJLXQSQYKZWZCB-OKLKQMLOSA-N	CCCCC\C=C\C\C=C\CCCCCCCC(=O)OC(CC([O-])=O)C[N+](C)(C)C		53477834		HMDB0006461	72715	LMFA07070078
Alkaloids	Trigonelline	Trigonelline	1-methylpyridin-1-ium-3-carboxylate	InChI=1S/C7H7NO2/c1-8-4-2-3-6(5-8)7(9)10/h2-5H,1H3	WWNNZCOKKKDOPX-UHFFFAOYSA-N	C[N+]1=CC=CC(=C1)C([O-])=O	535-83-1	5570	C01004	HMDB0000875	18123
Amine Oxides	TMAO	Trimethylamine N-oxide	N,N-dimethylmethanamine oxide	InChI=1S/C3H9NO/c1-4(2,3)5/h1-3H3	UYPYRKYUKCHHIB-UHFFFAOYSA-N	C[N+](C)(C)[O-]	1184-78-7	1145	C01104	HMDB0000925	15724
Aminoacids	Ala	L-alanine-2,3,3,3-d4	L-(2,3,3,3-(2)H4)alanine	InChI=1S/C3H7NO2/c1-2(4)3(5)6/h2H,4H2,1H3,(H,5,6)/t2-/m0/s1/i1D3,2D	QNAYBMKLOCPYGJ-IALWIIEESA-N	[2H]C([2H])([2H])[C@]([2H])(N)C(O)=O		12205373			76050
Aminoacids	Ala	L-Alanine	(2S)-2-aminopropanoic acid	InChI=1S/C3H7NO2/c1-2(4)3(5)6/h2H,4H2,1H3,(H,5,6)/t2-/m0/s1	QNAYBMKLOCPYGJ-REOHCLBHSA-N	C[C@H](N)C(O)=O	56-41-7	5950	C00041	HMDB0000161	16977
Aminoacids	Ala	D-Alanine	(2R)-2-aminopropanoic acid	InChI=1S/C3H7NO2/c1-2(4)3(5)6/h2H,4H2,1H3,(H,5,6)/t2-/m1/s1	QNAYBMKLOCPYGJ-UWTATZPHSA-N	C[C@@H](N)C(O)=O	338-69-2	71080	C00133	HMDB0001310	15570
Aminoacids	Ala	alanine	2-aminopropanoic acid	InChI=1S/C3H7NO2/c1-2(4)3(5)6/h2H,4H2,1H3,(H,5,6)	QNAYBMKLOCPYGJ-UHFFFAOYSA-N	CC(N)C(O)=O	302-72-7	602			16449
Aminoacids	Arg	L-Arginine	(2S)-2-amino-5-carbamimidamidopentanoic acid	InChI=1S/C6H14N4O2/c7-4(5(11)12)2-1-3-10-6(8)9/h4H,1-3,7H2,(H,11,12)(H4,8,9,10)/t4-/m0/s1	ODKSFYDXXFIFQN-BYPYZUCNSA-N	N[C@@H](CCCNC(N)=N)C(O)=O	74-79-3	6322	C00062	HMDB0000517	16467
Aminoacids	Arg	D-Arginine	(2R)-2-amino-5-carbamimidamidopentanoic acid	InChI=1S/C6H14N4O2/c7-4(5(11)12)2-1-3-10-6(8)9/h4H,1-3,7H2,(H,11,12)(H4,8,9,10)/t4-/m1/s1	ODKSFYDXXFIFQN-SCSAIBSYSA-N	N[C@H](CCCNC(N)=N)C(O)=O	157-06-2	71070	C00792	HMDB0003416	15816
Aminoacids	Arg	arginine	arginine	InChI=1S/C6H14N4O2/c7-4(5(11)12)2-1-3-10-6(8)9/h4H,1-3,7H2,(H,11,12)(H4,8,9,10)	ODKSFYDXXFIFQN-UHFFFAOYSA-N	NC(CCCNC(N)=N)C(O)=O	7200-25-1	232			29016
Aminoacids	Asn	L-Asparagine	(2S)-2-amino-3-carbamoylpropanoic acid	InChI=1S/C4H8N2O3/c5-2(4(8)9)1-3(6)7/h2H,1,5H2,(H2,6,7)(H,8,9)/t2-/m0/s1	DCXYFEDJOCDNAF-REOHCLBHSA-N	N[C@@H](CC(N)=O)C(O)=O	70-47-3	6267	C00152	HMDB0000168	17196
Aminoacids	Asn	D-Asparagine	(2R)-2-amino-3-carbamoylpropanoic acid	InChI=1S/C4H8N2O3/c5-2(4(8)9)1-3(6)7/h2H,1,5H2,(H2,6,7)(H,8,9)/t2-/m1/s1	DCXYFEDJOCDNAF-UWTATZPHSA-N	N[C@H](CC(N)=O)C(O)=O	2058-58-4	439600	C01905	HMDB0033780	28159
Aminoacids	Asn	asparagine	asparagine	InChI=1S/C4H8N2O3/c5-2(4(8)9)1-3(6)7/h2H,1,5H2,(H2,6,7)(H,8,9)	DCXYFEDJOCDNAF-UHFFFAOYSA-N	NC(CC(N)=O)C(O)=O	3130-87-8	236			22653
Aminoacids	Asp	L-Aspartic acid	(2S)-2-aminobutanedioic acid	InChI=1S/C4H7NO4/c5-2(4(8)9)1-3(6)7/h2H,1,5H2,(H,6,7)(H,8,9)/t2-/m0/s1	CKLJMWTZIZZHCS-REOHCLBHSA-N	N[C@@H](CC(O)=O)C(O)=O	56-84-8	5960	C00049	HMDB0000191	17053
Aminoacids	Asp	D-Aspartic acid	(2R)-2-aminobutanedioic acid	InChI=1S/C4H7NO4/c5-2(4(8)9)1-3(6)7/h2H,1,5H2,(H,6,7)(H,8,9)/t2-/m1/s1	CKLJMWTZIZZHCS-UWTATZPHSA-N	N[C@H](CC(O)=O)C(O)=O	1783-96-6	83887	C00402	HMDB0006483	17364
Aminoacids	Asp	aspartic acid	aspartic acid	InChI=1S/C4H7NO4/c5-2(4(8)9)1-3(6)7/h2H,1,5H2,(H,6,7)(H,8,9)	CKLJMWTZIZZHCS-UHFFFAOYSA-N	NC(CC(O)=O)C(O)=O	617-45-8	424			22660
Aminoacids	Cys	L-Cysteine	(2R)-2-amino-3-sulfanylpropanoic acid	InChI=1S/C3H7NO2S/c4-2(1-7)3(5)6/h2,7H,1,4H2,(H,5,6)/t2-/m0/s1	XUJNEKJLAYXESH-REOHCLBHSA-N	N[C@@H](CS)C(O)=O	52-90-4	5862	C00097	HMDB0000574	17561
Aminoacids	Cys	cysteine	cysteine	InChI=1S/C3H7NO2S/c4-2(1-7)3(5)6/h2,7H,1,4H2,(H,5,6)	XUJNEKJLAYXESH-UHFFFAOYSA-N	NC(CS)C(O)=O	3374-22-9	594			15356
Aminoacids	Cys	D-Cysteine	(2S)-2-amino-3-sulfanylpropanoic acid	InChI=1S/C3H7NO2S/c4-2(1-7)3(5)6/h2,7H,1,4H2,(H,5,6)/t2-/m1/s1	XUJNEKJLAYXESH-UWTATZPHSA-N	N[C@H](CS)C(O)=O	921-01-7	92851	C00793	HMDB0003417	16375
Aminoacids	Gln	L-Glutamine	(2S)-2-amino-4-carbamoylbutanoic acid	InChI=1S/C5H10N2O3/c6-3(5(9)10)1-2-4(7)8/h3H,1-2,6H2,(H2,7,8)(H,9,10)/t3-/m0/s1	ZDXPYRJPNDTMRX-VKHMYHEASA-N	N[C@@H](CCC(N)=O)C(O)=O	56-85-9	5961	C00064	HMDB0000641	18050
Aminoacids	Gln	glutamine	glutamine	InChI=1S/C5H10N2O3/c6-3(5(9)10)1-2-4(7)8/h3H,1-2,6H2,(H2,7,8)(H,9,10)	ZDXPYRJPNDTMRX-UHFFFAOYSA-N	NC(CCC(N)=O)C(O)=O	585-21-7	738			28300
Aminoacids	Gln	D-Glutamine	(2R)-2-amino-4-carbamoylbutanoic acid	InChI=1S/C5H10N2O3/c6-3(5(9)10)1-2-4(7)8/h3H,1-2,6H2,(H2,7,8)(H,9,10)/t3-/m1/s1	ZDXPYRJPNDTMRX-GSVOUGTGSA-N	N[C@H](CCC(N)=O)C(O)=O	5959-95-5	145815	C00819	HMDB0003423	17061
Aminoacids	Glu	L-Glutamic acid	(2S)-2-aminopentanedioic acid	InChI=1S/C5H9NO4/c6-3(5(9)10)1-2-4(7)8/h3H,1-2,6H2,(H,7,8)(H,9,10)/t3-/m0/s1	WHUUTDBJXJRKMK-VKHMYHEASA-N	N[C@@H](CCC(O)=O)C(O)=O	56-86-0	33032	C00025	HMDB0000148	16015
Aminoacids	Glu	D-Glutamic acid	(2R)-2-aminopentanedioic acid	InChI=1S/C5H9NO4/c6-3(5(9)10)1-2-4(7)8/h3H,1-2,6H2,(H,7,8)(H,9,10)/t3-/m1/s1	WHUUTDBJXJRKMK-GSVOUGTGSA-N	N[C@H](CCC(O)=O)C(O)=O	6893-26-1	23327	C00217	HMDB0003339	15966
Aminoacids	Glu	glutamic acid	2-aminopentanedioic acid	InChI=1S/C5H9NO4/c6-3(5(9)10)1-2-4(7)8/h3H,1-2,6H2,(H,7,8)(H,9,10)	WHUUTDBJXJRKMK-UHFFFAOYSA-N	NC(CCC(O)=O)C(O)=O	617-65-2	611			18237
Aminoacids	Gly	Glycine	2-aminoacetic acid	InChI=1S/C2H5NO2/c3-1-2(4)5/h1,3H2,(H,4,5)	DHMQDGOQFOQNFH-UHFFFAOYSA-N	NCC(O)=O	56-40-6	750	C00037	HMDB0000123	15428
Aminoacids	His	L-Histidine	(2S)-2-amino-3-(1H-imidazol-5-yl)propanoic acid	InChI=1S/C6H9N3O2/c7-5(6(10)11)1-4-2-8-3-9-4/h2-3,5H,1,7H2,(H,8,9)(H,10,11)/t5-/m0/s1	HNDVDQJCIGZPNO-YFKPBYRVSA-N	N[C@@H](CC1=CN=CN1)C(O)=O	71-00-1	6274	C00135	HMDB0000177	15971
Aminoacids	His	histidine	2-amino-3-(1H-imidazol-4-yl)propanoic acid	InChI=1S/C6H9N3O2/c7-5(6(10)11)1-4-2-8-3-9-4/h2-3,5H,1,7H2,(H,8,9)(H,10,11)	HNDVDQJCIGZPNO-UHFFFAOYSA-N	NC(Cc1c[nH]cn1)C(O)=O	4998-57-6	773			27570
Aminoacids	His	D-histidine	(2R)-2-amino-3-(1H-imidazol-4-yl)propanoic acid	InChI=1S/C6H9N3O2/c7-5(6(10)11)1-4-2-8-3-9-4/h2-3,5H,1,7H2,(H,8,9)(H,10,11)/t5-/m1/s1	HNDVDQJCIGZPNO-RXMQYKEDSA-N	N[C@H](Cc1c[nH]cn1)C(O)=O	351-50-8	71083			27947
Aminoacids	Ile	isoleucine	isoleucine				443-79-8				24898
Aminoacids	Ile	L-Alloisoleucine	(2S,3R)-2-amino-3-methylpentanoic acid	InChI=1S/C6H13NO2/c1-3-4(2)5(7)6(8)9/h4-5H,3,7H2,1-2H3,(H,8,9)/t4-,5+/m1/s1	AGPKZVBTJJNPAG-UHNVWZDZSA-N	CC[C@@H](C)[C@H](N)C(O)=O	1509-34-8	99288		HMDB0000557	43433
Aminoacids	Ile	Ile					319-78-8
Aminoacids	Ile	Ile					1509-35-9
Aminoacids	Ile	alloisoleucine	alloisoleucine								22359
Aminoacids	Ile	L-Isoleucine	(2S,3S)-2-amino-3-methylpentanoic acid	InChI=1S/C6H13NO2/c1-3-4(2)5(7)6(8)9/h4-5H,3,7H2,1-2H3,(H,8,9)/t4-,5-/m0/s1	AGPKZVBTJJNPAG-WHFBIAKZSA-N	CC[C@H](C)[C@H](N)C(O)=O	73-32-5	6306	C00407	HMDB0000172	17191	LMFA01100047
Aminoacids	Ile	2-amino-3-methylpentanoic acid	2-amino-3-methylpentanoic acid	InChI=1S/C6H13NO2/c1-3-4(2)5(7)6(8)9/h4-5H,3,7H2,1-2H3,(H,8,9)	AGPKZVBTJJNPAG-UHFFFAOYSA-N	CCC(C)C(N)C(O)=O	443-79-8	791			38264
Aminoacids	Leu	L-Leucine	(2S)-2-amino-4-methylpentanoic acid	InChI=1S/C6H13NO2/c1-4(2)3-5(7)6(8)9/h4-5H,3,7H2,1-2H3,(H,8,9)/t5-/m0/s1	ROHFNLRQFUQHCH-YFKPBYRVSA-N	CC(C)C[C@H](N)C(O)=O	61-90-5	6106	C00123	HMDB0000687	15603
Aminoacids	Leu	D-Leucine	(2R)-2-amino-4-methylpentanoic acid	InChI=1S/C6H13NO2/c1-4(2)3-5(7)6(8)9/h4-5H,3,7H2,1-2H3,(H,8,9)/t5-/m1/s1	ROHFNLRQFUQHCH-RXMQYKEDSA-N	CC(C)C[C@@H](N)C(O)=O	328-38-1	439524	C01570	HMDB0013773	28225
Aminoacids	Leu	leucine	leucine	InChI=1S/C6H13NO2/c1-4(2)3-5(7)6(8)9/h4-5H,3,7H2,1-2H3,(H,8,9)	ROHFNLRQFUQHCH-UHFFFAOYSA-N	CC(C)CC(N)C(O)=O	328-39-2	857			25017	LMFA01100048
Aminoacids	Lys	L-Lysine	(2S)-2,6-diaminohexanoic acid	InChI=1S/C6H14N2O2/c7-4-2-1-3-5(8)6(9)10/h5H,1-4,7-8H2,(H,9,10)/t5-/m0/s1	KDXKERNSBIXSRK-YFKPBYRVSA-N	NCCCC[C@H](N)C(O)=O	56-87-1	5962	C00047	HMDB0000182	18019
Aminoacids	Lys	D-Lysine	(2R)-2,6-diaminohexanoic acid	InChI=1S/C6H14N2O2/c7-4-2-1-3-5(8)6(9)10/h5H,1-4,7-8H2,(H,9,10)/t5-/m1/s1	KDXKERNSBIXSRK-RXMQYKEDSA-N	NCCCC[C@@H](N)C(O)=O	923-27-3	57449	C00739	HMDB0003405	16855
Aminoacids	Lys	lysine	2,6-diaminohexanoic acid	InChI=1S/C6H14N2O2/c7-4-2-1-3-5(8)6(9)10/h5H,1-4,7-8H2,(H,9,10)	KDXKERNSBIXSRK-UHFFFAOYSA-N	NCCCCC(N)C(O)=O	70-54-2	866			25094
Aminoacids	Met	L-Methionine	(2S)-2-amino-4-(methylsulfanyl)butanoic acid	InChI=1S/C5H11NO2S/c1-9-3-2-4(6)5(7)8/h4H,2-3,6H2,1H3,(H,7,8)/t4-/m0/s1	FFEARJCKVFRZRR-BYPYZUCNSA-N	CSCC[C@H](N)C(O)=O	63-68-3	6137	C00073	HMDB0000696	16643
Aminoacids	Met	D-methionine	D-methionine	InChI=1S/C5H11NO2S/c1-9-3-2-4(6)5(7)8/h4H,2-3,6H2,1H3,(H,7,8)/t4-/m1/s1	FFEARJCKVFRZRR-SCSAIBSYSA-N	CSCC[C@@H](N)C(O)=O	348-67-4	84815			16867
Aminoacids	Met	methionine	methionine	InChI=1S/C5H11NO2S/c1-9-3-2-4(6)5(7)8/h4H,2-3,6H2,1H3,(H,7,8)	FFEARJCKVFRZRR-UHFFFAOYSA-N	CSCCC(N)C(O)=O	59-51-8	876			16811
Aminoacids	Phe	L-Phenylalanine	(2S)-2-amino-3-phenylpropanoic acid	InChI=1S/C9H11NO2/c10-8(9(11)12)6-7-4-2-1-3-5-7/h1-5,8H,6,10H2,(H,11,12)/t8-/m0/s1	COLNVLDHVKWLRT-QMMMGPOBSA-N	N[C@@H](CC1=CC=CC=C1)C(O)=O	63-91-2	6140	C00079	HMDB0000159	17295
Aminoacids	Phe	phenylalanine	2-amino-3-phenylpropanoic acid	InChI=1S/C9H11NO2/c10-8(9(11)12)6-7-4-2-1-3-5-7/h1-5,8H,6,10H2,(H,11,12)	COLNVLDHVKWLRT-UHFFFAOYSA-N	NC(Cc1ccccc1)C(O)=O	150-30-1	994			28044
Aminoacids	Phe	D-phenylalanine	(2R)-2-amino-3-phenylpropanoic acid	InChI=1S/C9H11NO2/c10-8(9(11)12)6-7-4-2-1-3-5-7/h1-5,8H,6,10H2,(H,11,12)/t8-/m1/s1	COLNVLDHVKWLRT-MRVPVSSYSA-N	N[C@H](Cc1ccccc1)C(O)=O	673-06-3	71567			16998
Aminoacids	Pro	L-Proline	(2S)-pyrrolidine-2-carboxylic acid	InChI=1S/C5H9NO2/c7-5(8)4-2-1-3-6-4/h4,6H,1-3H2,(H,7,8)/t4-/m0/s1	ONIBWKKTOPOVIA-BYPYZUCNSA-N	OC(=O)[C@@H]1CCCN1	147-85-3	145742	C00148	HMDB0000162	17203
Aminoacids	Pro	D-Proline	(2R)-pyrrolidine-2-carboxylic acid	InChI=1S/C5H9NO2/c7-5(8)4-2-1-3-6-4/h4,6H,1-3H2,(H,7,8)/t4-/m1/s1	ONIBWKKTOPOVIA-SCSAIBSYSA-N	OC(=O)[C@H]1CCCN1	344-25-2	8988	C00763	HMDB0003411	16313
Aminoacids	Pro	proline	proline	InChI=1S/C5H9NO2/c7-5(8)4-2-1-3-6-4/h4,6H,1-3H2,(H,7,8)	ONIBWKKTOPOVIA-UHFFFAOYSA-N	OC(=O)C1CCCN1	609-36-9	614			26271
Aminoacids	Ser	L-Serine	(2S)-2-amino-3-hydroxypropanoic acid	InChI=1S/C3H7NO3/c4-2(1-5)3(6)7/h2,5H,1,4H2,(H,6,7)/t2-/m0/s1	MTCFGRXMJLQNBG-REOHCLBHSA-N	N[C@@H](CO)C(O)=O	56-45-1	5951	C00065	HMDB0000187	17115
Aminoacids	Ser	serine	serine	InChI=1S/C3H7NO3/c4-2(1-5)3(6)7/h2,5H,1,4H2,(H,6,7)	MTCFGRXMJLQNBG-UHFFFAOYSA-N	NC(CO)C(O)=O	302-84-1	617			17822
Aminoacids	Ser	D-Serine	(2R)-2-amino-3-hydroxypropanoic acid	InChI=1S/C3H7NO3/c4-2(1-5)3(6)7/h2,5H,1,4H2,(H,6,7)/t2-/m1/s1	MTCFGRXMJLQNBG-UWTATZPHSA-N	N[C@H](CO)C(O)=O	312-84-5	71077	C00740	HMDB0003406	16523
Aminoacids	Thr	2-amino-3-hydroxybutanoic acid	2-amino-3-hydroxybutanoic acid	InChI=1S/C4H9NO3/c1-2(6)3(5)4(7)8/h2-3,6H,5H2,1H3,(H,7,8)	AYFVYJQAPQTCCC-UHFFFAOYSA-N	CC(O)C(N)C(O)=O		205			38263
Aminoacids	Thr	allothreonine	allothreonine				144-98-9				38262
Aminoacids	Thr	Thr					28954-12-3
Aminoacids	Thr	Thr					632-20-2
Aminoacids	Thr	threonine	threonine				80-68-2				26986
Aminoacids	Thr	L-Threonine	(2S,3R)-2-amino-3-hydroxybutanoic acid	InChI=1S/C4H9NO3/c1-2(6)3(5)4(7)8/h2-3,6H,5H2,1H3,(H,7,8)/t2-,3+/m1/s1	AYFVYJQAPQTCCC-GBXIJSLDSA-N	C[C@@H](O)[C@H](N)C(O)=O	72-19-5	6288	C00188	HMDB0000167	16857
Aminoacids	Thr	L-Allothreonine	(2S,3S)-2-amino-3-hydroxybutanoic acid	InChI=1S/C4H9NO3/c1-2(6)3(5)4(7)8/h2-3,6H,5H2,1H3,(H,7,8)/t2-,3-/m0/s1	AYFVYJQAPQTCCC-HRFVKAFMSA-N	C[C@H](O)[C@H](N)C(O)=O	24830-94-2	99289	C05519	HMDB0004041	28718
Aminoacids	Trp	L-Tryptophan	(2S)-2-amino-3-(1H-indol-3-yl)propanoic acid	InChI=1S/C11H12N2O2/c12-9(11(14)15)5-7-6-13-10-4-2-1-3-8(7)10/h1-4,6,9,13H,5,12H2,(H,14,15)/t9-/m0/s1	QIVBCDIJIAJPQS-VIFPVBQESA-N	N[C@@H](CC1=CNC2=C1C=CC=C2)C(O)=O	73-22-3	6305	C00078	HMDB0000929	16828
Aminoacids	Trp	D-Tryptophan	(2R)-2-amino-3-(1H-indol-3-yl)propanoic acid	InChI=1S/C11H12N2O2/c12-9(11(14)15)5-7-6-13-10-4-2-1-3-8(7)10/h1-4,6,9,13H,5,12H2,(H,14,15)/t9-/m1/s1	QIVBCDIJIAJPQS-SECBINFHSA-N	N[C@H](CC1=CNC2=C1C=CC=C2)C(O)=O	153-94-6	9060	C00525	HMDB0013609	16296
Aminoacids	Trp	tryptophan	tryptophan	InChI=1S/C11H12N2O2/c12-9(11(14)15)5-7-6-13-10-4-2-1-3-8(7)10/h1-4,6,9,13H,5,12H2,(H,14,15)	QIVBCDIJIAJPQS-UHFFFAOYSA-N	NC(Cc1c[nH]c2ccccc12)C(O)=O	54-12-6	1148			27897
Aminoacids	Tyr	L-Tyrosine	(2S)-2-amino-3-(4-hydroxyphenyl)propanoic acid	InChI=1S/C9H11NO3/c10-8(9(12)13)5-6-1-3-7(11)4-2-6/h1-4,8,11H,5,10H2,(H,12,13)/t8-/m0/s1	OUYCCCASQSFEME-QMMMGPOBSA-N	N[C@@H](CC1=CC=C(O)C=C1)C(O)=O	60-18-4	6057	C00082	HMDB0000158	17895
Aminoacids	Tyr	tyrosine	tyrosine	InChI=1S/C9H11NO3/c10-8(9(12)13)5-6-1-3-7(11)4-2-6/h1-4,8,11H,5,10H2,(H,12,13)	OUYCCCASQSFEME-UHFFFAOYSA-N	NC(Cc1ccc(O)cc1)C(O)=O	55520-40-6	1153			18186
Aminoacids	Tyr	D-tyrosine	D-tyrosine	InChI=1S/C9H11NO3/c10-8(9(12)13)5-6-1-3-7(11)4-2-6/h1-4,8,11H,5,10H2,(H,12,13)/t8-/m1/s1	OUYCCCASQSFEME-MRVPVSSYSA-N	N[C@H](Cc1ccc(O)cc1)C(O)=O	556-02-5	71098			28479
Aminoacids	Val	((13)C5,(15)N)-valine	L-((13)C5,(15)N)valine	InChI=1S/C5H11NO2/c1-3(2)4(6)5(7)8/h3-4H,6H2,1-2H3,(H,7,8)/t4-/m0/s1/i1+1,2+1,3+1,4+1,5+1,6+1	KZSNJWFQEVHDMF-XAFSXMPTSA-N	O=[13C](O)[13C@@H]([15NH2])[13CH]([13CH3])[13CH3]		12164856			87977
Aminoacids	Val	L-Valine	(2S)-2-amino-3-methylbutanoic acid	InChI=1S/C5H11NO2/c1-3(2)4(6)5(7)8/h3-4H,6H2,1-2H3,(H,7,8)/t4-/m0/s1	KZSNJWFQEVHDMF-BYPYZUCNSA-N	CC(C)[C@H](N)C(O)=O	72-18-4	6287	C00183	HMDB0000883	16414
Aminoacids	Val	D-valine	D-valine	InChI=1S/C5H11NO2/c1-3(2)4(6)5(7)8/h3-4H,6H2,1-2H3,(H,7,8)/t4-/m1/s1	KZSNJWFQEVHDMF-SCSAIBSYSA-N	CC(C)[C@@H](N)C(O)=O	640-68-6	71563			27477
Aminoacids	Val	valine	valine	InChI=1S/C5H11NO2/c1-3(2)4(6)5(7)8/h3-4H,6H2,1-2H3,(H,7,8)	KZSNJWFQEVHDMF-UHFFFAOYSA-N	CC(C)C(N)C(O)=O	516-06-3	1182			27266
Aminoacids Related	1-Met-His	1-Methylhistidine	(2S)-2-amino-3-(1-methyl-1H-imidazol-4-yl)propanoic acid	InChI=1S/C7H11N3O2/c1-10-3-5(9-4-10)2-6(8)7(11)12/h3-4,6H,2,8H2,1H3,(H,11,12)/t6-/m0/s1	BRMWTNUJHUMWMS-LURJTMIESA-N	CN1C=NC(C[C@H](N)C(O)=O)=C1	332-80-9	92105	C01152	HMDB0000001	50599
Aminoacids Related	3-Met-His	3-Methylhistidine	(2S)-2-amino-3-(1-methyl-1H-imidazol-5-yl)propanoic acid	InChI=1S/C7H11N3O2/c1-10-4-9-3-5(10)2-6(8)7(11)12/h3-4,6H,2,8H2,1H3,(H,11,12)/t6-/m0/s1	JDHILDINMRGULE-LURJTMIESA-N	CN1C=NC=C1C[C@H](N)C(O)=O	368-16-1	64969	C01152	HMDB0000479	27596
Aminoacids Related	5-AVA	5-Aminopentanoic acid	5-aminopentanoic acid	InChI=1S/C5H11NO2/c6-4-2-1-3-5(7)8/h1-4,6H2,(H,7,8)	JJMDCOVWQOJGCB-UHFFFAOYSA-N	NCCCCC(O)=O	660-88-8	138	C00431	HMDB0003355	15887	LMFA01100040
Aminoacids Related	AABA	alpha-aminobutyric acid	2-aminobutanoic acid	InChI=1S/C4H9NO2/c1-2-3(5)4(6)7/h3H,2,5H2,1H3,(H,6,7)	QWCKQJZIFLGMSD-UHFFFAOYSA-N	CCC(N)C(O)=O	2835-81-6	6657			35621
Aminoacids Related	AABA	D-alpha-Aminobutyric acid	(2R)-2-aminobutanoic acid	InChI=1S/C4H9NO2/c1-2-3(5)4(6)7/h3H,2,5H2,1H3,(H,6,7)/t3-/m1/s1	QWCKQJZIFLGMSD-GSVOUGTGSA-N	CC[C@@H](N)C(O)=O	2623-91-8	439691	C02261	HMDB0000650	28797	LMFA01100043
Aminoacids Related	AABA	L-alpha-Aminobutyric acid	(2S)-2-aminobutanoic acid	InChI=1S/C4H9NO2/c1-2-3(5)4(6)7/h3H,2,5H2,1H3,(H,6,7)/t3-/m0/s1	QWCKQJZIFLGMSD-VKHMYHEASA-N	CC[C@H](N)C(O)=O	1492-24-6	80283	C02356	HMDB0000452	35619	LMFA01100034
Aminoacids Related	Ac-Orn	acetyl-L-ornithine				OC(=O)[C@H](CCCN[*])N[*]					86496
Aminoacids Related	Ac-Orn	N(5)-acetyl-L-ornithine	N(5)-acetyl-L-ornithine	InChI=1S/C7H14N2O3/c1-5(10)9-4-2-3-6(8)7(11)12/h6H,2-4,8H2,1H3,(H,9,10)(H,11,12)/t6-/m0/s1	SRXKAYJJGAAOBP-LURJTMIESA-N	CC(=O)NCCC[C@H](N)C(O)=O	2185-16-2	193343			44673
Aminoacids Related	Ac-Orn	N-Acetylornithine	(2S)-5-amino-2-acetamidopentanoic acid	InChI=1S/C7H14N2O3/c1-5(10)9-6(7(11)12)3-2-4-8/h6H,2-4,8H2,1H3,(H,9,10)(H,11,12)/t6-/m0/s1	JRLGPAXAGHMNOL-LURJTMIESA-N	CC(=O)N[C@@H](CCCN)C(O)=O	6205-08-09	439232	C00437	HMDB0003357	16543
Aminoacids Related	ADMA	dimethylarginine									86468
Aminoacids Related	ADMA	N(omega),N'(omega)-dimethyl-L-arginine	N(5)-(N,N'-dimethylcarbamimidoyl)-L-ornithine	InChI=1S/C8H18N4O2/c1-10-8(11-2)12-5-3-4-6(9)7(13)14/h6H,3-5,9H2,1-2H3,(H,13,14)(H2,10,11,12)/t6-/m0/s1	HVPFXCBJHIIJGS-LURJTMIESA-N	CN\C(NCCC[C@H](N)C(O)=O)=N\C	30344-00-4	169148			25682
Aminoacids Related	ADMA	Asymmetric dimethylarginine	(2S)-2-amino-5-[(E)-[amino(dimethylamino)methylidene]amino]pentanoic acid	InChI=1S/C8H18N4O2/c1-12(2)8(10)11-5-3-4-6(9)7(13)14/h6H,3-5,9H2,1-2H3,(H2,10,11)(H,13,14)/t6-/m0/s1	YDGMGEXADBMOMJ-LURJTMIESA-N	N[C@@H](CCC\N=C(/N)N(C)C)C(O)=O	30315-93-6	123831	C03626	HMDB0001539	17929
Aminoacids Related	alpha-AAA	D-2-aminoadipic acid	(2R)-2-aminohexanedioic acid	InChI=1S/C6H11NO4/c7-4(6(10)11)2-1-3-5(8)9/h4H,1-3,7H2,(H,8,9)(H,10,11)/t4-/m1/s1	OYIFNHCXNCRBQI-SCSAIBSYSA-N	N[C@H](CCCC(O)=O)C(O)=O	7620-28-2	165627			37025
Aminoacids Related	alpha-AAA	Aminoadipic acid	2-aminohexanedioic acid	InChI=1S/C6H11NO4/c7-4(6(10)11)2-1-3-5(8)9/h4H,1-3,7H2,(H,8,9)(H,10,11)	OYIFNHCXNCRBQI-UHFFFAOYSA-N	NC(CCCC(O)=O)C(O)=O	542-32-5	469	C00956	HMDB0000510	37024	LMFA01170098
Aminoacids Related	alpha-AAA	L-2-aminoadipic acid	(2S)-2-aminohexanedioic acid	InChI=1S/C6H11NO4/c7-4(6(10)11)2-1-3-5(8)9/h4H,1-3,7H2,(H,8,9)(H,10,11)/t4-/m0/s1	OYIFNHCXNCRBQI-BYPYZUCNSA-N	N[C@@H](CCCC(O)=O)C(O)=O	1118-90-7	92136			37023
Aminoacids Related	Anserine	Anserine	(2S)-2-(3-aminopropanamido)-3-(1-methyl-1H-imidazol-5-yl)propanoic acid	InChI=1S/C10H16N4O3/c1-14-6-12-5-7(14)4-8(10(16)17)13-9(15)2-3-11/h5-6,8H,2-4,11H2,1H3,(H,13,15)(H,16,17)/t8-/m0/s1	MYYIAHXIVFADCU-QMMMGPOBSA-N	CN1C=NC=C1C[C@H](NC(=O)CCN)C(O)=O	584-85-0	112072	C01262	HMDB0000194	18323
Aminoacids Related	BABA	3-Aminobutanoic acid	3-aminobutanoic acid	InChI=1S/C4H9NO2/c1-3(5)2-4(6)7/h3H,2,5H2,1H3,(H,6,7)	OQEBBZSWEGYTPG-UHFFFAOYSA-N	CC(N)CC(O)=O	541-48-0	10932		HMDB0031654	37081
Aminoacids Related	Betaine	Betaine	2-(trimethylazaniumyl)acetate	InChI=1S/C5H11NO2/c1-6(2,3)4-5(7)8/h4H2,1-3H3	KWIUHFFTVRNATP-UHFFFAOYSA-N	C[N+](C)(C)CC([O-])=O	107-43-7	247	C00719	HMDB0000043	17750
Aminoacids Related	c4-OH-Pro	cis-4-Hydroxyproline	(2S,4S)-4-hydroxypyrrolidine-2-carboxylic acid	InChI=1S/C5H9NO3/c7-3-1-4(5(8)9)6-2-3/h3-4,6-7H,1-2H2,(H,8,9)/t3-,4-/m0/s1	PMMYEEVYMWASQN-IMJSIDKUSA-N	O[C@@H]1CN[C@@H](C1)C(O)=O	618-27-9	440015	C01015	HMDB0240251	28397
Aminoacids Related	c4-OH-Pro	cis-4-hydroxy-D-proline	(4R)-4-hydroxy-D-proline	InChI=1S/C5H9NO3/c7-3-1-4(5(8)9)6-2-3/h3-4,6-7H,1-2H2,(H,8,9)/t3-,4-/m1/s1	PMMYEEVYMWASQN-QWWZWVQMSA-N	O[C@H]1CN[C@H](C1)C(O)=O	2584-71-6	440014			16231
Aminoacids Related	Carnosine	Carnosine	(2S)-2-(3-aminopropanamido)-3-(1H-imidazol-5-yl)propanoic acid	InChI=1S/C9H14N4O3/c10-2-1-8(14)13-7(9(15)16)3-6-4-11-5-12-6/h4-5,7H,1-3,10H2,(H,11,12)(H,13,14)(H,15,16)/t7-/m0/s1	CQOVPNPJLQNMDC-ZETCQYMHSA-N	NCCC(=O)N[C@@H](CC1=CN=CN1)C(O)=O	305-84-0	439224	C00386	HMDB0000033	15727
Aminoacids Related	Cit	D-citrulline	(2R)-2-amino-5-(carbamoylamino)pentanoic acid	InChI=1S/C6H13N3O3/c7-4(5(10)11)2-1-3-9-6(8)12/h4H,1-3,7H2,(H,10,11)(H3,8,9,12)/t4-/m1/s1	RHGKLRLOHDJJDR-SCSAIBSYSA-N	N[C@H](CCCNC(N)=O)C(O)=O		637599			49007
Aminoacids Related	Cit	citrulline	2-amino-5-(carbamoylamino)pentanoic acid	InChI=1S/C6H13N3O3/c7-4(5(10)11)2-1-3-9-6(8)12/h4H,1-3,7H2,(H,10,11)(H3,8,9,12)	RHGKLRLOHDJJDR-UHFFFAOYSA-N	NC(CCCNC(N)=O)C(O)=O	627-77-0	833			18211
Aminoacids Related	Cit	Citrulline	(2S)-2-amino-5-(carbamoylamino)pentanoic acid	InChI=1S/C6H13N3O3/c7-4(5(10)11)2-1-3-9-6(8)12/h4H,1-3,7H2,(H,10,11)(H3,8,9,12)/t4-/m0/s1	RHGKLRLOHDJJDR-BYPYZUCNSA-N	N[C@@H](CCCNC(N)=O)C(O)=O	372-75-8	9750	C00327	HMDB0000904	16349
Aminoacids Related	Creatinine	Creatinine	2-imino-1-methylimidazolidin-4-one	InChI=1S/C4H7N3O/c1-7-2-3(8)6-4(7)5/h2H2,1H3,(H2,5,6,8)	DDRJAANPRJIHGJ-UHFFFAOYSA-N	CN1CC(=O)NC1=N	60-27-5	588	C00791	HMDB0000562	16737
Aminoacids Related	Cystine	D-cystine	(2S,2'S)-3,3'-disulfanediylbis(2-aminopropanoic acid)	InChI=1S/C6H12N2O4S2/c7-3(5(9)10)1-13-14-2-4(8)6(11)12/h3-4H,1-2,7-8H2,(H,9,10)(H,11,12)/t3-,4-/m1/s1	LEVWYRKDKASIDU-QWWZWVQMSA-N	N[C@H](CSSC[C@@H](N)C(O)=O)C(O)=O	349-46-2	6857538			35494
Aminoacids Related	Cystine	L-Cystine	(2R)-2-amino-3-{[(2R)-2-amino-2-carboxyethyl]disulfanyl}propanoic acid	InChI=1S/C6H12N2O4S2/c7-3(5(9)10)1-13-14-2-4(8)6(11)12/h3-4H,1-2,7-8H2,(H,9,10)(H,11,12)/t3-,4-/m0/s1	LEVWYRKDKASIDU-IMJSIDKUSA-N	N[C@@H](CSSC[C@H](N)C(O)=O)C(O)=O	56-89-3	67678	C00491	HMDB0000192	16283
Aminoacids Related	Cystine	cystine	3,3'-disulfanediylbis(2-aminopropanoic acid)	InChI=1S/C6H12N2O4S2/c7-3(5(9)10)1-13-14-2-4(8)6(11)12/h3-4H,1-2,7-8H2,(H,9,10)(H,11,12)	LEVWYRKDKASIDU-UHFFFAOYSA-N	NC(CSSCC(N)C(O)=O)C(O)=O	923-32-0	595			17376
Aminoacids Related	DOPA	D-dopa	(2R)-2-amino-3-(3,4-dihydroxyphenyl)propanoic acid	InChI=1S/C9H11NO4/c10-6(9(13)14)3-5-1-2-7(11)8(12)4-5/h1-2,4,6,11-12H,3,10H2,(H,13,14)/t6-/m1/s1	WTDRDQBEARUVNC-ZCFIWIBFSA-N	N[C@H](Cc1ccc(O)c(O)c1)C(O)=O	5796-17-8	92222			49169
Aminoacids Related	DOPA	DL-Dopa	2-amino-3-(3,4-dihydroxyphenyl)propanoic acid	InChI=1S/C9H11NO4/c10-6(9(13)14)3-5-1-2-7(11)8(12)4-5/h1-2,4,6,11-12H,3,10H2,(H,13,14)	WTDRDQBEARUVNC-UHFFFAOYSA-N	NC(CC1=CC=C(O)C(O)=C1)C(O)=O	63-84-3	836		HMDB0000609	49168
Aminoacids Related	DOPA	L-Dopa	(2S)-2-amino-3-(3,4-dihydroxyphenyl)propanoic acid	InChI=1S/C9H11NO4/c10-6(9(13)14)3-5-1-2-7(11)8(12)4-5/h1-2,4,6,11-12H,3,10H2,(H,13,14)/t6-/m0/s1	WTDRDQBEARUVNC-LURJTMIESA-N	N[C@@H](CC1=CC(O)=C(O)C=C1)C(O)=O	59-92-7	6047	C00355	HMDB0000181	15765
Aminoacids Related	HArg	Homo-L-arginine	(2S)-2-amino-6-carbamimidamidohexanoic acid	InChI=1S/C7H16N4O2/c8-5(6(12)13)3-1-2-4-11-7(9)10/h5H,1-4,8H2,(H,12,13)(H4,9,10,11)/t5-/m0/s1	QUOGESRFPZDMMT-YFKPBYRVSA-N	N[C@@H](CCCCNC(N)=N)C(O)=O	156-86-5	9085	C01924	HMDB0000670	27747
Aminoacids Related	HCys	Homocysteine	(2S)-2-amino-4-sulfanylbutanoic acid	InChI=1S/C4H9NO2S/c5-3(1-2-8)4(6)7/h3,8H,1-2,5H2,(H,6,7)/t3-/m0/s1	FFFHZYDWPBMWHY-VKHMYHEASA-N	N[C@@H](CCS)C(O)=O	6027-13-0	91552	C00155	HMDB0000742	17588
Aminoacids Related	Kynurenine	D-kynurenine	(2R)-2-amino-4-(2-aminophenyl)-4-oxobutanoic acid	InChI=1S/C10H12N2O3/c11-7-4-2-1-3-6(7)9(13)5-8(12)10(14)15/h1-4,8H,5,11-12H2,(H,14,15)/t8-/m1/s1	YGPSJZOEDVAXAB-MRVPVSSYSA-N	N[C@H](CC(=O)c1ccccc1N)C(O)=O	13441-51-5	1152206			86262
Aminoacids Related	Kynurenine	L-Kynurenine	(2S)-2-amino-4-(2-aminophenyl)-4-oxobutanoic acid	InChI=1S/C10H12N2O3/c11-7-4-2-1-3-6(7)9(13)5-8(12)10(14)15/h1-4,8H,5,11-12H2,(H,14,15)/t8-/m0/s1	YGPSJZOEDVAXAB-QMMMGPOBSA-N	N[C@@H](CC(=O)C1=CC=CC=C1N)C(O)=O	2922-83-0	161166	C00328	HMDB0000684	16946
Aminoacids Related	Kynurenine	kynurenine	2-amino-4-(2-aminophenyl)-4-oxobutanoic acid	InChI=1S/C10H12N2O3/c11-7-4-2-1-3-6(7)9(13)5-8(12)10(14)15/h1-4,8H,5,11-12H2,(H,14,15)	YGPSJZOEDVAXAB-UHFFFAOYSA-N	NC(CC(=O)c1ccccc1N)C(O)=O	343-65-7	846			28683
Aminoacids Related	Met-SO	Met-SO					23631-84-7
Aminoacids Related	Met-SO	Met-SO					3226-66-2
Aminoacids Related	Met-SO	Met-SO					62697-73-8
Aminoacids Related	Met-SO	D-methionine S-oxide	(2R)-2-amino-4-(methylsulfinyl)butanoic acid	InChI=1S/C5H11NO3S/c1-10(9)3-2-4(6)5(7)8/h4H,2-3,6H2,1H3,(H,7,8)/t4-,10?/m1/s1	QEFRNWWLZKMPFJ-CQIZIWTCSA-N	CS(=O)CC[C@@H](N)C(O)=O		148508			49034
Aminoacids Related	Met-SO	Methionine sulfoxide	(2S)-2-amino-4-methanesulfinylbutanoic acid	InChI=1S/C5H11NO3S/c1-10(9)3-2-4(6)5(7)8/h4H,2-3,6H2,1H3,(H,7,8)/t4-,10?/m0/s1	QEFRNWWLZKMPFJ-YGVKFDHGSA-N	CS(=O)CC[C@H](N)C(O)=O	3226-65-1	158980	C02989	HMDB0002005	17016
Aminoacids Related	Met-SO	L-methionine (R)-S-oxide	(2S)-2-amino-4-[(R)-methylsulfinyl]butanoic acid	InChI=1S/C5H11NO3S/c1-10(9)3-2-4(6)5(7)8/h4H,2-3,6H2,1H3,(H,7,8)/t4-,10+/m0/s1	QEFRNWWLZKMPFJ-ZXPFJRLXSA-N	C[S@@](=O)CC[C@H](N)C(O)=O		10062737			49032
Aminoacids Related	Met-SO	L-methionine (S)-S-oxide	(2S)-2-amino-4-[(S)-methylsulfinyl]butanoic acid	InChI=1S/C5H11NO3S/c1-10(9)3-2-4(6)5(7)8/h4H,2-3,6H2,1H3,(H,7,8)/t4-,10-/m0/s1	QEFRNWWLZKMPFJ-MFXDVPHUSA-N	C[S@](=O)CC[C@H](N)C(O)=O		10909908			49031
Aminoacids Related	Nitro-Tyr	3-nitrotyrosine		InChI=1S/C9H10N2O5/c10-6(9(13)14)3-5-1-2-8(12)7(4-5)11(15)16/h1-2,4,6,12H,3,10H2,(H,13,14)	FBTSQILOGYXGMD-UHFFFAOYSA-N	NC(Cc1ccc(O)c(c1)[N+]([O-])=O)C(O)=O	3604-79-3	235719			86269
Aminoacids Related	Nitro-Tyr	Nitro-Tyr					110012-34-5
Aminoacids Related	Nitro-Tyr	Nitro-Tyr					621-44-3
Aminoacids Related	Nitro-Tyr	3-Nitrotyrosine	(2S)-2-amino-3-(4-hydroxy-3-nitrophenyl)propanoic acid	InChI=1S/C9H10N2O5/c10-6(9(13)14)3-5-1-2-8(12)7(4-5)11(15)16/h1-2,4,6,12H,3,10H2,(H,13,14)/t6-/m0/s1	FBTSQILOGYXGMD-LURJTMIESA-N	N[C@@H](CC1=CC=C(O)C(=C1)[N+]([O-])=O)C(O)=O	3604-79-3	65124		HMDB0001904	44454
Aminoacids Related	Nitro-Tyr	2-nitrotyrosine	2-nitrotyrosine	InChI=1S/C9H10N2O5/c10-7(9(13)14)3-5-1-2-6(12)4-8(5)11(15)16/h1-2,4,7,12H,3,10H2,(H,13,14)	RCZUDMZUWULMID-UHFFFAOYSA-N	NC(Cc1ccc(O)cc1[N+]([O-])=O)C(O)=O		21923198			86268
Aminoacids Related	Nitro-Tyr	nitrotyrosine									86267
Aminoacids Related	Orn	Orn					70-26-8		C00077
Aminoacids Related	Orn	Ornithine	(2S)-2,5-diaminopentanoic acid	InChI=1S/C5H12N2O2/c6-3-1-2-4(7)5(8)9/h4H,1-3,6-7H2,(H,8,9)/t4-/m0/s1	AHLPHDHHMVZTML-BYPYZUCNSA-N	NCCC[C@H](N)C(O)=O	3184-13-2	6262	C00077	HMDB0000214	15729
Aminoacids Related	Orn	D-Ornithine	(2R)-2,5-diaminopentanoic acid	InChI=1S/C5H12N2O2/c6-3-1-2-4(7)5(8)9/h4H,1-3,6-7H2,(H,8,9)/t4-/m1/s1	AHLPHDHHMVZTML-SCSAIBSYSA-N	NCCC[C@@H](N)C(O)=O	348-66-3	71082	C00515	HMDB0003374	16176
Aminoacids Related	Orn	ornithine	2,5-diaminopentanoic acid	InChI=1S/C5H12N2O2/c6-3-1-2-4(7)5(8)9/h4H,1-3,6-7H2,(H,8,9)	AHLPHDHHMVZTML-UHFFFAOYSA-N	NCCCC(N)C(O)=O	616-07-9	389			18257
Aminoacids Related	PAG	Phenylacetylglycine	2-(2-phenylacetamido)acetic acid	InChI=1S/C10H11NO3/c12-9(11-7-10(13)14)6-8-4-2-1-3-5-8/h1-5H,6-7H2,(H,11,12)(H,13,14)	UTYVDVLMYQPLQB-UHFFFAOYSA-N	OC(=O)CNC(=O)CC1=CC=CC=C1	500-98-1	68144	C05598	HMDB0000821	27480
Aminoacids Related	PheAlaBetaine	D-phenylalanine betaine	(2R)-3-phenyl-2-(trimethylazaniumyl)propanoate	InChI=1S/C12H17NO2/c1-13(2,3)11(12(14)15)9-10-7-5-4-6-8-10/h4-8,11H,9H2,1-3H3/t11-/m1/s1	XTFQIRIHLGODFV-LLVKDONJSA-N	C([C@@H](CC1=CC=CC=C1)[N+](C)(C)C)([O-])=O		25837694			125833
Aminoacids Related	PheAlaBetaine	PheAlaBetaine					56755-22-7
Aminoacids Related	PheAlaBetaine	L-phenylalanine betaine	(2S)-3-phenyl-2-(trimethylazaniumyl)propanoate	InChI=1S/C12H17NO2/c1-13(2,3)11(12(14)15)9-10-7-5-4-6-8-10/h4-8,11H,9H2,1-3H3/t11-/m0/s1	XTFQIRIHLGODFV-NSHDSACASA-N	C([C@H](CC1=CC=CC=C1)[N+](C)(C)C)([O-])=O		25837691			125805
Aminoacids Related	PheAlaBetaine	phenylalanine betaine	phenyl(trimethylazaniumyl)acetate	InChI=1S/C12H17NO2/c1-13(2,3)11(12(14)15)9-10-7-5-4-6-8-10/h4-8,11H,9H2,1-3H3	XTFQIRIHLGODFV-UHFFFAOYSA-N	C(C(CC1=CC=CC=C1)[N+](C)(C)C)([O-])=O		16745393			90138
Aminoacids Related	ProBetaine	D-proline betaine	(2R)-1,1-dimethylpyrrolidin-1-ium-2-carboxylate	InChI=1S/C7H13NO2/c1-8(2)5-3-4-6(8)7(9)10/h6H,3-5H2,1-2H3/t6-/m1/s1	CMUNUTVVOOHQPW-ZCFIWIBFSA-N	C(=O)([O-])[C@@H]1[N+](CCC1)(C)C		7016562			134398
Aminoacids Related	ProBetaine	Proline betaine	(2S)-1,1-dimethylpyrrolidin-1-ium-2-carboxylate	InChI=1S/C7H13NO2/c1-8(2)5-3-4-6(8)7(9)10/h6H,3-5H2,1-2H3/t6-/m0/s1	CMUNUTVVOOHQPW-LURJTMIESA-N	C[N+]1(C)CCC[C@H]1C([O-])=O	471-87-4	115244	C10172	HMDB0004827	35280
Aminoacids Related	Sarcosine	Sarcosine	2-(methylamino)acetic acid	InChI=1S/C3H7NO2/c1-4-2-3(5)6/h4H,2H2,1H3,(H,5,6)	FSYKKLYZXJSNPZ-UHFFFAOYSA-N	CNCC(O)=O	107-97-1	1088	C00213	HMDB0000271	15611
Aminoacids Related	SDMA	Symmetric dimethylarginine	(2S)-2-amino-5-[(E)-2,3-dimethylcarbamimidamido]pentanoic acid	InChI=1S/C8H18N4O2/c1-10-8(11-2)12-5-3-4-6(9)7(13)14/h6H,3-5,9H2,1-2H3,(H,13,14)(H2,10,11,12)/t6-/m0/s1	HVPFXCBJHIIJGS-LURJTMIESA-N	CN\C(NCCC[C@H](N)C(O)=O)=N/C	30344-00-4	169148		HMDB0003334	25682
Aminoacids Related	t4-OH-Pro	t4-OH-Pro					2584-71-6
Aminoacids Related	t4-OH-Pro	4-hydroxyproline	4-hydroxyproline	InChI=1S/C5H9NO3/c7-3-1-4(5(8)9)6-2-3/h3-4,6-7H,1-2H2,(H,8,9)	PMMYEEVYMWASQN-UHFFFAOYSA-N	OC1CNC(C1)C(O)=O		825			20392
Aminoacids Related	t4-OH-Pro	4-Hydroxyproline	(2S,4R)-4-hydroxypyrrolidine-2-carboxylic acid	InChI=1S/C5H9NO3/c7-3-1-4(5(8)9)6-2-3/h3-4,6-7H,1-2H2,(H,8,9)/t3-,4+/m1/s1	PMMYEEVYMWASQN-DMTCNVIQSA-N	O[C@H]1CN[C@@H](C1)C(O)=O	51-35-4	5810	C01157	HMDB0000725	18095
Aminoacids Related	Taurine	Taurine	2-aminoethane-1-sulfonic acid	InChI=1S/C2H7NO3S/c3-1-2-7(4,5)6/h1-3H2,(H,4,5,6)	XOAAWQZATWQOTB-UHFFFAOYSA-N	NCCS(O)(=O)=O	107-35-7	1123	C00245	HMDB0000251	15891
Aminoacids Related	TrpBetaine	Lenticin	(2S)-3-(1H-indol-3-yl)-2-(trimethylazaniumyl)propanoate	InChI=1S/C14H18N2O2/c1-16(2,3)13(14(17)18)8-10-9-15-12-7-5-4-6-11(10)12/h4-7,9,13,15H,8H2,1-3H3/t13-/m0/s1	AOHCBEAZXHZMOR-ZDUSSCGKSA-N	C[N+](C)(C)[C@@H](CC1=CNC2=CC=CC=C12)C([O-])=O	487-58-1	442106	C09213	HMDB0061115	5832
Bile Acids	CA	(3R,5S,7R,8R,10S,12S,13R,14S,17R)-Cholic acid	(4R)-4-[(3R,5S,7R,8R,10S,12S,13R,14S,17R)-3,7,12-trihydroxy-10,13-dimethyl-2,3,4,5,6,7,8,9,11,12,14,15,16,17-tetradecahydro-1H-cyclopenta[a]phenanthren-17-yl]pentanoic acid	InChI=1S/C24H40O5/c1-13(4-7-21(28)29)16-5-6-17-22-18(12-20(27)24(16,17)3)23(2)9-8-15(25)10-14(23)11-19(22)26/h13-20,22,25-27H,4-12H2,1-3H3,(H,28,29)/t13-,14+,15-,16-,17+,18?,19-,20+,22+,23+,24-/m1/s1	BHQCQFFYRZLCQQ-BDCWCDAOSA-N	C[C@H](CCC(=O)O)[C@H]1CC[C@@H]2[C@@]1([C@H](CC3[C@H]2[C@@H](C[C@H]4[C@@]3(CC[C@H](C4)O)C)O)O)C		16401251					Cholic Acid
Bile Acids	CA	(3R,5S,7R,8R,10S,12S,13R,17R)-Cholic acid	(4R)-4-[(3R,5S,7R,8R,10S,12S,13R,17R)-3,7,12-trihydroxy-10,13-dimethyl-2,3,4,5,6,7,8,9,11,12,14,15,16,17-tetradecahydro-1H-cyclopenta[a]phenanthren-17-yl]pentanoic acid	InChI=1S/C24H40O5/c1-13(4-7-21(28)29)16-5-6-17-22-18(12-20(27)24(16,17)3)23(2)9-8-15(25)10-14(23)11-19(22)26/h13-20,22,25-27H,4-12H2,1-3H3,(H,28,29)/t13-,14+,15-,16-,17?,18?,19-,20+,22+,23+,24-/m1/s1	BHQCQFFYRZLCQQ-AZVCFKEPSA-N	C[C@H](CCC(=O)O)[C@H]1CCC2[C@@]1([C@H](CC3[C@H]2[C@@H](C[C@H]4[C@@]3(CC[C@H](C4)O)C)O)O)C		16401672					Cholic Acid
Bile Acids	CA	(8R,9S,10S,13R,14S,17R)-Cholic acid	(4R)-4-[(8R,9S,10S,13R,14S,17R)-3,7,12-trihydroxy-10,13-dimethyl-2,3,4,5,6,7,8,9,11,12,14,15,16,17-tetradecahydro-1H-cyclopenta[a]phenanthren-17-yl]pentanoic acid	InChI=1S/C24H40O5/c1-13(4-7-21(28)29)16-5-6-17-22-18(12-20(27)24(16,17)3)23(2)9-8-15(25)10-14(23)11-19(22)26/h13-20,22,25-27H,4-12H2,1-3H3,(H,28,29)/t13-,14?,15?,16-,17+,18+,19?,20?,22+,23+,24-/m1/s1	BHQCQFFYRZLCQQ-IDYXOZSLSA-N	C[C@H](CCC(=O)O)[C@H]1CC[C@@H]2[C@@]1(C(C[C@H]3[C@H]2C(CC4[C@@]3(CCC(C4)O)C)O)O)C	2955-27-3	21139644					Cholic Acid
Bile Acids	CA	(3R,5S,7R,9S,10S,12S,13R,14S,17R)-Cholic acid	(4R)-4-[(3R,5S,7R,9S,10S,12S,13R,14S,17R)-3,7,12-trihydroxy-10,13-dimethyl-2,3,4,5,6,7,8,9,11,12,14,15,16,17-tetradecahydro-1H-cyclopenta[a]phenanthren-17-yl]pentanoic acid	InChI=1S/C24H40O5/c1-13(4-7-21(28)29)16-5-6-17-22-18(12-20(27)24(16,17)3)23(2)9-8-15(25)10-14(23)11-19(22)26/h13-20,22,25-27H,4-12H2,1-3H3,(H,28,29)/t13-,14+,15-,16-,17+,18+,19-,20+,22?,23+,24-/m1/s1	BHQCQFFYRZLCQQ-JWDUVABOSA-N	C[C@H](CCC(=O)O)[C@H]1CC[C@@H]2[C@@]1([C@H](C[C@H]3C2[C@@H](C[C@H]4[C@@]3(CC[C@H](C4)O)C)O)O)C		239672					Cholic Acid
Bile Acids	CA	(3R,5S,10S,12S,13R,17R)-Cholic acid	(4R)-4-[(3R,5S,10S,12S,13R,17R)-3,7,12-trihydroxy-10,13-dimethyl-2,3,4,5,6,7,8,9,11,12,14,15,16,17-tetradecahydro-1H-cyclopenta[a]phenanthren-17-yl]pentanoic acid	InChI=1S/C24H40O5/c1-13(4-7-21(28)29)16-5-6-17-22-18(12-20(27)24(16,17)3)23(2)9-8-15(25)10-14(23)11-19(22)26/h13-20,22,25-27H,4-12H2,1-3H3,(H,28,29)/t13-,14+,15-,16-,17?,18?,19?,20+,22?,23+,24-/m1/s1	BHQCQFFYRZLCQQ-YCAUFPCLSA-N	C[C@H](CCC(=O)O)[C@H]1CCC2[C@@]1([C@H](CC3C2C(C[C@H]4[C@@]3(CC[C@H](C4)O)C)O)O)C		6850905					Cholic Acid
Bile Acids	CA	(3R,10S,12S,13R,17R)-Cholic acid	(4R)-4-[(3R,10S,12S,13R,17R)-3,7,12-trihydroxy-10,13-dimethyl-2,3,4,5,6,7,8,9,11,12,14,15,16,17-tetradecahydro-1H-cyclopenta[a]phenanthren-17-yl]pentanoic acid	InChI=1S/C24H40O5/c1-13(4-7-21(28)29)16-5-6-17-22-18(12-20(27)24(16,17)3)23(2)9-8-15(25)10-14(23)11-19(22)26/h13-20,22,25-27H,4-12H2,1-3H3,(H,28,29)/t13-,14?,15-,16-,17?,18?,19?,20+,22?,23+,24-/m1/s1	BHQCQFFYRZLCQQ-GTMYYOTBSA-N	C[C@H](CCC(=O)O)[C@H]1CCC2[C@@]1([C@H](CC3C2C(CC4[C@@]3(CC[C@H](C4)O)C)O)O)C		23636694					Cholic Acid
Bile Acids	CA	Cholic acid	(4R)-4-[(1S,2S,5R,7S,9R,10R,11S,14R,15R,16S)-5,9,16-trihydroxy-2,15-dimethyltetracyclo[8.7.0.0^{2,7}.0^{11,15}]heptadecan-14-yl]pentanoic acid	InChI=1S/C24H40O5/c1-13(4-7-21(28)29)16-5-6-17-22-18(12-20(27)24(16,17)3)23(2)9-8-15(25)10-14(23)11-19(22)26/h13-20,22,25-27H,4-12H2,1-3H3,(H,28,29)/t13-,14+,15-,16-,17+,18+,19-,20+,22+,23+,24-/m1/s1	BHQCQFFYRZLCQQ-OELDTZBJSA-N	[H][C@@]1(CC[C@@]2([H])[C@]3([H])[C@H](O)C[C@]4([H])C[C@H](O)CC[C@]4(C)[C@@]3([H])C[C@H](O)[C@]12C)[C@H](C)CCC(O)=O	81-25-4	221493	C00695	HMDB0000619	16359	LMST04010001	Cholic Acid
Bile Acids	CDCA	(3R,5S,7R,8R,10S,13R,14S,17R)-Chenodeoxycholic acid	(4R)-4-[(3R,5S,7R,8R,10S,13R,14S,17R)-3,7-dihydroxy-10,13-dimethyl-2,3,4,5,6,7,8,9,11,12,14,15,16,17-tetradecahydro-1H-cyclopenta[a]phenanthren-17-yl]pentanoic acid	InChI=1S/C24H40O4/c1-14(4-7-21(27)28)17-5-6-18-22-19(9-11-24(17,18)3)23(2)10-8-16(25)12-15(23)13-20(22)26/h14-20,22,25-26H,4-13H2,1-3H3,(H,27,28)/t14-,15+,16-,17-,18+,19?,20-,22+,23+,24-/m1/s1	RUDATBOHQWOJDD-IVBGEJOSSA-N	C[C@H](CCC(=O)O)[C@H]1CC[C@@H]2[C@@]1(CCC3[C@H]2[C@@H](C[C@H]4[C@@]3(CC[C@H](C4)O)C)O)C		10249957					Chenodeoxycholic Acid
Bile Acids	CDCA	(3R,5S,7R,9S,10S,13R,14S,17R)-Chenodeoxycholic acid	(4R)-4-[(3R,5S,7R,9S,10S,13R,14S,17R)-3,7-dihydroxy-10,13-dimethyl-2,3,4,5,6,7,8,9,11,12,14,15,16,17-tetradecahydro-1H-cyclopenta[a]phenanthren-17-yl]pentanoic acid	InChI=1S/C24H40O4/c1-14(4-7-21(27)28)17-5-6-18-22-19(9-11-24(17,18)3)23(2)10-8-16(25)12-15(23)13-20(22)26/h14-20,22,25-26H,4-13H2,1-3H3,(H,27,28)/t14-,15+,16-,17-,18+,19+,20-,22?,23+,24-/m1/s1	RUDATBOHQWOJDD-LIPUCWBFSA-N	C[C@H](CCC(=O)O)[C@H]1CC[C@@H]2[C@@]1(CC[C@H]3C2[C@@H](C[C@H]4[C@@]3(CC[C@H](C4)O)C)O)C		20849249					Chenodeoxycholic Acid
Bile Acids	CDCA	(3R,9S,14S,17R)-Chenodeoxycholic acid	(4R)-4-[(3R,9S,14S,17R)-3,7-dihydroxy-10,13-dimethyl-2,3,4,5,6,7,8,9,11,12,14,15,16,17-tetradecahydro-1H-cyclopenta[a]phenanthren-17-yl]pentanoic acid	InChI=1S/C24H40O4/c1-14(4-7-21(27)28)17-5-6-18-22-19(9-11-24(17,18)3)23(2)10-8-16(25)12-15(23)13-20(22)26/h14-20,22,25-26H,4-13H2,1-3H3,(H,27,28)/t14-,15?,16-,17-,18+,19+,20?,22?,23?,24?/m1/s1	RUDATBOHQWOJDD-BMUOXLCXSA-N	C[C@H](CCC(=O)O)[C@H]1CC[C@@H]2C1(CC[C@H]3C2C(CC4C3(CC[C@H](C4)O)C)O)C		24836712					Chenodeoxycholic Acid
Bile Acids	CDCA	(8R,9S,10S,13R,14S,17R)-Chenodeoxycholic acid	(4R)-4-[(8R,9S,10S,13R,14S,17R)-3,7-dihydroxy-10,13-dimethyl-2,3,4,5,6,7,8,9,11,12,14,15,16,17-tetradecahydro-1H-cyclopenta[a]phenanthren-17-yl]pentanoic acid	InChI=1S/C24H40O4/c1-14(4-7-21(27)28)17-5-6-18-22-19(9-11-24(17,18)3)23(2)10-8-16(25)12-15(23)13-20(22)26/h14-20,22,25-26H,4-13H2,1-3H3,(H,27,28)/t14-,15?,16?,17-,18+,19+,20?,22+,23+,24-/m1/s1	RUDATBOHQWOJDD-GCJQIVLTSA-N	C[C@H](CCC(=O)O)[C@H]1CC[C@@H]2[C@@]1(CC[C@H]3[C@H]2C(CC4[C@@]3(CCC(C4)O)C)O)C		12306686					Chenodeoxycholic Acid
Bile Acids	CDCA	(3R,5S,7S,8R,9S,10S,13R,14S)-Chenodeoxycholic acid	(4R)-4-[(3R,5S,7S,8R,9S,10S,13R,14S)-3,7-dihydroxy-10,13-dimethyl-2,3,4,5,6,7,8,9,11,12,14,15,16,17-tetradecahydro-1H-cyclopenta[a]phenanthren-17-yl]pentanoic acid	InChI=1S/C24H40O4/c1-14(4-7-21(27)28)17-5-6-18-22-19(9-11-24(17,18)3)23(2)10-8-16(25)12-15(23)13-20(22)26/h14-20,22,25-26H,4-13H2,1-3H3,(H,27,28)/t14-,15+,16-,17?,18+,19+,20+,22+,23+,24-/m1/s1	RUDATBOHQWOJDD-WQJIWXJYSA-N	C[C@H](CCC(=O)O)C1CC[C@@H]2[C@@]1(CC[C@H]3[C@H]2[C@H](C[C@H]4[C@@]3(CC[C@H](C4)O)C)O)C		387323					Chenodeoxycholic Acid
Bile Acids	CDCA	(3R,5S,7R,10S,13R,17R)-Chenodeoxycholic acid	(4R)-4-[(3R,5S,7R,10S,13R,17R)-3,7-dihydroxy-10,13-dimethyl-2,3,4,5,6,7,8,9,11,12,14,15,16,17-tetradecahydro-1H-cyclopenta[a]phenanthren-17-yl]pentanoic acid	InChI=1S/C24H40O4/c1-14(4-7-21(27)28)17-5-6-18-22-19(9-11-24(17,18)3)23(2)10-8-16(25)12-15(23)13-20(22)26/h14-20,22,25-26H,4-13H2,1-3H3,(H,27,28)/t14-,15+,16-,17-,18?,19?,20-,22?,23+,24-/m1/s1	RUDATBOHQWOJDD-GXLBFMQUSA-N	C[C@H](CCC(=O)O)[C@H]1CCC2[C@@]1(CCC3C2[C@@H](C[C@H]4[C@@]3(CC[C@H](C4)O)C)O)C	474-25-9	5702181	C02528				Chenodeoxycholic Acid
Bile Acids	CDCA	(3R,10S,13R,17R)-Chenodeoxycholic acid	(4R)-4-[(3R,10S,13R,17R)-3,7-dihydroxy-10,13-dimethyl-2,3,4,5,6,7,8,9,11,12,14,15,16,17-tetradecahydro-1H-cyclopenta[a]phenanthren-17-yl]pentanoic acid	InChI=1S/C24H40O4/c1-14(4-7-21(27)28)17-5-6-18-22-19(9-11-24(17,18)3)23(2)10-8-16(25)12-15(23)13-20(22)26/h14-20,22,25-26H,4-13H2,1-3H3,(H,27,28)/t14-,15?,16-,17-,18?,19?,20?,22?,23+,24-/m1/s1	RUDATBOHQWOJDD-YXLFSATKSA-N	C[C@H](CCC(=O)O)[C@H]1CCC2[C@@]1(CCC3C2C(CC4[C@@]3(CC[C@H](C4)O)C)O)C		20777002					Chenodeoxycholic Acid
Bile Acids	CDCA	Chenodeoxycholic acid	(4R)-4-[(1S,2S,5R,7S,9R,10R,11S,14R,15R)-5,9-dihydroxy-2,15-dimethyltetracyclo[8.7.0.0^{2,7}.0^{11,15}]heptadecan-14-yl]pentanoic acid	InChI=1S/C24H40O4/c1-14(4-7-21(27)28)17-5-6-18-22-19(9-11-24(17,18)3)23(2)10-8-16(25)12-15(23)13-20(22)26/h14-20,22,25-26H,4-13H2,1-3H3,(H,27,28)/t14-,15+,16-,17-,18+,19+,20-,22+,23+,24-/m1/s1	RUDATBOHQWOJDD-BSWAIDMHSA-N	[H][C@@]1(CC[C@@]2([H])[C@]3([H])[C@H](O)C[C@]4([H])C[C@H](O)CC[C@]4(C)[C@@]3([H])CC[C@]12C)[C@H](C)CCC(O)=O	474-25-9	10133	C02528	HMDB0000518	16755	LMST04010032	Chenodeoxycholic Acid
Bile Acids	DCA	(4R;3R,12S,14S)-Deoxycholic acid	(4R)-4-[(3R,12S,14S)-3,12-dihydroxy-10,13-dimethyl-2,3,4,5,6,7,8,9,11,12,14,15,16,17-tetradecahydro-1H-cyclopenta[a]phenanthren-17-yl]pentanoic acid	InChI=1S/C24H40O4/c1-14(4-9-22(27)28)18-7-8-19-17-6-5-15-12-16(25)10-11-23(15,2)20(17)13-21(26)24(18,19)3/h14-21,25-26H,4-13H2,1-3H3,(H,27,28)/t14-,15?,16-,17?,18?,19+,20?,21+,23?,24?/m1/s1	KXGVEGMKQFWNSR-ZXDIAYDHSA-N	C[C@H](CCC(=O)O)C1CC[C@@H]2C1([C@H](CC3C2CCC4C3(CC[C@H](C4)O)C)O)C		2817554					Deoxycholic Acid
Bile Acids	DCA	(4R;3R,5R,10S,12S,13R,17R)-Deoxycholic acid	(4R)-4-[(3R,5R,10S,12S,13R,17R)-3,12-dihydroxy-10,13-dimethyl-2,3,4,5,6,7,8,9,11,12,14,15,16,17-tetradecahydro-1H-cyclopenta[a]phenanthren-17-yl]pentanoic acid	InChI=1S/C24H40O4/c1-14(4-9-22(27)28)18-7-8-19-17-6-5-15-12-16(25)10-11-23(15,2)20(17)13-21(26)24(18,19)3/h14-21,25-26H,4-13H2,1-3H3,(H,27,28)/t14-,15-,16-,17?,18-,19?,20?,21+,23+,24-/m1/s1	KXGVEGMKQFWNSR-MQKXJRQYSA-N	C[C@H](CCC(=O)O)[C@H]1CCC2[C@@]1([C@H](CC3C2CC[C@H]4[C@@]3(CC[C@H](C4)O)C)O)C		18346235					Deoxycholic Acid
Bile Acids	DCA	(4R;3R,5R,8R,9S,10S,12S,13S,14S,17R)-Deoxycholic acid	(4R)-4-[(3R,5R,8R,9S,10S,12S,13S,14S,17R)-3,12-dihydroxy-10,13-dimethyl-2,3,4,5,6,7,8,9,11,12,14,15,16,17-tetradecahydro-1H-cyclopenta[a]phenanthren-17-yl]pentanoic acid	InChI=1S/C24H40O4/c1-14(4-9-22(27)28)18-7-8-19-17-6-5-15-12-16(25)10-11-23(15,2)20(17)13-21(26)24(18,19)3/h14-21,25-26H,4-13H2,1-3H3,(H,27,28)/t14-,15-,16-,17+,18-,19+,20+,21+,23+,24+/m1/s1	KXGVEGMKQFWNSR-VTRQVDDASA-N	C[C@H](CCC(=O)O)[C@H]1CC[C@@H]2[C@]1([C@H](C[C@H]3[C@H]2CC[C@H]4[C@@]3(CC[C@H](C4)O)C)O)C		11877125					Deoxycholic Acid
Bile Acids	DCA	(4R;3R,8R,9S,10S,12S,13R,14S,17R)-Deoxycholic acid	(4R)-4-[(3R,8R,9S,10S,12S,13R,14S,17R)-3,12-dihydroxy-10,13-dimethyl-2,3,4,5,6,7,8,9,11,12,14,15,16,17-tetradecahydro-1H-cyclopenta[a]phenanthren-17-yl]pentanoic acid	InChI=1S/C24H40O4/c1-14(4-9-22(27)28)18-7-8-19-17-6-5-15-12-16(25)10-11-23(15,2)20(17)13-21(26)24(18,19)3/h14-21,25-26H,4-13H2,1-3H3,(H,27,28)/t14-,15?,16-,17+,18-,19+,20+,21+,23+,24-/m1/s1	KXGVEGMKQFWNSR-GLVYUSSZSA-N	C[C@H](CCC(=O)O)[C@H]1CC[C@@H]2[C@@]1([C@H](C[C@H]3[C@H]2CCC4[C@@]3(CC[C@H](C4)O)C)O)C		11761472					Deoxycholic Acid
Bile Acids	DCA	Deoxycholic acid	4-(3,12-dihydroxy-10,13-dimethyl-2,3,4,5,6,7,8,9,11,12,14,15,16,17-tetradecahydro-1H-cyclopenta[a]phenanthren-17-yl)pentanoic acid	InChI=1S/C24H40O4/c1-14(4-9-22(27)28)18-7-8-19-17-6-5-15-12-16(25)10-11-23(15,2)20(17)13-21(26)24(18,19)3/h14-21,25-26H,4-13H2,1-3H3,(H,27,28)	KXGVEGMKQFWNSR-UHFFFAOYSA-N	CC(CCC(=O)O)C1CCC2C1(C(CC3C2CCC4C3(CCC(C4)O)C)O)C		2987					Deoxycholic Acid
Bile Acids	DCA	(4R;3R,9S,10S,12S,13R,14S,17R)-Deoxycholic acid	(4R)-4-[(3R,9S,10S,12S,13R,14S,17R)-3,12-dihydroxy-10,13-dimethyl-2,3,4,5,6,7,8,9,11,12,14,15,16,17-tetradecahydro-1H-cyclopenta[a]phenanthren-17-yl]pentanoic acid	InChI=1S/C24H40O4/c1-14(4-9-22(27)28)18-7-8-19-17-6-5-15-12-16(25)10-11-23(15,2)20(17)13-21(26)24(18,19)3/h14-21,25-26H,4-13H2,1-3H3,(H,27,28)/t14-,15?,16-,17?,18-,19+,20+,21+,23+,24-/m1/s1	KXGVEGMKQFWNSR-RQCOGSFXSA-N	C[C@H](CCC(=O)O)[C@H]1CC[C@@H]2[C@@]1([C@H](C[C@H]3C2CCC4[C@@]3(CC[C@H](C4)O)C)O)C		16398945					Deoxycholic Acid
Bile Acids	DCA	(4R;3R,5R,9S,10S,12S,13R,14S,17R)-Deoxycholic acid	(4R)-4-[(3R,5R,9S,10S,12S,13R,14S,17R)-3,12-dihydroxy-10,13-dimethyl-2,3,4,5,6,7,8,9,11,12,14,15,16,17-tetradecahydro-1H-cyclopenta[a]phenanthren-17-yl]pentanoic acid	InChI=1S/C24H40O4/c1-14(4-9-22(27)28)18-7-8-19-17-6-5-15-12-16(25)10-11-23(15,2)20(17)13-21(26)24(18,19)3/h14-21,25-26H,4-13H2,1-3H3,(H,27,28)/t14-,15-,16-,17?,18-,19+,20+,21+,23+,24-/m1/s1	KXGVEGMKQFWNSR-QONWDXPQSA-N	C[C@H](CCC(=O)O)[C@H]1CC[C@@H]2[C@@]1([C@H](C[C@H]3C2CC[C@H]4[C@@]3(CC[C@H](C4)O)C)O)C		20106101					Deoxycholic Acid
Bile Acids	DCA	(4R;3R,5R,10S,12S,13R,14S)-Deoxycholic acid	(4R)-4-[(3R,5R,10S,12S,13R,14S)-3,12-dihydroxy-10,13-dimethyl-2,3,4,5,6,7,8,9,11,12,14,15,16,17-tetradecahydro-1H-cyclopenta[a]phenanthren-17-yl]pentanoic acid	InChI=1S/C24H40O4/c1-14(4-9-22(27)28)18-7-8-19-17-6-5-15-12-16(25)10-11-23(15,2)20(17)13-21(26)24(18,19)3/h14-21,25-26H,4-13H2,1-3H3,(H,27,28)/t14-,15-,16-,17?,18?,19+,20?,21+,23+,24-/m1/s1	KXGVEGMKQFWNSR-AOVJOFBJSA-N	C[C@H](CCC(=O)O)C1CC[C@@H]2[C@@]1([C@H](CC3C2CC[C@H]4[C@@]3(CC[C@H](C4)O)C)O)C		16759977					Deoxycholic Acid
Bile Acids	DCA	(3R,5R,8R,9S,10S,12S,13R,14S,17R)-Deoxycholic acid	4-[(3R,5R,8R,9S,10S,12S,13R,14S,17R)-3,12-dihydroxy-10,13-dimethyl-2,3,4,5,6,7,8,9,11,12,14,15,16,17-tetradecahydro-1H-cyclopenta[a]phenanthren-17-yl]pentanoic acid	InChI=1S/C24H40O4/c1-14(4-9-22(27)28)18-7-8-19-17-6-5-15-12-16(25)10-11-23(15,2)20(17)13-21(26)24(18,19)3/h14-21,25-26H,4-13H2,1-3H3,(H,27,28)/t14?,15-,16-,17+,18-,19+,20+,21+,23+,24-/m1/s1	KXGVEGMKQFWNSR-DVASNTQSSA-N	CC(CCC(=O)O)[C@H]1CC[C@@H]2[C@@]1([C@H](C[C@H]3[C@H]2CC[C@H]4[C@@]3(CC[C@H](C4)O)C)O)C	728917-93-9	6742					Deoxycholic Acid
Bile Acids	DCA	(3R,5R,10S,12S,13R)-Deoxycholic acid	4-[(3R,5R,10S,12S,13R)-3,12-dihydroxy-10,13-dimethyl-2,3,4,5,6,7,8,9,11,12,14,15,16,17-tetradecahydro-1H-cyclopenta[a]phenanthren-17-yl]pentanoic acid	InChI=1S/C24H40O4/c1-14(4-9-22(27)28)18-7-8-19-17-6-5-15-12-16(25)10-11-23(15,2)20(17)13-21(26)24(18,19)3/h14-21,25-26H,4-13H2,1-3H3,(H,27,28)/t14?,15-,16-,17?,18?,19?,20?,21+,23+,24-/m1/s1	KXGVEGMKQFWNSR-QIJTUULFSA-N	CC(CCC(=O)O)C1CCC2[C@@]1([C@H](CC3C2CC[C@H]4[C@@]3(CC[C@H](C4)O)C)O)C		5316554					Deoxycholic Acid
Bile Acids	DCA	Deoxycholic acid	(4R)-4-[(1S,2S,5R,7R,10R,11S,14R,15R,16S)-5,16-dihydroxy-2,15-dimethyltetracyclo[8.7.0.0^{2,7}.0^{11,15}]heptadecan-14-yl]pentanoic acid	InChI=1S/C24H40O4/c1-14(4-9-22(27)28)18-7-8-19-17-6-5-15-12-16(25)10-11-23(15,2)20(17)13-21(26)24(18,19)3/h14-21,25-26H,4-13H2,1-3H3,(H,27,28)/t14-,15-,16-,17+,18-,19+,20+,21+,23+,24-/m1/s1	KXGVEGMKQFWNSR-LLQZFEROSA-N	[H][C@@]1(CC[C@@]2([H])[C@]3([H])CC[C@]4([H])C[C@H](O)CC[C@]4(C)[C@@]3([H])C[C@H](O)[C@]12C)[C@H](C)CCC(O)=O	83-44-3	222528	C04483	HMDB0000626	28834	LMST04010040	Deoxycholic Acid
Bile Acids	GCA	(4R;3R,5S,7R,8R,10S,12S,13R,14S)-Glycocholic acid	2-[[(4R)-4-[(3R,5S,7R,8R,10S,12S,13R,14S)-3,7,12-trihydroxy-10,13-dimethyl-2,3,4,5,6,7,8,9,11,12,14,15,16,17-tetradecahydro-1H-cyclopenta[a]phenanthren-17-yl]pentanoyl]amino]acetic acid	InChI=1S/C26H43NO6/c1-14(4-7-22(31)27-13-23(32)33)17-5-6-18-24-19(12-21(30)26(17,18)3)25(2)9-8-16(28)10-15(25)11-20(24)29/h14-21,24,28-30H,4-13H2,1-3H3,(H,27,31)(H,32,33)/t14-,15+,16-,17?,18+,19?,20-,21+,24+,25+,26-/m1/s1	RFDAIACWWDREDC-DVYIIVACSA-N	C[C@H](CCC(=O)NCC(=O)O)C1CC[C@@H]2[C@@]1([C@H](CC3[C@H]2[C@@H](C[C@H]4[C@@]3(CC[C@H](C4)O)C)O)O)C		16759978
Bile Acids	GCA	(4R;3R,5S,7R,8R,9S,10S,12S,13R,14S)-Glycocholic acid	2-[[(4R)-4-[(3R,5S,7R,8R,9S,10S,12S,13R,14S)-3,7,12-trihydroxy-10,13-dimethyl-2,3,4,5,6,7,8,9,11,12,14,15,16,17-tetradecahydro-1H-cyclopenta[a]phenanthren-17-yl]pentanoyl]amino]acetic acid	InChI=1S/C26H43NO6/c1-14(4-7-22(31)27-13-23(32)33)17-5-6-18-24-19(12-21(30)26(17,18)3)25(2)9-8-16(28)10-15(25)11-20(24)29/h14-21,24,28-30H,4-13H2,1-3H3,(H,27,31)(H,32,33)/t14-,15+,16-,17?,18+,19+,20-,21+,24+,25+,26-/m1/s1	RFDAIACWWDREDC-DHUCMKPMSA-N	C[C@H](CCC(=O)NCC(=O)O)C1CC[C@@H]2[C@@]1([C@H](C[C@H]3[C@H]2[C@@H](C[C@H]4[C@@]3(CC[C@H](C4)O)C)O)O)C		439604					Glycocholic Acid
Bile Acids	GCA	(4R;3R,5S,9S,10S,12S,13R,14S,17R)-Glycocholic acid	2-[[(4R)-4-[(3R,5S,9S,10S,12S,13R,14S,17R)-3,7,12-trihydroxy-10,13-dimethyl-2,3,4,5,6,7,8,9,11,12,14,15,16,17-tetradecahydro-1H-cyclopenta[a]phenanthren-17-yl]pentanoyl]amino]acetic acid	InChI=1S/C26H43NO6/c1-14(4-7-22(31)27-13-23(32)33)17-5-6-18-24-19(12-21(30)26(17,18)3)25(2)9-8-16(28)10-15(25)11-20(24)29/h14-21,24,28-30H,4-13H2,1-3H3,(H,27,31)(H,32,33)/t14-,15+,16-,17-,18+,19+,20?,21+,24?,25+,26-/m1/s1	RFDAIACWWDREDC-CEUNQPTOSA-N	C[C@H](CCC(=O)NCC(=O)O)[C@H]1CC[C@@H]2[C@@]1([C@H](C[C@H]3C2C(C[C@H]4[C@@]3(CC[C@H](C4)O)C)O)O)C		25200034
Bile Acids	GCA	(4R;5S,7R,9S,10S,12S,13R,17R)-Glycocholic acid	2-[[(4R)-4-[(3R,5S,7R,9S,10S,12S,13R,17R)-3,7,12-trihydroxy-10,13-dimethyl-2,3,4,5,6,7,8,9,11,12,14,15,16,17-tetradecahydro-1H-cyclopenta[a]phenanthren-17-yl]pentanoyl]amino]acetic acid	InChI=1S/C26H43NO6/c1-14(4-7-22(31)27-13-23(32)33)17-5-6-18-24-19(12-21(30)26(17,18)3)25(2)9-8-16(28)10-15(25)11-20(24)29/h14-21,24,28-30H,4-13H2,1-3H3,(H,27,31)(H,32,33)/t14-,15+,16-,17-,18?,19+,20-,21+,24?,25+,26-/m1/s1	RFDAIACWWDREDC-SPPOEPRCSA-N	C[C@H](CCC(=O)NCC(=O)O)[C@H]1CCC2[C@@]1([C@H](C[C@H]3C2[C@@H](C[C@H]4[C@@]3(CC[C@H](C4)O)C)O)O)C		22836630
Bile Acids	GCA	Glycocholic acid	2-[4-(3,7,12-trihydroxy-10,13-dimethyl-2,3,4,5,6,7,8,9,11,12,14,15,16,17-tetradecahydro-1H-cyclopenta[a]phenanthren-17-yl)pentanoylamino]acetic acid	InChI=1S/C26H43NO6/c1-14(4-7-22(31)27-13-23(32)33)17-5-6-18-24-19(12-21(30)26(17,18)3)25(2)9-8-16(28)10-15(25)11-20(24)29/h14-21,24,28-30H,4-13H2,1-3H3,(H,27,31)(H,32,33)	RFDAIACWWDREDC-UHFFFAOYSA-N	CC(CCC(=O)NCC(=O)O)C1CCC2C1(C(CC3C2C(CC4C3(CCC(C4)O)C)O)O)C		755					Glycocholic Acid
Bile Acids	GCA	(4R;3R,7R,8R,9S,10S,12S,13R,17R)-Glycocholic acid	2-[[(4R)-4-[(3R,7R,8R,9S,10S,12S,13R,17R)-3,7,12-trihydroxy-10,13-dimethyl-2,3,4,5,6,7,8,9,11,12,14,15,16,17-tetradecahydro-1H-cyclopenta[a]phenanthren-17-yl]pentanoyl]amino]acetic acid	InChI=1S/C26H43NO6/c1-14(4-7-22(31)27-13-23(32)33)17-5-6-18-24-19(12-21(30)26(17,18)3)25(2)9-8-16(28)10-15(25)11-20(24)29/h14-21,24,28-30H,4-13H2,1-3H3,(H,27,31)(H,32,33)/t14-,15?,16-,17-,18?,19+,20-,21+,24+,25+,26-/m1/s1	RFDAIACWWDREDC-UBLASNFYSA-N	C[C@H](CCC(=O)NCC(=O)O)[C@H]1CCC2[C@@]1([C@H](C[C@H]3[C@H]2[C@@H](CC4[C@@]3(CC[C@H](C4)O)C)O)O)C		22833511
Bile Acids	GCA	(4R;3R,5S,7R,9S,10S,12S,13R,14S,17R)-Glycocholic acid	2-[[(4R)-4-[(3R,5S,7R,9S,10S,12S,13R,14S,17R)-3,7,12-trihydroxy-10,13-dimethyl-2,3,4,5,6,7,8,9,11,12,14,15,16,17-tetradecahydro-1H-cyclopenta[a]phenanthren-17-yl]pentanoyl]amino]acetic acid	InChI=1S/C26H43NO6/c1-14(4-7-22(31)27-13-23(32)33)17-5-6-18-24-19(12-21(30)26(17,18)3)25(2)9-8-16(28)10-15(25)11-20(24)29/h14-21,24,28-30H,4-13H2,1-3H3,(H,27,31)(H,32,33)/t14-,15+,16-,17-,18+,19+,20-,21+,24?,25+,26-/m1/s1	RFDAIACWWDREDC-RGWSMLPJSA-N	C[C@H](CCC(=O)NCC(=O)O)[C@H]1CC[C@@H]2[C@@]1([C@H](C[C@H]3C2[C@@H](C[C@H]4[C@@]3(CC[C@H](C4)O)C)O)O)C		16219399					Glycocholic Acid
Bile Acids	GCA	(4R;3R,12S)-Glycocholic acid	2-[[(4R)-4-[(3R,12S)-3,7,12-trihydroxy-10,13-dimethyl-2,3,4,5,6,7,8,9,11,12,14,15,16,17-tetradecahydro-1H-cyclopenta[a]phenanthren-17-yl]pentanoyl]amino]acetic acid	InChI=1S/C26H43NO6/c1-14(4-7-22(31)27-13-23(32)33)17-5-6-18-24-19(12-21(30)26(17,18)3)25(2)9-8-16(28)10-15(25)11-20(24)29/h14-21,24,28-30H,4-13H2,1-3H3,(H,27,31)(H,32,33)/t14-,15?,16-,17?,18?,19?,20?,21+,24?,25?,26?/m1/s1	RFDAIACWWDREDC-TZTPWVGXSA-N	C[C@H](CCC(=O)NCC(=O)O)C1CCC2C1([C@H](CC3C2C(CC4C3(CC[C@H](C4)O)C)O)O)C		24212182
Bile Acids	GCA	(4R;3R,10S,12S,13R,17R)-Glycocholic acid	2-[[(4R)-4-[(3R,10S,12S,13R,17R)-3,7,12-trihydroxy-10,13-dimethyl-2,3,4,5,6,7,8,9,11,12,14,15,16,17-tetradecahydro-1H-cyclopenta[a]phenanthren-17-yl]pentanoyl]amino]acetic acid	InChI=1S/C26H43NO6/c1-14(4-7-22(31)27-13-23(32)33)17-5-6-18-24-19(12-21(30)26(17,18)3)25(2)9-8-16(28)10-15(25)11-20(24)29/h14-21,24,28-30H,4-13H2,1-3H3,(H,27,31)(H,32,33)/t14-,15?,16-,17-,18?,19?,20?,21+,24?,25+,26-/m1/s1	RFDAIACWWDREDC-KVFQPPSCSA-N	C[C@H](CCC(=O)NCC(=O)O)[C@H]1CCC2[C@@]1([C@H](CC3C2C(CC4[C@@]3(CC[C@H](C4)O)C)O)O)C		18391757
Bile Acids	GCA	(4R;3R,5S,7R,8R,9S,10S,12S,13R,14S,17R)-Glycocholic acid	2-[[(4R)-4-[(3R,5S,7R,8R,9S,10S,12S,13R,14S,17R)-3,7,12-trihydroxy-10,13-dimethyl-2,3,4,5,6,7,8,9,11,12,14,15,16,17-tetradecahydro-1H-cyclopenta[a]phenanthren-17-yl]pentanoyl]amino]acetic acid	InChI=1S/C26H43NO6/c1-14(4-7-22(31)27-13-23(32)33)17-5-6-18-24-19(12-21(30)26(17,18)3)25(2)9-8-16(28)10-15(25)11-20(24)29/h14-21,24,28-30H,4-13H2,1-3H3,(H,27,31)(H,32,33)/t14-,15+,16-,17-,18+,19+,20-,21+,24+,25+,26-/m1/s1	RFDAIACWWDREDC-FRVQLJSFSA-N	C[C@H](CCC(=O)NCC(=O)O)[C@H]1CC[C@@H]2[C@@]1([C@H](C[C@H]3[C@H]2[C@@H](C[C@H]4[C@@]3(CC[C@H](C4)O)C)O)O)C	475-31-0	10140	C01921	HMDB0000138	17687	LMST05030001	Glycocholic Acid
Bile Acids	GCDCA	(4R;3R,5S,7R,8R,13R,14S,17R)-Glycochenodeoxycholic acid	2-[[(4R)-4-[(3R,5S,7R,8R,13R,14S,17R)-3,7-dihydroxy-10,13-dimethyl-2,3,4,5,6,7,8,9,11,12,14,15,16,17-tetradecahydro-1H-cyclopenta[a]phenanthren-17-yl]pentanoyl]amino]acetic acid	InChI=1S/C26H43NO5/c1-15(4-7-22(30)27-14-23(31)32)18-5-6-19-24-20(9-11-26(18,19)3)25(2)10-8-17(28)12-16(25)13-21(24)29/h15-21,24,28-29H,4-14H2,1-3H3,(H,27,30)(H,31,32)/t15-,16+,17-,18-,19+,20?,21-,24+,25?,26-/m1/s1	GHCZAUBVMUEKKP-NVVPHZQASA-N	C[C@H](CCC(=O)NCC(=O)O)[C@H]1CC[C@@H]2[C@@]1(CCC3[C@H]2[C@@H](C[C@H]4C3(CC[C@H](C4)O)C)O)C		16213700					Glycochenodeoxycholic Acid
Bile Acids	GCDCA	(4R;3R,7R,8R,9S,10S,13R,14S,17R)-Glycochenodeoxycholic acid	2-[[(4R)-4-[(3R,7R,8R,9S,10S,13R,14S,17R)-3,7-dihydroxy-10,13-dimethyl-2,3,4,5,6,7,8,9,11,12,14,15,16,17-tetradecahydro-1H-cyclopenta[a]phenanthren-17-yl]pentanoyl]amino]acetic acid	InChI=1S/C26H43NO5/c1-15(4-7-22(30)27-14-23(31)32)18-5-6-19-24-20(9-11-26(18,19)3)25(2)10-8-17(28)12-16(25)13-21(24)29/h15-21,24,28-29H,4-14H2,1-3H3,(H,27,30)(H,31,32)/t15-,16?,17-,18-,19+,20+,21-,24+,25+,26-/m1/s1	GHCZAUBVMUEKKP-BABIWEJYSA-N	C[C@H](CCC(=O)NCC(=O)O)[C@H]1CC[C@@H]2[C@@]1(CC[C@H]3[C@H]2[C@@H](CC4[C@@]3(CC[C@H](C4)O)C)O)C		22808055					Glycochenodeoxycholic Acid
Bile Acids	GCDCA	Glycochenodeoxycholic acid	2-[4-(3,7-dihydroxy-10,13-dimethyl-2,3,4,5,6,7,8,9,11,12,14,15,16,17-tetradecahydro-1H-cyclopenta[a]phenanthren-17-yl)pentanoylamino]acetic acid	InChI=1S/C26H43NO5/c1-15(4-7-22(30)27-14-23(31)32)18-5-6-19-24-20(9-11-26(18,19)3)25(2)10-8-17(28)12-16(25)13-21(24)29/h15-21,24,28-29H,4-14H2,1-3H3,(H,27,30)(H,31,32)	GHCZAUBVMUEKKP-UHFFFAOYSA-N	CC(CCC(=O)NCC(=O)O)C1CCC2C1(CCC3C2C(CC4C3(CCC(C4)O)C)O)C	64480-66-6	27929					Glycochenodeoxycholic Acid
Bile Acids	GCDCA	(4R;3R,10S,13R,17R)-Glycochenodeoxycholic acid	2-[[(4R)-4-[(3R,10S,13R,17R)-3,7-dihydroxy-10,13-dimethyl-2,3,4,5,6,7,8,9,11,12,14,15,16,17-tetradecahydro-1H-cyclopenta[a]phenanthren-17-yl]pentanoyl]amino]acetic acid	InChI=1S/C26H43NO5/c1-15(4-7-22(30)27-14-23(31)32)18-5-6-19-24-20(9-11-26(18,19)3)25(2)10-8-17(28)12-16(25)13-21(24)29/h15-21,24,28-29H,4-14H2,1-3H3,(H,27,30)(H,31,32)/t15-,16?,17-,18-,19?,20?,21?,24?,25+,26-/m1/s1	GHCZAUBVMUEKKP-MMMHCEQNSA-N	C[C@H](CCC(=O)NCC(=O)O)[C@H]1CCC2[C@@]1(CCC3C2C(CC4[C@@]3(CC[C@H](C4)O)C)O)C		22808456					Glycochenodeoxycholic Acid
Bile Acids	GCDCA	Chenodeoxyglycocholic acid	2-{4-[(2S,5R,9R,15R)-5,9-dihydroxy-2,15-dimethyltetracyclo[8.7.0.0ï¿½,?.0ï¿½ï¿½,ï¿½?]heptadecan-14-yl]pentanamido}acetic acid	InChI=1S/C26H43NO5/c1-15(4-7-22(30)27-14-23(31)32)18-5-6-19-24-20(9-11-26(18,19)3)25(2)10-8-17(28)12-16(25)13-21(24)29/h15-21,24,28-29H,4-14H2,1-3H3,(H,27,30)(H,31,32)/t15?,16?,17-,18?,19?,20?,21-,24?,25+,26-/m1/s1	GHCZAUBVMUEKKP-AFQLCFGXSA-N	CC(CCC(=O)NCC(O)=O)C1CCC2C3[C@H](O)CC4C[C@H](O)CC[C@]4(C)C3CC[C@]12C	640-79-9	53477907	C05462	HMDB0006898	36274	LMST05030008	Glycochenodeoxycholic Acid
Bile Acids	GCDCA	Chenodeoxycholic acid glycine conjugate	2-[(4R)-4-[(2S,5R,7S,9R,14R,15R)-5,9-dihydroxy-2,15-dimethyltetracyclo[8.7.0.0^{2,7}.0^{11,15}]heptadecan-14-yl]pentanamido]acetic acid	InChI=1S/C26H43NO5/c1-15(4-7-22(30)27-14-23(31)32)18-5-6-19-24-20(9-11-26(18,19)3)25(2)10-8-17(28)12-16(25)13-21(24)29/h15-21,24,28-29H,4-14H2,1-3H3,(H,27,30)(H,31,32)/t15-,16+,17-,18-,19?,20?,21-,24?,25+,26-/m1/s1	GHCZAUBVMUEKKP-AHBZRTSYSA-N	[H][C@@]12C[C@H](O)CC[C@]1(C)C1CC[C@]3(C)[C@H](CCC3C1[C@H](O)C2)[C@H](C)CCC(=O)NCC(O)=O	640-79-9	22833540	C05466	HMDB0000637			Glycochenodeoxycholic Acid
Bile Acids	GDCA	(4R;3R,5R,10S,12S,13R,14S)-Glycodeoxycholic acid	2-[[(4R)-4-[(3R,5R,10S,12S,13R,14S)-3,12-dihydroxy-10,13-dimethyl-2,3,4,5,6,7,8,9,11,12,14,15,16,17-tetradecahydro-1H-cyclopenta[a]phenanthren-17-yl]pentanoyl]amino]acetic acid	InChI=1S/C26H43NO5/c1-15(4-9-23(30)27-14-24(31)32)19-7-8-20-18-6-5-16-12-17(28)10-11-25(16,2)21(18)13-22(29)26(19,20)3/h15-22,28-29H,4-14H2,1-3H3,(H,27,30)(H,31,32)/t15-,16-,17-,18?,19?,20+,21?,22+,25+,26-/m1/s1	WVULKSPCQVQLCU-UPZZEXHESA-N	C[C@H](CCC(=O)NCC(=O)O)C1CC[C@@H]2[C@@]1([C@H](CC3C2CC[C@H]4[C@@]3(CC[C@H](C4)O)C)O)C		16759979					Glycodeoxycholic Acid
Bile Acids	GDCA	(4R;3R,8R,9S,10S,12S,13R,14S,17R)-Glycodeoxycholic acid	2-[[(4R)-4-[(3R,8R,9S,10S,12S,13R,14S,17R)-3,12-dihydroxy-10,13-dimethyl-2,3,4,5,6,7,8,9,11,12,14,15,16,17-tetradecahydro-1H-cyclopenta[a]phenanthren-17-yl]pentanoyl]amino]acetic acid	InChI=1S/C26H43NO5/c1-15(4-9-23(30)27-14-24(31)32)19-7-8-20-18-6-5-16-12-17(28)10-11-25(16,2)21(18)13-22(29)26(19,20)3/h15-22,28-29H,4-14H2,1-3H3,(H,27,30)(H,31,32)/t15-,16?,17-,18+,19-,20+,21+,22+,25+,26-/m1/s1	WVULKSPCQVQLCU-XMPMLJJQSA-N	C[C@H](CCC(=O)NCC(=O)O)[C@H]1CC[C@@H]2[C@@]1([C@H](C[C@H]3[C@H]2CCC4[C@@]3(CC[C@H](C4)O)C)O)C	360-65-6	18602029	C05464				Glycodeoxycholic Acid
Bile Acids	GDCA	(4R;3R,10S,12S,13R,17R)-Glycodeoxycholic acid	2-[[(4R)-4-[(3R,10S,12S,13R,17R)-3,12-dihydroxy-10,13-dimethyl-2,3,4,5,6,7,8,9,11,12,14,15,16,17-tetradecahydro-1H-cyclopenta[a]phenanthren-17-yl]pentanoyl]amino]acetic acid	InChI=1S/C26H43NO5/c1-15(4-9-23(30)27-14-24(31)32)19-7-8-20-18-6-5-16-12-17(28)10-11-25(16,2)21(18)13-22(29)26(19,20)3/h15-22,28-29H,4-14H2,1-3H3,(H,27,30)(H,31,32)/t15-,16?,17-,18?,19-,20?,21?,22+,25+,26-/m1/s1	WVULKSPCQVQLCU-CZPSDBISSA-N	C[C@H](CCC(=O)NCC(=O)O)[C@H]1CCC2[C@@]1([C@H](CC3C2CCC4[C@@]3(CC[C@H](C4)O)C)O)C		9826042					Glycodeoxycholic Acid
Bile Acids	GDCA	(3R,10S,12S,13R)-Glycodeoxycholic acid	2-[4-[(3R,10S,12S,13R)-3,12-dihydroxy-10,13-dimethyl-2,3,4,5,6,7,8,9,11,12,14,15,16,17-tetradecahydro-1H-cyclopenta[a]phenanthren-17-yl]pentanoylamino]acetic acid	InChI=1S/C26H43NO5/c1-15(4-9-23(30)27-14-24(31)32)19-7-8-20-18-6-5-16-12-17(28)10-11-25(16,2)21(18)13-22(29)26(19,20)3/h15-22,28-29H,4-14H2,1-3H3,(H,27,30)(H,31,32)/t15?,16?,17-,18?,19?,20?,21?,22+,25+,26-/m1/s1	WVULKSPCQVQLCU-ARELPIRXSA-N	CC(CCC(=O)NCC(=O)O)C1CCC2[C@@]1([C@H](CC3C2CCC4[C@@]3(CC[C@H](C4)O)C)O)C		440688					Glycodeoxycholic Acid
Bile Acids	GDCA	Deoxycholic acid glycine conjugate	2-[(4R)-4-[(2S,5R,7R,14R,15R,16S)-5,16-dihydroxy-2,15-dimethyltetracyclo[8.7.0.0^{2,7}.0^{11,15}]heptadecan-14-yl]pentanamido]acetic acid	InChI=1S/C26H43NO5/c1-15(4-9-23(30)27-14-24(31)32)19-7-8-20-18-6-5-16-12-17(28)10-11-25(16,2)21(18)13-22(29)26(19,20)3/h15-22,28-29H,4-14H2,1-3H3,(H,27,30)(H,31,32)/t15-,16-,17-,18?,19-,20?,21?,22+,25+,26-/m1/s1	WVULKSPCQVQLCU-ZMBDPXIHSA-N	[H][C@]12CCC3C4CC[C@H]([C@H](C)CCC(=O)NCC(O)=O)[C@@]4(C)[C@@H](O)CC3[C@@]1(C)CC[C@@H](O)C2	360-65-6	22833539	C05464	HMDB0000631	27471	LMST05030006	Glycodeoxycholic Acid
Bile Acids	GLCA	(4R;3R,10S,13R,17R)-Glycolithocholic acid	2-[[(4R)-4-[(3R,10S,13R,17R)-3-hydroxy-10,13-dimethyl-2,3,4,5,6,7,8,9,11,12,14,15,16,17-tetradecahydro-1H-cyclopenta[a]phenanthren-17-yl]pentanoyl]amino]acetic acid	InChI=1S/C26H43NO4/c1-16(4-9-23(29)27-15-24(30)31)20-7-8-21-19-6-5-17-14-18(28)10-12-25(17,2)22(19)11-13-26(20,21)3/h16-22,28H,4-15H2,1-3H3,(H,27,29)(H,30,31)/t16-,17?,18-,19?,20-,21?,22?,25+,26-/m1/s1	XBSQTYHEGZTYJE-VCQBETMUSA-N	C[C@H](CCC(=O)NCC(=O)O)[C@H]1CCC2[C@@]1(CCC3C2CCC4[C@@]3(CC[C@H](C4)O)C)C		21967493					Lithocholic acid
Bile Acids	GLCA	(4R;3R,5R,10S,13R,17R)-Glycolithocholic acid	2-[[(4R)-4-[(3R,5R,10S,13R,17R)-3-hydroxy-10,13-dimethyl-2,3,4,5,6,7,8,9,11,12,14,15,16,17-tetradecahydro-1H-cyclopenta[a]phenanthren-17-yl]pentanoyl]amino]acetic acid	InChI=1S/C26H43NO4/c1-16(4-9-23(29)27-15-24(30)31)20-7-8-21-19-6-5-17-14-18(28)10-12-25(17,2)22(19)11-13-26(20,21)3/h16-22,28H,4-15H2,1-3H3,(H,27,29)(H,30,31)/t16-,17-,18-,19?,20-,21?,22?,25+,26-/m1/s1	XBSQTYHEGZTYJE-RHVQROEMSA-N	C[C@H](CCC(=O)NCC(=O)O)[C@H]1CCC2[C@@]1(CCC3C2CC[C@H]4[C@@]3(CC[C@H](C4)O)C)C		168172					Lithocholic acid
Bile Acids	GLCA	(4R;3R,8R,9S,10S,13R,14S,17R)-Glycolithocholic acid	2-[[(4R)-4-[(3R,8R,9S,10S,13R,14S,17R)-3-hydroxy-10,13-dimethyl-2,3,4,5,6,7,8,9,11,12,14,15,16,17-tetradecahydro-1H-cyclopenta[a]phenanthren-17-yl]pentanoyl]amino]acetic acid	InChI=1S/C26H43NO4/c1-16(4-9-23(29)27-15-24(30)31)20-7-8-21-19-6-5-17-14-18(28)10-12-25(17,2)22(19)11-13-26(20,21)3/h16-22,28H,4-15H2,1-3H3,(H,27,29)(H,30,31)/t16-,17?,18-,19+,20-,21+,22+,25+,26-/m1/s1	XBSQTYHEGZTYJE-BPNNUEQISA-N	C[C@H](CCC(=O)NCC(=O)O)[C@H]1CC[C@@H]2[C@@]1(CC[C@H]3[C@H]2CCC4[C@@]3(CC[C@H](C4)O)C)C		22808454					Lithocholic acid
Bile Acids	GLCA	(4R;3R,5R,10S,13R,14S)-Glycolithocholic acid	2-[[(4R)-4-[(3R,5R,10S,13R,14S)-3-hydroxy-10,13-dimethyl-2,3,4,5,6,7,8,9,11,12,14,15,16,17-tetradecahydro-1H-cyclopenta[a]phenanthren-17-yl]pentanoyl]amino]acetic acid	InChI=1S/C26H43NO4/c1-16(4-9-23(29)27-15-24(30)31)20-7-8-21-19-6-5-17-14-18(28)10-12-25(17,2)22(19)11-13-26(20,21)3/h16-22,28H,4-15H2,1-3H3,(H,27,29)(H,30,31)/t16-,17-,18-,19?,20?,21+,22?,25+,26-/m1/s1	XBSQTYHEGZTYJE-XCFHOZKSSA-N	C[C@H](CCC(=O)NCC(=O)O)C1CC[C@@H]2[C@@]1(CCC3C2CC[C@H]4[C@@]3(CC[C@H](C4)O)C)C		24993940					Lithocholic acid
Bile Acids	GLCA	(3R,8R,9S,10S,13R,14S,17R)-Glycolithocholic acid	2-[4-[(3R,8R,9S,10S,13R,14S,17R)-3-hydroxy-10,13-dimethyl-2,3,4,5,6,7,8,9,11,12,14,15,16,17-tetradecahydro-1H-cyclopenta[a]phenanthren-17-yl]pentanoylamino]acetic acid	InChI=1S/C26H43NO4/c1-16(4-9-23(29)27-15-24(30)31)20-7-8-21-19-6-5-17-14-18(28)10-12-25(17,2)22(19)11-13-26(20,21)3/h16-22,28H,4-15H2,1-3H3,(H,27,29)(H,30,31)/t16?,17?,18-,19+,20-,21+,22+,25+,26-/m1/s1	XBSQTYHEGZTYJE-QZHCBALESA-N	CC(CCC(=O)NCC(=O)O)[C@H]1CC[C@@H]2[C@@]1(CC[C@H]3[C@H]2CCC4[C@@]3(CC[C@H](C4)O)C)C		10433018					Lithocholic acid
Bile Acids	GLCA	(3R,5R,13R)-Glycolithocholic acid	2-[4-[(3R,5R,13R)-3-hydroxy-10,13-dimethyl-2,3,4,5,6,7,8,9,11,12,14,15,16,17-tetradecahydro-1H-cyclopenta[a]phenanthren-17-yl]pentanoylamino]acetic acid	InChI=1S/C26H43NO4/c1-16(4-9-23(29)27-15-24(30)31)20-7-8-21-19-6-5-17-14-18(28)10-12-25(17,2)22(19)11-13-26(20,21)3/h16-22,28H,4-15H2,1-3H3,(H,27,29)(H,30,31)/t16?,17-,18-,19?,20?,21?,22?,25?,26-/m1/s1	XBSQTYHEGZTYJE-BKURHADFSA-N	CC(CCC(=O)NCC(=O)O)C1CCC2[C@@]1(CCC3C2CC[C@H]4C3(CC[C@H](C4)O)C)C		25096730					Lithocholic acid
Bile Acids	GLCA	Lithocholic acid glycine conjugate	2-[(4R)-4-[(1S,2S,5R,7R,10R,11S,14R,15R)-5-hydroxy-2,15-dimethyltetracyclo[8.7.0.0^{2,7}.0^{11,15}]heptadecan-14-yl]pentanamido]acetic acid	InChI=1S/C26H43NO4/c1-16(4-9-23(29)27-15-24(30)31)20-7-8-21-19-6-5-17-14-18(28)10-12-25(17,2)22(19)11-13-26(20,21)3/h16-22,28H,4-15H2,1-3H3,(H,27,29)(H,30,31)/t16-,17-,18-,19+,20-,21+,22+,25+,26-/m1/s1	XBSQTYHEGZTYJE-OETIFKLTSA-N	[H][C@@]1(CC[C@@]2([H])[C@]3([H])CC[C@]4([H])C[C@H](O)CC[C@]4(C)[C@@]3([H])CC[C@]12C)[C@H](C)CCC(=O)NCC(O)=O	474-74-8	115245	C15557	HMDB0000698	37998	LMST05030009	Lithocholic acid
Bile Acids	GLCAS	(4R;3R,8R,9S,10S,13R,14S,17R)-Glycolithocholic acid sulfate	2-[[(4R)-4-[(3R,8R,9S,10S,13R,14S,17R)-10,13-dimethyl-3-sulfooxy-2,3,4,5,6,7,8,9,11,12,14,15,16,17-tetradecahydro-1H-cyclopenta[a]phenanthren-17-yl]pentanoyl]amino]acetic acid	InChI=1S/C26H43NO7S/c1-16(4-9-23(28)27-15-24(29)30)20-7-8-21-19-6-5-17-14-18(34-35(31,32)33)10-12-25(17,2)22(19)11-13-26(20,21)3/h16-22H,4-15H2,1-3H3,(H,27,28)(H,29,30)(H,31,32,33)/t16-,17?,18-,19+,20-,21+,22+,25+,26-/m1/s1	FHXBAFXQVZOILS-BPNNUEQISA-N	C[C@H](CCC(=O)NCC(=O)O)[C@H]1CC[C@@H]2[C@@]1(CC[C@H]3[C@H]2CCC4[C@@]3(CC[C@H](C4)OS(=O)(=O)O)C)C		21309918					Lithocholic acid
Bile Acids	GLCAS	(3R,8R,9S,10S,13R,14S,17R)-Glycolithocholic acid sulfate	2-[4-[(3R,8R,9S,10S,13R,14S,17R)-10,13-dimethyl-3-sulfooxy-2,3,4,5,6,7,8,9,11,12,14,15,16,17-tetradecahydro-1H-cyclopenta[a]phenanthren-17-yl]pentanoylamino]acetic acid	InChI=1S/C26H43NO7S/c1-16(4-9-23(28)27-15-24(29)30)20-7-8-21-19-6-5-17-14-18(34-35(31,32)33)10-12-25(17,2)22(19)11-13-26(20,21)3/h16-22H,4-15H2,1-3H3,(H,27,28)(H,29,30)(H,31,32,33)/t16?,17?,18-,19+,20-,21+,22+,25+,26-/m1/s1	FHXBAFXQVZOILS-QZHCBALESA-N	CC(CCC(=O)NCC(=O)O)[C@H]1CC[C@@H]2[C@@]1(CC[C@H]3[C@H]2CCC4[C@@]3(CC[C@H](C4)OS(=O)(=O)O)C)C		10436484					Lithocholic acid
Bile Acids	GLCAS	Sulfolithocholylglycine	2-[(4R)-4-[(2S,5S,15R)-2,15-dimethyl-5-(sulfooxy)tetracyclo[8.7.0.0ï¿½,?.0ï¿½ï¿½,ï¿½?]heptadecan-14-yl]pentanamido]acetic acid	InChI=1S/C26H43NO7S/c1-16(4-9-23(28)27-15-24(29)30)20-7-8-21-19-6-5-17-14-18(34-35(31,32)33)10-12-25(17,2)22(19)11-13-26(20,21)3/h16-22H,4-15H2,1-3H3,(H,27,28)(H,29,30)(H,31,32,33)/t16-,17?,18+,19?,20?,21?,22?,25+,26-/m1/s1	FHXBAFXQVZOILS-JWOIRZCRSA-N	C[C@H](CCC(=O)NCC(O)=O)C1CCC2C3CCC4C[C@H](CC[C@]4(C)C3CC[C@]12C)OS(O)(=O)=O	15324-64-8	53477756	C11301	HMDB0002639
Bile Acids	GLCAS	(4R;3R,5R,8R,9S,10S,13R,14S,17R)-Glycolithocholic acid sulfate	2-[[(4R)-4-[(3R,5R,8R,9S,10S,13R,14S,17R)-10,13-dimethyl-3-sulfooxy-2,3,4,5,6,7,8,9,11,12,14,15,16,17-tetradecahydro-1H-cyclopenta[a]phenanthren-17-yl]pentanoyl]amino]acetic acid	InChI=1S/C26H43NO7S/c1-16(4-9-23(28)27-15-24(29)30)20-7-8-21-19-6-5-17-14-18(34-35(31,32)33)10-12-25(17,2)22(19)11-13-26(20,21)3/h16-22H,4-15H2,1-3H3,(H,27,28)(H,29,30)(H,31,32,33)/t16-,17-,18-,19+,20-,21+,22+,25+,26-/m1/s1	FHXBAFXQVZOILS-OETIFKLTSA-N	C[C@H](CCC(=O)NCC(=O)O)[C@H]1CC[C@@H]2[C@@]1(CC[C@H]3[C@H]2CC[C@H]4[C@@]3(CC[C@H](C4)OS(=O)(=O)O)C)C	15324-64-8	72222			9347	LMST05030004	Lithocholic acid
Bile Acids	GUDCA	Glycoursodeoxycholic acid	2-[(4R)-4-[(1S,2S,5R,7S,9S,10R,11S,14R,15R)-5,9-dihydroxy-2,15-dimethyltetracyclo[8.7.0.0^{2,7}.0^{11,15}]heptadecan-14-yl]pentanamido]acetic acid	InChI=1S/C26H43NO5/c1-15(4-7-22(30)27-14-23(31)32)18-5-6-19-24-20(9-11-26(18,19)3)25(2)10-8-17(28)12-16(25)13-21(24)29/h15-21,24,28-29H,4-14H2,1-3H3,(H,27,30)(H,31,32)/t15-,16+,17-,18-,19+,20+,21+,24+,25+,26-/m1/s1	GHCZAUBVMUEKKP-XROMFQGDSA-N	[H][C@@]1(CC[C@@]2([H])[C@]3([H])[C@@H](O)C[C@]4([H])C[C@H](O)CC[C@]4(C)[C@@]3([H])CC[C@]12C)[C@H](C)CCC(=O)NCC(O)=O	64480-66-6	12310288		HMDB0000708	89929	LMST05030016	Ursodeoxycholic Acid
Bile Acids	GUDCA	(3R,5S,7S,10S,13R,17R)-Glycoursodeoxycholic acid	2-[[(4R)-4-[(3R,5S,7S,10S,13R,17R)-3,7-dihydroxy-10,13-dimethyl-2,3,4,5,6,7,8,9,11,12,14,15,16,17-tetradecahydro-1H-cyclopenta[a]phenanthren-17-yl]pentanoyl]amino]acetic acid	InChI=1S/C26H43NO5/c1-15(4-7-22(30)27-14-23(31)32)18-5-6-19-24-20(9-11-26(18,19)3)25(2)10-8-17(28)12-16(25)13-21(24)29/h15-21,24,28-29H,4-14H2,1-3H3,(H,27,30)(H,31,32)/t15-,16+,17-,18-,19?,20?,21+,24?,25+,26-/m1/s1	GHCZAUBVMUEKKP-NHIHLBCISA-N	C[C@H](CCC(=O)NCC(=O)O)[C@H]1CCC2[C@@]1(CCC3C2[C@H](C[C@H]4[C@@]3(CC[C@H](C4)O)C)O)C	64480-66-6	93353					Ursodeoxycholic Acid
Bile Acids	GUDCA	(3R,10S,13R,17R)-Glycoursodeoxycholic acid	2-[[(4R)-4-[(3R,10S,13R,17R)-3,7-dihydroxy-10,13-dimethyl-2,3,4,5,6,7,8,9,11,12,14,15,16,17-tetradecahydro-1H-cyclopenta[a]phenanthren-17-yl]pentanoyl]amino]acetic acid	InChI=1S/C26H43NO5/c1-15(4-7-22(30)27-14-23(31)32)18-5-6-19-24-20(9-11-26(18,19)3)25(2)10-8-17(28)12-16(25)13-21(24)29/h15-21,24,28-29H,4-14H2,1-3H3,(H,27,30)(H,31,32)/t15-,16?,17-,18-,19?,20?,21?,24?,25+,26-/m1/s1	GHCZAUBVMUEKKP-MMMHCEQNSA-N	C[C@H](CCC(=O)NCC(=O)O)[C@H]1CCC2[C@@]1(CCC3C2C(CC4[C@@]3(CC[C@H](C4)O)C)O)C	64480-66-6	22808456					Ursodeoxycholic Acid
Bile Acids	TCA	(3R,7R,10S,12S,13R,17R)-Taurocholic acid	2-[4-[(3R,7R,10S,12S,13R,17R)-3,7,12-trihydroxy-10,13-dimethyl-2,3,4,5,6,7,8,9,11,12,14,15,16,17-tetradecahydro-1H-cyclopenta[a]phenanthren-17-yl]pentanoylamino]ethanesulfonic acid	InChI=1S/C26H45NO7S/c1-15(4-7-23(31)27-10-11-35(32,33)34)18-5-6-19-24-20(14-22(30)26(18,19)3)25(2)9-8-17(28)12-16(25)13-21(24)29/h15-22,24,28-30H,4-14H2,1-3H3,(H,27,31)(H,32,33,34)/t15?,16?,17-,18-,19?,20?,21-,22+,24?,25+,26-/m1/s1	WBWWGRHZICKQGZ-KLEDGCFTSA-N	CC(CCC(=O)NCCS(=O)(=O)O)[C@H]1CCC2[C@@]1([C@H](CC3C2[C@@H](CC4[C@@]3(CC[C@H](C4)O)C)O)O)C		9871180
Bile Acids	TCA	(3R,9S,10S,12S,13R,14S,17R)-Taurocholic acid	2-[4-[(3R,9S,10S,12S,13R,14S,17R)-3,7,12-trihydroxy-10,13-dimethyl-2,3,4,5,6,7,8,9,11,12,14,15,16,17-tetradecahydro-1H-cyclopenta[a]phenanthren-17-yl]pentanoylamino]ethanesulfonic acid	InChI=1S/C26H45NO7S/c1-15(4-7-23(31)27-10-11-35(32,33)34)18-5-6-19-24-20(14-22(30)26(18,19)3)25(2)9-8-17(28)12-16(25)13-21(24)29/h15-22,24,28-30H,4-14H2,1-3H3,(H,27,31)(H,32,33,34)/t15?,16?,17-,18-,19+,20+,21?,22+,24?,25+,26-/m1/s1	WBWWGRHZICKQGZ-PMTWBEGQSA-N	CC(CCC(=O)NCCS(=O)(=O)O)[C@H]1CC[C@@H]2[C@@]1([C@H](C[C@H]3C2C(CC4[C@@]3(CC[C@H](C4)O)C)O)O)C		23638159	C05122		28865		Taurocholic Acid
Bile Acids	TCA	(4R;3R,10S,12S,13R)-Taurocholic acid	2-[[(4R)-4-[(3R,10S,12S,13R)-3,7,12-trihydroxy-10,13-dimethyl-2,3,4,5,6,7,8,9,11,12,14,15,16,17-tetradecahydro-1H-cyclopenta[a]phenanthren-17-yl]pentanoyl]amino]ethanesulfonic acid	InChI=1S/C26H45NO7S/c1-15(4-7-23(31)27-10-11-35(32,33)34)18-5-6-19-24-20(14-22(30)26(18,19)3)25(2)9-8-17(28)12-16(25)13-21(24)29/h15-22,24,28-30H,4-14H2,1-3H3,(H,27,31)(H,32,33,34)/t15-,16?,17-,18?,19?,20?,21?,22+,24?,25+,26-/m1/s1	WBWWGRHZICKQGZ-VHONXRSVSA-N	C[C@H](CCC(=O)NCCS(=O)(=O)O)C1CCC2[C@@]1([C@H](CC3C2C(CC4[C@@]3(CC[C@H](C4)O)C)O)O)C		24211913	C05122		28865		Taurocholic Acid
Bile Acids	TCA	(4R;3R,5S,10S,12S,13R)-Taurocholic acid	2-[[(4R)-4-[(3R,5S,10S,12S,13R)-3,7,12-trihydroxy-10,13-dimethyl-2,3,4,5,6,7,8,9,11,12,14,15,16,17-tetradecahydro-1H-cyclopenta[a]phenanthren-17-yl]pentanoyl]amino]ethanesulfonic acid	InChI=1S/C26H45NO7S/c1-15(4-7-23(31)27-10-11-35(32,33)34)18-5-6-19-24-20(14-22(30)26(18,19)3)25(2)9-8-17(28)12-16(25)13-21(24)29/h15-22,24,28-30H,4-14H2,1-3H3,(H,27,31)(H,32,33,34)/t15-,16+,17-,18?,19?,20?,21?,22+,24?,25+,26-/m1/s1	WBWWGRHZICKQGZ-CCFPICCZSA-N	C[C@H](CCC(=O)NCCS(=O)(=O)O)C1CCC2[C@@]1([C@H](CC3C2C(C[C@H]4[C@@]3(CC[C@H](C4)O)C)O)O)C		24883685	C05122		28865		Taurocholic Acid
Bile Acids	TCA	(4R;3R,5S,7R,10S,12S,13R,17R)-Taurocholic acid	2-[[(4R)-4-[(3R,5S,7R,10S,12S,13R,17R)-3,7,12-trihydroxy-10,13-dimethyl-2,3,4,5,6,7,8,9,11,12,14,15,16,17-tetradecahydro-1H-cyclopenta[a]phenanthren-17-yl]pentanoyl]amino]ethanesulfonic acid	InChI=1S/C26H45NO7S/c1-15(4-7-23(31)27-10-11-35(32,33)34)18-5-6-19-24-20(14-22(30)26(18,19)3)25(2)9-8-17(28)12-16(25)13-21(24)29/h15-22,24,28-30H,4-14H2,1-3H3,(H,27,31)(H,32,33,34)/t15-,16+,17-,18-,19?,20?,21-,22+,24?,25+,26-/m1/s1	WBWWGRHZICKQGZ-ZMEIFNLPSA-N	C[C@H](CCC(=O)NCCS(=O)(=O)O)[C@H]1CCC2[C@@]1([C@H](CC3C2[C@@H](C[C@H]4[C@@]3(CC[C@H](C4)O)C)O)O)C		3083030					Taurocholic Acid
Bile Acids	TCA	(4R;3R,5S,7R,8R,10S,12S,13R,14S)-Taurocholic acid	2-[[(4R)-4-[(3R,5S,7R,8R,10S,12S,13R,14S)-3,7,12-trihydroxy-10,13-dimethyl-2,3,4,5,6,7,8,9,11,12,14,15,16,17-tetradecahydro-1H-cyclopenta[a]phenanthren-17-yl]pentanoyl]amino]ethanesulfonic acid	InChI=1S/C26H45NO7S/c1-15(4-7-23(31)27-10-11-35(32,33)34)18-5-6-19-24-20(14-22(30)26(18,19)3)25(2)9-8-17(28)12-16(25)13-21(24)29/h15-22,24,28-30H,4-14H2,1-3H3,(H,27,31)(H,32,33,34)/t15-,16+,17-,18?,19+,20?,21-,22+,24+,25+,26-/m1/s1	WBWWGRHZICKQGZ-HIZQEMFFSA-N	C[C@H](CCC(=O)NCCS(=O)(=O)O)C1CC[C@@H]2[C@@]1([C@H](CC3[C@H]2[C@@H](C[C@H]4[C@@]3(CC[C@H](C4)O)C)O)O)C		16759980	C05122		28865		Taurocholic Acid
Bile Acids	TCA	(5S,10S,13R,17R)-Taurocholic acid	2-[4-[(5S,10S,13R,17R)-3,7,12-trihydroxy-10,13-dimethyl-2,3,4,5,6,7,8,9,11,12,14,15,16,17-tetradecahydro-1H-cyclopenta[a]phenanthren-17-yl]pentanoylamino]ethanesulfonic acid	InChI=1S/C26H45NO7S/c1-15(4-7-23(31)27-10-11-35(32,33)34)18-5-6-19-24-20(14-22(30)26(18,19)3)25(2)9-8-17(28)12-16(25)13-21(24)29/h15-22,24,28-30H,4-14H2,1-3H3,(H,27,31)(H,32,33,34)/t15?,16-,17?,18+,19?,20?,21?,22?,24?,25-,26+/m0/s1	WBWWGRHZICKQGZ-LASPPPQSSA-N	CC(CCC(=O)NCCS(=O)(=O)O)[C@H]1CCC2[C@@]1(C(CC3C2C(C[C@H]4[C@@]3(CCC(C4)O)C)O)O)C		5321637					Taurocholic Acid
Bile Acids	TCA	(4R;3R,5S,10S,12S,13R,17R)-Taurocholic acid	2-[[(4R)-4-[(3R,5S,10S,12S,13R,17R)-3,7,12-trihydroxy-10,13-dimethyl-2,3,4,5,6,7,8,9,11,12,14,15,16,17-tetradecahydro-1H-cyclopenta[a]phenanthren-17-yl]pentanoyl]amino]ethanesulfonic acid	InChI=1S/C26H45NO7S/c1-15(4-7-23(31)27-10-11-35(32,33)34)18-5-6-19-24-20(14-22(30)26(18,19)3)25(2)9-8-17(28)12-16(25)13-21(24)29/h15-22,24,28-30H,4-14H2,1-3H3,(H,27,31)(H,32,33,34)/t15-,16+,17-,18-,19?,20?,21?,22+,24?,25+,26-/m1/s1	WBWWGRHZICKQGZ-WGEJSDTLSA-N	C[C@H](CCC(=O)NCCS(=O)(=O)O)[C@H]1CCC2[C@@]1([C@H](CC3C2C(C[C@H]4[C@@]3(CC[C@H](C4)O)C)O)O)C		6851757					Taurocholic Acid
Bile Acids	TCA	(4R;3R,10S,12S,13R,17R)-Taurocholic acid	2-[[(4R)-4-[(3R,10S,12S,13R,17R)-3,7,12-trihydroxy-10,13-dimethyl-2,3,4,5,6,7,8,9,11,12,14,15,16,17-tetradecahydro-1H-cyclopenta[a]phenanthren-17-yl]pentanoyl]amino]ethanesulfonic acid	InChI=1S/C26H45NO7S/c1-15(4-7-23(31)27-10-11-35(32,33)34)18-5-6-19-24-20(14-22(30)26(18,19)3)25(2)9-8-17(28)12-16(25)13-21(24)29/h15-22,24,28-30H,4-14H2,1-3H3,(H,27,31)(H,32,33,34)/t15-,16?,17-,18-,19?,20?,21?,22+,24?,25+,26-/m1/s1	WBWWGRHZICKQGZ-TVMNHAQJSA-N	C[C@H](CCC(=O)NCCS(=O)(=O)O)[C@H]1CCC2[C@@]1([C@H](CC3C2C(CC4[C@@]3(CC[C@H](C4)O)C)O)O)C		18635674	C05122		28865		Taurocholic Acid
Bile Acids	TCA	(4R;[(3R,7R,8R,9S,10S,12S,13R,14S,17R)-Taurocholic acid	2-[[(4R)-4-[(3R,7R,8R,9S,10S,12S,13R,14S,17R)-3,7,12-trihydroxy-10,13-dimethyl-2,3,4,5,6,7,8,9,11,12,14,15,16,17-tetradecahydro-1H-cyclopenta[a]phenanthren-17-yl]pentanoyl]amino]ethanesulfonic acid	InChI=1S/C26H45NO7S/c1-15(4-7-23(31)27-10-11-35(32,33)34)18-5-6-19-24-20(14-22(30)26(18,19)3)25(2)9-8-17(28)12-16(25)13-21(24)29/h15-22,24,28-30H,4-14H2,1-3H3,(H,27,31)(H,32,33,34)/t15-,16?,17-,18-,19+,20+,21-,22+,24+,25+,26-/m1/s1	WBWWGRHZICKQGZ-FBJWDKEHSA-N	C[C@H](CCC(=O)NCCS(=O)(=O)O)[C@H]1CC[C@@H]2[C@@]1([C@H](C[C@H]3[C@H]2[C@@H](CC4[C@@]3(CC[C@H](C4)O)C)O)O)C		13020211					Taurocholic Acid
Bile Acids	TCA	(3R,7R,9S,10S,12S,13R,14S,17R)-Taurocholic acid	2-[4-[(3R,7R,9S,10S,12S,13R,14S,17R)-3,7,12-trihydroxy-10,13-dimethyl-2,3,4,5,6,7,8,9,11,12,14,15,16,17-tetradecahydro-1H-cyclopenta[a]phenanthren-17-yl]pentanoylamino]ethanesulfonic acid	InChI=1S/C26H45NO7S/c1-15(4-7-23(31)27-10-11-35(32,33)34)18-5-6-19-24-20(14-22(30)26(18,19)3)25(2)9-8-17(28)12-16(25)13-21(24)29/h15-22,24,28-30H,4-14H2,1-3H3,(H,27,31)(H,32,33,34)/t15?,16?,17-,18-,19+,20+,21-,22+,24?,25+,26-/m1/s1	WBWWGRHZICKQGZ-JUKKZMILSA-N	CC(CCC(=O)NCCS(=O)(=O)O)[C@H]1CC[C@@H]2[C@@]1([C@H](C[C@H]3C2[C@@H](CC4[C@@]3(CC[C@H](C4)O)C)O)O)C		9829087	C05122		28865		Taurocholic Acid
Bile Acids	TCA	(3R,10S,12S,13R,17R)-Taurocholic acid	2-[4-[(3R,10S,12S,13R,17R)-3,7,12-trihydroxy-10,13-dimethyl-2,3,4,5,6,7,8,9,11,12,14,15,16,17-tetradecahydro-1H-cyclopenta[a]phenanthren-17-yl]pentanoylamino]ethanesulfonic acid	InChI=1S/C26H45NO7S/c1-15(4-7-23(31)27-10-11-35(32,33)34)18-5-6-19-24-20(14-22(30)26(18,19)3)25(2)9-8-17(28)12-16(25)13-21(24)29/h15-22,24,28-30H,4-14H2,1-3H3,(H,27,31)(H,32,33,34)/t15?,16?,17-,18-,19?,20?,21?,22+,24?,25+,26-/m1/s1	WBWWGRHZICKQGZ-OJLVQTRYSA-N	CC(CCC(=O)NCCS(=O)(=O)O)[C@H]1CCC2[C@@]1([C@H](CC3C2C(CC4[C@@]3(CC[C@H](C4)O)C)O)O)C		24883686	C05122		28865		Taurocholic Acid
Bile Acids	TCA	(4R;3R,5S,7R,8R,9S,10S,12S,13R,14S,17R)-Taurocholic acid	2-[[(4R)-4-[(3R,5S,7R,8R,9S,10S,12S,13R,14S,17R)-3,7,12-trihydroxy-10,13-dimethyl-2,3,4,5,6,7,8,9,11,12,14,15,16,17-tetradecahydro-1H-cyclopenta[a]phenanthren-17-yl]pentanoyl]amino]ethanesulfonic acid	InChI=1S/C26H45NO7S/c1-15(4-7-23(31)27-10-11-35(32,33)34)18-5-6-19-24-20(14-22(30)26(18,19)3)25(2)9-8-17(28)12-16(25)13-21(24)29/h15-22,24,28-30H,4-14H2,1-3H3,(H,27,31)(H,32,33,34)/t15-,16+,17-,18-,19+,20+,21-,22+,24+,25+,26-/m1/s1	WBWWGRHZICKQGZ-HZAMXZRMSA-N	C[C@H](CCC(=O)NCCS(=O)(=O)O)[C@H]1CC[C@@H]2[C@@]1([C@H](C[C@H]3[C@H]2[C@@H](C[C@H]4[C@@]3(CC[C@H](C4)O)C)O)O)C	81-24-3	6675	C05122		28865	LMST05040001	Taurocholic Acid
Bile Acids	TCA	Taurocholic acid	2-[(4R)-4-[(1S,2S,5R,7S,9R,10R,11S,14R,15R,16S)-5,9,16-trihydroxy-2,15-dimethyltetracyclo[8.7.0.0^{2,7}.0^{11,15}]heptadecan-14-yl]pentanamido]ethane-1-sulfonic acid	InChI=1S/C26H45NO7S/c1-15(4-7-23(31)27-10-11-35(32,33)34)18-5-6-19-24-20(14-22(30)26(18,19)3)25(2)9-8-17(28)12-16(25)13-21(24)29/h15-22,24,28-30H,4-14H2,1-3H3,(H,27,31)(H,32,33,34)/t15-,16+,17-,18-,19+,20+,21-,22+,24+,25+,26-/m1/s1	WBWWGRHZICKQGZ-HZAMXZRMSA-N	[H][C@@]1(CC[C@@]2([H])[C@]3([H])[C@H](O)C[C@]4([H])C[C@H](O)CC[C@]4(C)[C@@]3([H])C[C@H](O)[C@]12C)[C@H](C)CCC(=O)NCCS(O)(=O)=O	81-24-3	6675	C05122	HMDB0000036	28865	LMST05040001	Taurocholic Acid
Bile Acids	TCDCA	(4R;3R,5S,7R,10S,13R,17R)-Taurochenodeoxycholic acid	2-[[(4R)-4-[(3R,5S,7R,10S,13R,17R)-3,7-dihydroxy-10,13-dimethyl-2,3,4,5,6,7,8,9,11,12,14,15,16,17-tetradecahydro-1H-cyclopenta[a]phenanthren-17-yl]pentanoyl]amino]ethanesulfonic acid	InChI=1S/C26H45NO6S/c1-16(4-7-23(30)27-12-13-34(31,32)33)19-5-6-20-24-21(9-11-26(19,20)3)25(2)10-8-18(28)14-17(25)15-22(24)29/h16-22,24,28-29H,4-15H2,1-3H3,(H,27,30)(H,31,32,33)/t16-,17+,18-,19-,20?,21?,22-,24?,25+,26-/m1/s1	BHTRKEVKTKCXOH-RZGYGYJVSA-N	C[C@H](CCC(=O)NCCS(=O)(=O)O)[C@H]1CCC2[C@@]1(CCC3C2[C@@H](C[C@H]4[C@@]3(CC[C@H](C4)O)C)O)C		22833555					Taurochenodeoxycholic Acid
Bile Acids	TCDCA	(4R;3R,7R,10S,13R,17R)-Taurochenodeoxycholic acid	2-[[(4R)-4-[(3R,10S,13R,17R)-3,7-dihydroxy-10,13-dimethyl-2,3,4,5,6,7,8,9,11,12,14,15,16,17-tetradecahydro-1H-cyclopenta[a]phenanthren-17-yl]pentanoyl]amino]ethanesulfonic acid	InChI=1S/C26H45NO6S/c1-16(4-7-23(30)27-12-13-34(31,32)33)19-5-6-20-24-21(9-11-26(19,20)3)25(2)10-8-18(28)14-17(25)15-22(24)29/h16-22,24,28-29H,4-15H2,1-3H3,(H,27,30)(H,31,32,33)/t16-,17?,18-,19-,20?,21?,22?,24?,25+,26-/m1/s1	BHTRKEVKTKCXOH-RDQQHRNFSA-N	C[C@H](CCC(=O)NCCS(=O)(=O)O)[C@H]1CCC2[C@@]1(CCC3C2C(CC4[C@@]3(CC[C@H](C4)O)C)O)C		22808458					Taurochenodeoxycholic Acid
Bile Acids	TCDCA	(4R;3R,7R,8R,9S,10S,13R,14S,17R)-Taurochenodeoxycholic acid	2-[[(4R)-4-[(3R,7R,8R,9S,10S,13R,14S,17R)-3,7-dihydroxy-10,13-dimethyl-2,3,4,5,6,7,8,9,11,12,14,15,16,17-tetradecahydro-1H-cyclopenta[a]phenanthren-17-yl]pentanoyl]amino]ethanesulfonic acid	InChI=1S/C26H45NO6S/c1-16(4-7-23(30)27-12-13-34(31,32)33)19-5-6-20-24-21(9-11-26(19,20)3)25(2)10-8-18(28)14-17(25)15-22(24)29/h16-22,24,28-29H,4-15H2,1-3H3,(H,27,30)(H,31,32,33)/t16-,17?,18-,19-,20+,21+,22-,24+,25+,26-/m1/s1	BHTRKEVKTKCXOH-SSPLADLTSA-N	C[C@H](CCC(=O)NCCS(=O)(=O)O)[C@H]1CC[C@@H]2[C@@]1(CC[C@H]3[C@H]2[C@@H](CC4[C@@]3(CC[C@H](C4)O)C)O)C	516-35-8	12443249	C05465				Taurochenodeoxycholic Acid
Bile Acids	TCDCA	(4R;3R,5S,7R,9S,10S,13R,17R)-Taurochenodeoxycholic acid	2-[[(4R)-4-[(3R,5S,7R,9S,10S,13R,17R)-3,7-dihydroxy-10,13-dimethyl-2,3,4,5,6,7,8,9,11,12,14,15,16,17-tetradecahydro-1H-cyclopenta[a]phenanthren-17-yl]pentanoyl]amino]ethanesulfonic acid	InChI=1S/C26H45NO6S/c1-16(4-7-23(30)27-12-13-34(31,32)33)19-5-6-20-24-21(9-11-26(19,20)3)25(2)10-8-18(28)14-17(25)15-22(24)29/h16-22,24,28-29H,4-15H2,1-3H3,(H,27,30)(H,31,32,33)/t16-,17+,18-,19-,20?,21+,22-,24?,25+,26-/m1/s1	BHTRKEVKTKCXOH-WUGJJJQOSA-N	C[C@H](CCC(=O)NCCS(=O)(=O)O)[C@H]1CCC2[C@@]1(CC[C@H]3C2[C@@H](C[C@H]4[C@@]3(CC[C@H](C4)O)C)O)C		16220040					Taurochenodeoxycholic Acid
Bile Acids	TCDCA	(3R,7R,10S,13R,17R)-Taurochenodeoxycholic acid	2-[4-[(3R,7R,10S,13R,17R)-3,7-dihydroxy-10,13-dimethyl-2,3,4,5,6,7,8,9,11,12,14,15,16,17-tetradecahydro-1H-cyclopenta[a]phenanthren-17-yl]pentanoylamino]ethanesulfonic acid	InChI=1S/C26H45NO6S/c1-16(4-7-23(30)27-12-13-34(31,32)33)19-5-6-20-24-21(9-11-26(19,20)3)25(2)10-8-18(28)14-17(25)15-22(24)29/h16-22,24,28-29H,4-15H2,1-3H3,(H,27,30)(H,31,32,33)/t16?,17?,18-,19-,20?,21?,22-,24?,25+,26-/m1/s1	BHTRKEVKTKCXOH-HWOCJXSHSA-N	CC(CCC(=O)NCCS(=O)(=O)O)[C@H]1CCC2[C@@]1(CCC3C2[C@@H](CC4[C@@]3(CC[C@H](C4)O)C)O)C		9893349					Taurochenodeoxycholic Acid
Bile Acids	TCDCA	Taurochenodesoxycholic acid	2-[(4R)-4-[(1S,2S,5R,7S,9R,10R,11S,14R,15R)-5,9-dihydroxy-2,15-dimethyltetracyclo[8.7.0.0ï¿½,?.0ï¿½ï¿½,ï¿½?]heptadecan-14-yl]pentanamido]ethane-1-sulfonic acid	InChI=1S/C26H45NO6S/c1-16(4-7-23(30)27-12-13-34(31,32)33)19-5-6-20-24-21(9-11-26(19,20)3)25(2)10-8-18(28)14-17(25)15-22(24)29/h16-22,24,28-29H,4-15H2,1-3H3,(H,27,30)(H,31,32,33)/t16-,17+,18-,19-,20+,21+,22-,24+,25+,26-/m1/s1	BHTRKEVKTKCXOH-BJLOMENOSA-N	[H][C@@]1(CC[C@@]2([H])[C@]3([H])[C@H](O)C[C@]4([H])C[C@H](O)CC[C@]4(C)[C@@]3([H])CC[C@]12C)[C@H](C)CCC(=O)NCCS(O)(=O)=O	516-35-8	387316	C05465	HMDB0000951	16525	LMST05040005	Taurochenodeoxycholic Acid
Bile Acids	TDCA	(3R,5R,8R,9S,10S,12S,13R,14S,17R)-Taurodeoxycholic acid	2-[4-[(3R,5R,8R,9S,10S,12S,13R,14S,17R)-3,12-dihydroxy-10,13-dimethyl-2,3,4,5,6,7,8,9,11,12,14,15,16,17-tetradecahydro-1H-cyclopenta[a]phenanthren-17-yl]pentanoylamino]ethanesulfonic acid	InChI=1S/C26H45NO6S/c1-16(4-9-24(30)27-12-13-34(31,32)33)20-7-8-21-19-6-5-17-14-18(28)10-11-25(17,2)22(19)15-23(29)26(20,21)3/h16-23,28-29H,4-15H2,1-3H3,(H,27,30)(H,31,32,33)/t16?,17-,18-,19+,20-,21+,22+,23+,25+,26-/m1/s1	AWDRATDZQPNJFN-DLYTVZRCSA-N	CC(CCC(=O)NCCS(=O)(=O)O)[C@H]1CC[C@@H]2[C@@]1([C@H](C[C@H]3[C@H]2CC[C@H]4[C@@]3(CC[C@H](C4)O)C)O)C	516-50-7	10594	C05463				Taurodeoxycholic Acid
Bile Acids	TDCA	(4R;3R,10S,12S,13R,17R)-Taurodeoxycholic acid	2-[[(4R)-4-[(3R,10S,12S,13R,17R)-3,12-dihydroxy-10,13-dimethyl-2,3,4,5,6,7,8,9,11,12,14,15,16,17-tetradecahydro-1H-cyclopenta[a]phenanthren-17-yl]pentanoyl]amino]ethanesulfonic acid	InChI=1S/C26H45NO6S/c1-16(4-9-24(30)27-12-13-34(31,32)33)20-7-8-21-19-6-5-17-14-18(28)10-11-25(17,2)22(19)15-23(29)26(20,21)3/h16-23,28-29H,4-15H2,1-3H3,(H,27,30)(H,31,32,33)/t16-,17?,18-,19?,20-,21?,22?,23+,25+,26-/m1/s1	AWDRATDZQPNJFN-UYFVBTOVSA-N	C[C@H](CCC(=O)NCCS(=O)(=O)O)[C@H]1CCC2[C@@]1([C@H](CC3C2CCC4[C@@]3(CC[C@H](C4)O)C)O)C		22843222					Taurodeoxycholic Acid
Bile Acids	TDCA	(4R;3R,5R,10S,12S,13R,14S)-Taurodeoxycholic acid	2-[[(4R)-4-[(3R,5R,10S,12S,13R,14S)-3,12-dihydroxy-10,13-dimethyl-2,3,4,5,6,7,8,9,11,12,14,15,16,17-tetradecahydro-1H-cyclopenta[a]phenanthren-17-yl]pentanoyl]amino]ethanesulfonic acid	InChI=1S/C26H45NO6S/c1-16(4-9-24(30)27-12-13-34(31,32)33)20-7-8-21-19-6-5-17-14-18(28)10-11-25(17,2)22(19)15-23(29)26(20,21)3/h16-23,28-29H,4-15H2,1-3H3,(H,27,30)(H,31,32,33)/t16-,17-,18-,19?,20?,21+,22?,23+,25+,26-/m1/s1	AWDRATDZQPNJFN-ITDGREEISA-N	C[C@H](CCC(=O)NCCS(=O)(=O)O)C1CC[C@@H]2[C@@]1([C@H](CC3C2CC[C@H]4[C@@]3(CC[C@H](C4)O)C)O)C		16759981					Taurodeoxycholic Acid
Bile Acids	TDCA	(4R;3R,8R,9S,10S,12S,13R,14S,17R)-Taurodeoxycholic acid	2-[[(4R)-4-[(3R,8R,9S,10S,12S,13R,14S,17R)-3,12-dihydroxy-10,13-dimethyl-2,3,4,5,6,7,8,9,11,12,14,15,16,17-tetradecahydro-1H-cyclopenta[a]phenanthren-17-yl]pentanoyl]amino]ethanesulfonic acid	InChI=1S/C26H45NO6S/c1-16(4-9-24(30)27-12-13-34(31,32)33)20-7-8-21-19-6-5-17-14-18(28)10-11-25(17,2)22(19)15-23(29)26(20,21)3/h16-23,28-29H,4-15H2,1-3H3,(H,27,30)(H,31,32,33)/t16-,17?,18-,19+,20-,21+,22+,23+,25+,26-/m1/s1	AWDRATDZQPNJFN-JNTCFTHDSA-N	C[C@H](CCC(=O)NCCS(=O)(=O)O)[C@H]1CC[C@@H]2[C@@]1([C@H](C[C@H]3[C@H]2CCC4[C@@]3(CC[C@H](C4)O)C)O)C		22833551					Taurodeoxycholic Acid
Bile Acids	TDCA	(3R,9S,10S,12S,13R,14S,17R)-Taurodeoxycholic acid	2-[4-[(3R,9S,10S,12S,13R,14S,17R)-3,12-dihydroxy-10,13-dimethyl-2,3,4,5,6,7,8,9,11,12,14,15,16,17-tetradecahydro-1H-cyclopenta[a]phenanthren-17-yl]pentanoylamino]ethanesulfonic acid	InChI=1S/C26H45NO6S/c1-16(4-9-24(30)27-12-13-34(31,32)33)20-7-8-21-19-6-5-17-14-18(28)10-11-25(17,2)22(19)15-23(29)26(20,21)3/h16-23,28-29H,4-15H2,1-3H3,(H,27,30)(H,31,32,33)/t16?,17?,18-,19?,20-,21+,22+,23+,25+,26-/m1/s1	AWDRATDZQPNJFN-CTJOETSSSA-N	CC(CCC(=O)NCCS(=O)(=O)O)[C@H]1CC[C@@H]2[C@@]1([C@H](C[C@H]3C2CCC4[C@@]3(CC[C@H](C4)O)C)O)C		9805974					Taurodeoxycholic Acid
Bile Acids	TDCA	(3R,10S,12S,13R,17R)-Taurodeoxycholic acid	2-[4-[(3R,10S,12S,13R,17R)-3,12-dihydroxy-10,13-dimethyl-2,3,4,5,6,7,8,9,11,12,14,15,16,17-tetradecahydro-1H-cyclopenta[a]phenanthren-17-yl]pentanoylamino]ethanesulfonic acid	InChI=1S/C26H45NO6S/c1-16(4-9-24(30)27-12-13-34(31,32)33)20-7-8-21-19-6-5-17-14-18(28)10-11-25(17,2)22(19)15-23(29)26(20,21)3/h16-23,28-29H,4-15H2,1-3H3,(H,27,30)(H,31,32,33)/t16?,17?,18-,19?,20-,21?,22?,23+,25+,26-/m1/s1	AWDRATDZQPNJFN-XICHITRSSA-N	CC(CCC(=O)NCCS(=O)(=O)O)[C@H]1CCC2[C@@]1([C@H](CC3C2CCC4[C@@]3(CC[C@H](C4)O)C)O)C		9914683					Taurodeoxycholic Acid
Bile Acids	TDCA	Taurodeoxycholic acid	2-[(4R)-4-[(1S,2S,5R,7R,10R,11S,14R,15R,16S)-5,16-dihydroxy-2,15-dimethyltetracyclo[8.7.0.0^{2,7}.0^{11,15}]heptadecan-14-yl]pentanamido]ethane-1-sulfonic acid	InChI=1S/C26H45NO6S/c1-16(4-9-24(30)27-12-13-34(31,32)33)20-7-8-21-19-6-5-17-14-18(28)10-11-25(17,2)22(19)15-23(29)26(20,21)3/h16-23,28-29H,4-15H2,1-3H3,(H,27,30)(H,31,32,33)/t16-,17-,18-,19+,20-,21+,22+,23+,25+,26-/m1/s1	AWDRATDZQPNJFN-VAYUFCLWSA-N	[H][C@@]1(CC[C@@]2([H])[C@]3([H])CC[C@]4([H])C[C@H](O)CC[C@]4(C)[C@@]3([H])C[C@H](O)[C@]12C)[C@H](C)CCC(=O)NCCS(O)(=O)=O	516-50-7	2733768	C05463	HMDB0000896	9410	LMST05040013	Taurodeoxycholic Acid
Bile Acids	TDCA	(3R,10S,12S,13R)-Taurodeoxycholic acid	2-[4-[(3R,10S,12S,13R)-3,12-dihydroxy-10,13-dimethyl-2,3,4,5,6,7,8,9,11,12,14,15,16,17-tetradecahydro-1H-cyclopenta[a]phenanthren-17-yl]pentanoylamino]ethanesulfonic acid	InChI=1S/C26H45NO6S/c1-16(4-9-24(30)27-12-13-34(31,32)33)20-7-8-21-19-6-5-17-14-18(28)10-11-25(17,2)22(19)15-23(29)26(20,21)3/h16-23,28-29H,4-15H2,1-3H3,(H,27,30)(H,31,32,33)/t16?,17?,18-,19?,20?,21?,22?,23+,25+,26-/m1/s1	AWDRATDZQPNJFN-GHMNEPPTSA-N	CC(CCC(=O)NCCS(=O)(=O)O)C1CCC2[C@@]1([C@H](CC3C2CCC4[C@@]3(CC[C@H](C4)O)C)O)C		440687					Taurodeoxycholic Acid
Bile Acids	TLCA	(4R;3R,5R,8R,10S,13R,14S,17R)-Taurolithocholic acid	2-[[(4R)-4-[(3R,5R,8R,10S,13R,14S,17R)-3-hydroxy-10,13-dimethyl-2,3,4,5,6,7,8,9,11,12,14,15,16,17-tetradecahydro-1H-cyclopenta[a]phenanthren-17-yl]pentanoyl]amino]ethanesulfonic acid	InChI=1S/C26H45NO5S/c1-17(4-9-24(29)27-14-15-33(30,31)32)21-7-8-22-20-6-5-18-16-19(28)10-12-25(18,2)23(20)11-13-26(21,22)3/h17-23,28H,4-16H2,1-3H3,(H,27,29)(H,30,31,32)/t17-,18-,19-,20+,21-,22+,23?,25+,26-/m1/s1	QBYUNVOYXHFVKC-AWCCYIHTSA-N	C[C@H](CCC(=O)NCCS(=O)(=O)O)[C@H]1CC[C@@H]2[C@@]1(CCC3[C@H]2CC[C@H]4[C@@]3(CC[C@H](C4)O)C)C		451488					Taurolithocholic Acid
Bile Acids	TLCA	(4R;3R,8R,9S,10S,13R,14S,17R)-Taurolithocholic acid	2-[[(4R)-4-[(3R,8R,9S,10S,13R,14S,17R)-3-hydroxy-10,13-dimethyl-2,3,4,5,6,7,8,9,11,12,14,15,16,17-tetradecahydro-1H-cyclopenta[a]phenanthren-17-yl]pentanoyl]amino]ethanesulfonic acid	InChI=1S/C26H45NO5S/c1-17(4-9-24(29)27-14-15-33(30,31)32)21-7-8-22-20-6-5-18-16-19(28)10-12-25(18,2)23(20)11-13-26(21,22)3/h17-23,28H,4-16H2,1-3H3,(H,27,29)(H,30,31,32)/t17-,18?,19-,20+,21-,22+,23+,25+,26-/m1/s1	QBYUNVOYXHFVKC-VUVRTVETSA-N	C[C@H](CCC(=O)NCCS(=O)(=O)O)[C@H]1CC[C@@H]2[C@@]1(CC[C@H]3[C@H]2CCC4[C@@]3(CC[C@H](C4)O)C)C		12443266					Taurolithocholic Acid
Bile Acids	TLCA	(3R,8R,9S,10S,13R,14S,17R)-Taurolithocholic acid	2-[4-[(3R,8R,9S,10S,13R,14S,17R)-3-hydroxy-10,13-dimethyl-2,3,4,5,6,7,8,9,11,12,14,15,16,17-tetradecahydro-1H-cyclopenta[a]phenanthren-17-yl]pentanoylamino]ethanesulfonic acid	InChI=1S/C26H45NO5S/c1-17(4-9-24(29)27-14-15-33(30,31)32)21-7-8-22-20-6-5-18-16-19(28)10-12-25(18,2)23(20)11-13-26(21,22)3/h17-23,28H,4-16H2,1-3H3,(H,27,29)(H,30,31,32)/t17?,18?,19-,20+,21-,22+,23+,25+,26-/m1/s1	QBYUNVOYXHFVKC-SEKQVPFSSA-N	CC(CCC(=O)NCCS(=O)(=O)O)[C@H]1CC[C@@H]2[C@@]1(CC[C@H]3[C@H]2CCC4[C@@]3(CC[C@H](C4)O)C)C		9826612					Taurolithocholic Acid
Bile Acids	TLCA	(3R,5R,8R,9S,10S,13R,14S,17R)-Taurolithocholic acid	2-[4-[(3R,5R,8R,9S,10S,13R,14S,17R)-3-hydroxy-10,13-dimethyl-2,3,4,5,6,7,8,9,11,12,14,15,16,17-tetradecahydro-1H-cyclopenta[a]phenanthren-17-yl]pentanoylamino]ethanesulfonic acid	InChI=1S/C26H45NO5S/c1-17(4-9-24(29)27-14-15-33(30,31)32)21-7-8-22-20-6-5-18-16-19(28)10-12-25(18,2)23(20)11-13-26(21,22)3/h17-23,28H,4-16H2,1-3H3,(H,27,29)(H,30,31,32)/t17?,18-,19-,20+,21-,22+,23+,25+,26-/m1/s1	QBYUNVOYXHFVKC-JIOVCDOMSA-N	CC(CCC(=O)NCCS(=O)(=O)O)[C@H]1CC[C@@H]2[C@@]1(CC[C@H]3[C@H]2CC[C@H]4[C@@]3(CC[C@H](C4)O)C)C		10595					Taurolithocholic Acid
Bile Acids	TLCA	Lithocholyltaurine	2-[(4R)-4-[(2S,5R,15R)-5-hydroxy-2,15-dimethyltetracyclo[8.7.0.0^{2,7}.0^{11,15}]heptadecan-14-yl]pentanamido]ethane-1-sulfonic acid	InChI=1S/C26H45NO5S/c1-17(4-9-24(29)27-14-15-33(30,31)32)21-7-8-22-20-6-5-18-16-19(28)10-12-25(18,2)23(20)11-13-26(21,22)3/h17-23,28H,4-16H2,1-3H3,(H,27,29)(H,30,31,32)/t17-,18?,19-,20?,21?,22?,23?,25+,26-/m1/s1	QBYUNVOYXHFVKC-LVMSMGIASA-N	C[C@H](CCC(=O)NCCS(O)(=O)=O)C1CCC2C3CCC4C[C@H](O)CC[C@]4(C)C3CC[C@]12C	516-90-5	53477716	C02592	HMDB0000722	36259	LMST05040018	Taurolithocholic Acid
Bile Acids	TMCA	Tauro-b-muricholic acid	2-[(4R)-4-[(2R,5R,7R,8S,9R,14R,15R)-5,8,9-trihydroxy-2,15-dimethyltetracyclo[8.7.0.0ï¿½,?.0ï¿½ï¿½,ï¿½?]heptadecan-14-yl]pentanamido]ethane-1-sulfonic acid	InChI=1S/C26H45NO7S/c1-15(4-7-21(29)27-12-13-35(32,33)34)17-5-6-18-22-19(9-11-25(17,18)2)26(3)10-8-16(28)14-20(26)23(30)24(22)31/h15-20,22-24,28,30-31H,4-14H2,1-3H3,(H,27,29)(H,32,33,34)/t15-,16-,17-,18?,19?,20+,22?,23+,24-,25-,26-/m1/s1	XSOLDPYUICCHJX-OEYGYFRSSA-N	[H][C@@]12C[C@H](O)CC[C@]1(C)C1CC[C@]3(C)[C@H](CCC3C1[C@@H](O)[C@H]2O)[C@H](C)CCC(=O)NCCS(O)(=O)=O	25696-60-0	168408		HMDB0000932	133057	LMST05040012
Biogenic Amines	beta-Ala	beta-Alanine	3-aminopropanoic acid	InChI=1S/C3H7NO2/c4-2-1-3(5)6/h1-2,4H2,(H,5,6)	UCMIRNVEIXFBKS-UHFFFAOYSA-N	NCCC(O)=O	107-95-9	239	C00099	HMDB0000056	16958
Biogenic Amines	Dopamine	Dopamine					51-61-6		C03758
Biogenic Amines	Dopamine	Dopamine	4-(2-aminoethyl)benzene-1,2-diol	InChI=1S/C8H11NO2/c9-4-3-6-1-2-7(10)8(11)5-6/h1-2,5,10-11H,3-4,9H2	VYFYYTLLBUKUHU-UHFFFAOYSA-N	NCCC1=CC(O)=C(O)C=C1	62-31-7	681	C03758	HMDB0000073	18243
Biogenic Amines	GABA	gamma-Aminobutyric acid	4-aminobutanoic acid	InChI=1S/C4H9NO2/c5-3-1-2-4(6)7/h1-3,5H2,(H,6,7)	BTCSSZJGUNDROE-UHFFFAOYSA-N	NCCCC(O)=O	56-12-2	119	C00334	HMDB0000112	16865	LMFA01100039
Biogenic Amines	Histamine	Histamine	2-(1H-imidazol-4-yl)ethan-1-amine	InChI=1S/C5H9N3/c6-2-1-5-3-7-4-8-5/h3-4H,1-2,6H2,(H,7,8)	NTYJJOPFIAHURM-UHFFFAOYSA-N	NCCC1=CNC=N1	51-45-6	774	C00388	HMDB0000870	18295
Biogenic Amines	PEA	PEA					618-36-0
Biogenic Amines	PEA	Phenylethylamine	2-phenylethan-1-amine	InChI=1S/C8H11N/c9-7-6-8-4-2-1-3-5-8/h1-5H,6-7,9H2	BHHGXPLMPWCGHP-UHFFFAOYSA-N	NCCC1=CC=CC=C1	64-04-0	1001	C05332	HMDB0012275	18397
Biogenic Amines	Putrescine	Putrescine	butane-1,4-diamine	InChI=1S/C4H12N2/c5-3-1-2-4-6/h1-6H2	KIDHWZJUCRJVML-UHFFFAOYSA-N	NCCCCN	110-60-1	1045	C00134	HMDB0001414	17148
Biogenic Amines	Serotonin	Serotonin	3-(2-aminoethyl)-1H-indol-5-ol	InChI=1S/C10H12N2O/c11-4-3-7-6-12-10-2-1-8(13)5-9(7)10/h1-2,5-6,12-13H,3-4,11H2	QZAYGJVTTNCVMB-UHFFFAOYSA-N	NCCC1=CNC2=CC=C(O)C=C12	50-67-9	5202	C00780	HMDB0000259	28790
Biogenic Amines	Spermidine	Spermidine	(4-aminobutyl)(3-aminopropyl)amine	InChI=1S/C7H19N3/c8-4-1-2-6-10-7-3-5-9/h10H,1-9H2	ATHGHQPFGPMSJY-UHFFFAOYSA-N	NCCCCNCCCN	124-20-9	1102	C00315	HMDB0001257	16610
Biogenic Amines	Spermine	Spermine	(3-aminopropyl)({4-[(3-aminopropyl)amino]butyl})amine	InChI=1S/C10H26N4/c11-5-3-9-13-7-1-2-8-14-10-4-6-12/h13-14H,1-12H2	PFNFFQXMRSDOHW-UHFFFAOYSA-N	NCCCNCCCCNCCCN	71-44-3	1103	C00750	HMDB0001256	15746
Carboxylic Acids	AconAcid	aconitic acid	prop-1-ene-1,2,3-tricarboxylic acid	InChI=1S/C6H6O6/c7-4(8)1-3(6(11)12)2-5(9)10/h1H,2H2,(H,7,8)(H,9,10)(H,11,12)	GTZCVFVGUGFEME-UHFFFAOYSA-N	OC(=O)CC(=CC(O)=O)C(O)=O	499-12-7	309			22211
Carboxylic Acids	AconAcid	cis-Aconitic acid	(1Z)-prop-1-ene-1,2,3-tricarboxylic acid	InChI=1S/C6H6O6/c7-4(8)1-3(6(11)12)2-5(9)10/h1H,2H2,(H,7,8)(H,9,10)(H,11,12)/b3-1-	GTZCVFVGUGFEME-IWQZZHSRSA-N	OC(=O)C\C(=C\C(O)=O)C(O)=O	585-84-2	643757	C00417	HMDB0000072	32805
Carboxylic Acids	AconAcid	trans-Aconitic acid	(1E)-prop-1-ene-1,2,3-tricarboxylic acid	InChI=1S/C6H6O6/c7-4(8)1-3(6(11)12)2-5(9)10/h1H,2H2,(H,7,8)(H,9,10)(H,11,12)/b3-1+	GTZCVFVGUGFEME-HNQUOIGGSA-N	OC(=O)C\C(=C/C(O)=O)C(O)=O	4023-65-8	444212	C02341	HMDB0000958	32806
Carboxylic Acids	DiCA(12:0)	Dodecanedioic acid	dodecanedioic acid	InChI=1S/C12H22O4/c13-11(14)9-7-5-3-1-2-4-6-8-10-12(15)16/h1-10H2,(H,13,14)(H,15,16)	TVIDDXQYHWJXFK-UHFFFAOYSA-N	OC(=O)CCCCCCCCCCC(O)=O	693-23-2	12736	C02678	HMDB0000623	4676	LMFA01170009
Carboxylic Acids	DiCA(14:0)	Tetradecanedioic acid	tetradecanedioic acid	InChI=1S/C14H26O4/c15-13(16)11-9-7-5-3-1-2-4-6-8-10-12-14(17)18/h1-12H2,(H,15,16)(H,17,18)	HQHCYKULIHKCEB-UHFFFAOYSA-N	OC(=O)CCCCCCCCCCCCC(O)=O	821-38-5	13185		HMDB0000872	76308	LMFA01170018
Carboxylic Acids	HipAcid	Hippuric acid	2-(phenylformamido)acetic acid	InChI=1S/C9H9NO3/c11-8(12)6-10-9(13)7-4-2-1-3-5-7/h1-5H,6H2,(H,10,13)(H,11,12)	QIAFMBKCNZACKA-UHFFFAOYSA-N	OC(=O)CNC(=O)C1=CC=CC=C1	495-69-2	464	C01586	HMDB0000714	18089
Carboxylic Acids	Lac	L-Lactic acid	(2S)-2-hydroxypropanoic acid	InChI=1S/C3H6O3/c1-2(4)3(5)6/h2,4H,1H3,(H,5,6)/t2-/m0/s1	JVTAAEKCZFNVCJ-REOHCLBHSA-N	C[C@H](O)C(O)=O	79-33-4	107689	C00186	HMDB0000190	422
Carboxylic Acids	Lac	D-Lactic acid	(2R)-2-hydroxypropanoic acid	InChI=1S/C3H6O3/c1-2(4)3(5)6/h2,4H,1H3,(H,5,6)/t2-/m1/s1	JVTAAEKCZFNVCJ-UWTATZPHSA-N	C[C@@H](O)C(O)=O	10326-41-7	61503	C00256	HMDB0001311	42111
Carboxylic Acids	OH-GlutAcid	3-Hydroxyglutaric acid	3-hydroxypentanedioic acid	InChI=1S/C5H8O5/c6-3(1-4(7)8)2-5(9)10/h3,6H,1-2H2,(H,7,8)(H,9,10)	ZQHYXNSQOIDNTL-UHFFFAOYSA-N	OC(CC(O)=O)CC(O)=O	638-18-6	181976		HMDB0000428
Carboxylic Acids	Suc	Succinic acid	butanedioic acid	InChI=1S/C4H6O4/c5-3(6)1-2-4(7)8/h1-2H2,(H,5,6)(H,7,8)	KDYFGRWQOYBRFD-UHFFFAOYSA-N	OC(=O)CCC(O)=O	110-15-6	1110	C00042	HMDB0000254	15741	LMFA01170043
Ceramides	Cer(d16:1/18:0)	Cer(d16:1/18:0)		InChI=1S/C34H67NO3/c1-3-5-7-9-11-13-15-16-17-18-20-22-24-26-28-30-34(38)35-32(31-36)33(37)29-27-25-23-21-19-14-12-10-8-6-4-2/h27,29,32-33,36-37H,3-26,28,30-31H2,1-2H3,(H,35,38)/b29-27+/t32-,33+/m0/s1	UQKAUNJILIUTGT-TURZORIXSA-N	[C@](CO)([H])(NC(CCCCCCCCCCCCCCCCC)=O)[C@]([H])(O)/C=C/CCCCCCCCCCC		10582678				LMSP02010046
Ceramides	Cer(d16:1/20:0)	Cer(d16:1/20:0)		InChI=1S/C36H71NO3/c1-3-5-7-9-11-13-15-16-17-18-19-20-22-24-26-28-30-32-36(40)37-34(33-38)35(39)31-29-27-25-23-21-14-12-10-8-6-4-2/h29,31,34-35,38-39H,3-28,30,32-33H2,1-2H3,(H,37,40)/b31-29+/t34-,35+/m0/s1	GOOUFNPMMZFHJF-NXCSZAMKSA-N	[C@](CO)([H])(NC(CCCCCCCCCCCCCCCCCCC)=O)[C@]([H])(O)/C=C/CCCCCCCCCCC		70698937				LMSP02010047
Ceramides	Cer(d16:1/22:0)	Cer(d16:1/22:0)		InChI=1S/C38H75NO3/c1-3-5-7-9-11-13-15-16-17-18-19-20-21-22-24-26-28-30-32-34-38(42)39-36(35-40)37(41)33-31-29-27-25-23-14-12-10-8-6-4-2/h31,33,36-37,40-41H,3-30,32,34-35H2,1-2H3,(H,39,42)/b33-31+/t36-,37+/m0/s1	RIGQYOKCOHPLTC-NUKVNZTCSA-N	[C@](CO)([H])(NC(CCCCCCCCCCCCCCCCCCCCC)=O)[C@]([H])(O)/C=C/CCCCCCCCCCC		10627306				LMSP02010016
Ceramides	Cer(d16:1/23:0)	Cer(d16:1/23:0)		InChI=1S/C39H77NO3/c1-3-5-7-9-11-13-15-16-17-18-19-20-21-22-23-25-27-29-31-33-35-39(43)40-37(36-41)38(42)34-32-30-28-26-24-14-12-10-8-6-4-2/h32,34,37-38,41-42H,3-31,33,35-36H2,1-2H3,(H,40,43)/b34-32+/t37-,38+/m0/s1	WYSRACVJQVNCRW-PQPBPFPMSA-N	[C@](CO)([H])(NC(CCCCCCCCCCCCCCCCCCCCCC)=O)[C@]([H])(O)/C=C/CCCCCCCCCCC		11273482				LMSP02010017
Ceramides	Cer(d16:1/24:0)	Cer(d16:1/24:0)		InChI=1S/C40H79NO3/c1-3-5-7-9-11-13-15-16-17-18-19-20-21-22-23-24-26-28-30-32-34-36-40(44)41-38(37-42)39(43)35-33-31-29-27-25-14-12-10-8-6-4-2/h33,35,38-39,42-43H,3-32,34,36-37H2,1-2H3,(H,41,44)/b35-33+/t38-,39+/m0/s1	UVOIUTYXLKCPEC-GLQCRSEXSA-N	[C@](CO)([H])(NC(CCCCCCCCCCCCCCCCCCCCCCC)=O)[C@]([H])(O)/C=C/CCCCCCCCCCC		10627700				LMSP02010050
Ceramides	Cer(d18:1/14:0)	Cer(d18:1/14:0)					123408-74-2
Ceramides	Cer(d18:1/14:0)	Cer(d18:1/14:0)	N-[(2S,3R,4E)-1,3-dihydroxyoctadec-4-en-2-yl]tetradecanamide	InChI=1S/C32H63NO3/c1-3-5-7-9-11-13-15-16-18-19-21-23-25-27-31(35)30(29-34)33-32(36)28-26-24-22-20-17-14-12-10-8-6-4-2/h25,27,30-31,34-35H,3-24,26,28-29H2,1-2H3,(H,33,36)/b27-25+/t30-,31+/m0/s1	ZKRPGPZHULJLKJ-JHRQRACZSA-N	CCCCCCCCCCCCC\C=C\[C@@H](O)[C@H](CO)NC(=O)CCCCCCCCCCCCC		5282310	C13916	HMDB0011773	72957	LMSP02010001
Ceramides	Cer(d18:1/16:0)	Cer(d18:1/16:0)					24696-26-2
Ceramides	Cer(d18:1/16:0)	Ceramide (d18:1/16:0)	N-[(2S,3R,4E)-1,3-dihydroxyoctadec-4-en-2-yl]hexadecanamide	InChI=1S/C34H67NO3/c1-3-5-7-9-11-13-15-17-19-21-23-25-27-29-33(37)32(31-36)35-34(38)30-28-26-24-22-20-18-16-14-12-10-8-6-4-2/h27,29,32-33,36-37H,3-26,28,30-31H2,1-2H3,(H,35,38)/b29-27+/t32-,33+/m0/s1	YDNKGFDKKRUKPY-TURZORIXSA-N	CCCCCCCCCCCCCCCC(=O)N[C@@H](CO)[C@H](O)\C=C\CCCCCCCCCCCCC		5283564	C00195	HMDB0004949	72959	LMSP02010004
Ceramides	Cer(d18:1/18:0(OH))	Cer(d18:1/18:0(OH))					34249-41-7
Ceramides	Cer(d18:1/18:0(OH))	N-2-hydroxystearoylsphingosine	N-[(2S,3R,4E)-1,3-dihydroxyoctadec-4-en-2-yl]-2-hydroxyoctadecanamide	InChI=1S/C36H71NO4/c1-3-5-7-9-11-13-15-17-19-21-23-25-27-29-31-35(40)36(41)37-33(32-38)34(39)30-28-26-24-22-20-18-16-14-12-10-8-6-4-2/h28,30,33-35,38-40H,3-27,29,31-32H2,1-2H3,(H,37,41)/b30-28+/t33-,34+,35?/m0/s1	ZNZKGWLGVHSOIV-LVTSMTQESA-N	CCCCCCCCCCCCCCCCC(O)C(=O)N[C@@H](CO)[C@H](O)\C=C\CCCCCCCCCCCCC		71749343			76754
Ceramides	Cer(d18:1/18:0)	Cer(d18:1/18:0)					2304-81-6
Ceramides	Cer(d18:1/18:0)	Ceramide (d18:1/18:0)	N-[(2S,3R,4E)-1,3-dihydroxyoctadec-4-en-2-yl]octadecanamide	InChI=1S/C36H71NO3/c1-3-5-7-9-11-13-15-17-18-20-22-24-26-28-30-32-36(40)37-34(33-38)35(39)31-29-27-25-23-21-19-16-14-12-10-8-6-4-2/h29,31,34-35,38-39H,3-28,30,32-33H2,1-2H3,(H,37,40)/b31-29+/t34-,35+/m0/s1	VODZWWMEJITOND-NXCSZAMKSA-N	CCCCCCCCCCCCCCCCCC(=O)N[C@@H](CO)[C@H](O)\C=C\CCCCCCCCCCCCC		5283565	C00195	HMDB0004950	72961	LMSP02010006
Ceramides	Cer(d18:1/18:1)	Cer(d18:1/18:1)					5966-28-9
Ceramides	Cer(d18:1/18:1)	Ceramide (d18:1/9Z-18:1)	(9Z)-N-[(2S,3R,4E)-1,3-dihydroxyoctadec-4-en-2-yl]octadec-9-enamide	InChI=1S/C36H69NO3/c1-3-5-7-9-11-13-15-17-18-20-22-24-26-28-30-32-36(40)37-34(33-38)35(39)31-29-27-25-23-21-19-16-14-12-10-8-6-4-2/h17-18,29,31,34-35,38-39H,3-16,19-28,30,32-33H2,1-2H3,(H,37,40)/b18-17-,31-29+/t34-,35+/m0/s1	OBFSLMQLPNKVRW-RHPAUOISSA-N	CCCCCCCCCCCCC\C=C\[C@@H](O)[C@H](CO)NC(=O)CCCCCCC\C=C/CCCCCCCC		5283563	C00195	HMDB0004948	77996	LMSP02010003
Ceramides	Cer(d18:1/20:0(OH))	Cer(d18:1(8E)/20:0(2OH[R]))		InChI=1S/C38H75NO4/c1-3-5-7-9-11-13-15-17-18-19-21-23-25-27-29-31-33-37(42)38(43)39-35(34-40)36(41)32-30-28-26-24-22-20-16-14-12-10-8-6-4-2/h22,24,35-37,40-42H,3-21,23,25-34H2,1-2H3,(H,39,43)/b24-22+/t35-,36+,37+/m0/s1	BFOBXWUPPFTLDM-XMVBEEBVSA-N	[C@](CO)([H])(NC([C@H](O)CCCCCCCCCCCCCCCCCC)=O)[C@]([H])(O)CCCC/C=C/CCCCCCCCC		134812529				LMSP02010102
Ceramides	Cer(d18:1/20:0(OH))	Cer(d18:1(8Z)/20:0(2OH[R]))		InChI=1S/C38H75NO4/c1-3-5-7-9-11-13-15-17-18-19-21-23-25-27-29-31-33-37(42)38(43)39-35(34-40)36(41)32-30-28-26-24-22-20-16-14-12-10-8-6-4-2/h22,24,35-37,40-42H,3-21,23,25-34H2,1-2H3,(H,39,43)/b24-22-/t35-,36+,37+/m0/s1	BFOBXWUPPFTLDM-QKQLTUQRSA-N	[C@](CO)([H])(NC([C@H](O)CCCCCCCCCCCCCCCCCC)=O)[C@]([H])(O)CCCC/C=C\CCCCCCCCC		134812528				LMSP020101001
Ceramides	Cer(d18:1/20:0)	Cer(d18:1/20:0)					123482-93-9
Ceramides	Cer(d18:1/20:0)	Ceramide (d18:1/20:0)	N-[(2S,3R,4E)-1,3-dihydroxyoctadec-4-en-2-yl]icosanamide	InChI=1S/C38H75NO3/c1-3-5-7-9-11-13-15-17-18-19-20-22-24-26-28-30-32-34-38(42)39-36(35-40)37(41)33-31-29-27-25-23-21-16-14-12-10-8-6-4-2/h31,33,36-37,40-41H,3-30,32,34-35H2,1-2H3,(H,39,42)/b33-31+/t36-,37+/m0/s1	XWBWIAOWSABHFI-NUKVNZTCSA-N	CCCCCCCCCCCCCCCCCCCC(=O)N[C@@H](CO)[C@H](O)\C=C\CCCCCCCCCCCCC		5283566	C00195	HMDB0004951	72962	LMSP02010007
Ceramides	Cer(d18:1/22:0)	Cer(d18:1/22:0)					27888-44-4
Ceramides	Cer(d18:1/22:0)	Ceramide (d18:1/22:0)	N-[(2S,3R,4E)-1,3-dihydroxyoctadec-4-en-2-yl]docosanamide	InChI=1S/C40H79NO3/c1-3-5-7-9-11-13-15-17-18-19-20-21-22-24-26-28-30-32-34-36-40(44)41-38(37-42)39(43)35-33-31-29-27-25-23-16-14-12-10-8-6-4-2/h33,35,38-39,42-43H,3-32,34,36-37H2,1-2H3,(H,41,44)/b35-33+/t38-,39+/m0/s1	KEPQASGDXIEOIL-GLQCRSEXSA-N	CCCCCCCCCCCCCCCCCCCCCC(=O)N[C@@H](CO)[C@H](O)\C=C\CCCCCCCCCCCCC		5283567	C00195	HMDB0004952	72966	LMSP02010008
Ceramides	Cer(d18:1/23:0)	Cer(d18:1/23:0)					123065-50-9
Ceramides	Cer(d18:1/23:0)	Cer(d18:1/23:0)	N-[(2S,3R,4E)-1,3-dihydroxyoctadec-4-en-2-yl]tricosanamide	InChI=1S/C41H81NO3/c1-3-5-7-9-11-13-15-17-18-19-20-21-22-23-25-27-29-31-33-35-37-41(45)42-39(38-43)40(44)36-34-32-30-28-26-24-16-14-12-10-8-6-4-2/h34,36,39-40,43-44H,3-33,35,37-38H2,1-2H3,(H,42,45)/b36-34+/t39-,40+/m0/s1	NAJHAHQNQCNWOP-PUYNVXOJSA-N	CCCCCCCCCCCCCCCCCCCCCCC(=O)N[C@@H](CO)[C@H](O)\C=C\CCCCCCCCCCCCC	67605-84-9	52931115		HMDB0000950	84372	LMSP02010021
Ceramides	Cer(d18:1/24:0)	Cer(d18:1/24:0)					102917-80-6
Ceramides	Cer(d18:1/24:0)	Ceramide (d18:1/24:0)	N-[(2S,3R,4E)-1,3-dihydroxyoctadec-4-en-2-yl]tetracosanamide	InChI=1S/C42H83NO3/c1-3-5-7-9-11-13-15-17-18-19-20-21-22-23-24-26-28-30-32-34-36-38-42(46)43-40(39-44)41(45)37-35-33-31-29-27-25-16-14-12-10-8-6-4-2/h35,37,40-41,44-45H,3-34,36,38-39H2,1-2H3,(H,43,46)/b37-35+/t40-,41+/m0/s1	ZJVVOYPTFQEGPH-AUTSUKAISA-N	CCCCCCCCCCCCCCCCCCCCCCCC(=O)N[C@@H](CO)[C@H](O)\C=C\CCCCCCCCCCCCC		5283571	C00195	HMDB0004956	72965	LMSP02010012
Ceramides	Cer(d18:1/24:1)	Cer(d18:1/24:1)					54164-50-0
Ceramides	Cer(d18:1/24:1)	Cer(d18:1/24:1(15Z))	(15Z)-N-[(2S,3R,4E)-1,3-dihydroxyoctadec-4-en-2-yl]tetracos-15-enamide	InChI=1S/C42H81NO3/c1-3-5-7-9-11-13-15-17-18-19-20-21-22-23-24-26-28-30-32-34-36-38-42(46)43-40(39-44)41(45)37-35-33-31-29-27-25-16-14-12-10-8-6-4-2/h17-18,35,37,40-41,44-45H,3-16,19-34,36,38-39H2,1-2H3,(H,43,46)/b18-17-,37-35+/t40-,41+/m0/s1	VJSBNBBOSZJDKB-KPEYJIHVSA-N	CCCCCCCCCCCCC\C=C\[C@@H](O)[C@H](CO)NC(=O)CCCCCCCCCCCCC\C=C/CCCCCCCC		5283568	C00195	HMDB0004953	74450	LMSP02010009
Ceramides	Cer(d18:1/25:0)	Cer(d18:1/25:0)					104404-17-3		C00195
Ceramides	Cer(d18:1/25:0)	Ceramide (d18:1/25:0)	N-[(2S,3R,4E)-1,3-dihydroxyoctadec-4-en-2-yl]pentacosanamide	InChI=1S/C43H85NO3/c1-3-5-7-9-11-13-15-17-18-19-20-21-22-23-24-25-27-29-31-33-35-37-39-43(47)44-41(40-45)42(46)38-36-34-32-30-28-26-16-14-12-10-8-6-4-2/h36,38,41-42,45-46H,3-35,37,39-40H2,1-2H3,(H,44,47)/b38-36+/t41-,42+/m0/s1	QHPYSHVSWAOLHS-PVNBSDFKSA-N	CCCCCCCCCCCCCCCCCCCCCCCCC(=O)N[C@@H](CO)[C@H](O)\C=C\CCCCCCCCCCCCC		9547202	C00195	HMDB0004957	134548	LMSP02010013
Ceramides	Cer(d18:1/26:0)	Cer(d18:1/26:0)					121459-09-4
Ceramides	Cer(d18:1/26:0)	Cer(d18:1/26:0)	N-[(2S,3R,4E)-1,3-dihydroxyoctadec-4-en-2-yl]hexacosanamide	InChI=1S/C44H87NO3/c1-3-5-7-9-11-13-15-17-18-19-20-21-22-23-24-25-26-28-30-32-34-36-38-40-44(48)45-42(41-46)43(47)39-37-35-33-31-29-27-16-14-12-10-8-6-4-2/h37,39,42-43,46-47H,3-36,38,40-41H2,1-2H3,(H,45,48)/b39-37+/t42-,43+/m0/s1	CJROVRTUSFQVMR-GVOPMEMSSA-N	CCCCCCCCCCCCCCCCCCCCCCCCCC(=O)N[C@@H](CO)[C@H](O)\C=C\CCCCCCCCCCCCC		5283570	C00195	HMDB0004955	72968	LMSP02010011
Ceramides	Cer(d18:1/26:1)	Cer(d18:1/26:1(17Z))		InChI=1S/C44H85NO3/c1-3-5-7-9-11-13-15-17-18-19-20-21-22-23-24-25-26-28-30-32-34-36-38-40-44(48)45-42(41-46)43(47)39-37-35-33-31-29-27-16-14-12-10-8-6-4-2/h17-18,37,39,42-43,46-47H,3-16,19-36,38,40-41H2,1-2H3,(H,45,48)/b18-17-,39-37+/t42-,43+/m0/s1	RBWQERGGVBSKJY-BWFPRIDFSA-N	[C@](CO)([H])(NC(CCCCCCCCCCCCCCC/C=C\CCCCCCCC)=O)[C@]([H])(O)/C=C/CCCCCCCCCCCCC		5283569		HMDB04954		LMSP02010010
Ceramides	Cer(d18:2/14:0)	Cer(d18:2/14:0)		InChI=1S/C32H61NO3/c1-3-5-7-9-11-13-15-16-18-19-21-23-25-27-31(35)30(29-34)33-32(36)28-26-24-22-20-17-14-12-10-8-6-4-2/h7,9,25,27,30-31,34-35H,3-6,8,10-24,26,28-29H2,1-2H3,(H,33,36)/b9-7-,27-25+/t30-,31+/m0/s1	AUQQFMIQRLJZOX-VEXYDXEZSA-N	[C@](CO)([H])(NC(CCCCCCCCCCCCC)=O)[C@]([H])(O)/C=C/CCCCCCCC/C=C\CCC		52931116				LMSP02010022
Ceramides	Cer(d18:2/16:0)	Cer(d18:2/16:0)		InChI=1S/C34H65NO3/c1-3-5-7-9-11-13-15-17-19-21-23-25-27-29-33(37)32(31-36)35-34(38)30-28-26-24-22-20-18-16-14-12-10-8-6-4-2/h7,9,27,29,32-33,36-37H,3-6,8,10-26,28,30-31H2,1-2H3,(H,35,38)/b9-7-,29-27+/t32-,33+/m0/s1	XXWRZIYYFPIQHE-XPAOSYCESA-N	[C@](CO)([H])(NC(CCCCCCCCCCCCCCC)=O)[C@]([H])(O)/C=C/CCCCCCCC/C=C\CCC		52931118				LMSP02010024
Ceramides	Cer(d18:2/18:0)	N-octadecanoyl-(4E,14Z)-sphingadienine	N-[(2S,3R,4E,14Z)-1,3-dihydroxyoctadeca-4,14-dien-2-yl]octadecanamide	InChI=1S/C36H69NO3/c1-3-5-7-9-11-13-15-17-18-20-22-24-26-28-30-32-36(40)37-34(33-38)35(39)31-29-27-25-23-21-19-16-14-12-10-8-6-4-2/h8,10,29,31,34-35,38-39H,3-7,9,11-28,30,32-33H2,1-2H3,(H,37,40)/b10-8-,31-29+/t34-,35+/m0/s1	LBBFOWQGVUEADU-PLAFRHTASA-N	C(=C/CCCCCCCC/C=C\CCC)\[C@@H](O)[C@@H](NC(CCCCCCCCCCCCCCCCC)=O)CO		132282053			136461
Ceramides	Cer(d18:2/18:1)	Cer(d18:2/18:1)		InChI=1S/C36H67NO3/c1-3-5-7-9-11-13-15-17-18-20-22-24-26-28-30-32-36(40)37-34(33-38)35(39)31-29-27-25-23-21-19-16-14-12-10-8-6-4-2/h8,10,17-18,29,31,34-35,38-39H,3-7,9,11-16,19-28,30,32-33H2,1-2H3,(H,37,40)/b10-8-,18-17-,31-29+/t34-,35+/m0/s1	LEFOTTLPBREMDN-UBZMXJSBSA-N	[C@](CO)([H])(NC(CCCCCCC/C=C\CCCCCCCC)=O)[C@]([H])(O)/C=C/CCCCCCCC/C=C\CCC		52931119				LMSP02010025
Ceramides	Cer(d18:2/20:0)	Cer(d18:2/20:0)		InChI=1S/C38H73NO3/c1-3-5-7-9-11-13-15-17-18-19-20-22-24-26-28-30-32-34-38(42)39-36(35-40)37(41)33-31-29-27-25-23-21-16-14-12-10-8-6-4-2/h8,10,31,33,36-37,40-41H,3-7,9,11-30,32,34-35H2,1-2H3,(H,39,42)/b10-8-,33-31+/t36-,37+/m0/s1	FNIDWIWVIDQZRV-FDPIOYFLSA-N	[C@](CO)([H])(NC(CCCCCCCCCCCCCCCCCCC)=O)[C@]([H])(O)/C=C/CCCCCCCC/C=C\CCC		52931120				LMSP02010026
Ceramides	Cer(d18:2/22:0)	Cer(d18:2/22:0)		InChI=1S/C40H77NO3/c1-3-5-7-9-11-13-15-17-18-19-20-21-22-24-26-28-30-32-34-36-40(44)41-38(37-42)39(43)35-33-31-29-27-25-23-16-14-12-10-8-6-4-2/h8,10,33,35,38-39,42-43H,3-7,9,11-32,34,36-37H2,1-2H3,(H,41,44)/b10-8-,35-33+/t38-,39+/m0/s1	HILTUFAERVOALR-MQXYEJFFSA-N	[C@](CO)([H])(NC(CCCCCCCCCCCCCCCCCCCCC)=O)[C@]([H])(O)/C=C/CCCCCCCC/C=C\CCC		52931123				LMSP02010029
Ceramides	Cer(d18:2/23:0)	Cer(d18:2/23:0)		InChI=1S/C41H79NO3/c1-3-5-7-9-11-13-15-17-18-19-20-21-22-23-25-27-29-31-33-35-37-41(45)42-39(38-43)40(44)36-34-32-30-28-26-24-16-14-12-10-8-6-4-2/h8,10,34,36,39-40,43-44H,3-7,9,11-33,35,37-38H2,1-2H3,(H,42,45)/b10-8-,36-34+/t39-,40+/m0/s1	ZMECGTOWDUDJOX-YOFLLLADSA-N	[C@](CO)([H])(NC(CCCCCCCCCCCCCCCCCCCCCC)=O)[C@]([H])(O)/C=C/CCCCCCCC/C=C\CCC		52931124				LMSP02010030
Ceramides	Cer(d18:2/24:0)	Cer(d18:2/24:0)	N-[(2S,3R,4E,8E)-1,3-dihydroxyoctadeca-4,8-dien-2-yl]tetracosanamide	InChI=1S/C42H81NO3/c1-3-5-7-9-11-13-15-17-18-19-20-21-22-23-24-26-28-30-32-34-36-38-42(46)43-40(39-44)41(45)37-35-33-31-29-27-25-16-14-12-10-8-6-4-2/h27,29,35,37,40-41,44-45H,3-26,28,30-34,36,38-39H2,1-2H3,(H,43,46)/b29-27+,37-35+/t40-,41+/m0/s1	ZCUCZYYSYGKQQV-VQHFJEIZSA-N	CCCCCCCCCCCCCCCCCCCCCCCC(=O)N[C@@H](CO)[C@@H](/C=C/CC/C=C/CCCCCCCCC)O		134783616
Ceramides	Cer(d18:2/24:1)	Cer(d18:2/24:1)	(E)-N-[(2S,3R,4E,8E)-1,3-dihydroxyoctadeca-4,8-dien-2-yl]tetracos-15-enamide	InChI=1S/C42H79NO3/c1-3-5-7-9-11-13-15-17-18-19-20-21-22-23-24-26-28-30-32-34-36-38-42(46)43-40(39-44)41(45)37-35-33-31-29-27-25-16-14-12-10-8-6-4-2/h17-18,27,29,35,37,40-41,44-45H,3-16,19-26,28,30-34,36,38-39H2,1-2H3,(H,43,46)/b18-17+,29-27+,37-35+/t40-,41+/m0/s1	RWMLFFULUMHLPQ-GHVGSVARSA-N	CCCCCCCCC/C=C/CC/C=C/[C@H]([C@H](CO)NC(=O)CCCCCCCCCCCCC/C=C/CCCCCCCC)O		134765416
Cholesterol Esters	CE(14:0)	CE(14:0)	(1S,2R,5S,10S,11S,14R,15R)-2,15-dimethyl-14-[(2R)-6-methylheptan-2-yl]tetracyclo[8.7.0.0ï¿½,?.0ï¿½ï¿½,ï¿½?]heptadec-7-en-5-yl tetradecanoate	InChI=1S/C41H72O2/c1-7-8-9-10-11-12-13-14-15-16-17-21-39(42)43-34-26-28-40(5)33(30-34)22-23-35-37-25-24-36(32(4)20-18-19-31(2)3)41(37,6)29-27-38(35)40/h22,31-32,34-38H,7-21,23-30H2,1-6H3/t32-,34+,35+,36-,37+,38+,40+,41-/m1/s1	SJDMTGSQPOFVLR-ZPQCIJQQSA-N	[H][C@@]1(CC[C@@]2([H])[C@]3([H])CC=C4C[C@H](CC[C@]4(C)[C@@]3([H])CC[C@]12C)OC(=O)CCCCCCCCCCCCC)[C@H](C)CCCC(C)C	1989-52-2	99486		HMDB0006725	84304	LMST01020004
Cholesterol Esters	CE(14:1)	cholest-5-en-3b-yl (9Z-tetradecenoate)	(1S,2R,5S,10S,11S,14R,15R)-2,15-dimethyl-14-[(2R)-6-methylheptan-2-yl]tetracyclo[8.7.0.0^{2,7}.0^{11,15}]heptadec-7-en-5-yl (9Z)-tetradec-9-enoate	InChI=1S/C41H70O2/c1-7-8-9-10-11-12-13-14-15-16-17-21-39(42)43-34-26-28-40(5)33(30-34)22-23-35-37-25-24-36(32(4)20-18-19-31(2)3)41(37,6)29-27-38(35)40/h10-11,22,31-32,34-38H,7-9,12-21,23-30H2,1-6H3/b11-10-/t32-,34+,35+,36-,37+,38+,40+,41-/m1/s1	LAMGDJMPDNVWTB-BJZZQDJASA-N	[H]\C(CCCC)=C(/[H])CCCCCCCC(=O)O[C@@]1([H])CC[C@@]2(C)C(C1)=CC[C@@]1([H])[C@]3([H])CC[C@]([H])([C@]([H])(C)CCCC(C)C)[C@@]3(C)CC[C@]21[H]		24779601		HMDB0062458		LMST01020021
Cholesterol Esters	CE(15:0)	CE(15:0)	(1S,2R,5S,10S,11S,15R)-2,15-dimethyl-14-[(2R)-6-methylheptan-2-yl]tetracyclo[8.7.0.0ï¿½,?.0ï¿½ï¿½,ï¿½?]heptadec-7-en-5-yl pentadecanoate	InChI=1S/C42H74O2/c1-7-8-9-10-11-12-13-14-15-16-17-18-22-40(43)44-35-27-29-41(5)34(31-35)23-24-36-38-26-25-37(33(4)21-19-20-32(2)3)42(38,6)30-28-39(36)41/h23,32-33,35-39H,7-22,24-31H2,1-6H3/t33-,35+,36+,37?,38+,39+,41+,42-/m1/s1	BDBPUUADYAQHAV-LNVIZZJGSA-N	[H][C@@]12CCC([C@H](C)CCCC(C)C)[C@@]1(C)CC[C@@]1([H])[C@@]2([H])CC=C2C[C@H](CC[C@]12C)OC(=O)CCCCCCCCCCCCCC		24779606		HMDB0060057		LMST01020027
Cholesterol Esters	CE(15:1)	CE(15:1)	(1S,2R,5S,10S,11S,15R)-2,15-dimethyl-14-[(2R)-6-methylheptan-2-yl]tetracyclo[8.7.0.0ï¿½,?.0ï¿½ï¿½,ï¿½?]heptadec-7-en-5-yl (9E)-pentadec-9-enoate	InChI=1S/C42H72O2/c1-7-8-9-10-11-12-13-14-15-16-17-18-22-40(43)44-35-27-29-41(5)34(31-35)23-24-36-38-26-25-37(33(4)21-19-20-32(2)3)42(38,6)30-28-39(36)41/h11-12,23,32-33,35-39H,7-10,13-22,24-31H2,1-6H3/b12-11+/t33-,35+,36+,37?,38+,39+,41+,42-/m1/s1	TWLPMPGSSFTOAZ-VVLOTQQHSA-N	[H][C@@]12CCC([C@H](C)CCCC(C)C)[C@@]1(C)CC[C@@]1([H])[C@@]2([H])CC=C2C[C@H](CC[C@]12C)OC(=O)CCCCCCC\C=C\CCCCC				HMDB0060056	89567
Cholesterol Esters	CE(15:1)	15:1 Cholesterol ester		InChI=1S/C42H72O2/c1-7-8-9-10-11-12-13-14-15-16-17-18-22-40(43)44-35-27-29-41(5)34(31-35)23-24-36-38-26-25-37(33(4)21-19-20-32(2)3)42(38,6)30-28-39(36)41/h11-12,23,32-33,35-39H,7-10,13-22,24-31H2,1-6H3/b12-11-/t33-,35+,36+,37-,38+,39+,41+,42-/m1/s1	TWLPMPGSSFTOAZ-IDDNLAAASA-N	[C@]12(CC=C3C[C@@H](OC(=O)CCCCCCC/C=C\CCCCC)CC[C@]3(C)[C@@]1([H])CC[C@]1(C)[C@@]([H])([C@@](C)([H])CCCC(C)C)CC[C@@]21[H])[H]		24779602				LMST01020022
Cholesterol Esters	CE(16:0)	CE(16:0)					610-34-3
Cholesterol Esters	CE(16:0)	CE(16:0)	(1S,2R,5S,10S,11S,14R,15R)-2,15-dimethyl-14-[(2R)-6-methylheptan-2-yl]tetracyclo[8.7.0.0^{2,7}.0^{11,15}]heptadec-7-en-5-yl hexadecanoate	InChI=1S/C43H76O2/c1-7-8-9-10-11-12-13-14-15-16-17-18-19-23-41(44)45-36-28-30-42(5)35(32-36)24-25-37-39-27-26-38(34(4)22-20-21-33(2)3)43(39,6)31-29-40(37)42/h24,33-34,36-40H,7-23,25-32H2,1-6H3/t34-,36+,37+,38-,39+,40+,42+,43-/m1/s1	BBJQPKLGPMQWBU-JADYGXMDSA-N	[H][C@@]1(CC[C@@]2([H])[C@]3([H])CC=C4C[C@H](CC[C@]4(C)[C@@]3([H])CC[C@]12C)OC(=O)CCCCCCCCCCCCCCC)[C@H](C)CCCC(C)C	601-34-3	246520	C11251	HMDB0000885	3663	LMST01020005
Cholesterol Esters	CE(16:1)	CE(16:1)				C1[C@@]2([C@]3(CC[C@]4([C@]([C@@]3(CC=C2C[C@H](C1)OC(=O)*)[H])(CC[C@@]4([C@H](C)CCCC(C)C)[H])[H])C)[H])C					137552
Cholesterol Esters	CE(16:1)	CE(16:1(9Z))	(1S,2R,5S,10S,11S,14R,15R)-2,15-dimethyl-14-[(2R)-6-methylheptan-2-yl]tetracyclo[8.7.0.0^{2,7}.0^{11,15}]heptadec-7-en-5-yl (9Z)-hexadec-9-enoate	InChI=1S/C43H74O2/c1-7-8-9-10-11-12-13-14-15-16-17-18-19-23-41(44)45-36-28-30-42(5)35(32-36)24-25-37-39-27-26-38(34(4)22-20-21-33(2)3)43(39,6)31-29-40(37)42/h12-13,24,33-34,36-40H,7-11,14-23,25-32H2,1-6H3/b13-12-/t34-,36+,37+,38-,39+,40+,42+,43-/m1/s1	HODJWNWCVNUPAQ-XDOSKZMUSA-N	[H][C@@]1(CC[C@@]2([H])[C@]3([H])CC=C4C[C@H](CC[C@]4(C)[C@@]3([H])CC[C@]12C)OC(=O)CCCCCCC\C=C/CCCCCC)[C@H](C)CCCC(C)C	16711-66-3	13828666		HMDB0000658	84323	LMST01020006
Cholesterol Esters	CE(17:0)	CE(17:0)	(1S,2R,5S,10S,11S,15R)-2,15-dimethyl-14-[(2R)-6-methylheptan-2-yl]tetracyclo[8.7.0.0ï¿½,?.0ï¿½ï¿½,ï¿½?]heptadec-7-en-5-yl heptadecanoate	InChI=1S/C44H78O2/c1-7-8-9-10-11-12-13-14-15-16-17-18-19-20-24-42(45)46-37-29-31-43(5)36(33-37)25-26-38-40-28-27-39(35(4)23-21-22-34(2)3)44(40,6)32-30-41(38)43/h25,34-35,37-41H,7-24,26-33H2,1-6H3/t35-,37+,38+,39?,40+,41+,43+,44-/m1/s1	PPQNZVDOBYGOLY-QEXSOPRKSA-N	[H][C@@]12CCC([C@H](C)CCCC(C)C)[C@@]1(C)CC[C@@]1([H])[C@@]2([H])CC=C2C[C@H](CC[C@]12C)OC(=O)CCCCCCCCCCCCCCCC		24779605		HMDB0060059	84326	LMST01020026
Cholesterol Esters	CE(17:1)	CE(17:1)	(1S,2R,5S,10S,11S,15R)-2,15-dimethyl-14-[(2R)-6-methylheptan-2-yl]tetracyclo[8.7.0.0ï¿½,?.0ï¿½ï¿½,ï¿½?]heptadec-7-en-5-yl (9E)-heptadec-9-enoate	InChI=1S/C44H76O2/c1-7-8-9-10-11-12-13-14-15-16-17-18-19-20-24-42(45)46-37-29-31-43(5)36(33-37)25-26-38-40-28-27-39(35(4)23-21-22-34(2)3)44(40,6)32-30-41(38)43/h13-14,25,34-35,37-41H,7-12,15-24,26-33H2,1-6H3/b14-13+/t35-,37+,38+,39?,40+,41+,43+,44-/m1/s1	RLMIGWIAENJHMP-VLNSMXAJSA-N	[H][C@@]12CCC([C@H](C)CCCC(C)C)[C@@]1(C)CC[C@@]1([H])[C@@]2([H])CC=C2C[C@H](CC[C@]12C)OC(=O)CCCCCCC\C=C\CCCCCCC				HMDB0060060
Cholesterol Esters	CE(17:1)	CE(17:1)				C1[C@@]2([C@]3(CC[C@]4([C@]([C@@]3(CC=C2C[C@H](C1)OC(=O)*)[H])(CC[C@@]4([C@H](C)CCCC(C)C)[H])[H])C)[H])C					137554
Cholesterol Esters	CE(18:0)	cholest-5-en-3beta-yl octadecanoate	(1S,2R,5S,10S,11S,14R,15R)-2,15-dimethyl-14-[(2R)-6-methylheptan-2-yl]tetracyclo[8.7.0.0^{2,7}.0^{11,15}]heptadec-7-en-5-yl octadecanoate	InChI=1S/C45H80O2/c1-7-8-9-10-11-12-13-14-15-16-17-18-19-20-21-25-43(46)47-38-30-32-44(5)37(34-38)26-27-39-41-29-28-40(36(4)24-22-23-35(2)3)45(41,6)33-31-42(39)44/h26,35-36,38-42H,7-25,27-34H2,1-6H3/t36-,38+,39+,40-,41+,42+,44+,45-/m1/s1	XHRPOTDGOASDJS-XNTGVSEISA-N	[H][C@@](C)(CCCC(C)C)[C@@]1([H])CC[C@@]2([H])[C@]3([H])CC=C4C[C@]([H])(CC[C@]4(C)[C@@]3([H])CC[C@]12C)OC(=O)CCCCCCCCCCCCCCCCC	35602-69-8	118246		HMDB0062461	82750	LMST01020007
Cholesterol Esters	CE(18:1)	CE(18:1(11Z))	(2R,5S,15R)-2,15-dimethyl-14-[(2R)-6-methylheptan-2-yl]tetracyclo[8.7.0.0ï¿½,?.0ï¿½ï¿½,ï¿½?]heptadec-7-en-5-yl (11Z)-octadec-11-enoate	InChI=1S/C45H78O2/c1-7-8-9-10-11-12-13-14-15-16-17-18-19-20-21-25-43(46)47-38-30-32-44(5)37(34-38)26-27-39-41-29-28-40(36(4)24-22-23-35(2)3)45(41,6)33-31-42(39)44/h12-13,26,35-36,38-42H,7-11,14-25,27-34H2,1-6H3/b13-12-/t36-,38+,39?,40?,41?,42?,44+,45-/m1/s1	BNQAKMBVXYXXED-XZMNDPPTSA-N	CCCCCC\C=C/CCCCCCCCCC(=O)O[C@H]1CC[C@]2(C)C3CC[C@]4(C)C(CCC4C3CC=C2C1)[C@H](C)CCCC(C)C		53477793	C13881	HMDB0005189	88768
Cholesterol Esters	CE(18:1)	cholesteryl octadecenoate				C1[C@@]2([C@]3(CC[C@]4([C@]([C@@]3(CC=C2C[C@H](C1)OC(=O)*)[H])(CC[C@@]4([C@H](C)CCCC(C)C)[H])[H])C)[H])C					132001
Cholesterol Esters	CE(18:1)	CE(18:1(9Z))	(2R,5S,15R)-2,15-dimethyl-14-[(2R)-6-methylheptan-2-yl]tetracyclo[8.7.0.0^{2,7}.0^{11,15}]heptadec-7-en-5-yl (9Z)-octadec-9-enoate	InChI=1S/C45H78O2/c1-7-8-9-10-11-12-13-14-15-16-17-18-19-20-21-25-43(46)47-38-30-32-44(5)37(34-38)26-27-39-41-29-28-40(36(4)24-22-23-35(2)3)45(41,6)33-31-42(39)44/h14-15,26,35-36,38-42H,7-13,16-25,27-34H2,1-6H3/b15-14-/t36-,38+,39?,40?,41?,42?,44+,45-/m1/s1	RJECHNNFRHZQKU-DVPYOPPASA-N	CCCCCCCC\C=C/CCCCCCCC(=O)O[C@H]1CC[C@]2(C)C3CC[C@]4(C)C(CCC4C3CC=C2C1)[C@H](C)CCCC(C)C	303-43-5	50938266	C14641	HMDB0000918	46898
Cholesterol Esters	CE(18:2)	CE(18:2)					1339-48-8
Cholesterol Esters	CE(18:2)	CE(18:2)					64-33-1
Cholesterol Esters	CE(18:2)	cholesteryl octadecadienoate				C1[C@@]2([C@]3(CC[C@]4([C@]([C@@]3(CC=C2C[C@H](C1)OC(=O)*)[H])(CC[C@@]4([C@H](C)CCCC(C)C)[H])[H])C)[H])C					132002
Cholesterol Esters	CE(18:2)	CE(18:2(9Z,12Z))	(2R,5S,15R)-2,15-dimethyl-14-[(2R)-6-methylheptan-2-yl]tetracyclo[8.7.0.0^{2,7}.0^{11,15}]heptadec-7-en-5-yl (9Z,12Z)-octadeca-9,12-dienoate	InChI=1S/C45H76O2/c1-7-8-9-10-11-12-13-14-15-16-17-18-19-20-21-25-43(46)47-38-30-32-44(5)37(34-38)26-27-39-41-29-28-40(36(4)24-22-23-35(2)3)45(41,6)33-31-42(39)44/h11-12,14-15,26,35-36,38-42H,7-10,13,16-25,27-34H2,1-6H3/b12-11-,15-14-/t36-,38+,39?,40?,41?,42?,44+,45-/m1/s1	NAACPBBQTFFYQB-XHDSEGDBSA-N	CCCCC\C=C/C\C=C/CCCCCCCC(=O)O[C@H]1CC[C@]2(C)C3CC[C@]4(C)C(CCC4C3CC=C2C1)[C@H](C)CCCC(C)C	604-33-1	131801653	C15441	HMDB0000610	41509
Cholesterol Esters	CE(18:3)	CE(18:3(6Z,9Z,12Z))	(2R,5S,15R)-2,15-dimethyl-14-[(2R)-6-methylheptan-2-yl]tetracyclo[8.7.0.0ï¿½,?.0ï¿½ï¿½,ï¿½?]heptadec-7-en-5-yl (6Z,9Z,12Z)-octadeca-6,9,12-trienoate	InChI=1S/C45H74O2/c1-7-8-9-10-11-12-13-14-15-16-17-18-19-20-21-25-43(46)47-38-30-32-44(5)37(34-38)26-27-39-41-29-28-40(36(4)24-22-23-35(2)3)45(41,6)33-31-42(39)44/h11-12,14-15,17-18,26,35-36,38-42H,7-10,13,16,19-25,27-34H2,1-6H3/b12-11-,15-14-,18-17-/t36-,38+,39?,40?,41?,42?,44+,45-/m1/s1	GOHHVMNZYOLIPQ-BMVHEVBDSA-N	CCCCC\C=C/C\C=C/C\C=C/CCCCC(=O)O[C@H]1CC[C@]2(C)C3CC[C@]4(C)C(CCC4C3CC=C2C1)[C@H](C)CCCC(C)C		53480458		HMDB0010369	88756
Cholesterol Esters	CE(18:3)	CE(18:3)					2545-22-4
Cholesterol Esters	CE(18:3)	cholesteryl octadecatrienoate				C1[C@@]2([C@]3(CC[C@]4([C@]([C@@]3(CC=C2C[C@H](C1)OC(=O)*)[H])(CC[C@@]4([C@H](C)CCCC(C)C)[H])[H])C)[H])C					132004
Cholesterol Esters	CE(18:3)	CE(18:3(9Z,12Z,15Z))	(2R,5S,15R)-2,15-dimethyl-14-[(2R)-6-methylheptan-2-yl]tetracyclo[8.7.0.0^{2,7}.0^{11,15}]heptadec-7-en-5-yl (9Z,12Z,15Z)-octadeca-9,12,15-trienoate	InChI=1S/C45H74O2/c1-7-8-9-10-11-12-13-14-15-16-17-18-19-20-21-25-43(46)47-38-30-32-44(5)37(34-38)26-27-39-41-29-28-40(36(4)24-22-23-35(2)3)45(41,6)33-31-42(39)44/h8-9,11-12,14-15,26,35-36,38-42H,7,10,13,16-25,27-34H2,1-6H3/b9-8-,12-11-,15-14-/t36-,38+,39?,40?,41?,42?,44+,45-/m1/s1	FYMCIBHUFSIWCE-KNWYFNKZSA-N	CC\C=C/C\C=C/C\C=C/CCCCCCCC(=O)O[C@H]1CC[C@]2(C)C3CC[C@]4(C)C(CCC4C3CC=C2C1)[C@H](C)CCCC(C)C		6436907	C02530	HMDB0010370		LMST01020009
Cholesterol Esters	CE(20:0)	CE(20:0)					2573-03-07
Cholesterol Esters	CE(20:0)	cholest-5-en-3beta-yl eicosanoate	(1S,2R,5S,10S,11S,14R,15R)-2,15-dimethyl-14-[(2R)-6-methylheptan-2-yl]tetracyclo[8.7.0.0^{2,7}.0^{11,15}]heptadec-7-en-5-yl icosanoate	InChI=1S/C47H84O2/c1-7-8-9-10-11-12-13-14-15-16-17-18-19-20-21-22-23-27-45(48)49-40-32-34-46(5)39(36-40)28-29-41-43-31-30-42(38(4)26-24-25-37(2)3)47(43,6)35-33-44(41)46/h28,37-38,40-44H,7-27,29-36H2,1-6H3/t38-,40+,41+,42-,43+,44+,46+,47-/m1/s1	SUOVMGLZSOAHJY-JREUTYQLSA-N	[H][C@@](C)(CCCC(C)C)[C@@]1([H])CC[C@@]2([H])[C@]3([H])CC=C4C[C@]([H])(CC[C@]4(C)[C@@]3([H])CC[C@]12C)OC(=O)CCCCCCCCCCCCCCCCCCC		16061336		HMDB0062459		LMST01020010
Cholesterol Esters	CE(20:1)	CE(20:1(11Z))	(2R,5S,15R)-2,15-dimethyl-14-[(2R)-6-methylheptan-2-yl]tetracyclo[8.7.0.0ï¿½,?.0ï¿½ï¿½,ï¿½?]heptadec-7-en-5-yl (11Z)-icos-11-enoate	InChI=1S/C47H82O2/c1-7-8-9-10-11-12-13-14-15-16-17-18-19-20-21-22-23-27-45(48)49-40-32-34-46(5)39(36-40)28-29-41-43-31-30-42(38(4)26-24-25-37(2)3)47(43,6)35-33-44(41)46/h14-15,28,37-38,40-44H,7-13,16-27,29-36H2,1-6H3/b15-14-/t38-,40+,41?,42?,43?,44?,46+,47-/m1/s1	OWTYWMJVQZQWFH-JQTKPCACSA-N	CCCCCCCC\C=C/CCCCCCCCCC(=O)O[C@H]1CC[C@]2(C)C3CC[C@]4(C)C(CCC4C3CC=C2C1)[C@H](C)CCCC(C)C	70832-37-0	53477794	C02530	HMDB0005193	88795	LMST01020011
Cholesterol Esters	CE(20:3)	CE(20:3(8Z,11Z,14Z))	(2R,5S,15R)-2,15-dimethyl-14-[(2R)-6-methylheptan-2-yl]tetracyclo[8.7.0.0ï¿½,?.0ï¿½ï¿½,ï¿½?]heptadec-7-en-5-yl (8Z,11Z,14Z)-icosa-8,11,14-trienoate	InChI=1S/C47H78O2/c1-7-8-9-10-11-12-13-14-15-16-17-18-19-20-21-22-23-27-45(48)49-40-32-34-46(5)39(36-40)28-29-41-43-31-30-42(38(4)26-24-25-37(2)3)47(43,6)35-33-44(41)46/h11-12,14-15,17-18,28,37-38,40-44H,7-10,13,16,19-27,29-36H2,1-6H3/b12-11-,15-14-,18-17-/t38-,40+,41?,42?,43?,44?,46+,47-/m1/s1	MLPRJPSMAFZPLA-PJSAOELNSA-N	CCCCC\C=C/C\C=C/C\C=C/CCCCCCC(=O)O[C@H]1CC[C@@]2(C)C(=CCC3C4CCC([C@H](C)CCCC(C)C)[C@@]4(C)CCC23)C1	7274-08-0	53477892	C02530	HMDB0006736		LMST01020013
Cholesterol Esters	CE(20:4)	CE(20:4(8Z,11Z,14Z,17Z))	(2R,5S,15R)-2,15-dimethyl-14-[(2R)-6-methylheptan-2-yl]tetracyclo[8.7.0.0ï¿½,?.0ï¿½ï¿½,ï¿½?]heptadec-7-en-5-yl (8Z,11Z,14Z,17Z)-icosa-8,11,14,17-tetraenoate	InChI=1S/C47H76O2/c1-7-8-9-10-11-12-13-14-15-16-17-18-19-20-21-22-23-27-45(48)49-40-32-34-46(5)39(36-40)28-29-41-43-31-30-42(38(4)26-24-25-37(2)3)47(43,6)35-33-44(41)46/h8-9,11-12,14-15,17-18,28,37-38,40-44H,7,10,13,16,19-27,29-36H2,1-6H3/b9-8-,12-11-,15-14-,18-17-/t38-,40+,41?,42?,43?,44?,46+,47-/m1/s1	HZUAPDDXDDVFOX-FETKFLJASA-N	CC\C=C/C\C=C/C\C=C/C\C=C/CCCCCCC(=O)O[C@H]1CC[C@]2(C)C3CC[C@]4(C)C(CCC4C3CC=C2C1)[C@H](C)CCCC(C)C		53480459		HMDB0010371	88755
Cholesterol Esters	CE(20:4)	cholesteryl icosatetraenoate				C1[C@@]2([C@]3(CC[C@]4([C@]([C@@]3(CC=C2C[C@H](C1)OC(=O)*)[H])(CC[C@@]4([C@H](C)CCCC(C)C)[H])[H])C)[H])C					132006
Cholesterol Esters	CE(20:4)	CE(20:4(5Z,8Z,11Z,14Z))	(2R,5S,15R)-2,15-dimethyl-14-[(2R)-6-methylheptan-2-yl]tetracyclo[8.7.0.0^{2,7}.0^{11,15}]heptadec-7-en-5-yl (5Z,8Z,11Z,14Z)-icosa-5,8,11,14-tetraenoate	InChI=1S/C47H76O2/c1-7-8-9-10-11-12-13-14-15-16-17-18-19-20-21-22-23-27-45(48)49-40-32-34-46(5)39(36-40)28-29-41-43-31-30-42(38(4)26-24-25-37(2)3)47(43,6)35-33-44(41)46/h11-12,14-15,17-18,20-21,28,37-38,40-44H,7-10,13,16,19,22-27,29-36H2,1-6H3/b12-11-,15-14-,18-17-,21-20-/t38-,40+,41?,42?,43?,44?,46+,47-/m1/s1	IMXSFYNMSOULQS-SFCOZWKYSA-N	CCCCC\C=C/C\C=C/C\C=C/C\C=C/CCCC(=O)O[C@H]1CC[C@]2(C)C3CC[C@]4(C)C(CCC4C3CC=C2C1)[C@H](C)CCCC(C)C	604-34-2	6479222	C02530	HMDB0006726		LMST01020014
Cholesterol Esters	CE(20:5)	cholesteryl icosapentaenoate				C1[C@@]2([C@]3(CC[C@]4([C@]([C@@]3(CC=C2C[C@H](C1)OC(=O)*)[H])(CC[C@@]4([C@H](C)CCCC(C)C)[H])[H])C)[H])C					132007
Cholesterol Esters	CE(20:5)	CE(20:5(5Z,8Z,11Z,14Z,17Z))	(2R,5S,15R)-2,15-dimethyl-14-[(2R)-6-methylheptan-2-yl]tetracyclo[8.7.0.0ï¿½,?.0ï¿½ï¿½,ï¿½?]heptadec-7-en-5-yl (5Z,8Z,11Z,14Z,17Z)-icosa-5,8,11,14,17-pentaenoate	InChI=1S/C47H74O2/c1-7-8-9-10-11-12-13-14-15-16-17-18-19-20-21-22-23-27-45(48)49-40-32-34-46(5)39(36-40)28-29-41-43-31-30-42(38(4)26-24-25-37(2)3)47(43,6)35-33-44(41)46/h8-9,11-12,14-15,17-18,20-21,28,37-38,40-44H,7,10,13,16,19,22-27,29-36H2,1-6H3/b9-8-,12-11-,15-14-,18-17-,21-20-/t38-,40+,41?,42?,43?,44?,46+,47-/m1/s1	XZFUGMCJZFRBKF-JIKDAPOUSA-N	CC\C=C/C\C=C/C\C=C/C\C=C/C\C=C/CCCC(=O)O[C@H]1CC[C@]2(C)C3CC[C@]4(C)C(CCC4C3CC=C2C1)[C@H](C)CCCC(C)C	74892-97-0	53477889	C02530	HMDB0006731
Cholesterol Esters	CE(22:0)	CE(22:0)	(2R,5S,15R)-2,15-dimethyl-14-[(2R)-6-methylheptan-2-yl]tetracyclo[8.7.0.0ï¿½,?.0ï¿½ï¿½,ï¿½?]heptadec-7-en-5-yl docosanoate	InChI=1S/C49H88O2/c1-7-8-9-10-11-12-13-14-15-16-17-18-19-20-21-22-23-24-25-29-47(50)51-42-34-36-48(5)41(38-42)30-31-43-45-33-32-44(40(4)28-26-27-39(2)3)49(45,6)37-35-46(43)48/h30,39-40,42-46H,7-29,31-38H2,1-6H3/t40-,42+,43?,44?,45?,46?,48+,49-/m1/s1	WBOQXYUYHINMOC-KNEWWSHNSA-N	CCCCCCCCCCCCCCCCCCCCCC(=O)O[C@H]1CC[C@]2(C)C3CC[C@]4(C)C(CCC4C3CC=C2C1)[C@H](C)CCCC(C)C	61510-09-6	16061339		HMDB0006727		LMST01020016
Cholesterol Esters	CE(22:1)	cholest-5-en-3b-yl (13Z-docosenoate)	(1S,2R,5S,10S,11S,14R,15R)-2,15-dimethyl-14-[(2R)-6-methylheptan-2-yl]tetracyclo[8.7.0.0^{2,7}.0^{11,15}]heptadec-7-en-5-yl (13Z)-docos-13-enoate	InChI=1S/C49H86O2/c1-7-8-9-10-11-12-13-14-15-16-17-18-19-20-21-22-23-24-25-29-47(50)51-42-34-36-48(5)41(38-42)30-31-43-45-33-32-44(40(4)28-26-27-39(2)3)49(45,6)37-35-46(43)48/h14-15,30,39-40,42-46H,7-13,16-29,31-38H2,1-6H3/b15-14-/t40-,42+,43+,44-,45+,46+,48+,49-/m1/s1	SQHUGNAFKZZXOT-QXAJUEOOSA-N	[H]\C(CCCCCCCC)=C(/[H])CCCCCCCCCCCC(=O)O[C@@]1([H])CC[C@@]2(C)C(C1)=CC[C@@]1([H])[C@]3([H])CC[C@]([H])([C@]([H])(C)CCCC(C)C)[C@@]3(C)CC[C@]21[H]		16219158		HMDB0062456		LMST01020025
Cholesterol Esters	CE(22:2)	CE(22:2(13Z,16Z))	(2R,5S,15R)-2,15-dimethyl-14-[(2R)-6-methylheptan-2-yl]tetracyclo[8.7.0.0ï¿½,?.0ï¿½ï¿½,ï¿½?]heptadec-7-en-5-yl (13Z,16Z)-docosa-13,16-dienoate	InChI=1S/C49H84O2/c1-7-8-9-10-11-12-13-14-15-16-17-18-19-20-21-22-23-24-25-29-47(50)51-42-34-36-48(5)41(38-42)30-31-43-45-33-32-44(40(4)28-26-27-39(2)3)49(45,6)37-35-46(43)48/h11-12,14-15,30,39-40,42-46H,7-10,13,16-29,31-38H2,1-6H3/b12-11-,15-14-/t40-,42+,43?,44?,45?,46?,48+,49-/m1/s1	YSGVSTJGBYXXIM-OVUVNFMNSA-N	CCCCC\C=C/C\C=C/CCCCCCCCCCCC(=O)O[C@H]1CC[C@]2(C)C3CC[C@]4(C)C(CCC4C3CC=C2C1)[C@H](C)CCCC(C)C		53477893	C02530	HMDB0006737	88774	LMST01020017
Cholesterol Esters	CE(22:5)	CE(22:5(7Z,10Z,13Z,16Z,19Z))	(2R,5S,15R)-2,15-dimethyl-14-[(2R)-6-methylheptan-2-yl]tetracyclo[8.7.0.0ï¿½,?.0ï¿½ï¿½,ï¿½?]heptadec-7-en-5-yl (7Z,10Z,13Z,16Z,19Z)-docosa-7,10,13,16,19-pentaenoate	InChI=1S/C49H78O2/c1-7-8-9-10-11-12-13-14-15-16-17-18-19-20-21-22-23-24-25-29-47(50)51-42-34-36-48(5)41(38-42)30-31-43-45-33-32-44(40(4)28-26-27-39(2)3)49(45,6)37-35-46(43)48/h8-9,11-12,14-15,17-18,20-21,30,39-40,42-46H,7,10,13,16,19,22-29,31-38H2,1-6H3/b9-8-,12-11-,15-14-,18-17-,21-20-/t40-,42+,43?,44?,45?,46?,48+,49-/m1/s1	XOLZNHXNFMEUGA-MCPSVCLNSA-N	CC\C=C/C\C=C/C\C=C/C\C=C/C\C=C/CCCCCC(=O)O[C@H]1CC[C@]2(C)C3CC[C@]4(C)C(CCC4C3CC=C2C1)[C@H](C)CCCC(C)C		53480463	C04230	HMDB0010375
Cholesterol Esters	CE(22:5)	CE(22:5(4Z,7Z,10Z,13Z,16Z))	(2R,5S,15R)-2,15-dimethyl-14-[(2R)-6-methylheptan-2-yl]tetracyclo[8.7.0.0ï¿½,?.0ï¿½ï¿½,ï¿½?]heptadec-7-en-5-yl (4Z,7Z,10Z,13Z,16Z)-docosa-4,7,10,13,16-pentaenoate	InChI=1S/C49H78O2/c1-7-8-9-10-11-12-13-14-15-16-17-18-19-20-21-22-23-24-25-29-47(50)51-42-34-36-48(5)41(38-42)30-31-43-45-33-32-44(40(4)28-26-27-39(2)3)49(45,6)37-35-46(43)48/h11-12,14-15,17-18,20-21,23-24,30,39-40,42-46H,7-10,13,16,19,22,25-29,31-38H2,1-6H3/b12-11-,15-14-,18-17-,21-20-,24-23-/t40-,42+,43?,44?,45?,46?,48+,49-/m1/s1	OMHZQRFOHAXINE-QXYMPDJNSA-N	CCCCC\C=C/C\C=C/C\C=C/C\C=C/C\C=C/CCC(=O)O[C@H]1CC[C@]2(C)C3CC[C@]4(C)C(CCC4C3CC=C2C1)[C@H](C)CCCC(C)C		53480462		HMDB0010374	88754
Cholesterol Esters	CE(22:5)	CE(22:5)				C1[C@@]2([C@]3(CC[C@]4([C@]([C@@]3(CC=C2C[C@H](C1)OC(=O)*)[H])(CC[C@@]4([C@H](C)CCCC(C)C)[H])[H])C)[H])C					137551
Cholesterol Esters	CE(22:6)	CE(22:6)					711-5-8
Cholesterol Esters	CE(22:6)	CE(22:6)				C1[C@@]2([C@]3(CC[C@]4([C@]([C@@]3(CC=C2C[C@H](C1)OC(=O)*)[H])(CC[C@@]4([C@H](C)CCCC(C)C)[H])[H])C)[H])C					74103
Cholesterol Esters	CE(22:6)	CE(22:6(4Z,7Z,10Z,13Z,16Z,19Z))	(2R,5S,15R)-2,15-dimethyl-14-[(2R)-6-methylheptan-2-yl]tetracyclo[8.7.0.0ï¿½,?.0ï¿½ï¿½,ï¿½?]heptadec-7-en-5-yl (4Z,7Z,10Z,13Z,16Z,19Z)-docosa-4,7,10,13,16,19-hexaenoate	InChI=1S/C49H76O2/c1-7-8-9-10-11-12-13-14-15-16-17-18-19-20-21-22-23-24-25-29-47(50)51-42-34-36-48(5)41(38-42)30-31-43-45-33-32-44(40(4)28-26-27-39(2)3)49(45,6)37-35-46(43)48/h8-9,11-12,14-15,17-18,20-21,23-24,30,39-40,42-46H,7,10,13,16,19,22,25-29,31-38H2,1-6H3/b9-8-,12-11-,15-14-,18-17-,21-20-,24-23-/t40-,42+,43?,44?,45?,46?,48+,49-/m1/s1	VOEVEGPMRIYYKC-IWVSHIRDSA-N	CC\C=C/C\C=C/C\C=C/C\C=C/C\C=C/C\C=C/CCC(=O)O[C@H]1CC[C@]2(C)C3CC[C@]4(C)C(CCC4C3CC=C2C1)[C@H](C)CCCC(C)C	70110-50-8	53477890	C02530	HMDB0006733
Cresols	p-Cresol-SO4	p-Cresol sulfate	(4-methylphenyl)oxidanesulfonic acid	InChI=1S/C7H8O4S/c1-6-2-4-7(5-3-6)11-12(8,9)10/h2-5H,1H3,(H,8,9,10)	WGNAKZGUSRVWRH-UHFFFAOYSA-N	CC1=CC=C(OS(O)(=O)=O)C=C1	3233-58-7	4615423		HMDB0011635	82914
Diacylglycerols	DG(14:0_14:0)	DG(14:0_14:0)					7770-09-04
Diacylglycerols	DG(14:0_14:0)	DG(14:0_14:0)					53563-63-6
Diacylglycerols	DG(14:0_14:0)	DG(14:0_14:0)					60562-16-5
Diacylglycerols	DG(14:0_14:0)	DG(14:0_14:0)					20255-94-1
Diacylglycerols	DG(14:0_14:0)	DG(14:0/14:0/0:0)	(2S)-1-hydroxy-3-(tetradecanoyloxy)propan-2-yl tetradecanoate	InChI=1S/C31H60O5/c1-3-5-7-9-11-13-15-17-19-21-23-25-30(33)35-28-29(27-32)36-31(34)26-24-22-20-18-16-14-12-10-8-6-4-2/h29,32H,3-28H2,1-2H3/t29-/m0/s1	JFBCSFJKETUREV-LJAQVGFWSA-N	[H][C@](CO)(COC(=O)CCCCCCCCCCCCC)OC(=O)CCCCCCCCCCCCC		10369168	C16667	HMDB0007008	80651	LMGL02010321
Diacylglycerols	DG(14:0_18:1)	DG(14:0_18:1)					215055-21-3
Diacylglycerols	DG(14:0_18:1)	DG(14:0/18:1(9Z)/0:0)	(2S)-1-hydroxy-3-(tetradecanoyloxy)propan-2-yl (9Z)-octadec-9-enoate	InChI=1S/C35H66O5/c1-3-5-7-9-11-13-15-16-17-18-20-22-24-26-28-30-35(38)40-33(31-36)32-39-34(37)29-27-25-23-21-19-14-12-10-8-6-4-2/h16-17,33,36H,3-15,18-32H2,1-2H3/b17-16-/t33-/m0/s1	XEQQGHISHUGMIP-ASUORMEESA-N	[H][C@](CO)(COC(=O)CCCCCCCCCCCCC)OC(=O)CCCCCCC\C=C/CCCCCCCC		14275341	C00165	HMDB0007015	75465	LMGL02010384
Diacylglycerols	DG(14:0_18:2)	DG(14:0/18:2(9Z,12Z)/0:0)	(2S)-1-hydroxy-3-(tetradecanoyloxy)propan-2-yl (9Z,12Z)-octadeca-9,12-dienoate	InChI=1S/C35H64O5/c1-3-5-7-9-11-13-15-16-17-18-20-22-24-26-28-30-35(38)40-33(31-36)32-39-34(37)29-27-25-23-21-19-14-12-10-8-6-4-2/h11,13,16-17,33,36H,3-10,12,14-15,18-32H2,1-2H3/b13-11-,17-16-/t33-/m0/s1	WVBVUWWRPSWGDS-JWVBYZEHSA-N	[H][C@](CO)(COC(=O)CCCCCCCCCCCCC)OC(=O)CCCCCCC\C=C/C\C=C/CCCCC		14275352	C00165	HMDB0007016	84392	LMGL02010385
Diacylglycerols	DG(14:0_20:0)	DG(14:0/20:0/0:0)	(2S)-1-hydroxy-3-(tetradecanoyloxy)propan-2-yl icosanoate	InChI=1S/C37H72O5/c1-3-5-7-9-11-13-15-16-17-18-19-20-22-24-26-28-30-32-37(40)42-35(33-38)34-41-36(39)31-29-27-25-23-21-14-12-10-8-6-4-2/h35,38H,3-34H2,1-2H3/t35-/m0/s1	WHDVKISBZHRCLW-DHUJRADRSA-N	[H][C@](CO)(COC(=O)CCCCCCCCCCCCC)OC(=O)CCCCCCCCCCCCCCCCCCC		53477955	C00165	HMDB0007020	88798	LMGL02010388
Diacylglycerols	DG(14:1_18:1)	DG(14:1(9Z)/18:1(9Z)/0:0)	(2S)-1-hydroxy-3-[(9Z)-tetradec-9-enoyloxy]propan-2-yl (9Z)-octadec-9-enoate	InChI=1S/C35H64O5/c1-3-5-7-9-11-13-15-16-17-18-20-22-24-26-28-30-35(38)40-33(31-36)32-39-34(37)29-27-25-23-21-19-14-12-10-8-6-4-2/h10,12,16-17,33,36H,3-9,11,13-15,18-32H2,1-2H3/b12-10-,17-16-/t33-/m0/s1	HJBMLXDFAMFHQW-QGYSHCINSA-N	[H][C@](CO)(COC(=O)CCCCCCC\C=C/CCCC)OC(=O)CCCCCCC\C=C/CCCCCCCC		53477979	C00165	HMDB0007044	88783	LMGL02010408
Diacylglycerols	DG(14:1_20:2)	DG(14:1(9Z)/20:2(11Z,14Z)/0:0)	(2S)-1-hydroxy-3-[(9Z)-tetradec-9-enoyloxy]propan-2-yl (11Z,14Z)-icosa-11,14-dienoate	InChI=1S/C37H66O5/c1-3-5-7-9-11-13-15-16-17-18-19-20-22-24-26-28-30-32-37(40)42-35(33-38)34-41-36(39)31-29-27-25-23-21-14-12-10-8-6-4-2/h10-13,16-17,35,38H,3-9,14-15,18-34H2,1-2H3/b12-10-,13-11-,17-16-/t35-/m0/s1	YMQRUULVAHFQLL-MJRSHOOBSA-N	[H][C@](CO)(COC(=O)CCCCCCC\C=C/CCCC)OC(=O)CCCCCCCCC\C=C/C\C=C/CCCCC		53477986	C00165	HMDB0007051	88723	LMGL02010414
Diacylglycerols	DG(16:0_16:0)	DG(16:0_16:0)					30334-71-5		C00165
Diacylglycerols	DG(16:0_16:0)	DG(16:0_16:0)					26657-95-4
Diacylglycerols	DG(16:0_16:0)	DG(16:0_16:0)					40290-32-2
Diacylglycerols	DG(16:0_16:0)	DG(16:0_16:0)					502-52-3
Diacylglycerols	DG(16:0_16:0)	DG(16:0/16:0/0:0)	(2S)-1-(hexadecanoyloxy)-3-hydroxypropan-2-yl hexadecanoate	InChI=1S/C35H68O5/c1-3-5-7-9-11-13-15-17-19-21-23-25-27-29-34(37)39-32-33(31-36)40-35(38)30-28-26-24-22-20-18-16-14-12-10-8-6-4-2/h33,36H,3-32H2,1-2H3/t33-/m0/s1	JEJLGIQLPYYGEE-XIFFEERXSA-N	[H][C@](CO)(COC(=O)CCCCCCCCCCCCCCC)OC(=O)CCCCCCCCCCCCCCC		644078	C00165	HMDB0007098	237189	LMGL02010009
Diacylglycerols	DG(16:0_16:1)	DG(16:0/16:1(9Z)/0:0)	(2S)-1-(hexadecanoyloxy)-3-hydroxypropan-2-yl (9Z)-hexadec-9-enoate	InChI=1S/C35H66O5/c1-3-5-7-9-11-13-15-17-19-21-23-25-27-29-34(37)39-32-33(31-36)40-35(38)30-28-26-24-22-20-18-16-14-12-10-8-6-4-2/h14,16,33,36H,3-13,15,17-32H2,1-2H3/b16-14-/t33-/m0/s1	ADLOEVQMJKYKSR-YAIMUBSCSA-N	[H][C@](CO)(COC(=O)CCCCCCCCCCCCCCC)OC(=O)CCCCCCC\C=C/CCCCCC		9543678	C00165	HMDB0007099	84394	LMGL02010010
Diacylglycerols	DG(16:0_18:1)	DG(18:1(9Z)/16:0/0:0)	(2S)-2-(hexadecanoyloxy)-3-hydroxypropyl (9Z)-octadec-9-enoate	InChI=1S/C37H70O5/c1-3-5-7-9-11-13-15-17-18-20-21-23-25-27-29-31-36(39)41-34-35(33-38)42-37(40)32-30-28-26-24-22-19-16-14-12-10-8-6-4-2/h17-18,35,38H,3-16,19-34H2,1-2H3/b18-17-/t35-/m0/s1	DOZKMFVMCATMEH-OZKTZCCCSA-N	[H][C@](CO)(COC(=O)CCCCCCC\C=C/CCCCCCCC)OC(=O)CCCCCCCCCCCCCCC		5283471	C00165	HMDB0007214	75447	LMGL02010005
Diacylglycerols	DG(16:0_18:1)	DG(16:0_18:1)					29541-66-0
Diacylglycerols	DG(16:0_18:1)	DG(16:0_18:1)					3343-30-4
Diacylglycerols	DG(16:0_18:1)	DG(16:0_18:1)					3123-73-7		C13861
Diacylglycerols	DG(16:0_18:1)	DG(16:0_18:1)					3331-34-8
Diacylglycerols	DG(16:0_18:1)	DG(18:1(11E)/16:0/0:0)		InChI=1S/C37H70O5/c1-3-5-7-9-11-13-15-17-18-20-21-23-25-27-29-31-36(39)41-34-35(33-38)42-37(40)32-30-28-26-24-22-19-16-14-12-10-8-6-4-2/h13,15,35,38H,3-12,14,16-34H2,1-2H3/b15-13+/t35-/m0/s1	GSEVZLBSIOIEFK-AAOCECEDSA-N	OC[C@]([H])(OC(CCCCCCCCCCCCCCC)=O)COC(CCCCCCCCC/C=C/CCCCCC)=O		5283470				LMGL02010004
Diacylglycerols	DG(16:0_18:1)	DG(16:0/18:1(11Z)/0:0)	(2S)-1-(hexadecanoyloxy)-3-hydroxypropan-2-yl (11Z)-octadec-11-enoate	InChI=1S/C37H70O5/c1-3-5-7-9-11-13-15-17-18-20-22-24-26-28-30-32-37(40)42-35(33-38)34-41-36(39)31-29-27-25-23-21-19-16-14-12-10-8-6-4-2/h13,15,35,38H,3-12,14,16-34H2,1-2H3/b15-13-/t35-/m0/s1	IIEPDWHEGOSXLD-NMYQGLQJSA-N	[H][C@](CO)(COC(=O)CCCCCCCCCCCCCCC)OC(=O)CCCCCCCCC\C=C/CCCCCC		9543972	C00165	HMDB0007101	88454	LMGL02010307
Diacylglycerols	DG(16:0_18:1)	DG(16:0/18:1(9Z)/0:0)	(2S)-1-(hexadecanoyloxy)-3-hydroxypropan-2-yl (9Z)-octadec-9-enoate	InChI=1S/C37H70O5/c1-3-5-7-9-11-13-15-17-18-20-22-24-26-28-30-32-37(40)42-35(33-38)34-41-36(39)31-29-27-25-23-21-19-16-14-12-10-8-6-4-2/h17-18,35,38H,3-16,19-34H2,1-2H3/b18-17-/t35-/m0/s1	YEJYLHKQOBOSCP-OZKTZCCCSA-N	[H][C@](CO)(COC(=O)CCCCCCCCCCCCCCC)OC(=O)CCCCCCC\C=C/CCCCCCCC		5282283	C13861	HMDB0007102	75466	LMGL02010006
Diacylglycerols	DG(16:0_18:2)	DG(16:0_18:2)					99032-71-0
Diacylglycerols	DG(16:0_18:2)	DG(16:0/18:2(9Z,12Z)/0:0)	(2S)-1-(hexadecanoyloxy)-3-hydroxypropan-2-yl (9Z,12Z)-octadeca-9,12-dienoate	InChI=1S/C37H68O5/c1-3-5-7-9-11-13-15-17-18-20-22-24-26-28-30-32-37(40)42-35(33-38)34-41-36(39)31-29-27-25-23-21-19-16-14-12-10-8-6-4-2/h11,13,17-18,35,38H,3-10,12,14-16,19-34H2,1-2H3/b13-11-,18-17-/t35-/m0/s1	SVXWJFFKLMLOHO-YAIZGCQRSA-N	[H][C@](CO)(COC(=O)CCCCCCCCCCCCCCC)OC(=O)CCCCCCC\C=C/C\C=C/CCCCC		9543695	C00165	HMDB0007103	82927	LMGL02010027
Diacylglycerols	DG(16:0_20:0)	DG(16:0_20:0)					90669-23-1
Diacylglycerols	DG(16:0_20:0)	DG(16:0/20:0/0:0)	(2S)-1-(hexadecanoyloxy)-3-hydroxypropan-2-yl icosanoate	InChI=1S/C39H76O5/c1-3-5-7-9-11-13-15-17-18-19-20-22-24-26-28-30-32-34-39(42)44-37(35-40)36-43-38(41)33-31-29-27-25-23-21-16-14-12-10-8-6-4-2/h37,40H,3-36H2,1-2H3/t37-/m0/s1	RZKCYEISOFRALJ-QNGWXLTQSA-N	[H][C@](CO)(COC(=O)CCCCCCCCCCCCCCC)OC(=O)CCCCCCCCCCCCCCCCCCC		9543710	C00165	HMDB0007107	88446	LMGL02010042
Diacylglycerols	DG(16:0_20:3)	DG(16:0/20:3(8Z,11Z,14Z)/0:0)	(2S)-1-(hexadecanoyloxy)-3-hydroxypropan-2-yl (8Z,11Z,14Z)-icosa-8,11,14-trienoate	InChI=1S/C39H70O5/c1-3-5-7-9-11-13-15-17-18-19-20-22-24-26-28-30-32-34-39(42)44-37(35-40)36-43-38(41)33-31-29-27-25-23-21-16-14-12-10-8-6-4-2/h11,13,17-18,20,22,37,40H,3-10,12,14-16,19,21,23-36H2,1-2H3/b13-11-,18-17-,22-20-/t37-/m0/s1	XYIQDUUJTXPBFG-JKUSIIDJSA-N	[H][C@](CO)(COC(=O)CCCCCCCCCCCCCCC)OC(=O)CCCCCC\C=C/C\C=C/C\C=C/CCCCC		9543728	C00165	HMDB0007111	84402	LMGL02010062
Diacylglycerols	DG(16:0_20:4)	DG(16:0/20:4(5Z,8Z,11Z,14Z)/0:0)	(2S)-1-(hexadecanoyloxy)-3-hydroxypropan-2-yl (5Z,8Z,11Z,14Z)-icosa-5,8,11,14-tetraenoate	InChI=1S/C39H68O5/c1-3-5-7-9-11-13-15-17-18-19-20-22-24-26-28-30-32-34-39(42)44-37(35-40)36-43-38(41)33-31-29-27-25-23-21-16-14-12-10-8-6-4-2/h11,13,17-18,20,22,26,28,37,40H,3-10,12,14-16,19,21,23-25,27,29-36H2,1-2H3/b13-11-,18-17-,22-20-,28-26-/t37-/m0/s1	YJEMDFYSDGNQNM-NDUZERMISA-N	[H][C@](CO)(COC(=O)CCCCCCCCCCCCCCC)OC(=O)CCC\C=C/C\C=C/C\C=C/C\C=C/CCCCC		9543736	C00165	HMDB0007112	77096	LMGL02010070
Diacylglycerols	DG(16:1_18:0)	DG(16:1(9Z)/18:0/0:0)	(2S)-1-[(9Z)-hexadec-9-enoyloxy]-3-hydroxypropan-2-yl octadecanoate	InChI=1S/C37H70O5/c1-3-5-7-9-11-13-15-17-18-20-22-24-26-28-30-32-37(40)42-35(33-38)34-41-36(39)31-29-27-25-23-21-19-16-14-12-10-8-6-4-2/h14,16,35,38H,3-13,15,17-34H2,1-2H3/b16-14-/t35-/m0/s1	SPBROLJVHYTNGF-BSNNDZOISA-N	[H][C@](CO)(COC(=O)CCCCCCC\C=C/CCCCCC)OC(=O)CCCCCCCCCCCCCCCCC		9543691	C00165	HMDB0007129	84418	LMGL02010023
Diacylglycerols	DG(16:1_18:1)	DG(16:1(9Z)/18:1(9Z)/0:0)	(2S)-1-[(9Z)-hexadec-9-enoyloxy]-3-hydroxypropan-2-yl (9Z)-octadec-9-enoate	InChI=1S/C37H68O5/c1-3-5-7-9-11-13-15-17-18-20-22-24-26-28-30-32-37(40)42-35(33-38)34-41-36(39)31-29-27-25-23-21-19-16-14-12-10-8-6-4-2/h14,16-18,35,38H,3-13,15,19-34H2,1-2H3/b16-14-,18-17-/t35-/m0/s1	FWWLDEIJAPIBES-DATDAJMQSA-N	[H][C@](CO)(COC(=O)CCCCCCC\C=C/CCCCCC)OC(=O)CCCCCCC\C=C/CCCCCCCC		9543694	C00165	HMDB0007131	88500	LMGL02010026
Diacylglycerols	DG(16:1_18:2)	DG(16:1(9Z)/18:2(9Z,12Z)/0:0)	(2S)-1-[(9Z)-hexadec-9-enoyloxy]-3-hydroxypropan-2-yl (9Z,12Z)-octadeca-9,12-dienoate	InChI=1S/C37H66O5/c1-3-5-7-9-11-13-15-17-18-20-22-24-26-28-30-32-37(40)42-35(33-38)34-41-36(39)31-29-27-25-23-21-19-16-14-12-10-8-6-4-2/h11,13-14,16-18,35,38H,3-10,12,15,19-34H2,1-2H3/b13-11-,16-14-,18-17-/t35-/m0/s1	BHGPPCIWDXQOMA-IXDOJJAKSA-N	[H][C@](CO)(COC(=O)CCCCCCC\C=C/CCCCCC)OC(=O)CCCCCCC\C=C/C\C=C/CCCCC		9543699	C00165	HMDB0007132	84419	LMGL02010031
Diacylglycerols	DG(16:1_20:0)	DG(16:1(9Z)/20:0/0:0)	(2S)-1-[(9Z)-hexadec-9-enoyloxy]-3-hydroxypropan-2-yl icosanoate	InChI=1S/C39H74O5/c1-3-5-7-9-11-13-15-17-18-19-20-22-24-26-28-30-32-34-39(42)44-37(35-40)36-43-38(41)33-31-29-27-25-23-21-16-14-12-10-8-6-4-2/h14,16,37,40H,3-13,15,17-36H2,1-2H3/b16-14-/t37-/m0/s1	CJEAOBNZIRDIRB-KDKAWYBRSA-N	[H][C@](CO)(COC(=O)CCCCCCC\C=C/CCCCCC)OC(=O)CCCCCCCCCCCCCCCCCCC		9543714	C00165	HMDB0007136	88499	LMGL02010047
Diacylglycerols	DG(17:0_17:1)	DG(17:0/17:1(9Z)/0:0)[iso2]		InChI=1S/C37H70O5/c1-3-5-7-9-11-13-15-17-19-21-23-25-27-29-31-36(39)41-34-35(33-38)42-37(40)32-30-28-26-24-22-20-18-16-14-12-10-8-6-4-2/h16,18,35,38H,3-15,17,19-34H2,1-2H3/b18-16-/t35-/m0/s1	NDBJGSQZPQASQC-DTFBBOEISA-N	OC[C@]([H])(OC(CCCCCCC/C=C\CCCCCCC)=O)COC(CCCCCCCCCCCCCCCC)=O		9543686				LMGL02010018
Diacylglycerols	DG(17:0_18:1)	DG(17:0/18:1(9Z)/0:0)[iso2]		InChI=1S/C38H72O5/c1-3-5-7-9-11-13-15-17-19-21-23-25-27-29-31-33-38(41)43-36(34-39)35-42-37(40)32-30-28-26-24-22-20-18-16-14-12-10-8-6-4-2/h17,19,36,39H,3-16,18,20-35H2,1-2H3/b19-17-/t36-/m0/s1	CPYYIMXJKFANHS-MEVCPPAWSA-N	OC[C@]([H])(OC(CCCCCCC/C=C\CCCCCCCC)=O)COC(CCCCCCCCCCCCCCCC)=O		9543698				LMGL02010030
Diacylglycerols	DG(18:0_20:0)	DG(18:0_20:0)					59891-28-0
Diacylglycerols	DG(18:0_20:0)	DG(18:0/20:0/0:0)	(2S)-1-hydroxy-3-(octadecanoyloxy)propan-2-yl icosanoate	InChI=1S/C41H80O5/c1-3-5-7-9-11-13-15-17-19-20-22-24-26-28-30-32-34-36-41(44)46-39(37-42)38-45-40(43)35-33-31-29-27-25-23-21-18-16-14-12-10-8-6-4-2/h39,42H,3-38H2,1-2H3/t39-/m0/s1	JPKVDETWOQEHQO-KDXMTYKHSA-N	[H][C@](CO)(COC(=O)CCCCCCCCCCCCCCCCC)OC(=O)CCCCCCCCCCCCCCCCCCC		9543739	C00165	HMDB0007165	88518	LMGL02010073
Diacylglycerols	DG(18:0_20:4)	DG(18:0_20:4)					65914-84-3		C00165
Diacylglycerols	DG(18:0_20:4)	DG(18:0_20:0)					27095-12-1
Diacylglycerols	DG(18:0_20:4)	DG(18:0/20:4(5Z,8Z,11Z,14Z)/0:0)	(2S)-1-hydroxy-3-(octadecanoyloxy)propan-2-yl (5Z,8Z,11Z,14Z)-icosa-5,8,11,14-tetraenoate	InChI=1S/C41H72O5/c1-3-5-7-9-11-13-15-17-19-20-22-24-26-28-30-32-34-36-41(44)46-39(37-42)38-45-40(43)35-33-31-29-27-25-23-21-18-16-14-12-10-8-6-4-2/h11,13,17,19,22,24,28,30,39,42H,3-10,12,14-16,18,20-21,23,25-27,29,31-38H2,1-2H3/b13-11-,19-17-,24-22-,30-28-/t39-/m0/s1	NSXLMTYRMFVYNT-IUJDHQGTSA-N	[H][C@](CO)(COC(=O)CCCCCCCCCCCCCCCCC)OC(=O)CCC\C=C/C\C=C/C\C=C/C\C=C/CCCCC		6438587	C00165	HMDB0007170	75728	LMGL02010111
Diacylglycerols	DG(18:1_18:1)	DG(18:1_18:1)					2465-32-9
Diacylglycerols	DG(18:1_18:1)	DG(18:1_18:1)					24529-88-2		C00165
Diacylglycerols	DG(18:1_18:1)	DG(18:1_18:1)					2442-61-7
Diacylglycerols	DG(18:1_18:1)	DG(18:1_18:1)					25637-84-7
Diacylglycerols	DG(18:1_18:1)	DG(18:1(11Z)/18:1(11Z)/0:0)	(2S)-1-hydroxy-3-[(11Z)-octadec-11-enoyloxy]propan-2-yl (11Z)-octadec-11-enoate	InChI=1S/C39H72O5/c1-3-5-7-9-11-13-15-17-19-21-23-25-27-29-31-33-38(41)43-36-37(35-40)44-39(42)34-32-30-28-26-24-22-20-18-16-14-12-10-8-6-4-2/h13-16,37,40H,3-12,17-36H2,1-2H3/b15-13-,16-14-/t37-/m0/s1	JQTCHIYVEDEVBR-ZHDGQSQGSA-N	[H][C@](CO)(COC(=O)CCCCCCCCC\C=C/CCCCCC)OC(=O)CCCCCCCCC\C=C/CCCCCC		53478063	C00165	HMDB0007188	88366
Diacylglycerols	DG(18:1_18:1)	DG(18:1(9Z)/18:1(9Z)/0:0)	(2S)-1-hydroxy-3-[(9Z)-octadec-9-enoyloxy]propan-2-yl (9Z)-octadec-9-enoate	InChI=1S/C39H72O5/c1-3-5-7-9-11-13-15-17-19-21-23-25-27-29-31-33-38(41)43-36-37(35-40)44-39(42)34-32-30-28-26-24-22-20-18-16-14-12-10-8-6-4-2/h17-20,37,40H,3-16,21-36H2,1-2H3/b19-17-,20-18-/t37-/m0/s1	AFSHUZFNMVJNKX-LLWMBOQKSA-N	[H][C@](CO)(COC(=O)CCCCCCC\C=C/CCCCCCCC)OC(=O)CCCCCCC\C=C/CCCCCCCC		9543716	C00165	HMDB0007218	52333	LMGL02010049
Diacylglycerols	DG(18:1_18:2)	DG(18:1(9Z)/18:2(9Z,12Z)/0:0)	(2S)-1-hydroxy-3-[(9Z)-octadec-9-enoyloxy]propan-2-yl (9Z,12Z)-octadeca-9,12-dienoate	InChI=1S/C39H70O5/c1-3-5-7-9-11-13-15-17-19-21-23-25-27-29-31-33-38(41)43-36-37(35-40)44-39(42)34-32-30-28-26-24-22-20-18-16-14-12-10-8-6-4-2/h12,14,17-20,37,40H,3-11,13,15-16,21-36H2,1-2H3/b14-12-,19-17-,20-18-/t37-/m0/s1	BLZVZPYMHLXLHG-JOBMVARSSA-N	[H][C@](CO)(COC(=O)CCCCCCC\C=C/CCCCCCCC)OC(=O)CCCCCCC\C=C/C\C=C/CCCCC		9543722	C00165	HMDB0007219	75450	LMGL02010056
Diacylglycerols	DG(18:1_18:3)	DG(18:3(6Z,9Z,12Z)/18:1(9Z)/0:0)	(2S)-3-hydroxy-2-[(9Z)-octadec-9-enoyloxy]propyl (6Z,9Z,12Z)-octadeca-6,9,12-trienoate	InChI=1S/C39H68O5/c1-3-5-7-9-11-13-15-17-19-21-23-25-27-29-31-33-38(41)43-36-37(35-40)44-39(42)34-32-30-28-26-24-22-20-18-16-14-12-10-8-6-4-2/h11,13,17-20,23,25,37,40H,3-10,12,14-16,21-22,24,26-36H2,1-2H3/b13-11-,19-17-,20-18-,25-23-/t37-/m0/s1	BMMVKOKTTXXULX-ZMIOHZPPSA-N	[H][C@](CO)(COC(=O)CCCC\C=C/C\C=C/C\C=C/CCCCC)OC(=O)CCCCCCC\C=C/CCCCCCCC		53478119	C00165	HMDB0007276	89168	LMGL02010480
Diacylglycerols	DG(18:1_18:3)	DG(18:1(9Z)/18:3(9Z,12Z,15Z)/0:0)	(2S)-1-hydroxy-3-[(9Z)-octadec-9-enoyloxy]propan-2-yl (9Z,12Z,15Z)-octadeca-9,12,15-trienoate	InChI=1S/C39H68O5/c1-3-5-7-9-11-13-15-17-19-21-23-25-27-29-31-33-38(41)43-36-37(35-40)44-39(42)34-32-30-28-26-24-22-20-18-16-14-12-10-8-6-4-2/h6,8,12,14,17-20,37,40H,3-5,7,9-11,13,15-16,21-36H2,1-2H3/b8-6-,14-12-,19-17-,20-18-/t37-/m0/s1	YAKOEWASAGCYLB-VGCWMEDESA-N	[H][C@](CO)(COC(=O)CCCCCCC\C=C/CCCCCCCC)OC(=O)CCCCCCC\C=C/C\C=C/C\C=C/CC		9543730	C00165	HMDB0007221	75475	LMGL02010064
Diacylglycerols	DG(18:1_18:4)	DG(18:4(6Z,9Z,12Z,15Z)/18:1(9Z)/0:0)	(2S)-3-hydroxy-2-[(9Z)-octadec-9-enoyloxy]propyl (6Z,9Z,12Z,15Z)-octadeca-6,9,12,15-tetraenoate	InChI=1S/C39H66O5/c1-3-5-7-9-11-13-15-17-19-21-23-25-27-29-31-33-38(41)43-36-37(35-40)44-39(42)34-32-30-28-26-24-22-20-18-16-14-12-10-8-6-4-2/h5,7,11,13,17-20,23,25,37,40H,3-4,6,8-10,12,14-16,21-22,24,26-36H2,1-2H3/b7-5-,13-11-,19-17-,20-18-,25-23-/t37-/m0/s1	XCLMBBCBHPZMPV-ONZYHZSESA-N	[H][C@](CO)(COC(=O)CCCC\C=C/C\C=C/C\C=C/C\C=C/CC)OC(=O)CCCCCCC\C=C/CCCCCCCC		53478163	C00165	HMDB0007334	88992	LMGL02010504
Diacylglycerols	DG(18:1_20:0)	DG(18:1_20:0)					1427086-85-8
Diacylglycerols	DG(18:1_20:0)	DG(18:1(9Z)/20:0/0:0)	(2S)-1-hydroxy-3-[(9Z)-octadec-9-enoyloxy]propan-2-yl icosanoate	InChI=1S/C41H78O5/c1-3-5-7-9-11-13-15-17-19-20-22-24-26-28-30-32-34-36-41(44)46-39(37-42)38-45-40(43)35-33-31-29-27-25-23-21-18-16-14-12-10-8-6-4-2/h18,21,39,42H,3-17,19-20,22-38H2,1-2H3/b21-18-/t39-/m0/s1	MRYGMFRXGCUEJC-WRDQRZSUSA-N	[H][C@](CO)(COC(=O)CCCCCCC\C=C/CCCCCCCC)OC(=O)CCCCCCCCCCCCCCCCCCC		9543747	C00165	HMDB0007223	89224	LMGL02010081
Diacylglycerols	DG(18:1_20:1)	DG(18:1(9Z)/20:1(11Z)/0:0)	(2S)-1-hydroxy-3-[(9Z)-octadec-9-enoyloxy]propan-2-yl (11Z)-icos-11-enoate	InChI=1S/C41H76O5/c1-3-5-7-9-11-13-15-17-19-20-22-24-26-28-30-32-34-36-41(44)46-39(37-42)38-45-40(43)35-33-31-29-27-25-23-21-18-16-14-12-10-8-6-4-2/h17-19,21,39,42H,3-16,20,22-38H2,1-2H3/b19-17-,21-18-/t39-/m0/s1	AKCNIDZVBDSVNW-VDHPRTRFSA-N	[H][C@](CO)(COC(=O)CCCCCCC\C=C/CCCCCCCC)OC(=O)CCCCCCCCC\C=C/CCCCCCCC		9543756	C00165	HMDB0007224	84436	LMGL02010090
Diacylglycerols	DG(18:1_20:2)	DG(18:1(9Z)/20:2(11Z,14Z)/0:0)	(2S)-1-hydroxy-3-[(9Z)-octadec-9-enoyloxy]propan-2-yl (11Z,14Z)-icosa-11,14-dienoate	InChI=1S/C41H74O5/c1-3-5-7-9-11-13-15-17-19-20-22-24-26-28-30-32-34-36-41(44)46-39(37-42)38-45-40(43)35-33-31-29-27-25-23-21-18-16-14-12-10-8-6-4-2/h11,13,17-19,21,39,42H,3-10,12,14-16,20,22-38H2,1-2H3/b13-11-,19-17-,21-18-/t39-/m0/s1	ADXAWIIUCSQOAS-SMJOZILHSA-N	[H][C@](CO)(COC(=O)CCCCCCC\C=C/CCCCCCCC)OC(=O)CCCCCCCCC\C=C/C\C=C/CCCCC		9543766	C00165	HMDB0007225	89222	LMGL02010100
Diacylglycerols	DG(18:1_20:3)	DG(18:1(9Z)/20:3(8Z,11Z,14Z)/0:0)	(2S)-1-hydroxy-3-[(9Z)-octadec-9-enoyloxy]propan-2-yl (8Z,11Z,14Z)-icosa-8,11,14-trienoate	InChI=1S/C41H72O5/c1-3-5-7-9-11-13-15-17-19-20-22-24-26-28-30-32-34-36-41(44)46-39(37-42)38-45-40(43)35-33-31-29-27-25-23-21-18-16-14-12-10-8-6-4-2/h11,13,17-19,21-22,24,39,42H,3-10,12,14-16,20,23,25-38H2,1-2H3/b13-11-,19-17-,21-18-,24-22-/t39-/m0/s1	LRJPBKAIKLUOIQ-MBIZCETBSA-N	[H][C@](CO)(COC(=O)CCCCCCC\C=C/CCCCCCCC)OC(=O)CCCCCC\C=C/C\C=C/C\C=C/CCCCC		9543776	C00165	HMDB0007227	84437	LMGL02010110
Diacylglycerols	DG(18:1_20:4)	DG(18:1(9Z)/20:4(5Z,8Z,11Z,14Z)/0:0)	(2S)-1-hydroxy-3-[(9Z)-octadec-9-enoyloxy]propan-2-yl (5Z,8Z,11Z,14Z)-icosa-5,8,11,14-tetraenoate	InChI=1S/C41H70O5/c1-3-5-7-9-11-13-15-17-19-20-22-24-26-28-30-32-34-36-41(44)46-39(37-42)38-45-40(43)35-33-31-29-27-25-23-21-18-16-14-12-10-8-6-4-2/h11,13,17-19,21-22,24,28,30,39,42H,3-10,12,14-16,20,23,25-27,29,31-38H2,1-2H3/b13-11-,19-17-,21-18-,24-22-,30-28-/t39-/m0/s1	LWXLWRXRJKMNLM-GOZUYJTOSA-N	[H][C@](CO)(COC(=O)CCCCCCC\C=C/CCCCCCCC)OC(=O)CCC\C=C/C\C=C/C\C=C/C\C=C/CCCCC		9543786	C00165	HMDB0007228	75449	LMGL02010121
Diacylglycerols	DG(18:1_22:5)	DG(18:1(9Z)/22:5(7Z,10Z,13Z,16Z,19Z)/0:0)	(2S)-1-hydroxy-3-[(9Z)-octadec-9-enoyloxy]propan-2-yl (7Z,10Z,13Z,16Z,19Z)-docosa-7,10,13,16,19-pentaenoate	InChI=1S/C43H72O5/c1-3-5-7-9-11-13-15-17-19-20-21-22-24-26-28-30-32-34-36-38-43(46)48-41(39-44)40-47-42(45)37-35-33-31-29-27-25-23-18-16-14-12-10-8-6-4-2/h5,7,11,13,17-19,21-23,26,28,41,44H,3-4,6,8-10,12,14-16,20,24-25,27,29-40H2,1-2H3/b7-5-,13-11-,19-17-,22-21-,23-18-,28-26-/t41-/m0/s1	OPNGKSOAWMNPIR-YZBXQAENSA-N	[H][C@](CO)(COC(=O)CCCCCCC\C=C/CCCCCCCC)OC(=O)CCCCC\C=C/C\C=C/C\C=C/C\C=C/C\C=C/CC		9543880	C00165	HMDB0007236	89217	LMGL02010215
Diacylglycerols	DG(18:1_22:6)	DG(18:1(9Z)/22:6(4Z,7Z,10Z,13Z,16Z,19Z)/0:0)	(2S)-1-hydroxy-3-[(9Z)-octadec-9-enoyloxy]propan-2-yl (4Z,7Z,10Z,13Z,16Z,19Z)-docosa-4,7,10,13,16,19-hexaenoate	InChI=1S/C43H70O5/c1-3-5-7-9-11-13-15-17-19-20-21-22-24-26-28-30-32-34-36-38-43(46)48-41(39-44)40-47-42(45)37-35-33-31-29-27-25-23-18-16-14-12-10-8-6-4-2/h5,7,11,13,17-19,21-23,26,28,32,34,41,44H,3-4,6,8-10,12,14-16,20,24-25,27,29-31,33,35-40H2,1-2H3/b7-5-,13-11-,19-17-,22-21-,23-18-,28-26-,34-32-/t41-/m0/s1	ZILMKERHGSKQBG-PNCFOYGISA-N	[H][C@](CO)(COC(=O)CCCCCCC\C=C/CCCCCCCC)OC(=O)CC\C=C/C\C=C/C\C=C/C\C=C/C\C=C/C\C=C/CC		9543890	C00165	HMDB0007237	84439	LMGL02010225
Diacylglycerols	DG(18:2_18:2)	DG(18:2_18:2)					15818-46-9
Diacylglycerols	DG(18:2_18:2)	DG(18:2_18:2)					30606-27-0
Diacylglycerols	DG(18:2_18:2)	DG(18:2_18:2)					2442-62-8
Diacylglycerols	DG(18:2_18:2)	DG(18:2(9Z,12Z)/18:2(9Z,12Z)/0:0)	(2S)-1-hydroxy-3-[(9Z,12Z)-octadeca-9,12-dienoyloxy]propan-2-yl (9Z,12Z)-octadeca-9,12-dienoate	InChI=1S/C39H68O5/c1-3-5-7-9-11-13-15-17-19-21-23-25-27-29-31-33-38(41)43-36-37(35-40)44-39(42)34-32-30-28-26-24-22-20-18-16-14-12-10-8-6-4-2/h11-14,17-20,37,40H,3-10,15-16,21-36H2,1-2H3/b13-11-,14-12-,19-17-,20-18-/t37-/m0/s1	MQGBAQLIFKSMEM-ZHARMHCNSA-N	[H][C@](CO)(COC(=O)CCCCCCC\C=C/C\C=C/CCCCC)OC(=O)CCCCCCC\C=C/C\C=C/CCCCC		9543729	C00165	HMDB0007248	77127	LMGL02010063
Diacylglycerols	DG(18:2_18:3)	DG(18:2_18:3)					12374-41-2
Diacylglycerols	DG(18:2_18:3)	DG(18:3(6Z,9Z,12Z)/18:2(9Z,12Z)/0:0)	(2S)-3-hydroxy-2-[(9Z,12Z)-octadeca-9,12-dienoyloxy]propyl (6Z,9Z,12Z)-octadeca-6,9,12-trienoate	InChI=1S/C39H66O5/c1-3-5-7-9-11-13-15-17-19-21-23-25-27-29-31-33-38(41)43-36-37(35-40)44-39(42)34-32-30-28-26-24-22-20-18-16-14-12-10-8-6-4-2/h11-14,17-20,23,25,37,40H,3-10,15-16,21-22,24,26-36H2,1-2H3/b13-11-,14-12-,19-17-,20-18-,25-23-/t37-/m0/s1	NEYUIEVYOYUWGW-AGNGCCSQSA-N	[H][C@](CO)(COC(=O)CCCC\C=C/C\C=C/C\C=C/CCCCC)OC(=O)CCCCCCC\C=C/C\C=C/CCCCC		53478120	C00165	HMDB0007277	89170	LMGL02010481
Diacylglycerols	DG(18:2_18:3)	DG(18:2(9Z,12Z)/18:3(9Z,12Z,15Z)/0:0)	(2S)-1-hydroxy-3-[(9Z,12Z)-octadeca-9,12-dienoyloxy]propan-2-yl (9Z,12Z,15Z)-octadeca-9,12,15-trienoate	InChI=1S/C39H66O5/c1-3-5-7-9-11-13-15-17-19-21-23-25-27-29-31-33-38(41)43-36-37(35-40)44-39(42)34-32-30-28-26-24-22-20-18-16-14-12-10-8-6-4-2/h6,8,11-14,17-20,37,40H,3-5,7,9-10,15-16,21-36H2,1-2H3/b8-6-,13-11-,14-12-,19-17-,20-18-/t37-/m0/s1	PGXBELQFNRPKBC-WBVIKXMWSA-N	[H][C@](CO)(COC(=O)CCCCCCC\C=C/C\C=C/CCCCC)OC(=O)CCCCCCC\C=C/C\C=C/C\C=C/CC		9543737	C00165	HMDB0007250	89198	LMGL02010071
Diacylglycerols	DG(18:2_18:4)	DG(18:4(6Z,9Z,12Z,15Z)/18:2(9Z,12Z)/0:0)	(2S)-3-hydroxy-2-[(9Z,12Z)-octadeca-9,12-dienoyloxy]propyl (6Z,9Z,12Z,15Z)-octadeca-6,9,12,15-tetraenoate	InChI=1S/C39H64O5/c1-3-5-7-9-11-13-15-17-19-21-23-25-27-29-31-33-38(41)43-36-37(35-40)44-39(42)34-32-30-28-26-24-22-20-18-16-14-12-10-8-6-4-2/h5,7,11-14,17-20,23,25,37,40H,3-4,6,8-10,15-16,21-22,24,26-36H2,1-2H3/b7-5-,13-11-,14-12-,19-17-,20-18-,25-23-/t37-/m0/s1	QSEJQXZIIUGBTF-PXHWHCHQSA-N	[H][C@](CO)(COC(=O)CCCC\C=C/C\C=C/C\C=C/C\C=C/CC)OC(=O)CCCCCCC\C=C/C\C=C/CCCCC		53478164	C00165	HMDB0007335		LMGL02010505
Diacylglycerols	DG(18:2_20:0)	DG(18:2(9Z,12Z)/20:0/0:0)	(2S)-1-hydroxy-3-[(9Z,12Z)-octadeca-9,12-dienoyloxy]propan-2-yl icosanoate	InChI=1S/C41H76O5/c1-3-5-7-9-11-13-15-17-19-20-22-24-26-28-30-32-34-36-41(44)46-39(37-42)38-45-40(43)35-33-31-29-27-25-23-21-18-16-14-12-10-8-6-4-2/h12,14,18,21,39,42H,3-11,13,15-17,19-20,22-38H2,1-2H3/b14-12-,21-18-/t39-/m0/s1	ZNOIOLWTHOFTSX-LWXJMYDFSA-N	[H][C@](CO)(COC(=O)CCCCCCC\C=C/C\C=C/CCCCC)OC(=O)CCCCCCCCCCCCCCCCCCC		9543755	C00165	HMDB0007252	86985	LMGL02010089
Diacylglycerols	DG(18:2_20:4)	DG(18:2(9Z,12Z)/20:4(5Z,8Z,11Z,14Z)/0:0)	(2S)-1-hydroxy-3-[(9Z,12Z)-octadeca-9,12-dienoyloxy]propan-2-yl (5Z,8Z,11Z,14Z)-icosa-5,8,11,14-tetraenoate	InChI=1S/C41H68O5/c1-3-5-7-9-11-13-15-17-19-20-22-24-26-28-30-32-34-36-41(44)46-39(37-42)38-45-40(43)35-33-31-29-27-25-23-21-18-16-14-12-10-8-6-4-2/h11-14,17-19,21-22,24,28,30,39,42H,3-10,15-16,20,23,25-27,29,31-38H2,1-2H3/b13-11-,14-12-,19-17-,21-18-,24-22-,30-28-/t39-/m0/s1	KRECEGQUDDMNAQ-MYBRWWDOSA-N	[H][C@](CO)(COC(=O)CCCCCCC\C=C/C\C=C/CCCCC)OC(=O)CCC\C=C/C\C=C/C\C=C/C\C=C/CCCCC		9543796	C00165	HMDB0007257	89203	LMGL02010131
Diacylglycerols	DG(18:3_18:3)	DG(18:3(6Z,9Z,12Z)/18:3(9Z,12Z,15Z)/0:0)	(2S)-1-hydroxy-3-[(6Z,9Z,12Z)-octadeca-6,9,12-trienoyloxy]propan-2-yl (9Z,12Z,15Z)-octadeca-9,12,15-trienoate	InChI=1S/C39H64O5/c1-3-5-7-9-11-13-15-17-19-21-23-25-27-29-31-33-38(41)43-36-37(35-40)44-39(42)34-32-30-28-26-24-22-20-18-16-14-12-10-8-6-4-2/h6,8,11-14,17-20,23,25,37,40H,3-5,7,9-10,15-16,21-22,24,26-36H2,1-2H3/b8-6-,13-11-,14-12-,19-17-,20-18-,25-23-/t37-/m0/s1	OGEVDGPPHTZMPM-BSKUQPOYSA-N	[H][C@](CO)(COC(=O)CCCC\C=C/C\C=C/C\C=C/CCCCC)OC(=O)CCCCCCC\C=C/C\C=C/C\C=C/CC		53478121	C00165	HMDB0007279		LMGL02010482
Diacylglycerols	DG(18:3_18:3)	DG(18:3_18:3)					195711-48-9
Diacylglycerols	DG(18:3_18:3)	DG(18:3_18:3)					98242-77-4
Diacylglycerols	DG(18:3_18:3)	DG(18:3_18:3)					372516-95-5
Diacylglycerols	DG(18:3_18:3)	DG(18:3_18:3)					123072-31-1
Diacylglycerols	DG(18:3_18:3)	DG(18:3(9Z,12Z,15Z)/18:3(6Z,9Z,12Z)/0:0)	(2S)-3-hydroxy-2-[(6Z,9Z,12Z)-octadeca-6,9,12-trienoyloxy]propyl (9Z,12Z,15Z)-octadeca-9,12,15-trienoate	InChI=1S/C39H64O5/c1-3-5-7-9-11-13-15-17-19-21-23-25-27-29-31-33-38(41)43-36-37(35-40)44-39(42)34-32-30-28-26-24-22-20-18-16-14-12-10-8-6-4-2/h5,7,11-14,17-20,24,26,37,40H,3-4,6,8-10,15-16,21-23,25,27-36H2,1-2H3/b7-5-,13-11-,14-12-,19-17-,20-18-,26-24-/t37-/m0/s1	QBTJRRWTWAXKSO-UKPISMAMSA-N	[H][C@](CO)(COC(=O)CCCCCCC\C=C/C\C=C/C\C=C/CC)OC(=O)CCCC\C=C/C\C=C/C\C=C/CCCCC		53478149	C00165	HMDB0007307
Diacylglycerols	DG(18:3_18:3)	DG(18:3(6Z,9Z,12Z)/18:3(6Z,9Z,12Z)/0:0)	(2S)-1-hydroxy-3-[(6Z,9Z,12Z)-octadeca-6,9,12-trienoyloxy]propan-2-yl (6Z,9Z,12Z)-octadeca-6,9,12-trienoate	InChI=1S/C39H64O5/c1-3-5-7-9-11-13-15-17-19-21-23-25-27-29-31-33-38(41)43-36-37(35-40)44-39(42)34-32-30-28-26-24-22-20-18-16-14-12-10-8-6-4-2/h11-14,17-20,23-26,37,40H,3-10,15-16,21-22,27-36H2,1-2H3/b13-11-,14-12-,19-17-,20-18-,25-23-,26-24-/t37-/m0/s1	JVRVKOOOXHGJKI-ITLZUPGPSA-N	[H][C@](CO)(COC(=O)CCCC\C=C/C\C=C/C\C=C/CCCCC)OC(=O)CCCC\C=C/C\C=C/C\C=C/CCCCC		14275411	C00165	HMDB0007278		LMGL02010328
Diacylglycerols	DG(18:3_18:3)	DG(18:3(9Z,12Z,15Z)/18:3(9Z,12Z,15Z)/0:0)	(2S)-1-hydroxy-3-[(9Z,12Z,15Z)-octadeca-9,12,15-trienoyloxy]propan-2-yl (9Z,12Z,15Z)-octadeca-9,12,15-trienoate	InChI=1S/C39H64O5/c1-3-5-7-9-11-13-15-17-19-21-23-25-27-29-31-33-38(41)43-36-37(35-40)44-39(42)34-32-30-28-26-24-22-20-18-16-14-12-10-8-6-4-2/h5-8,11-14,17-20,37,40H,3-4,9-10,15-16,21-36H2,1-2H3/b7-5-,8-6-,13-11-,14-12-,19-17-,20-18-/t37-/m0/s1	RAPBJBKXYYMYAY-CGENZCGBSA-N	[H][C@](CO)(COC(=O)CCCCCCC\C=C/C\C=C/C\C=C/CC)OC(=O)CCCCCCC\C=C/C\C=C/C\C=C/CC		9543745	C00165	HMDB0007308		LMGL02010079
Diacylglycerols	DG(18:3_20:2)	DG(18:3(6Z,9Z,12Z)/20:2(11Z,14Z)/0:0)	(2S)-1-hydroxy-3-[(6Z,9Z,12Z)-octadeca-6,9,12-trienoyloxy]propan-2-yl (11Z,14Z)-icosa-11,14-dienoate	InChI=1S/C41H70O5/c1-3-5-7-9-11-13-15-17-19-20-22-24-26-28-30-32-34-36-41(44)46-39(37-42)38-45-40(43)35-33-31-29-27-25-23-21-18-16-14-12-10-8-6-4-2/h11-14,17-19,21,25,27,39,42H,3-10,15-16,20,22-24,26,28-38H2,1-2H3/b13-11-,14-12-,19-17-,21-18-,27-25-/t39-/m0/s1	NHUHHZGAZPWFFY-JZFQNZMYSA-N	[H][C@](CO)(COC(=O)CCCC\C=C/C\C=C/C\C=C/CCCCC)OC(=O)CCCCCCCCC\C=C/C\C=C/CCCCC		53478125	C00165	HMDB0007283	89157	LMGL02010486
Diacylglycerols	DG(18:3_20:2)	DG(18:3(9Z,12Z,15Z)/20:2(11Z,14Z)/0:0)	(2S)-1-hydroxy-3-[(9Z,12Z,15Z)-octadeca-9,12,15-trienoyloxy]propan-2-yl (11Z,14Z)-icosa-11,14-dienoate	InChI=1S/C41H70O5/c1-3-5-7-9-11-13-15-17-19-20-22-24-26-28-30-32-34-36-41(44)46-39(37-42)38-45-40(43)35-33-31-29-27-25-23-21-18-16-14-12-10-8-6-4-2/h6,8,11-14,17-19,21,39,42H,3-5,7,9-10,15-16,20,22-38H2,1-2H3/b8-6-,13-11-,14-12-,19-17-,21-18-/t39-/m0/s1	GRGDLDNREYVILP-CNWVQWJYSA-N	[H][C@](CO)(COC(=O)CCCCCCC\C=C/C\C=C/C\C=C/CC)OC(=O)CCCCCCCCC\C=C/C\C=C/CCCCC		9543784	C00165	HMDB0007312	89239	LMGL02010119
Diacylglycerols	DG(21:0_22:6)	DG(21:0/22:6(4Z,7Z,10Z,13Z,16Z,19Z)/0:0)[iso2]		InChI=1S/C46H78O5/c1-3-5-7-9-11-13-15-17-19-21-23-25-27-29-31-33-35-37-39-41-46(49)51-44(42-47)43-50-45(48)40-38-36-34-32-30-28-26-24-22-20-18-16-14-12-10-8-6-4-2/h5,7,11,13,17,19,23,25,29,31,35,37,44,47H,3-4,6,8-10,12,14-16,18,20-22,24,26-28,30,32-34,36,38-43H2,1-2H3/b7-5-,13-11-,19-17-,25-23-,31-29-,37-35-/t44-/m0/s1	VREQAGVCMZGINR-QEBBUIBDSA-N	OC[C@]([H])(OC(CC/C=C\C/C=C\C/C=C\C/C=C\C/C=C\C/C=C\CC)=O)COC(CCCCCCCCCCCCCCCCCCCC)=O		9543955				LMGL02010290
Diacylglycerols	DG(22:1_22:2)	DG(22:1(13Z)/22:2(13Z,16Z)/0:0)	(2S)-1-[(13Z)-docos-13-enoyloxy]-3-hydroxypropan-2-yl (13Z,16Z)-docosa-13,16-dienoate	InChI=1S/C47H86O5/c1-3-5-7-9-11-13-15-17-19-21-23-25-27-29-31-33-35-37-39-41-46(49)51-44-45(43-48)52-47(50)42-40-38-36-34-32-30-28-26-24-22-20-18-16-14-12-10-8-6-4-2/h12,14,17-20,45,48H,3-11,13,15-16,21-44H2,1-2H3/b14-12-,19-17-,20-18-/t45-/m0/s1	FYQVTZZMQMJNHB-DDYXGRGRSA-N	[H][C@](CO)(COC(=O)CCCCCCCCCCC\C=C/CCCCCCCC)OC(=O)CCCCCCCCCCC\C=C/C\C=C/CCCCC		9543948	C00165	HMDB0007639		LMGL02010283
Diacylglycerols	DG-O(14:0_18:2)	DG(P-14:0/18:1(9Z))		InChI=1S/C35H66O4/c1-3-5-7-9-11-13-15-17-18-19-20-22-24-26-28-30-35(37)39-34(32-36)33-38-31-29-27-25-23-21-16-14-12-10-8-6-4-2/h17-18,29,31,34,36H,3-16,19-28,30,32-33H2,1-2H3/b18-17-,31-29-/t34-/m0/s1	JIVLVDABBQIAOL-RDUBIJJSSA-N	OC[C@]([H])(OC(CCCCCCC/C=C\CCCCCCCC)=O)CO/C=C\CCCCCCCCCCCC		5282285				LMGL02040001
Diacylglycerols	DG-O(16:0_18:1)	DG(O-16:0/18:1(9Z))		InChI=1S/C37H72O4/c1-3-5-7-9-11-13-15-17-19-20-22-24-26-28-30-32-37(39)41-36(34-38)35-40-33-31-29-27-25-23-21-18-16-14-12-10-8-6-4-2/h17,19,36,38H,3-16,18,20-35H2,1-2H3/b19-17-/t36-/m0/s1	ZDRGKGZHXIWXJD-MEVCPPAWSA-N	OC[C@]([H])(OC(CCCCCCC/C=C\CCCCCCCC)=O)COCCCCCCCCCCCCCCCC		5282284				LMGL02020001
Diacylglycerols	DG-O(16:0_20:4)	DG-O(16:0_20:4)		InChI=1S/C39H70O4/c1-30(2)19-15-11-7-5-3-4-6-8-13-17-21-37(41)43-29-32(28-40)42-26-18-14-10-9-12-16-20-31-22-23-35-36(27-31)39-34-25-24-33(34)38(35)39/h30-36,38-40H,3-29H2,1-2H3/t31?,32-,33?,34?,35?,36?,38?,39?/m0/s1	QCHBHNNYXGOTCL-GXJVVETESA-N	C(CCCC(=O)OC[C@@](OCCCCCCCCC1CC2C3C4CCC4C3C2CC1)(CO)[H])CCCCCCCCC(C)C		24778510				LMGL02070004
Dihydroceramides	Cer(d18:0/18:0(OH))	Cer(d18:0/18:0(OH))					215528-91-9
Dihydroceramides	Cer(d18:0/18:0(OH))	Cer(d18:0/18:0(2OH))		InChI=1S/C36H73NO4/c1-3-5-7-9-11-13-15-17-19-21-23-25-27-29-31-35(40)36(41)37-33(32-38)34(39)30-28-26-24-22-20-18-16-14-12-10-8-6-4-2/h33-35,38-40H,3-32H2,1-2H3,(H,37,41)/t33-,34+,35?/m0/s1	TWVUZTCVZAHCIE-GWDKEWMYSA-N	[C@](CO)([H])(NC(C(O)CCCCCCCCCCCCCCCC)=O)[C@]([H])(O)CCCCCCCCCCCCCCC		70678799				LMSP02020030
Dihydroceramides	Cer(d18:0/18:0)	Cer(d18:0/18:0)					2304-80-5
Dihydroceramides	Cer(d18:0/18:0)	Cer(d18:0/18:0)	N-[(2S,3R)-1,3-dihydroxyoctadecan-2-yl]octadecanamide	InChI=1S/C36H73NO3/c1-3-5-7-9-11-13-15-17-18-20-22-24-26-28-30-32-36(40)37-34(33-38)35(39)31-29-27-25-23-21-19-16-14-12-10-8-6-4-2/h34-35,38-39H,3-33H2,1-2H3,(H,37,40)/t34-,35+/m0/s1	KZTJQXAANJHSCE-OIDHKYIRSA-N	CCCCCCCCCCCCCCCCCC(=O)N[C@@H](CO)[C@H](O)CCCCCCCCCCCCCCC		5283573		HMDB0011761	67033	LMSP02020008
Dihydroceramides	Cer(d18:0/20:0)	Cer(d18:0/20:0)					121459-06-1
Dihydroceramides	Cer(d18:0/20:0)	Cer(d18:0/20:0)	N-[(2S,3R)-1,3-dihydroxyoctadecan-2-yl]icosanamide	InChI=1S/C38H77NO3/c1-3-5-7-9-11-13-15-17-18-19-20-22-24-26-28-30-32-34-38(42)39-36(35-40)37(41)33-31-29-27-25-23-21-16-14-12-10-8-6-4-2/h36-37,40-41H,3-35H2,1-2H3,(H,39,42)/t36-,37+/m0/s1	ZWAUSWHRQBSECP-PQQNNWGCSA-N	CCCCCCCCCCCCCCCCCCCC(=O)N[C@@H](CO)[C@H](O)CCCCCCCCCCCCCCC		5283574		HMDB0011764	67027	LMSP02020009
Dihydroceramides	Cer(d18:0/22:0)	Cer(d18:0/22:0)					147492-65-7
Dihydroceramides	Cer(d18:0/22:0)	Cer(d18:0/22:0)	N-[(2S,3R)-1,3-dihydroxyoctadecan-2-yl]docosanamide	InChI=1S/C40H81NO3/c1-3-5-7-9-11-13-15-17-18-19-20-21-22-24-26-28-30-32-34-36-40(44)41-38(37-42)39(43)35-33-31-29-27-25-23-16-14-12-10-8-6-4-2/h38-39,42-43H,3-37H2,1-2H3,(H,41,44)/t38-,39+/m0/s1	SXPRAKSDHOEHIG-ZESVVUHVSA-N	CCCCCCCCCCCCCCCCCCCCCC(=O)N[C@@H](CO)[C@H](O)CCCCCCCCCCCCCCC		5283575		HMDB0011765	67021	LMSP02020010
Dihydroceramides	Cer(d18:0/24:0)	Cer(d18:0/24:0)					6063-36-1
Dihydroceramides	Cer(d18:0/24:0)	Cer(d18:0/24:0)	N-[(2S,3R)-1,3-dihydroxyoctadecan-2-yl]tetracosanamide	InChI=1S/C42H85NO3/c1-3-5-7-9-11-13-15-17-18-19-20-21-22-23-24-26-28-30-32-34-36-38-42(46)43-40(39-44)41(45)37-35-33-31-29-27-25-16-14-12-10-8-6-4-2/h40-41,44-45H,3-39H2,1-2H3,(H,43,46)/t40-,41+/m0/s1	BPLYVSYSBPLDOA-WVILEFPPSA-N	CCCCCCCCCCCCCCCCCCCCCCCC(=O)N[C@@H](CO)[C@H](O)CCCCCCCCCCCCCCC		5283577		HMDB0011768	52961	LMSP02020012
Dihydroceramides	Cer(d18:0/24:1)	Cer(d18:0/24:1)					352518-80-0
Dihydroceramides	Cer(d18:0/24:1)	Cer(d18:0/24:1(15Z))	(15Z)-N-[(2S,3R)-1,3-dihydroxyoctadecan-2-yl]tetracos-15-enamide	InChI=1S/C42H83NO3/c1-3-5-7-9-11-13-15-17-18-19-20-21-22-23-24-26-28-30-32-34-36-38-42(46)43-40(39-44)41(45)37-35-33-31-29-27-25-16-14-12-10-8-6-4-2/h17-18,40-41,44-45H,3-16,19-39H2,1-2H3,(H,43,46)/b18-17-/t40-,41+/m0/s1	YUULKFVZRXQHPM-ATHUGRIKSA-N	CCCCCCCCCCCCCCC[C@@H](O)[C@H](CO)NC(=O)CCCCCCCCCCCCC\C=C/CCCCCCCC		5283576		HMDB0011769	74130	LMSP02020011
Dihydroceramides	Cer(d18:0/26:1(OH))	Cer(d18:0/26:1(OH))
Dihydroceramides	Cer(d18:0/26:1)	Cer(d18:0/26:1(17Z))	(17Z)-N-[(2S,3R)-1,3-dihydroxyoctadecan-2-yl]hexacos-17-enamide	InChI=1S/C44H87NO3/c1-3-5-7-9-11-13-15-17-18-19-20-21-22-23-24-25-26-28-30-32-34-36-38-40-44(48)45-42(41-46)43(47)39-37-35-33-31-29-27-16-14-12-10-8-6-4-2/h17-18,42-43,46-47H,3-16,19-41H2,1-2H3,(H,45,48)/b18-17-/t42-,43+/m0/s1	CTSPXOBSUIWAAB-SNMLQRCYSA-N	CCCCCCCCCCCCCCC[C@@H](O)[C@H](CO)NC(=O)CCCCCCCCCCCCCCC\C=C/CCCCCCCC		5283578		HMDB0011772	74132	LMSP02020013
Fatty Acids	AA	Arachidonic acid	(5Z,8Z,11Z,14Z)-icosa-5,8,11,14-tetraenoic acid	InChI=1S/C20H32O2/c1-2-3-4-5-6-7-8-9-10-11-12-13-14-15-16-17-18-19-20(21)22/h6-7,9-10,12-13,15-16H,2-5,8,11,14,17-19H2,1H3,(H,21,22)/b7-6-,10-9-,13-12-,16-15-	YZXBAPSDXZZRGB-DOFZRALJSA-N	CCCCC\C=C/C\C=C/C\C=C/C\C=C/CCCC(O)=O	506-32-1	444899	C00219	HMDB0001043	15843	LMFA01030001
Fatty Acids	DHA	Docosahexaenoic acid	(4Z,7Z,10Z,13Z,16Z,19Z)-docosa-4,7,10,13,16,19-hexaenoic acid	InChI=1S/C22H32O2/c1-2-3-4-5-6-7-8-9-10-11-12-13-14-15-16-17-18-19-20-21-22(23)24/h3-4,6-7,9-10,12-13,15-16,18-19H,2,5,8,11,14,17,20-21H2,1H3,(H,23,24)/b4-3-,7-6-,10-9-,13-12-,16-15-,19-18-	MBMBGCFOFBJSGT-KUBAVDMBSA-N	CC\C=C/C\C=C/C\C=C/C\C=C/C\C=C/C\C=C/CCC(O)=O	6217-54-5	445580	C06429	HMDB0002183	28125	LMFA01030185
Fatty Acids	EPA	Eicosapentaenoic acid	(5Z,8Z,11Z,14Z,17Z)-icosa-5,8,11,14,17-pentaenoic acid	InChI=1S/C20H30O2/c1-2-3-4-5-6-7-8-9-10-11-12-13-14-15-16-17-18-19-20(21)22/h3-4,6-7,9-10,12-13,15-16H,2,5,8,11,14,17-19H2,1H3,(H,21,22)/b4-3-,7-6-,10-9-,13-12-,16-15-	JAZBEHYOTPTENJ-JLNKQSITSA-N	CC\C=C/C\C=C/C\C=C/C\C=C/C\C=C/CCCC(O)=O	10417-94-4	446284	C06428	HMDB0001999	28364	LMFA01030759
Fatty Acids	FA(12:0)	Dodecanoic acid	dodecanoic acid	InChI=1S/C12H24O2/c1-2-3-4-5-6-7-8-9-10-11-12(13)14/h2-11H2,1H3,(H,13,14)	POULHZVOKOAJMA-UHFFFAOYSA-N	CCCCCCCCCCCC(O)=O	143-07-7	3893	C02679	HMDB0000638	30805	LMFA01010012
Fatty Acids	FA(14:0)	Myristic acid	tetradecanoic acid	InChI=1S/C14H28O2/c1-2-3-4-5-6-7-8-9-10-11-12-13-14(15)16/h2-13H2,1H3,(H,15,16)	TUNFSRHWOTWDNC-UHFFFAOYSA-N	CCCCCCCCCCCCCC(O)=O	544-63-8	11005	C06424	HMDB0000806	28875	LMFA01010014
Fatty Acids	FA(16:0)	Palmitic acid	hexadecanoic acid	InChI=1S/C16H32O2/c1-2-3-4-5-6-7-8-9-10-11-12-13-14-15-16(17)18/h2-15H2,1H3,(H,17,18)	IPCSVZSSVZVIGE-UHFFFAOYSA-N	CCCCCCCCCCCCCCCC(O)=O	57-10-3	985	C00249	HMDB0000220	15756	LMFA01010001
Fatty Acids	FA(18:0)	Stearic acid	octadecanoic acid	InChI=1S/C18H36O2/c1-2-3-4-5-6-7-8-9-10-11-12-13-14-15-16-17-18(19)20/h2-17H2,1H3,(H,19,20)	QIQXTHQIDYTFRH-UHFFFAOYSA-N	CCCCCCCCCCCCCCCCCC(O)=O	57-11-4	5281	C01530	HMDB0000827	28842	LMFA01010018
Fatty Acids	FA(18:1)	Petroselinic acid	octadec-6-enoic acid	InChI=1S/C18H34O2/c1-2-3-4-5-6-7-8-9-10-11-12-13-14-15-16-17-18(19)20/h12-13H,2-11,14-17H2,1H3,(H,19,20)	CNVZJPUDSLNTQU-UHFFFAOYSA-N	CCCCCCCCCCCC=CCCCCC(O)=O	593-39-5	11634		HMDB0002080	36022
Fatty Acids	FA(18:1)	(Z)-13-Octadecenoic acid	(13Z)-octadec-13-enoic acid	InChI=1S/C18H34O2/c1-2-3-4-5-6-7-8-9-10-11-12-13-14-15-16-17-18(19)20/h5-6H,2-4,7-17H2,1H3,(H,19,20)/b6-5-	BDLLSHRIFPDGQB-WAYWQWQTSA-N	CCCC\C=C/CCCCCCCCCCCC(O)=O	13126-39-1	5312441		HMDB0041480	82617	LMFA01030290
Fatty Acids	FA(18:1)	7Z-octadecenoic acid	(7Z)-octadec-7-enoic acid	InChI=1S/C18H34O2/c1-2-3-4-5-6-7-8-9-10-11-12-13-14-15-16-17-18(19)20/h11-12H,2-10,13-17H2,1H3,(H,19,20)/b12-11-	RVUCYJXFCAVHNC-QXMHVHEDSA-N	[H]\C(CCCCCCCCCC)=C(/[H])CCCCCC(O)=O		5282755		HMDB0062242		LMFA01030068
Fatty Acids	FA(18:1)	Octadec-9-enoic Acid	octadec-9-enoic acid	InChI=1S/C18H34O2/c1-2-3-4-5-6-7-8-9-10-11-12-13-14-15-16-17-18(19)20/h9-10H,2-8,11-17H2,1H3,(H,19,20)	ZQPPMHVWECSIRJ-UHFFFAOYSA-N	CCCCCCCCC=CCCCCCCCC(O)=O	2027-47-6	965		HMDB0062703	36021
Fatty Acids	FA(18:1)	(E)-13-Octadecenoic acid	(13Z)-octadec-13-enoic acid	InChI=1S/C18H34O2/c1-2-3-4-5-6-7-8-9-10-11-12-13-14-15-16-17-18(19)20/h5-6H,2-4,7-17H2,1H3,(H,19,20)/b6-5+	BDLLSHRIFPDGQB-AATRIKPKSA-N	CCCC\C=C\CCCCCCCCCCCC(O)=O	693-71-0	5312441		HMDB0062218	82617	LMFA01030880
Fatty Acids	FA(18:1)	octadecenoic acid	octadecenoic acid								25634
Fatty Acids	FA(18:1)	Elaidic acid	(9E)-octadec-9-enoic acid	InChI=1S/C18H34O2/c1-2-3-4-5-6-7-8-9-10-11-12-13-14-15-16-17-18(19)20/h9-10H,2-8,11-17H2,1H3,(H,19,20)/b10-9+	ZQPPMHVWECSIRJ-MDZDMXLPSA-N	CCCCCCCC\C=C\CCCCCCCC(O)=O	112-79-8	637517	C01712	HMDB0000573	27997	LMFA01030073
Fatty Acids	FA(18:1)	Vaccenic acid	(11E)-octadec-11-enoic acid	InChI=1S/C18H34O2/c1-2-3-4-5-6-7-8-9-10-11-12-13-14-15-16-17-18(19)20/h7-8H,2-6,9-17H2,1H3,(H,19,20)/b8-7+	UWHZIFQPPBDJPM-BQYQJAHWSA-N	CCCCCC\C=C\CCCCCCCCCC(O)=O	693-72-1	5281127	C08367	HMDB0003231	28727	LMFA01030077
Fatty Acids	FA(18:2)	9E,11E-Octadecadienoic acid	(9E,11E)-octadeca-9,11-dienoic acid	InChI=1S/C18H32O2/c1-2-3-4-5-6-7-8-9-10-11-12-13-14-15-16-17-18(19)20/h7-10H,2-6,11-17H2,1H3,(H,19,20)/b8-7+,10-9+	JBYXPOFIGCOSSB-XBLVEGMJSA-N	CCCCCC\C=C\C=C\CCCCCCCC(O)=O	1839-11-8	5282796		HMDB0005047	36025	LMFA01030119
Fatty Acids	FA(18:2)	10E,12Z-Octadecadienoic acid	(10E,12Z)-octadeca-10,12-dienoic acid	InChI=1S/C18H32O2/c1-2-3-4-5-6-7-8-9-10-11-12-13-14-15-16-17-18(19)20/h6-9H,2-5,10-17H2,1H3,(H,19,20)/b7-6-,9-8+	GKJZMAHZJGSBKD-NMMTYZSQSA-N	CCCCC\C=C/C=C/CCCCCCCCC(O)=O	2420-56-6	5282800		HMDB0005048	44526	LMFA02000307
Fatty Acids	FA(18:2)	Mangiferic acid	(9E,15E)-octadeca-9,15-dienoic acid	InChI=1S/C18H32O2/c1-2-3-4-5-6-7-8-9-10-11-12-13-14-15-16-17-18(19)20/h3-4,9-10H,2,5-8,11-17H2,1H3,(H,19,20)/b4-3+,10-9+	AWGFYZFANDHELM-SCPMJEMWSA-N	CC\C=C\CCCC\C=C\CCCCCCCC(O)=O	18402-92-1	6439027		HMDB0029800
Fatty Acids	FA(18:2)	Octadecadienoate	(2E,4E)-octadeca-2,4-dienoic acid	InChI=1S/C18H32O2/c1-2-3-4-5-6-7-8-9-10-11-12-13-14-15-16-17-18(19)20/h14-17H,2-13H2,1H3,(H,19,20)/b15-14+,17-16+	ADHNUPOJJCKWRT-JLXBFWJWSA-N	[H]\C(CCCCCCCCCCCCC)=C(\[H])/C(/[H])=C(\[H])C(O)=O		5312457		HMDB0062784		LMFA01030306
Fatty Acids	FA(18:2)	6Z,9Z-octadecadienoic acid	(6Z,9Z)-octadeca-6,9-dienoic acid	InChI=1S/C18H32O2/c1-2-3-4-5-6-7-8-9-10-11-12-13-14-15-16-17-18(19)20/h9-10,12-13H,2-8,11,14-17H2,1H3,(H,19,20)/b10-9-,13-12-	ZMKDEQUXYDZSNN-UTJQPWESSA-N	CCCCCCCC\C=C/C\C=C/CCCCC(O)=O	28290-77-9	5312483		HMDB0062238	82749	LMFA01030332
Fatty Acids	FA(18:2)	Linoelaidic acid	(9E,12E)-octadeca-9,12-dienoic acid	InChI=1S/C18H32O2/c1-2-3-4-5-6-7-8-9-10-11-12-13-14-15-16-17-18(19)20/h6-7,9-10H,2-5,8,11-17H2,1H3,(H,19,20)/b7-6+,10-9+	OYHQOLUKZRVURQ-AVQMFFATSA-N	CCCCC\C=C\C\C=C\CCCCCCCC(O)=O	506-21-8	5282457		HMDB0006270	75108	LMFA01030123
Fatty Acids	FA(18:2)	octadecadienoate	octadecadienoate			[O-]C([*])=O					25626
Fatty Acids	FA(18:2)	Linoleic acid	(9Z,12Z)-octadeca-9,12-dienoic acid	InChI=1S/C18H32O2/c1-2-3-4-5-6-7-8-9-10-11-12-13-14-15-16-17-18(19)20/h6-7,9-10H,2-5,8,11-17H2,1H3,(H,19,20)/b7-6-,10-9-	OYHQOLUKZRVURQ-HZJYTTRNSA-N	CCCCC\C=C/C\C=C/CCCCCCCC(O)=O	60-33-3	5280450	C01595	HMDB0000673	17351	LMFA01030120
Fatty Acids	FA(18:2)	Bovinic acid	(9Z,11E)-octadeca-9,11-dienoic acid	InChI=1S/C18H32O2/c1-2-3-4-5-6-7-8-9-10-11-12-13-14-15-16-17-18(19)20/h7-10H,2-6,11-17H2,1H3,(H,19,20)/b8-7+,10-9-	JBYXPOFIGCOSSB-GOJKSUSPSA-N	CCCCCC\C=C\C=C/CCCCCCCC(O)=O	2540-56-9	5280644	C04056	HMDB0003797	32798	LMFA01030118
Fatty Acids	FA(20:1)	Paullinic acid	(13Z)-icos-13-enoic acid	InChI=1S/C20H38O2/c1-2-3-4-5-6-7-8-9-10-11-12-13-14-15-16-17-18-19-20(21)22/h7-8H,2-6,9-19H2,1H3,(H,21,22)/b8-7-	URXZXNYJPAJJOQ-FPLPWBNLSA-N	CCCCCC\C=C/CCCCCCCCCCCC(O)=O	17735-94-3	5312518		HMDB0035159	134479	LMFA01030367
Fatty Acids	FA(20:1)	11-Eicosenoic acid	icos-11-enoic acid	InChI=1S/C20H38O2/c1-2-3-4-5-6-7-8-9-10-11-12-13-14-15-16-17-18-19-20(21)22/h9-10H,2-8,11-19H2,1H3,(H,21,22)	BITHHVVYSMSWAG-UHFFFAOYSA-N	CCCCCCCCC=CCCCCCCCCCC(O)=O	2462-94-4	5282769		HMDB0034296		LMFA01030086
Fatty Acids	FA(20:1)	gadoleic acid	(9Z)-icos-9-enoic acid	InChI=1S/C20H38O2/c1-2-3-4-5-6-7-8-9-10-11-12-13-14-15-16-17-18-19-20(21)22/h11-12H,2-10,13-19H2,1H3,(H,21,22)/b12-11-	LQJBNNIYVWPHFW-QXMHVHEDSA-N	CCCCCCCCCC\C=C/CCCCCCCC(O)=O		5282767			32419	LMFA01030084
Fatty Acids	FA(20:1)	icosenoic acid									23902
Fatty Acids	FA(20:1)	11Z-Eicosenoic acid	(11Z)-icos-11-enoic acid	InChI=1S/C20H38O2/c1-2-3-4-5-6-7-8-9-10-11-12-13-14-15-16-17-18-19-20(21)22/h9-10H,2-8,11-19H2,1H3,(H,21,22)/b10-9-	BITHHVVYSMSWAG-KTKRTIGZSA-N	CCCCCCCC\C=C/CCCCCCCCCC(O)=O	5561-99-9	5282768	C16526	HMDB0002231	32425	LMFA01030085
Fatty Acids	FA(20:2)	(11Z,14Z)-icosadienoate	(11Z,14Z)-icosa-11,14-dienoate	InChI=1S/C20H36O2/c1-2-3-4-5-6-7-8-9-10-11-12-13-14-15-16-17-18-19-20(21)22/h6-7,9-10H,2-5,8,11-19H2,1H3,(H,21,22)/p-1/b7-6-,10-9-	XSXIVVZCUAHUJO-HZJYTTRNSA-M	CCCCC\C=C/C\C=C/CCCCCCCCCC([O-])=O		40846588			77220
Fatty Acids	FA(20:2)	Eicosadienoic acid	(11Z,14Z)-icosa-11,14-dienoic acid	InChI=1S/C20H36O2/c1-2-3-4-5-6-7-8-9-10-11-12-13-14-15-16-17-18-19-20(21)22/h6-7,9-10H,2-5,8,11-19H2,1H3,(H,21,22)/b7-6-,10-9-	XSXIVVZCUAHUJO-HZJYTTRNSA-N	CCCCC\C=C/C\C=C/CCCCCCCCCC(O)=O	2091-39-6	6439848	C16525	HMDB0005060	73731	LMFA01031043
Fatty Acids	FA(20:3)	Dihomo-gamma-linolenic acid	(8Z,11Z,14Z)-icosa-8,11,14-trienoic acid	InChI=1S/C20H34O2/c1-2-3-4-5-6-7-8-9-10-11-12-13-14-15-16-17-18-19-20(21)22/h6-7,9-10,12-13H,2-5,8,11,14-19H2,1H3,(H,21,22)/b7-6-,10-9-,13-12-	HOBAELRKJCKHQD-QNEBEIHSSA-N	CCCCC\C=C/C\C=C/C\C=C/CCCCCCC(O)=O	1783-84-2	5280581	C03242	HMDB0002925	53486	LMFA01030158
Glycerophospholipids	lysoPC a C14:0	lysoPC a C14:0					13699-45-1
Glycerophospholipids	lysoPC a C14:0	LysoPC(14:0)	(2-{[(2R)-2-hydroxy-3-(tetradecanoyloxy)propyl phosphonato]oxy}ethyl)trimethylazanium	InChI=1S/C22H46NO7P/c1-5-6-7-8-9-10-11-12-13-14-15-16-22(25)28-19-21(24)20-30-31(26,27)29-18-17-23(2,3)4/h21,24H,5-20H2,1-4H3/t21-/m1/s1	VXUOFDJKYGDUJI-OAQYLSRUSA-N	[H][C@@](O)(COC(=O)CCCCCCCCCCCCC)COP([O-])(=O)OCC[N+](C)(C)C	20559-16-4	460604	C04230	HMDB0010379	64489	LMGP01050012
Glycerophospholipids	lysoPC a C14:0	lysophosphatidylcholine 14:0				[H][C@@](CO[*])(COP([O-])(=O)OCC[N+](C)(C)C)O[*]					64483
Glycerophospholipids	lysoPC a C16:0	2-Palmitoylglycerophosphocholine	[2-(hexadecanoyloxy)-3-hydroxypropoxy][2-(trimethylazaniumyl)ethoxy]phosphinic acid	InChI=1S/C24H50NO7P/c1-5-6-7-8-9-10-11-12-13-14-15-16-17-18-24(27)32-23(21-26)22-31-33(28,29)30-20-19-25(2,3)4/h23,26H,5-22H2,1-4H3/p+1	NEGQHKSYEYVFTD-UHFFFAOYSA-O	CCCCCCCCCCCCCCCC(=O)OC(CO)COP(O)(=O)OCC[N+](C)(C)C		9546667		HMDB0061702	76078	LMGP01050074
Glycerophospholipids	lysoPC a C16:0	lysophosphatidylcholine 16:0				[H][C@@](CO[*])(COP([O-])(=O)OCC[N+](C)(C)C)O[*]					64563
Glycerophospholipids	lysoPC a C16:0	LysoPC(16:0)	(2-{[(2R)-3-(hexadecanoyloxy)-2-hydroxypropyl phosphonato]oxy}ethyl)trimethylazanium	InChI=1S/C24H50NO7P/c1-5-6-7-8-9-10-11-12-13-14-15-16-17-18-24(27)30-21-23(26)22-32-33(28,29)31-20-19-25(2,3)4/h23,26H,5-22H2,1-4H3/t23-/m1/s1	ASWBNKHCZGQVJV-HSZRJFAPSA-N	[H][C@@](O)(COC(=O)CCCCCCCCCCCCCCC)COP([O-])(=O)OCC[N+](C)(C)C	14863-27-5	460602	C04230	HMDB0010382	72998	LMGP01050018
Glycerophospholipids	lysoPC a C16:1	1-[(9E)-hexadecenoyl]-sn-glycero-3-phosphocholine	(2R)-3-[(9E)-hexadec-9-enoyloxy]-2-hydroxypropyl 2-(trimethylammonio)ethyl phosphate	InChI=1S/C24H48NO7P/c1-5-6-7-8-9-10-11-12-13-14-15-16-17-18-24(27)30-21-23(26)22-32-33(28,29)31-20-19-25(2,3)4/h10-11,23,26H,5-9,12-22H2,1-4H3/b11-10+/t23-/m1/s1	LFUDDCMNKWEORN-BREAQWACSA-N	CCCCCC\C=C\CCCCCCCC(=O)OC[C@@H](O)COP([O-])(=O)OCC[N+](C)(C)C		24779460			84752	LMGP01050021
Glycerophospholipids	lysoPC a C16:1	lysophosphatidylcholine 16:1				[H][C@@](COC)(COP([O-])(=O)OCC[N+](C)(C)C)OC					64560
Glycerophospholipids	lysoPC a C16:1	LysoPC(16:1(9Z))	(2-{[(2R)-3-[(9Z)-hexadec-9-enoyloxy]-2-hydroxypropyl phosphonato]oxy}ethyl)trimethylazanium	InChI=1S/C24H48NO7P/c1-5-6-7-8-9-10-11-12-13-14-15-16-17-18-24(27)30-21-23(26)22-32-33(28,29)31-20-19-25(2,3)4/h10-11,23,26H,5-9,12-22H2,1-4H3/b11-10-/t23-/m1/s1	LFUDDCMNKWEORN-ZXEGGCGDSA-N	CCCCCC\C=C/CCCCCCCC(=O)OC[C@@]([H])(O)COP([O-])(=O)OCC[N+](C)(C)C	76790-27-7	24779461	C04230	HMDB0010383	73851	LMGP01050022
Glycerophospholipids	lysoPC a C17:0	lysophosphatidylcholine 17:0				[H][C@@](CO[*])(COP([O-])(=O)OCC[N+](C)(C)C)O[*]					72737
Glycerophospholipids	lysoPC a C17:0	LysoPC(17:0)	(2-{[(2R)-3-(heptadecanoyloxy)-2-hydroxypropyl phosphonato]oxy}ethyl)trimethylazanium	InChI=1S/C25H52NO7P/c1-5-6-7-8-9-10-11-12-13-14-15-16-17-18-19-25(28)31-22-24(27)23-33-34(29,30)32-21-20-26(2,3)4/h24,27H,5-23H2,1-4H3/t24-/m1/s1	SRRQPVVYXBTRQK-XMMPIXPASA-N	[H][C@@](O)(COC(=O)CCCCCCCCCCCCCCCC)COP([O-])(=O)OCC[N+](C)(C)C	50930-23-9	24779463	C04230	HMDB0012108	74340	LMGP01050024
Glycerophospholipids	lysoPC a C18:0	LysoPC(0:0/18:0)	(2-{[(2R)-3-hydroxy-2-(octadecanoyloxy)propyl phosphono]oxy}ethyl)trimethylazanium	InChI=1S/C26H54NO7P/c1-5-6-7-8-9-10-11-12-13-14-15-16-17-18-19-20-26(29)34-25(23-28)24-33-35(30,31)32-22-21-27(2,3)4/h25,28H,5-24H2,1-4H3/t25-/m1/s1	IQGPMZRCLCCXAG-RUZDIDTESA-N	[H][C@@](CO)(COP([O-])(=O)OCC[N+](C)(C)C)OC(=O)CCCCCCCCCCCCCCCCC	4421-58-3	24779491		HMDB0011128	76076	LMGP01050076
Glycerophospholipids	lysoPC a C18:0	lysophosphatidylcholine 18:0				[H][C@@](COC)(COP([O-])(=O)OCC[N+](C)(C)C)OC					64561
Glycerophospholipids	lysoPC a C18:0	LysoPC(18:0)	(2-{[(2R)-2-hydroxy-3-(octadecanoyloxy)propyl phosphonato]oxy}ethyl)trimethylazanium	InChI=1S/C26H54NO7P/c1-5-6-7-8-9-10-11-12-13-14-15-16-17-18-19-20-26(29)32-23-25(28)24-34-35(30,31)33-22-21-27(2,3)4/h25,28H,5-24H2,1-4H3/t25-/m1/s1	IHNKQIMGVNPMTC-RUZDIDTESA-N	[H][C@@](O)(COC(=O)CCCCCCCCCCCCCCCCC)COP([O-])(=O)OCC[N+](C)(C)C	5655-17-4	497299	C04230	HMDB0010384	73858	LMGP01050026
Glycerophospholipids	lysoPC a C18:1	oleoyl-sn-glycero-3-phosphocholine				C[N+](C)(C)CCOP([O-])(=O)OC[C@@H](CO[*])O[*]					76083
Glycerophospholipids	lysoPC a C18:1	1-elaidoyl-sn-glycero-3-phosphocholine	(2R)-2-hydroxy-3-[(9E)-octadec-9-enoyloxy]propyl 2-(trimethylazaniumyl)ethyl phosphate	InChI=1S/C26H52NO7P/c1-5-6-7-8-9-10-11-12-13-14-15-16-17-18-19-20-26(29)32-23-25(28)24-34-35(30,31)33-22-21-27(2,3)4/h12-13,25,28H,5-11,14-24H2,1-4H3/b13-12+/t25-/m1/s1	YAMUFBLWGFFICM-ZOGNMOHXSA-N	[H][C@@](O)(COC(=O)CCCCCCC\C=C\CCCCCCCC)COP([O-])(=O)OCC[N+](C)(C)C		24779466			72589
Glycerophospholipids	lysoPC a C18:1	2-Oleoylglycerophosphocholine	{3-hydroxy-2-[(9Z)-octadec-9-enoyloxy]propoxy}[2-(trimethylazaniumyl)ethoxy]phosphinic acid	InChI=1S/C26H52NO7P/c1-5-6-7-8-9-10-11-12-13-14-15-16-17-18-19-20-26(29)34-25(23-28)24-33-35(30,31)32-22-21-27(2,3)4/h12-13,25,28H,5-11,14-24H2,1-4H3/p+1/b13-12-	SULIDBRAXVDKBU-SEYXRHQNSA-O	CCCCCCCC\C=C/CCCCCCCC(=O)OC(CO)COP(O)(=O)OCC[N+](C)(C)C		9546675		HMDB0061701
Glycerophospholipids	lysoPC a C18:1	lysophosphatidylcholine 18:1				[H][C@@](CO[*])(COP([O-])(=O)OCC[N+](C)(C)C)O[*]					64566
Glycerophospholipids	lysoPC a C18:1	LysoPC(18:1(9Z))	(2-{[(2R)-2-hydroxy-3-[(9Z)-octadec-9-enoyloxy]propyl phosphono]oxy}ethyl)trimethylazanium	InChI=1S/C26H52NO7P/c1-5-6-7-8-9-10-11-12-13-14-15-16-17-18-19-20-26(29)32-23-25(28)24-34-35(30,31)33-22-21-27(2,3)4/h12-13,25,28H,5-11,14-24H2,1-4H3/b13-12-/t25-/m1/s1	YAMUFBLWGFFICM-PTGWMXDISA-N	CCCCCCCC\C=C/CCCCCCCC(=O)OC[C@@]([H])(O)COP([O-])(=O)OCC[N+](C)(C)C	3542-29-8	16081932		HMDB0002815	28610	LMGP01050032
Glycerophospholipids	lysoPC a C18:1	LysoPC(18:1(11Z))	(2-{[(2R)-2-hydroxy-3-[(11Z)-octadec-11-enoyloxy]propyl phosphonato]oxy}ethyl)trimethylazanium	InChI=1S/C26H52NO7P/c1-5-6-7-8-9-10-11-12-13-14-15-16-17-18-19-20-26(29)32-23-25(28)24-34-35(30,31)33-22-21-27(2,3)4/h10-11,25,28H,5-9,12-24H2,1-4H3/b11-10-/t25-/m1/s1	PZRFVAHZNWPPAC-VBKSFVIKSA-N	CCCCCC\C=C/CCCCCCCCCC(=O)OC[C@@]([H])(O)COP([O-])(=O)OCC[N+](C)(C)C		53480465	C04230	HMDB0010385	86255	LMGP01050138
Glycerophospholipids	lysoPC a C18:2	2-Linoleoylglycerophosphocholine	{3-hydroxy-2-[(9Z,12Z)-nonadeca-9,12-dienoyloxy]propoxy}[2-(trimethylazaniumyl)ethoxy]phosphinic acid	InChI=1S/C27H52NO7P/c1-5-6-7-8-9-10-11-12-13-14-15-16-17-18-19-20-21-27(30)35-26(24-29)25-34-36(31,32)33-23-22-28(2,3)4/h10-11,13-14,26,29H,5-9,12,15-25H2,1-4H3/p+1/b11-10-,14-13-	XFUBHUALKATHPX-XVTLYKPTSA-O	CCCCCC\C=C/C\C=C/CCCCCCCC(=O)OC(CO)COP(O)(=O)OCC[N+](C)(C)C		71768169		HMDB0061700	76084
Glycerophospholipids	lysoPC a C18:2	lysophosphatidylcholine 18:2				[H][C@@](COC)(COP([O-])(=O)OCC[N+](C)(C)C)OC					64549
Glycerophospholipids	lysoPC a C18:2	LysoPC(18:2(9Z,12Z))	(2-{[(2R)-2-hydroxy-3-[(9Z,12Z)-octadeca-9,12-dienoyloxy]propyl phosphonato]oxy}ethyl)trimethylazanium	InChI=1S/C26H50NO7P/c1-5-6-7-8-9-10-11-12-13-14-15-16-17-18-19-20-26(29)32-23-25(28)24-34-35(30,31)33-22-21-27(2,3)4/h9-10,12-13,25,28H,5-8,11,14-24H2,1-4H3/b10-9-,13-12-/t25-/m1/s1	SPJFYYJXNPEZDW-FTJOPAKQSA-N	CCCCC\C=C/C\C=C/CCCCCCCC(=O)OC[C@@]([H])(O)COP([O-])(=O)OCC[N+](C)(C)C	22252-07-9	11005824		HMDB0010386	28733	LMGP01050035
Glycerophospholipids	lysoPC a C20:3	lysophosphatidylcholine 20:3/0:0				[H][C@@](O)(COC([*])=O)COP([O-])(=O)OCC[N+](C)(C)C					64488
Glycerophospholipids	lysoPC a C20:3	lysophosphatidylcholine 20:3				[H][C@@](COC(C)=O)(COP([O-])(=O)OCC[N+](C)(C)C)OC(C)=O					64481
Glycerophospholipids	lysoPC a C20:3	LysoPC(20:3(8Z,11Z,14Z))	(2-{[(2R)-2-hydroxy-3-[(8Z,11Z,14Z)-icosa-8,11,14-trienoyloxy]propyl phosphonato]oxy}ethyl)trimethylazanium	InChI=1S/C28H52NO7P/c1-5-6-7-8-9-10-11-12-13-14-15-16-17-18-19-20-21-22-28(31)34-25-27(30)26-36-37(32,33)35-24-23-29(2,3)4/h9-10,12-13,15-16,27,30H,5-8,11,14,17-26H2,1-4H3/b10-9-,13-12-,16-15-/t27-/m1/s1	BBNHCUBQEQJHIG-FZZJNMCHSA-N	CCCCC\C=C/C\C=C/C\C=C/CCCCCCC(=O)OC[C@](O)([H])COP([O-])(=O)OCC[N+](C)(C)C	1006703-11-2	52924055		HMDB0010394	86256	LMGP01050133
Glycerophospholipids	lysoPC a C20:3	LysoPC(20:3(5Z,8Z,11Z))	(2-{[(2R)-2-hydroxy-3-[(5Z,8Z,11Z)-icosa-5,8,11-trienoyloxy]propyl phosphonato]oxy}ethyl)trimethylazanium	InChI=1S/C28H52NO7P/c1-5-6-7-8-9-10-11-12-13-14-15-16-17-18-19-20-21-22-28(31)34-25-27(30)26-36-37(32,33)35-24-23-29(2,3)4/h12-13,15-16,18-19,27,30H,5-11,14,17,20-26H2,1-4H3/b13-12-,16-15-,19-18-/t27-/m1/s1	YHGXYYIGHBPDMX-BUTFDPNWSA-N	CCCCCCCC\C=C/C\C=C/C\C=C/CCCC(=O)OC[C@@]([H])(O)COP([O-])(=O)OCC[N+](C)(C)C	1199257-41-4	53480467		HMDB0010393	74343	LMGP01050139
Glycerophospholipids	lysoPC a C20:4	2-arachidonoyl-sn-glycero-3-phosphocholine	(2R)-3-hydroxy-2-[(5Z,8Z,11Z,14Z)-icosa-5,8,11,14-tetraenoyloxy]propyl 2-(trimethylazaniumyl)ethyl phosphate	InChI=1S/C28H50NO7P/c1-5-6-7-8-9-10-11-12-13-14-15-16-17-18-19-20-21-22-28(31)36-27(25-30)26-35-37(32,33)34-24-23-29(2,3)4/h9-10,12-13,15-16,18-19,27,30H,5-8,11,14,17,20-26H2,1-4H3/b10-9-,13-12-,16-15-,19-18-/t27-/m1/s1	IGJKYDBBINVMLH-JXRLJXCWSA-N	CCCCC\C=C/C\C=C/C\C=C/C\C=C/CCCC(=O)O[C@H](CO)COP([O-])(=O)OCC[N+](C)(C)C		52924038			76079	LMGP01050121
Glycerophospholipids	lysoPC a C20:4	lysophosphatidylcholine 20:4				[H][C@@](CO[*])(COP([O-])(=O)OCC[N+](C)(C)C)O[*]					64568
Glycerophospholipids	lysoPC a C20:4	LysoPC(20:4(8Z,11Z,14Z,17Z))	(2-{[(2R)-2-hydroxy-3-[(8Z,11Z,14Z,17Z)-icosa-8,11,14,17-tetraenoyloxy]propyl phosphonato]oxy}ethyl)trimethylazanium	InChI=1S/C28H50NO7P/c1-5-6-7-8-9-10-11-12-13-14-15-16-17-18-19-20-21-22-28(31)34-25-27(30)26-36-37(32,33)35-24-23-29(2,3)4/h6-7,9-10,12-13,15-16,27,30H,5,8,11,14,17-26H2,1-4H3/b7-6-,10-9-,13-12-,16-15-/t27-/m1/s1	GOMVPVRDBLLHQC-VEJNOCSESA-N	CC\C=C/C\C=C/C\C=C/C\C=C/CCCCCCC(=O)OC[C@](O)([H])COP([O-])(=O)OCC[N+](C)(C)C		53480469	C04230	HMDB0010396	86259	LMGP01050140
Glycerophospholipids	lysoPC a C20:4	LysoPC(20:4(5Z,8Z,11Z,14Z))	(2-{[(2R)-2-hydroxy-3-[(5Z,8Z,11Z,14Z)-icosa-5,8,11,14-tetraenoyloxy]propyl phosphonato]oxy}ethyl)trimethylazanium	InChI=1S/C28H50NO7P/c1-5-6-7-8-9-10-11-12-13-14-15-16-17-18-19-20-21-22-28(31)34-25-27(30)26-36-37(32,33)35-24-23-29(2,3)4/h9-10,12-13,15-16,18-19,27,30H,5-8,11,14,17,20-26H2,1-4H3/b10-9-,13-12-,16-15-,19-18-/t27-/m1/s1	LAXQYRRMGGEGOH-JXRLJXCWSA-N	CCCCC\C=C/C\C=C/C\C=C/C\C=C/CCCC(=O)OC[C@](O)([H])COP([O-])(=O)OCC[N+](C)(C)C		24779476	C04230	HMDB0010395	74344	LMGP01050048
Glycerophospholipids	lysoPC a C24:0	lysophosphatidylcholine 24:0				C[N+](C)(C)CCOP([O-])(=O)OC[C@@H](CO[*])O[*]					74470
Glycerophospholipids	lysoPC a C24:0	LysoPC(24:0)	(2-{[(2R)-2-hydroxy-3-(tetracosanoyloxy)propyl phosphonato]oxy}ethyl)trimethylazanium	InChI=1S/C32H66NO7P/c1-5-6-7-8-9-10-11-12-13-14-15-16-17-18-19-20-21-22-23-24-25-26-32(35)38-29-31(34)30-40-41(36,37)39-28-27-33(2,3)4/h31,34H,5-30H2,1-4H3/t31-/m1/s1	SKJMUADLQLZAGH-WJOKGBTCSA-N	[H][C@@](O)(COC(=O)CCCCCCCCCCCCCCCCCCCCCCC)COP([O-])(=O)OCC[N+](C)(C)C	325171-59-3	24779481	C04230	HMDB0010405	86260	LMGP01050057
Glycerophospholipids	lysoPC a C26:0	LysoPC(26:0)	(2-{[(2R)-3-(hexacosanoyloxy)-2-hydroxypropyl phosphonato]oxy}ethyl)trimethylazanium	InChI=1S/C34H70NO7P/c1-5-6-7-8-9-10-11-12-13-14-15-16-17-18-19-20-21-22-23-24-25-26-27-28-34(37)40-31-33(36)32-42-43(38,39)41-30-29-35(2,3)4/h33,36H,5-32H2,1-4H3/t33-/m1/s1	WSDKRPCAPHRNNZ-MGBGTMOVSA-N	[H][C@@](O)(COC(=O)CCCCCCCCCCCCCCCCCCCCCCCCC)COP([O-])(=O)OCC[N+](C)(C)C				HMDB0029205
Glycerophospholipids	lysoPC a C26:0	lysophosphatidylcholine 26:0				C[N+](C)(C)CCOP([O-])(=O)OC[C@@H](CO[*])O[*]					74472
Glycerophospholipids	lysoPC a C26:1	LysoPC(26:1(5Z))	(2-{[(2R)-3-[(5E)-hexacos-5-enoyloxy]-2-hydroxypropyl phosphonato]oxy}ethyl)trimethylazanium	InChI=1S/C34H68NO7P/c1-5-6-7-8-9-10-11-12-13-14-15-16-17-18-19-20-21-22-23-24-25-26-27-28-34(37)40-31-33(36)32-42-43(38,39)41-30-29-35(2,3)4/h24-25,33,36H,5-23,26-32H2,1-4H3/b25-24+/t33-/m1/s1	HHNUOPXCCKOIPL-VTFFUMFSSA-N	CCCCCCCCCCCCCCCCCCCC\C=C\CCCC(=O)OC[C@@H](O)COP([O-])(=O)OCC[N+](C)(C)C				HMDB0029220
Glycerophospholipids	lysoPC a C26:1	lysophosphatidylcholine 26:1				C[N+](C)(C)CCOP([O-])(=O)OC[C@@H](CO[*])O[*]					74473
Glycerophospholipids	lysoPC a C28:0	LysoPC(28:0)	(2-{[(2R)-2-hydroxy-3-(octacosanoyloxy)propyl phosphonato]oxy}ethyl)trimethylazanium	InChI=1S/C36H74NO7P/c1-5-6-7-8-9-10-11-12-13-14-15-16-17-18-19-20-21-22-23-24-25-26-27-28-29-30-36(39)42-33-35(38)34-44-45(40,41)43-32-31-37(2,3)4/h35,38H,5-34H2,1-4H3/t35-/m1/s1	VPAMUPUPKCTFGJ-PGUFJCEWSA-N	[H][C@@](O)(COC(=O)CCCCCCCCCCCCCCCCCCCCCCCCCCC)COP([O-])(=O)OCC[N+](C)(C)C				HMDB0029206
Glycerophospholipids	lysoPC a C28:0	lysophosphatidylcholine 28:0				C[N+](C)(C)CCOP([O-])(=O)OC[C@@H](CO[*])O[*]					85561
Glycerophospholipids	lysoPC a C28:1	LysoPC(28:1(5Z))	(2-{[(2R)-2-hydroxy-3-[(5E)-octacos-5-enoyloxy]propyl phosphonato]oxy}ethyl)trimethylazanium	InChI=1S/C36H72NO7P/c1-5-6-7-8-9-10-11-12-13-14-15-16-17-18-19-20-21-22-23-24-25-26-27-28-29-30-36(39)42-33-35(38)34-44-45(40,41)43-32-31-37(2,3)4/h26-27,35,38H,5-25,28-34H2,1-4H3/b27-26+/t35-/m1/s1	VCXKVGMRVJRCIV-XRKADIMJSA-N	CCCCCCCCCCCCCCCCCCCCCC\C=C\CCCC(=O)OC[C@@H](O)COP([O-])(=O)OCC[N+](C)(C)C				HMDB0029221
Glycerophospholipids	lysoPC a C28:1	lysophosphatidylcholine 28:1				C[N+](C)(C)CCOP([O-])(=O)OC[C@@H](CO[*])O[*]					85562
Glycerophospholipids	PC aa C24:0	phosphatidylcholine 24:0				C[N+](C)(C)CCOP([O-])(=O)OC[C@@H](COC([*])=O)OC([*])=O					85564
Glycerophospholipids	PC aa C24:0	1-tridecanoyl-2-undecanoyl-sn-glycero-3-phosphocholine	(2R)-3-(tridecanoyloxy)-2-(undecanoyloxy)propyl 2-(trimethylazaniumyl)ethyl phosphate	InChI=1S/C32H64NO8P/c1-6-8-10-12-14-16-17-19-20-22-24-31(34)38-28-30(29-40-42(36,37)39-27-26-33(3,4)5)41-32(35)25-23-21-18-15-13-11-9-7-2/h30H,6-29H2,1-5H3/t30-/m1/s1	IWLSXHGGMHVOCX-SSEXGKCCSA-N	CCCCCCCCCCCCC(=O)OC[C@H](COP([O-])(=O)OCC[N+](C)(C)C)OC(=O)CCCCCCCCCC		91826532			86280
Glycerophospholipids	PC aa C24:0	1-nonanoyl-2-pentadecanoyl-sn-glycero-3-phosphocholine	(2R)-3-(nonanoyloxy)-2-(pentadecanoyloxy)propyl 2-(trimethylazaniumyl)ethyl phosphate	InChI=1S/C32H64NO8P/c1-6-8-10-12-14-15-16-17-18-19-21-23-25-32(35)41-30(28-38-31(34)24-22-20-13-11-9-7-2)29-40-42(36,37)39-27-26-33(3,4)5/h30H,6-29H2,1-5H3/t30-/m1/s1	TUHXUFUMGBKGKN-SSEXGKCCSA-N	CCCCCCCCCCCCCCC(=O)O[C@H](COC(=O)CCCCCCCC)COP([O-])(=O)OCC[N+](C)(C)C		91826533			86281
Glycerophospholipids	PC aa C24:0	1-hexanoyl-2-octadecanoyl-sn-glycero-3-phosphocholine									86282
Glycerophospholipids	PC aa C24:0	1-undecanoyl-2-tridecanoyl-sn-glycero-3-phosphocholine	(2R)-2-(tridecanoyloxy)-3-(undecanoyloxy)propyl 2-(trimethylazaniumyl)ethyl phosphate	InChI=1S/C32H64NO8P/c1-6-8-10-12-14-16-17-19-21-23-25-32(35)41-30(29-40-42(36,37)39-27-26-33(3,4)5)28-38-31(34)24-22-20-18-15-13-11-9-7-2/h30H,6-29H2,1-5H3/t30-/m1/s1	JSTOGINWIJTJIQ-SSEXGKCCSA-N	CCCCCCCCCCCCC(=O)O[C@H](COC(=O)CCCCCCCCCC)COP([O-])(=O)OCC[N+](C)(C)C		91826530			86278
Glycerophospholipids	PC aa C24:0	1-tetradecanoyl-2-decanoyl-sn-glycero-3-phosphocholine	(2R)-2-(decanoyloxy)-3-(tetradecanoyloxy)propyl 2-(trimethylazaniumyl)ethyl phosphate	InChI=1S/C32H64NO8P/c1-6-8-10-12-14-15-16-17-19-20-22-24-31(34)38-28-30(29-40-42(36,37)39-27-26-33(3,4)5)41-32(35)25-23-21-18-13-11-9-7-2/h30H,6-29H2,1-5H3/t30-/m1/s1	QGFRSAVKJVFKHX-SSEXGKCCSA-N	CCCCCCCCCCCCCC(=O)OC[C@H](COP([O-])(=O)OCC[N+](C)(C)C)OC(=O)CCCCCCCCC		91826529			86276
Glycerophospholipids	PC aa C24:0	1-palmitoyl-2-capryloyl-sn-glycero-3-phosphocholine	(2R)-3-(hexadecanoyloxy)-2-(octanoyloxy)propyl 2-(trimethylammonio)ethyl phosphate	InChI=1S/C32H64NO8P/c1-6-8-10-12-13-14-15-16-17-18-19-21-22-24-31(34)38-28-30(41-32(35)25-23-20-11-9-7-2)29-40-42(36,37)39-27-26-33(3,4)5/h30H,6-29H2,1-5H3/t30-/m1/s1	BIKOKUIYZRORTR-SSEXGKCCSA-N	CCCCCCCCCCCCCCCC(=O)OC[C@H](COP([O-])(=O)OCC[N+](C)(C)C)OC(=O)CCCCCCC		71668393			75302
Glycerophospholipids	PC aa C24:0	1,2-dilauroyl-sn-glycero-3-phosphocholine	(2R)-2,3-bis(dodecanoyloxy)propyl 2-(trimethylammonio)ethyl phosphate	InChI=1S/C32H64NO8P/c1-6-8-10-12-14-16-18-20-22-24-31(34)38-28-30(29-40-42(36,37)39-27-26-33(3,4)5)41-32(35)25-23-21-19-17-15-13-11-9-7-2/h30H,6-29H2,1-5H3/t30-/m1/s1	IJFVSSZAOYLHEE-SSEXGKCCSA-N	CCCCCCCCCCCC(=O)OC[C@H](COP([O-])(=O)OCC[N+](C)(C)C)OC(=O)CCCCCCCCCCC	18194-25-7	512874			65211	LMGP01010429
Glycerophospholipids	PC aa C26:0	1-palmitoyl-2-decanoyl-sn-glycero-3-phosphocholine	(2R)-2-(decanoyloxy)-3-(hexadecanoyloxy)propyl 2-(trimethylammonio)ethyl phosphate	InChI=1S/C34H68NO8P/c1-6-8-10-12-14-15-16-17-18-19-21-22-24-26-33(36)40-30-32(31-42-44(38,39)41-29-28-35(3,4)5)43-34(37)27-25-23-20-13-11-9-7-2/h32H,6-31H2,1-5H3/t32-/m1/s1	WHXGUMQFAMJVSQ-JGCGQSQUSA-N	CCCCCCCCCCCCCCCC(=O)OC[C@H](COP([O-])(=O)OCC[N+](C)(C)C)OC(=O)CCCCCCCCC		5289120			75300
Glycerophospholipids	PC aa C26:0	phosphatidylcholine 26:0				[C@](COC(=O)*)(OC(=O)*)([H])COP(OCC[N+](C)(C)C)(=O)[O-]					72423
Glycerophospholipids	PC aa C28:1	PC(14:0/14:1(9Z))	trimethyl(2-{[(2R)-2-[(9Z)-tetradec-9-enoyloxy]-3-(tetradecanoyloxy)propyl phosphonato]oxy}ethyl)azanium	InChI=1S/C36H70NO8P/c1-6-8-10-12-14-16-18-20-22-24-26-28-35(38)42-32-34(33-44-46(40,41)43-31-30-37(3,4)5)45-36(39)29-27-25-23-21-19-17-15-13-11-9-7-2/h13,15,34H,6-12,14,16-33H2,1-5H3/b15-13-/t34-/m1/s1	SNDOMDWDQRZWFS-NOLSVFIGSA-N	CCCCCCCCCCCCCC(=O)OC[C@]([H])(COP([O-])(=O)OCC[N+](C)(C)C)OC(=O)CCCCCCC\C=C/CCCC		52922210	C00157	HMDB0007867	89525	LMGP01011364
Glycerophospholipids	PC aa C28:1	PC(14:1(9Z)/14:0)	trimethyl(2-{[(2R)-3-[(9Z)-tetradec-9-enoyloxy]-2-(tetradecanoyloxy)propyl phosphonato]oxy}ethyl)azanium	InChI=1S/C36H70NO8P/c1-6-8-10-12-14-16-18-20-22-24-26-28-35(38)42-32-34(33-44-46(40,41)43-31-30-37(3,4)5)45-36(39)29-27-25-23-21-19-17-15-13-11-9-7-2/h12,14,34H,6-11,13,15-33H2,1-5H3/b14-12-/t34-/m1/s1	XQPYHFHTTVXZKL-XBEBLRSGSA-N	CCCCCCCCCCCCCC(=O)O[C@]([H])(COC(=O)CCCCCCC\C=C/CCCC)COP([O-])(=O)OCC[N+](C)(C)C		52922244	C00157	HMDB0007899	89588	LMGP01011381
Glycerophospholipids	PC aa C28:1	1-decanoyl-2-oleoyl-sn-glycero-3-phosphocholine	(2R)-3-(decanoyloxy)-2-{[(9Z)-octadec-9-enoyl]oxy}propyl 2-(trimethylazaniumyl)ethyl phosphate	InChI=1S/C36H70NO8P/c1-6-8-10-12-14-15-16-17-18-19-20-21-23-25-27-29-36(39)45-34(33-44-46(40,41)43-31-30-37(3,4)5)32-42-35(38)28-26-24-22-13-11-9-7-2/h17-18,34H,6-16,19-33H2,1-5H3/b18-17-/t34-/m1/s1	LHGRLARXULFYPW-RZCWWDNZSA-N	CCCCCCCCCC(=O)OC[C@H](COP([O-])(=O)OCC[N+](C)(C)C)OC(=O)CCCCCCC\C=C/CCCCCCCC		24778531			86410	LMGP01010392
Glycerophospholipids	PC aa C28:1	phosphatidylcholine 28:1				[H][C@@](COC([*])=O)(COP([O-])(=O)OCC[N+](C)(C)C)OC([*])=O					65293
Glycerophospholipids	PC aa C30:0	PC(16:0/14:0)	(2-{[(2R)-3-(hexadecanoyloxy)-2-(tetradecanoyloxy)propyl phosphonato]oxy}ethyl)trimethylazanium	InChI=1S/C38H76NO8P/c1-6-8-10-12-14-16-18-19-21-22-24-26-28-30-37(40)44-34-36(35-46-48(42,43)45-33-32-39(3,4)5)47-38(41)31-29-27-25-23-20-17-15-13-11-9-7-2/h36H,6-35H2,1-5H3/t36-/m1/s1	UIXXHROAQSBBOV-PSXMRANNSA-N	[H][C@@](COC(=O)CCCCCCCCCCCCCCC)(COP([O-])(=O)OCC[N+](C)(C)C)OC(=O)CCCCCCCCCCCCC		24778679	C00157	HMDB0007965	75304	LMGP01010560
Glycerophospholipids	PC aa C30:0	PC(15:0/15:0)	(2-{[(2R)-2,3-bis(pentadecanoyloxy)propyl phosphonato]oxy}ethyl)trimethylazanium	InChI=1S/C38H76NO8P/c1-6-8-10-12-14-16-18-20-22-24-26-28-30-37(40)44-34-36(35-46-48(42,43)45-33-32-39(3,4)5)47-38(41)31-29-27-25-23-21-19-17-15-13-11-9-7-2/h36H,6-35H2,1-5H3/t36-/m1/s1	LJARBVLDSOWRJT-PSXMRANNSA-N	[H][C@@](COC(=O)CCCCCCCCCCCCCC)(COP([O-])(=O)OCC[N+](C)(C)C)OC(=O)CCCCCCCCCCCCCC		24778654	C00157	HMDB0007934	86088	LMGP01010530
Glycerophospholipids	PC aa C30:0	PC(14:0/16:0)	(2-{[(2R)-2-(hexadecanoyloxy)-3-(tetradecanoyloxy)propyl phosphonato]oxy}ethyl)trimethylazanium	InChI=1S/C38H76NO8P/c1-6-8-10-12-14-16-18-19-21-23-25-27-29-31-38(41)47-36(35-46-48(42,43)45-33-32-39(3,4)5)34-44-37(40)30-28-26-24-22-20-17-15-13-11-9-7-2/h36H,6-35H2,1-5H3/t36-/m1/s1	RFVFQQWKPSOBED-PSXMRANNSA-N	[H][C@@](COC(=O)CCCCCCCCCCCCC)(COP([O-])(=O)OCC[N+](C)(C)C)OC(=O)CCCCCCCCCCCCCCC	69525-80-0	129657	C00157	HMDB0007869	75062	LMGP01010481
Glycerophospholipids	PC aa C30:0	phosphatidylcholine 30:0				[H][C@@](COC([*])=O)(COP([O-])(=O)OCC[N+](C)(C)C)OC([*])=O					65303
Glycerophospholipids	PC aa C30:2	PC(16:1(9Z)/14:1(9Z))	(2-{[(2R)-3-[(9Z)-hexadec-9-enoyloxy]-2-[(9Z)-tetradec-9-enoyloxy]propyl phosphonato]oxy}ethyl)trimethylazanium	InChI=1S/C38H72NO8P/c1-6-8-10-12-14-16-18-19-21-22-24-26-28-30-37(40)44-34-36(35-46-48(42,43)45-33-32-39(3,4)5)47-38(41)31-29-27-25-23-20-17-15-13-11-9-7-2/h13,15-16,18,36H,6-12,14,17,19-35H2,1-5H3/b15-13-,18-16-/t36-/m1/s1	WEVWHXAKLAWWAP-KQGJYXFZSA-N	CCCCCC\C=C/CCCCCCCC(=O)OC[C@]([H])(COP([O-])(=O)OCC[N+](C)(C)C)OC(=O)CCCCCCC\C=C/CCCC		52922434	C00157	HMDB0007999	86415	LMGP01011476
Glycerophospholipids	PC aa C30:2	phosphatidylcholine 30:2				[H][C@@](COC([*])=O)(COP([O-])(=O)OCC[N+](C)(C)C)OC([*])=O					65301
Glycerophospholipids	PC aa C32:0	PC(18:0/14:0)	trimethyl(2-{[(2R)-3-(octadecanoyloxy)-2-(tetradecanoyloxy)propyl phosphonato]oxy}ethyl)azanium	InChI=1S/C40H80NO8P/c1-6-8-10-12-14-16-18-19-20-21-23-24-26-28-30-32-39(42)46-36-38(37-48-50(44,45)47-35-34-41(3,4)5)49-40(43)33-31-29-27-25-22-17-15-13-11-9-7-2/h38H,6-37H2,1-5H3/t38-/m1/s1	MZWGYEJOZNRLQE-KXQOOQHDSA-N	[H][C@@](COC(=O)CCCCCCCCCCCCCCCCC)(COP([O-])(=O)OCC[N+](C)(C)C)OC(=O)CCCCCCCCCCCCC		3082163	C00157	HMDB0008031	86089	LMGP01010739
Glycerophospholipids	PC aa C32:0	PC aa C32:0					2644-64-6
Glycerophospholipids	PC aa C32:0	PC aa C32:0					76343-22-1
Glycerophospholipids	PC aa C32:0	PC(14:0/18:0)	trimethyl(2-{[(2R)-2-(octadecanoyloxy)-3-(tetradecanoyloxy)propyl phosphonato]oxy}ethyl)azanium	InChI=1S/C40H80NO8P/c1-6-8-10-12-14-16-18-19-20-21-23-25-27-29-31-33-40(43)49-38(37-48-50(44,45)47-35-34-41(3,4)5)36-46-39(42)32-30-28-26-24-22-17-15-13-11-9-7-2/h38H,6-37H2,1-5H3/t38-/m1/s1	TYAQXZHDAGZOEO-KXQOOQHDSA-N	[H][C@@](COC(=O)CCCCCCCCCCCCC)(COP([O-])(=O)OCC[N+](C)(C)C)OC(=O)CCCCCCCCCCCCCCCCC		131150	C00157	HMDB0007871	86090	LMGP01010488
Glycerophospholipids	PC aa C32:0	phosphatidylcholine 32:0				[H][C@@](COC([*])=O)(COP([O-])(=O)OCC[N+](C)(C)C)OC([*])=O					66850
Glycerophospholipids	PC aa C32:0	PC(16:0/16:0)	(2-{[(2R)-2,3-bis(hexadecanoyloxy)propyl phosphono]oxy}ethyl)trimethylazanium	InChI=1S/C40H80NO8P/c1-6-8-10-12-14-16-18-20-22-24-26-28-30-32-39(42)46-36-38(37-48-50(44,45)47-35-34-41(3,4)5)49-40(43)33-31-29-27-25-23-21-19-17-15-13-11-9-7-2/h38H,6-37H2,1-5H3/t38-/m1/s1	KILNVBDSWZSGLL-KXQOOQHDSA-N	[H][C@@](COC(=O)CCCCCCCCCCCCCCC)(COP([O-])(=O)OCC[N+](C)(C)C)OC(=O)CCCCCCCCCCCCCCC	63-89-8	452110	C00157	HMDB0000564	72999	LMGP01010564
Glycerophospholipids	PC aa C32:1	PC(16:0/16:1(9Z))	(2-{[(2R)-2-[(9Z)-hexadec-9-enoyloxy]-3-(hexadecanoyloxy)propyl phosphonato]oxy}ethyl)trimethylazanium	InChI=1S/C40H78NO8P/c1-6-8-10-12-14-16-18-20-22-24-26-28-30-32-39(42)46-36-38(37-48-50(44,45)47-35-34-41(3,4)5)49-40(43)33-31-29-27-25-23-21-19-17-15-13-11-9-7-2/h17,19,38H,6-16,18,20-37H2,1-5H3/b19-17-/t38-/m1/s1	QIBZFHLFHCIUOT-NPBIGWJUSA-N	CCCCCCCCCCCCCCCC(=O)OC[C@]([H])(COP([O-])(=O)OCC[N+](C)(C)C)OC(=O)CCCCCCC\C=C/CCCCCC	53595-24-7	6443788	C00157	HMDB0007969	74000	LMGP01010566
Glycerophospholipids	PC aa C32:1	PC(18:1(9Z)/14:0)	trimethyl(2-{[(2R)-3-[(9Z)-octadec-9-enoyloxy]-2-(tetradecanoyloxy)propyl phosphonato]oxy}ethyl)azanium	InChI=1S/C40H78NO8P/c1-6-8-10-12-14-16-18-19-20-21-23-24-26-28-30-32-39(42)46-36-38(37-48-50(44,45)47-35-34-41(3,4)5)49-40(43)33-31-29-27-25-22-17-15-13-11-9-7-2/h19-20,38H,6-18,21-37H2,1-5H3/b20-19-/t38-/m1/s1	KIVAJCJTVPWSRJ-OQHNRNOKSA-N	CCCCCCCCCCCCCC(=O)O[C@]([H])(COC(=O)CCCCCCC\C=C/CCCCCCCC)COP([O-])(=O)OCC[N+](C)(C)C		24778931	C00157	HMDB0008097	86092	LMGP01010882
Glycerophospholipids	PC aa C32:1	PC(14:0/18:1(9Z))	trimethyl(2-{[(2R)-2-[(9Z)-octadec-9-enoyloxy]-3-(tetradecanoyloxy)propyl phosphonato]oxy}ethyl)azanium	InChI=1S/C40H78NO8P/c1-6-8-10-12-14-16-18-19-20-21-23-25-27-29-31-33-40(43)49-38(37-48-50(44,45)47-35-34-41(3,4)5)36-46-39(42)32-30-28-26-24-22-17-15-13-11-9-7-2/h19-20,38H,6-18,21-37H2,1-5H3/b20-19-/t38-/m1/s1	NXASLICYTANYBI-OQHNRNOKSA-N	CCCCCCCCCCCCCC(=O)OC[C@]([H])(COP([O-])(=O)OCC[N+](C)(C)C)OC(=O)CCCCCCC\C=C/CCCCCCCC		24778620	C00157	HMDB0007873	84808	LMGP01010492
Glycerophospholipids	PC aa C32:1	PC(14:0/18:1(11Z))	trimethyl(2-{[(2R)-2-[(11Z)-octadec-11-enoyloxy]-3-(tetradecanoyloxy)propyl phosphonato]oxy}ethyl)azanium	InChI=1S/C40H78NO8P/c1-6-8-10-12-14-16-18-19-20-21-23-25-27-29-31-33-40(43)49-38(37-48-50(44,45)47-35-34-41(3,4)5)36-46-39(42)32-30-28-26-24-22-17-15-13-11-9-7-2/h16,18,38H,6-15,17,19-37H2,1-5H3/b18-16-/t38-/m1/s1	GMJKBBMXRYZKEP-WYRBGLKBSA-N	CCCCCCCCCCCCCC(=O)OC[C@]([H])(COP([O-])(=O)OCC[N+](C)(C)C)OC(=O)CCCCCCCCC\C=C/CCCCCC		24778618	C00157	HMDB0007872	73793	LMGP01010490
Glycerophospholipids	PC aa C32:1	phosphatidylcholine 32:1				[H][C@@](COC([*])=O)(COP([O-])(=O)OCC[N+](C)(C)C)OC([*])=O					66849
Glycerophospholipids	PC aa C32:2	PC(14:0/18:2(9Z,12Z))	trimethyl(2-{[(2R)-2-[(9Z,12Z)-octadeca-9,12-dienoyloxy]-3-(tetradecanoyloxy)propyl phosphonato]oxy}ethyl)azanium	InChI=1S/C40H76NO8P/c1-6-8-10-12-14-16-18-19-20-21-23-25-27-29-31-33-40(43)49-38(37-48-50(44,45)47-35-34-41(3,4)5)36-46-39(42)32-30-28-26-24-22-17-15-13-11-9-7-2/h14,16,19-20,38H,6-13,15,17-18,21-37H2,1-5H3/b16-14-,20-19-/t38-/m1/s1	IWXJKHSPEQSQMD-GMGFYYQASA-N	CCCCCCCCCCCCCC(=O)OC[C@]([H])(COP([O-])(=O)OCC[N+](C)(C)C)OC(=O)CCCCCCC\C=C/C\C=C/CCCCC		24778624	C00157	HMDB0007874	86094	LMGP01010496
Glycerophospholipids	PC aa C32:2	PC aa C32:2					4724-96-3
Glycerophospholipids	PC aa C32:2	phosphatidylcholine 32:2				[H][C@@](COC([*])=O)(COP([O-])(=O)OCC[N+](C)(C)C)OC([*])=O					66848
Glycerophospholipids	PC aa C32:2	PC(16:1(9Z)/16:1(9Z))	(2-{[(2R)-2,3-bis[(9Z)-hexadec-9-enoyloxy]propyl phosphonato]oxy}ethyl)trimethylazanium	InChI=1S/C40H76NO8P/c1-6-8-10-12-14-16-18-20-22-24-26-28-30-32-39(42)46-36-38(37-48-50(44,45)47-35-34-41(3,4)5)49-40(43)33-31-29-27-25-23-21-19-17-15-13-11-9-7-2/h16-19,38H,6-15,20-37H2,1-5H3/b18-16-,19-17-/t38-/m1/s1	GPWHCUUIQMGELX-VHQDNGOZSA-N	CCCCCC\C=C/CCCCCCCC(=O)OC[C@]([H])(COP([O-])(=O)OCC[N+](C)(C)C)OC(=O)CCCCCCC\C=C/CCCCCC		24778764	C00157	HMDB0008002	83717	LMGP01010684
Glycerophospholipids	PC aa C32:3	PC(14:0/18:3(9Z,12Z,15Z))	trimethyl(2-{[(2R)-2-[(9Z,12Z,15Z)-octadeca-9,12,15-trienoyloxy]-3-(tetradecanoyloxy)propyl phosphonato]oxy}ethyl)azanium	InChI=1S/C40H74NO8P/c1-6-8-10-12-14-16-18-19-20-21-23-25-27-29-31-33-40(43)49-38(37-48-50(44,45)47-35-34-41(3,4)5)36-46-39(42)32-30-28-26-24-22-17-15-13-11-9-7-2/h8,10,14,16,19-20,38H,6-7,9,11-13,15,17-18,21-37H2,1-5H3/b10-8-,16-14-,20-19-/t38-/m1/s1	AGQKQQAJRFTOGL-XPTMXNASSA-N	CCCCCCCCCCCCCC(=O)OC[C@]([H])(COP([O-])(=O)OCC[N+](C)(C)C)OC(=O)CCCCCCC\C=C/C\C=C/C\C=C/CC		24778625	C00157	HMDB0007876	86095	LMGP01010497
Glycerophospholipids	PC aa C32:3	phosphatidylcholine 32:3				[C@](COC(=O)*)(OC(=O)*)([H])COP(OCC[N+](C)(C)C)(=O)[O-]					66847
Glycerophospholipids	PC aa C34:1	PC(18:1(9Z)/16:0)	(2-{[(2R)-2-(hexadecanoyloxy)-3-[(9Z)-octadec-9-enoyloxy]propyl phosphonato]oxy}ethyl)trimethylazanium	InChI=1S/C42H82NO8P/c1-6-8-10-12-14-16-18-20-21-23-24-26-28-30-32-34-41(44)48-38-40(39-50-52(46,47)49-37-36-43(3,4)5)51-42(45)35-33-31-29-27-25-22-19-17-15-13-11-9-7-2/h20-21,40H,6-19,22-39H2,1-5H3/b21-20-/t40-/m1/s1	RRVPPYNAZJRZFR-VYOBOKEXSA-N	CCCCCCCCCCCCCCCC(=O)O[C@]([H])(COC(=O)CCCCCCC\C=C/CCCCCCCC)COP([O-])(=O)OCC[N+](C)(C)C	6753-55-5	24778933	C00157	HMDB0008100	74667	LMGP01010884
Glycerophospholipids	PC aa C34:1	PC(16:0/18:1(11Z))	(2-{[(2R)-3-(hexadecanoyloxy)-2-[(11Z)-octadec-11-enoyloxy]propyl phosphonato]oxy}ethyl)trimethylazanium	InChI=1S/C42H82NO8P/c1-6-8-10-12-14-16-18-20-21-23-25-27-29-31-33-35-42(45)51-40(39-50-52(46,47)49-37-36-43(3,4)5)38-48-41(44)34-32-30-28-26-24-22-19-17-15-13-11-9-7-2/h16,18,40H,6-15,17,19-39H2,1-5H3/b18-16-/t40-/m1/s1	AEPVLLKGEBHLEJ-KWNHIAGJSA-N	CCCCCCCCCCCCCCCC(=O)OC[C@]([H])(COP([O-])(=O)OCC[N+](C)(C)C)OC(=O)CCCCCCCCC\C=C/CCCCCC		24778688	C00157	HMDB0007971	85037	LMGP01010576
Glycerophospholipids	PC aa C34:1	PC(18:0/16:1(9Z))	(2-{[(2R)-2-[(9Z)-hexadec-9-enoyloxy]-3-(octadecanoyloxy)propyl phosphonato]oxy}ethyl)trimethylazanium	InChI=1S/C42H82NO8P/c1-6-8-10-12-14-16-18-20-21-23-24-26-28-30-32-34-41(44)48-38-40(39-50-52(46,47)49-37-36-43(3,4)5)51-42(45)35-33-31-29-27-25-22-19-17-15-13-11-9-7-2/h17,19,40H,6-16,18,20-39H2,1-5H3/b19-17-/t40-/m1/s1	QRSPNOMDLRZDPG-QCFYSATCSA-N	CCCCCCCCCCCCCCCCCC(=O)OC[C@]([H])(COP([O-])(=O)OCC[N+](C)(C)C)OC(=O)CCCCCCC\C=C/CCCCCC		24778811	C00157	HMDB0008035	86097	LMGP01010744
Glycerophospholipids	PC aa C34:1	phosphatidylcholine 34:1				[H][C@@](COC(C)=O)(COP([O-])(=O)OCC[N+](C)(C)C)OC(C)=O					64517
Glycerophospholipids	PC aa C34:1	PC(16:1(9Z)/18:0)	(2-{[(2R)-3-[(9Z)-hexadec-9-enoyloxy]-2-(octadecanoyloxy)propyl phosphonato]oxy}ethyl)trimethylazanium	InChI=1S/C42H82NO8P/c1-6-8-10-12-14-16-18-20-21-23-25-27-29-31-33-35-42(45)51-40(39-50-52(46,47)49-37-36-43(3,4)5)38-48-41(44)34-32-30-28-26-24-22-19-17-15-13-11-9-7-2/h17,19,40H,6-16,18,20-39H2,1-5H3/b19-17-/t40-/m1/s1	LJUDFFWSOQEQKW-QCFYSATCSA-N	CCCCCCCCCCCCCCCCCC(=O)O[C@]([H])(COC(=O)CCCCCCC\C=C/CCCCCC)COP([O-])(=O)OCC[N+](C)(C)C		52922448	C00157	HMDB0008003	84570	LMGP01011483
Glycerophospholipids	PC aa C34:1	PC(16:0/18:1(9Z))	(2-{[(2R)-3-(hexadecanoyloxy)-2-[(9Z)-octadec-9-enoyloxy]propyl phosphonato]oxy}ethyl)trimethylazanium	InChI=1S/C42H82NO8P/c1-6-8-10-12-14-16-18-20-21-23-25-27-29-31-33-35-42(45)51-40(39-50-52(46,47)49-37-36-43(3,4)5)38-48-41(44)34-32-30-28-26-24-22-19-17-15-13-11-9-7-2/h20-21,40H,6-19,22-39H2,1-5H3/b21-20-/t40-/m1/s1	WTJKGGKOPKCXLL-VYOBOKEXSA-N	CCCCCCCCCCCCCCCC(=O)OC[C@]([H])(COP([O-])(=O)OCC[N+](C)(C)C)OC(=O)CCCCCCC\C=C/CCCCCCCC	6753-55-5	5497103	C00157	HMDB0007972	73001	LMGP01010005
Glycerophospholipids	PC aa C34:2	1-palmitoyl-2-octadecadienoyl-sn-glycero-3-phosphocholine				CCCCCCCCCCCCCCCC(=O)OC[C@H](COP([O-])(=O)OCC[N+](C)(C)C)OC([*])=O					84785
Glycerophospholipids	PC aa C34:2	1-[(2Z)-hexadecenoyl]-2-[(9Z)-octadecenoyl]-sn-glycero-3-phosphocholine	(2R)-3-[(2Z)-hexadec-2-enoyloxy]-2-[(9Z)-octadec-9-enoyloxy]propyl 2-(trimethylammonio)ethyl phosphate	InChI=1S/C42H80NO8P/c1-6-8-10-12-14-16-18-20-21-23-25-27-29-31-33-35-42(45)51-40(39-50-52(46,47)49-37-36-43(3,4)5)38-48-41(44)34-32-30-28-26-24-22-19-17-15-13-11-9-7-2/h20-21,32,34,40H,6-19,22-31,33,35-39H2,1-5H3/b21-20-,34-32-/t40-/m1/s1	VPPFFEUDOLPGFB-QTNCRPRLSA-N	CCCCCCCCCCCCC\C=C/C(=O)OC[C@H](COP([O-])(=O)OCC[N+](C)(C)C)OC(=O)CCCCCCC\C=C/CCCCCCCC		24778759			84809	LMGP01010678
Glycerophospholipids	PC aa C34:2	PC(18:2(9Z,12Z)/16:0)	(2-{[(2R)-2-(hexadecanoyloxy)-3-[(9Z,12Z)-octadeca-9,12-dienoyloxy]propyl phosphonato]oxy}ethyl)trimethylazanium	InChI=1S/C42H80NO8P/c1-6-8-10-12-14-16-18-20-21-23-24-26-28-30-32-34-41(44)48-38-40(39-50-52(46,47)49-37-36-43(3,4)5)51-42(45)35-33-31-29-27-25-22-19-17-15-13-11-9-7-2/h14,16,20-21,40H,6-13,15,17-19,22-39H2,1-5H3/b16-14-,21-20-/t40-/m1/s1	FWMYJLDHIVCJCT-ZTIMHPMXSA-N	CCCCCCCCCCCCCCCC(=O)O[C@]([H])(COC(=O)CCCCCCC\C=C/C\C=C/CCCCC)COP([O-])(=O)OCC[N+](C)(C)C		24778972	C00157	HMDB0008133	86099	LMGP01010932
Glycerophospholipids	PC aa C34:2	PC(18:1(9Z)/16:1(9Z))	(2-{[(2R)-2-[(9Z)-hexadec-9-enoyloxy]-3-[(9Z)-octadec-9-enoyloxy]propyl phosphonato]oxy}ethyl)trimethylazanium	InChI=1S/C42H80NO8P/c1-6-8-10-12-14-16-18-20-21-23-24-26-28-30-32-34-41(44)48-38-40(39-50-52(46,47)49-37-36-43(3,4)5)51-42(45)35-33-31-29-27-25-22-19-17-15-13-11-9-7-2/h17,19-21,40H,6-16,18,22-39H2,1-5H3/b19-17-,21-20-/t40-/m1/s1	QJZAWHQVXYMEQR-RWGOWQMXSA-N	CCCCCCCC\C=C/CCCCCCCC(=O)OC[C@]([H])(COP([O-])(=O)OCC[N+](C)(C)C)OC(=O)CCCCCCC\C=C/CCCCCC		24778935	C00157	HMDB0008101	86100	LMGP01010887
Glycerophospholipids	PC aa C34:2	PC(16:0/18:2(9Z,12Z))	(2-{[(2R)-3-(hexadecanoyloxy)-2-[(9Z,12Z)-octadeca-9,12-dienoyloxy]propyl phosphonato]oxy}ethyl)trimethylazanium	InChI=1S/C42H80NO8P/c1-6-8-10-12-14-16-18-20-21-23-25-27-29-31-33-35-42(45)51-40(39-50-52(46,47)49-37-36-43(3,4)5)38-48-41(44)34-32-30-28-26-24-22-19-17-15-13-11-9-7-2/h14,16,20-21,40H,6-13,15,17-19,22-39H2,1-5H3/b16-14-,21-20-/t40-/m1/s1	JLPULHDHAOZNQI-ZTIMHPMXSA-N	CCCCCCCCCCCCCCCC(=O)OC[C@]([H])(COP([O-])(=O)OCC[N+](C)(C)C)OC(=O)CCCCCCC\C=C/C\C=C/CCCCC	6931-84-6	5287971	C00157	HMDB0007973	73002	LMGP01010594
Glycerophospholipids	PC aa C34:2	phosphatidylcholine 34:2				[H][C@@](COC(C)=O)(COP([O-])(=O)OCC[N+](C)(C)C)OC(C)=O					64516
Glycerophospholipids	PC aa C34:2	PC(16:1(9Z)/18:1(9Z))	(2-{[(2R)-3-[(9Z)-hexadec-9-enoyloxy]-2-[(9Z)-octadec-9-enoyloxy]propyl phosphonato]oxy}ethyl)trimethylazanium	InChI=1S/C42H80NO8P/c1-6-8-10-12-14-16-18-20-21-23-25-27-29-31-33-35-42(45)51-40(39-50-52(46,47)49-37-36-43(3,4)5)38-48-41(44)34-32-30-28-26-24-22-19-17-15-13-11-9-7-2/h17,19-21,40H,6-16,18,22-39H2,1-5H3/b19-17-,21-20-/t40-/m1/s1	ZRCWDIULNHKQRD-RWGOWQMXSA-N	CCCCCCCC\C=C/CCCCCCCC(=O)O[C@]([H])(COC(=O)CCCCCCC\C=C/CCCCCC)COP([O-])(=O)OCC[N+](C)(C)C		24778767	C00157	HMDB0008005	84811	LMGP01010688
Glycerophospholipids	PC aa C34:2	PC(16:1(9Z)/18:1(11Z))	(2-{[(2R)-3-[(9Z)-hexadec-9-enoyloxy]-2-[(11Z)-octadec-11-enoyloxy]propyl phosphonato]oxy}ethyl)trimethylazanium	InChI=1S/C42H80NO8P/c1-6-8-10-12-14-16-18-20-21-23-25-27-29-31-33-35-42(45)51-40(39-50-52(46,47)49-37-36-43(3,4)5)38-48-41(44)34-32-30-28-26-24-22-19-17-15-13-11-9-7-2/h16-19,40H,6-15,20-39H2,1-5H3/b18-16-,19-17-/t40-/m1/s1	JUVGBPLHSDPAMK-JSLHZOBYSA-N	CCCCCC\C=C/CCCCCCCCCC(=O)O[C@]([H])(COC(=O)CCCCCCC\C=C/CCCCCC)COP([O-])(=O)OCC[N+](C)(C)C		24778766	C00157	HMDB0008004	84810	LMGP01010687
Glycerophospholipids	PC aa C34:3	PC(16:0/18:3(6Z,9Z,12Z))	(2-{[(2R)-3-(hexadecanoyloxy)-2-[(6Z,9Z,12Z)-octadeca-6,9,12-trienoyloxy]propyl phosphonato]oxy}ethyl)trimethylazanium	InChI=1S/C42H78NO8P/c1-6-8-10-12-14-16-18-20-21-23-25-27-29-31-33-35-42(45)51-40(39-50-52(46,47)49-37-36-43(3,4)5)38-48-41(44)34-32-30-28-26-24-22-19-17-15-13-11-9-7-2/h14,16,20-21,25,27,40H,6-13,15,17-19,22-24,26,28-39H2,1-5H3/b16-14-,21-20-,27-25-/t40-/m1/s1	CNNSEHUKQJCGTE-UPPWDXJYSA-N	CCCCCCCCCCCCCCCC(=O)OC[C@]([H])(COP([O-])(=O)OCC[N+](C)(C)C)OC(=O)CCCC\C=C/C\C=C/C\C=C/CCCCC		24778699	C00157	HMDB0007974	84786	LMGP01010598
Glycerophospholipids	PC aa C34:3	PC(16:0/18:3(9Z,12Z,15Z))	(2-{[(2R)-3-(hexadecanoyloxy)-2-[(9Z,12Z,15Z)-octadeca-9,12,15-trienoyloxy]propyl phosphonato]oxy}ethyl)trimethylazanium	InChI=1S/C42H78NO8P/c1-6-8-10-12-14-16-18-20-21-23-25-27-29-31-33-35-42(45)51-40(39-50-52(46,47)49-37-36-43(3,4)5)38-48-41(44)34-32-30-28-26-24-22-19-17-15-13-11-9-7-2/h8,10,14,16,20-21,40H,6-7,9,11-13,15,17-19,22-39H2,1-5H3/b10-8-,16-14-,21-20-/t40-/m1/s1	JMAYDGBZRHQJAT-QWFQJEORSA-N	CCCCCCCCCCCCCCCC(=O)OC[C@]([H])(COP([O-])(=O)OCC[N+](C)(C)C)OC(=O)CCCCCCC\C=C/C\C=C/C\C=C/CC		24778702	C00157	HMDB0007975	84789	LMGP01010601
Glycerophospholipids	PC aa C34:3	PC(16:1(9Z)/18:2(9Z,12Z))	(2-{[(2R)-3-[(9Z)-hexadec-9-enoyloxy]-2-[(9Z,12Z)-octadeca-9,12-dienoyloxy]propyl phosphonato]oxy}ethyl)trimethylazanium	InChI=1S/C42H78NO8P/c1-6-8-10-12-14-16-18-20-21-23-25-27-29-31-33-35-42(45)51-40(39-50-52(46,47)49-37-36-43(3,4)5)38-48-41(44)34-32-30-28-26-24-22-19-17-15-13-11-9-7-2/h14,16-17,19-21,40H,6-13,15,18,22-39H2,1-5H3/b16-14-,19-17-,21-20-/t40-/m1/s1	QJWDAOSZZYVBJZ-KXESGEQTSA-N	CCCCCC\C=C/CCCCCCCC(=O)OC[C@]([H])(COP([O-])(=O)OCC[N+](C)(C)C)OC(=O)CCCCCCC\C=C/C\C=C/CCCCC		24778768	C00157	HMDB0008006	84567	LMGP01010690
Glycerophospholipids	PC aa C34:3	phosphatidylcholine 34:3				[H][C@@](COC([*])=O)(COP([O-])(=O)OCC[N+](C)(C)C)OC([*])=O					64424
Glycerophospholipids	PC aa C34:4	PC(16:0/18:4(6Z,9Z,12Z,15Z))	(2-{[(2R)-3-(hexadecanoyloxy)-2-[(6Z,9Z,12Z,15Z)-octadeca-6,9,12,15-tetraenoyloxy]propyl phosphonato]oxy}ethyl)trimethylazanium	InChI=1S/C42H76NO8P/c1-6-8-10-12-14-16-18-20-21-23-25-27-29-31-33-35-42(45)51-40(39-50-52(46,47)49-37-36-43(3,4)5)38-48-41(44)34-32-30-28-26-24-22-19-17-15-13-11-9-7-2/h8,10,14,16,20-21,25,27,40H,6-7,9,11-13,15,17-19,22-24,26,28-39H2,1-5H3/b10-8-,16-14-,21-20-,27-25-/t40-/m1/s1	USCDCOXUROEQQA-ZPWYYLPXSA-N	CCCCCCCCCCCCCCCC(=O)OC[C@]([H])(COP([O-])(=O)OCC[N+](C)(C)C)OC(=O)CCCC\C=C/C\C=C/C\C=C/C\C=C/CC		24778703	C00157	HMDB0007976	86101	LMGP01010603
Glycerophospholipids	PC aa C34:4	PC(14:0/20:4(5Z,8Z,11Z,14Z))	(2-{[(2R)-2-[(5Z,8Z,11Z,14Z)-icosa-5,8,11,14-tetraenoyloxy]-3-(tetradecanoyloxy)propyl phosphonato]oxy}ethyl)trimethylazanium	InChI=1S/C42H76NO8P/c1-6-8-10-12-14-16-18-19-20-21-22-23-25-27-29-31-33-35-42(45)51-40(39-50-52(46,47)49-37-36-43(3,4)5)38-48-41(44)34-32-30-28-26-24-17-15-13-11-9-7-2/h14,16,19-20,22-23,27,29,40H,6-13,15,17-18,21,24-26,28,30-39H2,1-5H3/b16-14-,20-19-,23-22-,29-27-/t40-/m1/s1	SRQSAJRUMDQMMS-NLDJLLEISA-N	CCCCCCCCCCCCCC(=O)OC[C@]([H])(COP([O-])(=O)OCC[N+](C)(C)C)OC(=O)CCC\C=C/C\C=C/C\C=C/C\C=C/CCCCC		24778634	C00157	HMDB0007883	86102	LMGP01010506
Glycerophospholipids	PC aa C34:4	phosphatidylcholine 34:4				[H][C@@](COC([*])=O)(COP([O-])(=O)OCC[N+](C)(C)C)OC([*])=O					64423
Glycerophospholipids	PC aa C36:0	PC(22:0/14:0)	(2-{[(2R)-3-(docosanoyloxy)-2-(tetradecanoyloxy)propyl phosphonato]oxy}ethyl)trimethylazanium	InChI=1S/C44H88NO8P/c1-6-8-10-12-14-16-18-19-20-21-22-23-24-25-27-28-30-32-34-36-43(46)50-40-42(41-52-54(48,49)51-39-38-45(3,4)5)53-44(47)37-35-33-31-29-26-17-15-13-11-9-7-2/h42H,6-41H2,1-5H3/t42-/m1/s1	JFNNIQMJYCUZKY-HUESYALOSA-N	[H][C@@](COC(=O)CCCCCCCCCCCCCCCCCCCCC)(COP([O-])(=O)OCC[N+](C)(C)C)OC(=O)CCCCCCCCCCCCC		24779104	C00157	HMDB0008525	86103	LMGP01011085
Glycerophospholipids	PC aa C36:0	PC(20:0/16:0)	(2-{[(2R)-2-(hexadecanoyloxy)-3-(icosanoyloxy)propyl phosphonato]oxy}ethyl)trimethylazanium	InChI=1S/C44H88NO8P/c1-6-8-10-12-14-16-18-20-21-22-23-25-26-28-30-32-34-36-43(46)50-40-42(41-52-54(48,49)51-39-38-45(3,4)5)53-44(47)37-35-33-31-29-27-24-19-17-15-13-11-9-7-2/h42H,6-41H2,1-5H3/t42-/m1/s1	JJSZXCSTFDBBBZ-HUESYALOSA-N	[H][C@@](COC(=O)CCCCCCCCCCCCCCCCCCC)(COP([O-])(=O)OCC[N+](C)(C)C)OC(=O)CCCCCCCCCCCCCCC		24779030	C00157	HMDB0008265	75294	LMGP01011002
Glycerophospholipids	PC aa C36:0	PC(18:0/18:0)	(2-{[(2R)-2,3-bis(octadecanoyloxy)propyl phosphonato]oxy}ethyl)trimethylazanium	InChI=1S/C44H88NO8P/c1-6-8-10-12-14-16-18-20-22-24-26-28-30-32-34-36-43(46)50-40-42(41-52-54(48,49)51-39-38-45(3,4)5)53-44(47)37-35-33-31-29-27-25-23-21-19-17-15-13-11-9-7-2/h42H,6-41H2,1-5H3/t42-/m1/s1	NRJAVPSFFCBXDT-HUESYALOSA-N	[H][C@@](COC(=O)CCCCCCCCCCCCCCCCC)(COP([O-])(=O)OCC[N+](C)(C)C)OC(=O)CCCCCCCCCCCCCCCCC	816-94-4	94190	C00157	HMDB0008036	83718	LMGP01010006
Glycerophospholipids	PC aa C36:0	phosphatidylcholine 36:0				[C@](COC(=O)*)(OC(=O)*)([H])COP(OCC[N+](C)(C)C)(=O)[O-]					66858
Glycerophospholipids	PC aa C36:0	PC(14:0/22:0)	(2-{[(2R)-2-(docosanoyloxy)-3-(tetradecanoyloxy)propyl phosphonato]oxy}ethyl)trimethylazanium	InChI=1S/C44H88NO8P/c1-6-8-10-12-14-16-18-19-20-21-22-23-24-25-27-29-31-33-35-37-44(47)53-42(41-52-54(48,49)51-39-38-45(3,4)5)40-50-43(46)36-34-32-30-28-26-17-15-13-11-9-7-2/h42H,6-41H2,1-5H3/t42-/m1/s1	KNQNJCODLDRFSM-HUESYALOSA-N	[H][C@@](COC(=O)CCCCCCCCCCCCC)(COP([O-])(=O)OCC[N+](C)(C)C)OC(=O)CCCCCCCCCCCCCCCCCCCCC		24778638	C00157	HMDB0007886	86107	LMGP01010511
Glycerophospholipids	PC aa C36:1	PC(16:0/20:1(11Z))	(2-{[(2R)-3-(hexadecanoyloxy)-2-[(11Z)-icos-11-enoyloxy]propyl phosphonato]oxy}ethyl)trimethylazanium	InChI=1S/C44H86NO8P/c1-6-8-10-12-14-16-18-20-21-22-23-25-27-29-31-33-35-37-44(47)53-42(41-52-54(48,49)51-39-38-45(3,4)5)40-50-43(46)36-34-32-30-28-26-24-19-17-15-13-11-9-7-2/h20-21,42H,6-19,22-41H2,1-5H3/b21-20-/t42-/m1/s1	MZZHKIPFYPOYKP-NYJULOOZSA-N	CCCCCCCCCCCCCCCC(=O)OC[C@]([H])(COP([O-])(=O)OCC[N+](C)(C)C)OC(=O)CCCCCCCCC\C=C/CCCCCCCC		52922418	C00157	HMDB0007978	84575	LMGP01011468
Glycerophospholipids	PC aa C36:1	PC(18:0/18:1(9Z))	trimethyl(2-{[(2R)-2-[(9Z)-octadec-9-enoyloxy]-3-(octadecanoyloxy)propyl phosphonato]oxy}ethyl)azanium	InChI=1S/C44H86NO8P/c1-6-8-10-12-14-16-18-20-22-24-26-28-30-32-34-36-43(46)50-40-42(41-52-54(48,49)51-39-38-45(3,4)5)53-44(47)37-35-33-31-29-27-25-23-21-19-17-15-13-11-9-7-2/h21,23,42H,6-20,22,24-41H2,1-5H3/b23-21-/t42-/m1/s1	ATHVAWFAEPLPPQ-VRDBWYNSSA-N	CCCCCCCCCCCCCCCCCC(=O)OC[C@]([H])(COP([O-])(=O)OCC[N+](C)(C)C)OC(=O)CCCCCCC\C=C/CCCCCCCC		24778825	C00157	HMDB0008038	75034	LMGP01010761
Glycerophospholipids	PC aa C36:1	PC aa C36:1					6753-56-6		C00157
Glycerophospholipids	PC aa C36:1	1-octadecanoyl-2-octadecenoyl-sn-glycero-3-phosphocholine				C[N+](C)(C)CCOP([O-])(=O)OC[C@@H](COC([*])=O)OC([*])=O					84818
Glycerophospholipids	PC aa C36:1	PC(18:1(9Z)/18:0)	trimethyl(2-{[(2R)-3-[(9Z)-octadec-9-enoyloxy]-2-(octadecanoyloxy)propyl phosphonato]oxy}ethyl)azanium	InChI=1S/C44H86NO8P/c1-6-8-10-12-14-16-18-20-22-24-26-28-30-32-34-36-43(46)50-40-42(41-52-54(48,49)51-39-38-45(3,4)5)53-44(47)37-35-33-31-29-27-25-23-21-19-17-15-13-11-9-7-2/h20,22,42H,6-19,21,23-41H2,1-5H3/b22-20-/t42-/m1/s1	NMJCSTNQFYPVOR-VHONOUADSA-N	CCCCCCCCCCCCCCCCCC(=O)O[C@]([H])(COC(=O)CCCCCCC\C=C/CCCCCCCC)COP([O-])(=O)OCC[N+](C)(C)C		24778936	C00157	HMDB0008102	76073	LMGP01010888
Glycerophospholipids	PC aa C36:1	phosphatidylcholine 36:1									66857
Glycerophospholipids	PC aa C36:1	PC(18:1(11Z)/18:0)	trimethyl(2-{[(2R)-3-[(11Z)-octadec-11-enoyloxy]-2-(octadecanoyloxy)propyl phosphonato]oxy}ethyl)azanium	InChI=1S/C44H86NO8P/c1-6-8-10-12-14-16-18-20-22-24-26-28-30-32-34-36-43(46)50-40-42(41-52-54(48,49)51-39-38-45(3,4)5)53-44(47)37-35-33-31-29-27-25-23-21-19-17-15-13-11-9-7-2/h16,18,42H,6-15,17,19-41H2,1-5H3/b18-16-/t42-/m1/s1	VSQJLPDEJFLZDH-ASXRIEHBSA-N	CCCCCCCCCCCCCCCCCC(=O)O[C@]([H])(COC(=O)CCCCCCCCC\C=C/CCCCCC)COP([O-])(=O)OCC[N+](C)(C)C		24778894	C00157	HMDB0008069	86111	LMGP01010840
Glycerophospholipids	PC aa C36:2	PC(16:0/20:2(11Z,14Z))	(2-{[(2R)-3-(hexadecanoyloxy)-2-[(11Z,14Z)-icosa-11,14-dienoyloxy]propyl phosphonato]oxy}ethyl)trimethylazanium	InChI=1S/C44H84NO8P/c1-6-8-10-12-14-16-18-20-21-22-23-25-27-29-31-33-35-37-44(47)53-42(41-52-54(48,49)51-39-38-45(3,4)5)40-50-43(46)36-34-32-30-28-26-24-19-17-15-13-11-9-7-2/h14,16,20-21,42H,6-13,15,17-19,22-41H2,1-5H3/b16-14-,21-20-/t42-/m1/s1	ZRTZULWIAWDUBY-UXSLIEDSSA-N	CCCCCCCCCCCCCCCC(=O)OC[C@]([H])(COP([O-])(=O)OCC[N+](C)(C)C)OC(=O)CCCCCCCCC\C=C/C\C=C/CCCCC		52922420	C00157	HMDB0007979	84574	LMGP01011469
Glycerophospholipids	PC aa C36:2	1-octadecanoyl-2-[(2E,4E)-octadecadienoyl]-sn-glycero-3-phosphocholine	(2R)-2-[(2E,4E)-octadeca-2,4-dienoyloxy]-3-(octadecanoyloxy)propyl 2-(trimethylammonio)ethyl phosphate	InChI=1S/C44H84NO8P/c1-6-8-10-12-14-16-18-20-22-24-26-28-30-32-34-36-43(46)50-40-42(41-52-54(48,49)51-39-38-45(3,4)5)53-44(47)37-35-33-31-29-27-25-23-21-19-17-15-13-11-9-7-2/h31,33,35,37,42H,6-30,32,34,36,38-41H2,1-5H3/b33-31+,37-35+/t42-/m1/s1	DTPHOVXVLBUQRC-BIFUJNFHSA-N	CCCCCCCCCCCCCCCCCC(=O)OC[C@H](COP([O-])(=O)OCC[N+](C)(C)C)OC(=O)\C=C\C=C\CCCCCCCCCCCCC		24778827			84820	LMGP01010765
Glycerophospholipids	PC aa C36:2	PC(18:0/18:2(9Z,12Z))	trimethyl(2-{[(2R)-2-[(9Z,12Z)-octadeca-9,12-dienoyloxy]-3-(octadecanoyloxy)propyl phosphonato]oxy}ethyl)azanium	InChI=1S/C44H84NO8P/c1-6-8-10-12-14-16-18-20-22-24-26-28-30-32-34-36-43(46)50-40-42(41-52-54(48,49)51-39-38-45(3,4)5)53-44(47)37-35-33-31-29-27-25-23-21-19-17-15-13-11-9-7-2/h15,17,21,23,42H,6-14,16,18-20,22,24-41H2,1-5H3/b17-15-,23-21-/t42-/m1/s1	FORFDCPQKJHEBF-VPUSDGANSA-N	CCCCCCCCCCCCCCCCCC(=O)OC[C@]([H])(COP([O-])(=O)OCC[N+](C)(C)C)OC(=O)CCCCCCC\C=C/C\C=C/CCCCC	27098-24-4	6441487	C00157	HMDB0008039	84822	LMGP01010768
Glycerophospholipids	PC aa C36:2	PC(18:2(9Z,12Z)/18:0)	trimethyl(2-{[(2R)-3-[(9Z,12Z)-octadeca-9,12-dienoyloxy]-2-(octadecanoyloxy)propyl phosphonato]oxy}ethyl)azanium	InChI=1S/C44H84NO8P/c1-6-8-10-12-14-16-18-20-22-24-26-28-30-32-34-36-43(46)50-40-42(41-52-54(48,49)51-39-38-45(3,4)5)53-44(47)37-35-33-31-29-27-25-23-21-19-17-15-13-11-9-7-2/h14,16,20,22,42H,6-13,15,17-19,21,23-41H2,1-5H3/b16-14-,22-20-/t42-/m1/s1	DZPKSVTWWIZUMS-FPUNCOTOSA-N	CCCCCCCCCCCCCCCCCC(=O)O[C@]([H])(COC(=O)CCCCCCC\C=C/C\C=C/CCCCC)COP([O-])(=O)OCC[N+](C)(C)C		15378085	C00157	HMDB0008135	86112	LMGP01010935
Glycerophospholipids	PC aa C36:2	1,2-di-octadecenoyl-sn-glycero-3-phosphocholine				[C@](COC(=O)*)(OC(=O)*)([H])COP(OCC[N+](C)(C)C)(=O)[O-]					84836
Glycerophospholipids	PC aa C36:2	1-octadecanoyl-2-[(6Z,9Z)-octadecadienoyl]-sn-glycero-3-phosphocholine	(2R)-2-[(6Z,9Z)-octadeca-6,9-dienoyloxy]-3-(octadecanoyloxy)propyl 2-(trimethylammonio)ethyl phosphate	InChI=1S/C44H84NO8P/c1-6-8-10-12-14-16-18-20-22-24-26-28-30-32-34-36-43(46)50-40-42(41-52-54(48,49)51-39-38-45(3,4)5)53-44(47)37-35-33-31-29-27-25-23-21-19-17-15-13-11-9-7-2/h21,23,27,29,42H,6-20,22,24-26,28,30-41H2,1-5H3/b23-21-,29-27-/t42-/m1/s1	PNNRCVLUZNDRRG-SGMTWIHVSA-N	CCCCCCCCCCCCCCCCCC(=O)OC[C@H](COP([O-])(=O)OCC[N+](C)(C)C)OC(=O)CCCC\C=C/C\C=C/CCCCCCCC		24778828			84821	LMGP01010766
Glycerophospholipids	PC aa C36:2	1-octadecanoyl-2-[(10Z,12Z)-octadecadienoyl]-sn-glycero-3-phosphocholine	(2R)-2-[(10Z,12Z)-octadeca-10,12-dienoyloxy]-3-(octadecanoyloxy)propyl 2-(trimethylammonio)ethyl phosphate	InChI=1S/C44H84NO8P/c1-6-8-10-12-14-16-18-20-22-24-26-28-30-32-34-36-43(46)50-40-42(41-52-54(48,49)51-39-38-45(3,4)5)53-44(47)37-35-33-31-29-27-25-23-21-19-17-15-13-11-9-7-2/h15,17,19,21,42H,6-14,16,18,20,22-41H2,1-5H3/b17-15-,21-19-/t42-/m1/s1	GEBIVJZAMTZGNL-PQZYZDDCSA-N	CCCCCCCCCCCCCCCCCC(=O)OC[C@H](COP([O-])(=O)OCC[N+](C)(C)C)OC(=O)CCCCCCCC\C=C/C=C\CCCCC		24778826			84819	LMGP01010764
Glycerophospholipids	PC aa C36:2	1,2-dioleoyl-sn-glycero-3-phosphocholine	(2R)-2,3-bis[(9Z)-octadec-9-enoyloxy]propyl 2-(trimethylazaniumyl)ethyl phosphate	InChI=1S/C44H84NO8P/c1-6-8-10-12-14-16-18-20-22-24-26-28-30-32-34-36-43(46)50-40-42(41-52-54(48,49)51-39-38-45(3,4)5)53-44(47)37-35-33-31-29-27-25-23-21-19-17-15-13-11-9-7-2/h20-23,42H,6-19,24-41H2,1-5H3/b22-20-,23-21-/t42-/m1/s1	SNKAWJBJQDLSFF-NVKMUCNASA-N	CCCCCCCC\C=C/CCCCCCCC(=O)OC[C@H](COP([O-])(=O)OCC[N+](C)(C)C)OC(=O)CCCCCCC\C=C/CCCCCCCC	4235-95-4	10350317	C00157		74669	LMGP01010890
Glycerophospholipids	PC aa C36:2	phosphatidylcholine 36:2				[H][C@@](COC(C)=O)(COP([O-])(=O)OCC[N+](C)(C)C)OC(C)=O					64433
Glycerophospholipids	PC aa C36:2	PC(18:1(11Z)/18:1(11Z))	(2-{[(2R)-2,3-bis[(11Z)-octadec-11-enoyloxy]propyl phosphonato]oxy}ethyl)trimethylazanium	InChI=1S/C44H84NO8P/c1-6-8-10-12-14-16-18-20-22-24-26-28-30-32-34-36-43(46)50-40-42(41-52-54(48,49)51-39-38-45(3,4)5)53-44(47)37-35-33-31-29-27-25-23-21-19-17-15-13-11-9-7-2/h16-19,42H,6-15,20-41H2,1-5H3/b18-16-,19-17-/t42-/m1/s1	XUCDYRWWRZBNCQ-BHOZFUPKSA-N	CCCCCC\C=C/CCCCCCCCCC(=O)OC[C@]([H])(COP([O-])(=O)OCC[N+](C)(C)C)OC(=O)CCCCCCCCC\C=C/CCCCCC		24778895	C00157	HMDB0008070	86114	LMGP01010841
Glycerophospholipids	PC aa C36:3	PC(18:0/18:3(6Z,9Z,12Z))	trimethyl(2-{[(2R)-2-[(6Z,9Z,12Z)-octadeca-6,9,12-trienoyloxy]-3-(octadecanoyloxy)propyl phosphonato]oxy}ethyl)azanium	InChI=1S/C44H82NO8P/c1-6-8-10-12-14-16-18-20-22-24-26-28-30-32-34-36-43(46)50-40-42(41-52-54(48,49)51-39-38-45(3,4)5)53-44(47)37-35-33-31-29-27-25-23-21-19-17-15-13-11-9-7-2/h15,17,21,23,27,29,42H,6-14,16,18-20,22,24-26,28,30-41H2,1-5H3/b17-15-,23-21-,29-27-/t42-/m1/s1	KJVJKBRMUDGTKA-NZXQIXPOSA-N	CCCCCCCCCCCCCCCCCC(=O)OC[C@]([H])(COP([O-])(=O)OCC[N+](C)(C)C)OC(=O)CCCC\C=C/C\C=C/C\C=C/CCCCC		52922655	C00157	HMDB0008040	86117	LMGP01011588
Glycerophospholipids	PC aa C36:3	PC(16:0/20:3(5Z,8Z,11Z))	(2-{[(2R)-3-(hexadecanoyloxy)-2-[(5Z,8Z,11Z)-icosa-5,8,11-trienoyloxy]propyl phosphonato]oxy}ethyl)trimethylazanium	InChI=1S/C44H82NO8P/c1-6-8-10-12-14-16-18-20-21-22-23-25-27-29-31-33-35-37-44(47)53-42(41-52-54(48,49)51-39-38-45(3,4)5)40-50-43(46)36-34-32-30-28-26-24-19-17-15-13-11-9-7-2/h20-21,23,25,29,31,42H,6-19,22,24,26-28,30,32-41H2,1-5H3/b21-20-,25-23-,31-29-/t42-/m1/s1	XMZFUVYOYPLVOA-VLHUWQDUSA-N	CCCCCCCCCCCCCCCC(=O)OC[C@]([H])(COP([O-])(=O)OCC[N+](C)(C)C)OC(=O)CCC\C=C/C\C=C/C\C=C/CCCCCCCC		24778715	C00157	HMDB0007980	86119	LMGP01010622
Glycerophospholipids	PC aa C36:3	PC(18:1(9Z)/18:2(9Z,12Z))	trimethyl(2-{[(2R)-3-[(9Z)-octadec-9-enoyloxy]-2-[(9Z,12Z)-octadeca-9,12-dienoyloxy]propyl phosphonato]oxy}ethyl)azanium	InChI=1S/C44H82NO8P/c1-6-8-10-12-14-16-18-20-22-24-26-28-30-32-34-36-43(46)50-40-42(41-52-54(48,49)51-39-38-45(3,4)5)53-44(47)37-35-33-31-29-27-25-23-21-19-17-15-13-11-9-7-2/h15,17,20-23,42H,6-14,16,18-19,24-41H2,1-5H3/b17-15-,22-20-,23-21-/t42-/m1/s1	GDWULUGDXGHJIJ-VJHNMZKJSA-N	CCCCCCCC\C=C/CCCCCCCC(=O)OC[C@]([H])(COP([O-])(=O)OCC[N+](C)(C)C)OC(=O)CCCCCCC\C=C/C\C=C/CCCCC		24778939	C00157	HMDB0008105	74670	LMGP01010895
Glycerophospholipids	PC aa C36:3	1-[(9Z)-octadecenoyl]-2-[(6Z,9Z)-octadecadienoyl]-sn-glycero-3-phosphocholine	(2R)-2-[(6Z,9Z)-octadeca-6,9-dienoyloxy]-3-[(9Z)-octadec-9-enoyloxy]propyl 2-(trimethylammonio)ethyl phosphate	InChI=1S/C44H82NO8P/c1-6-8-10-12-14-16-18-20-22-24-26-28-30-32-34-36-43(46)50-40-42(41-52-54(48,49)51-39-38-45(3,4)5)53-44(47)37-35-33-31-29-27-25-23-21-19-17-15-13-11-9-7-2/h20-23,27,29,42H,6-19,24-26,28,30-41H2,1-5H3/b22-20-,23-21-,29-27-/t42-/m1/s1	BXRLDROZWDUSGM-ZRYFCQOPSA-N	CCCCCCCC\C=C/CCCCCCCC(=O)OC[C@H](COP([O-])(=O)OCC[N+](C)(C)C)OC(=O)CCCC\C=C/C\C=C/CCCCCCCC		24778937			84831	LMGP01010893
Glycerophospholipids	PC aa C36:3	phosphatidylcholine 36:3				[H][C@@](COC([*])=O)(COP([O-])(=O)OCC[N+](C)(C)C)OC([*])=O					64523
Glycerophospholipids	PC aa C36:3	PC(16:0/20:3(8Z,11Z,14Z))	(2-{[(2R)-3-(hexadecanoyloxy)-2-[(8Z,11Z,14Z)-icosa-8,11,14-trienoyloxy]propyl phosphonato]oxy}ethyl)trimethylazanium	InChI=1S/C44H82NO8P/c1-6-8-10-12-14-16-18-20-21-22-23-25-27-29-31-33-35-37-44(47)53-42(41-52-54(48,49)51-39-38-45(3,4)5)40-50-43(46)36-34-32-30-28-26-24-19-17-15-13-11-9-7-2/h14,16,20-21,23,25,42H,6-13,15,17-19,22,24,26-41H2,1-5H3/b16-14-,21-20-,25-23-/t42-/m1/s1	SRIGHEHXEGELQJ-YYQUKWHJSA-N	CCCCCCCCCCCCCCCC(=O)OC[C@]([H])(COP([O-])(=O)OCC[N+](C)(C)C)OC(=O)CCCCCC\C=C/C\C=C/C\C=C/CCCCC		24778719	C00157	HMDB0007981	86121	LMGP01010627
Glycerophospholipids	PC aa C36:4	1-hexadecanoyl-2-(5E,8E,11E,14E-eicosatetraenoyl)-sn-glycero-3-phosphocholine	(2R)-3-(hexadecanoyloxy)-2-[(5E,8E,11E,14E)-icosa-5,8,11,14-tetraenoyloxy]propyl 2-(trimethylammonio)ethyl phosphate	InChI=1S/C44H80NO8P/c1-6-8-10-12-14-16-18-20-21-22-23-25-27-29-31-33-35-37-44(47)53-42(41-52-54(48,49)51-39-38-45(3,4)5)40-50-43(46)36-34-32-30-28-26-24-19-17-15-13-11-9-7-2/h14,16,20-21,23,25,29,31,42H,6-13,15,17-19,22,24,26-28,30,32-41H2,1-5H3/b16-14+,21-20+,25-23+,31-29+/t42-/m1/s1	IIZPXYDJLKNOIY-LBKRVYFZSA-N	CCCCCCCCCCCCCCCC(=O)OC[C@H](COP([O-])(=O)OCC[N+](C)(C)C)OC(=O)CCC\C=C\C\C=C\C\C=C\C\C=C\CCCCC		24778721			84794	LMGP01010629
Glycerophospholipids	PC aa C36:4	1,2-di-octadecadienoyl-sn-glycero-3-phosphocholine				C[N+](C)(C)CCOP([O-])(=O)OC[C@@H](COC([*])=O)OC([*])=O					84815
Glycerophospholipids	PC aa C36:4	PC(18:1(9Z)/18:3(6Z,9Z,12Z))	trimethyl(2-{[(2R)-3-[(9Z)-octadec-9-enoyloxy]-2-[(6Z,9Z,12Z)-octadeca-6,9,12-trienoyloxy]propyl phosphonato]oxy}ethyl)azanium	InChI=1S/C44H80NO8P/c1-6-8-10-12-14-16-18-20-22-24-26-28-30-32-34-36-43(46)50-40-42(41-52-54(48,49)51-39-38-45(3,4)5)53-44(47)37-35-33-31-29-27-25-23-21-19-17-15-13-11-9-7-2/h15,17,20-23,27,29,42H,6-14,16,18-19,24-26,28,30-41H2,1-5H3/b17-15-,22-20-,23-21-,29-27-/t42-/m1/s1	KATPUHPZOZWFBR-ZBFGQIGBSA-N	CCCCCCCC\C=C/CCCCCCCC(=O)OC[C@]([H])(COP([O-])(=O)OCC[N+](C)(C)C)OC(=O)CCCC\C=C/C\C=C/C\C=C/CCCCC		52922685	C00157	HMDB0008106	86130	LMGP01011603
Glycerophospholipids	PC aa C36:4	PC(18:2(9Z,12Z)/18:2(9Z,12Z))	(2-{[(2R)-2,3-bis[(9Z,12Z)-octadeca-9,12-dienoyloxy]propyl phosphonato]oxy}ethyl)trimethylazanium	InChI=1S/C44H80NO8P/c1-6-8-10-12-14-16-18-20-22-24-26-28-30-32-34-36-43(46)50-40-42(41-52-54(48,49)51-39-38-45(3,4)5)53-44(47)37-35-33-31-29-27-25-23-21-19-17-15-13-11-9-7-2/h14-17,20-23,42H,6-13,18-19,24-41H2,1-5H3/b16-14-,17-15-,22-20-,23-21-/t42-/m1/s1	FVXDQWZBHIXIEJ-LNDKUQBDSA-N	CCCCC\C=C/C\C=C/CCCCCCCC(=O)OC[C@]([H])(COP([O-])(=O)OCC[N+](C)(C)C)OC(=O)CCCCCCC\C=C/C\C=C/CCCCC	998-06-1	5288075	C00157	HMDB0008138	42027	LMGP01010937
Glycerophospholipids	PC aa C36:4	PC(18:0/18:4(6Z,9Z,12Z,15Z))	trimethyl(2-{[(2R)-2-[(6Z,9Z,12Z,15Z)-octadeca-6,9,12,15-tetraenoyloxy]-3-(octadecanoyloxy)propyl phosphonato]oxy}ethyl)azanium	InChI=1S/C44H80NO8P/c1-6-8-10-12-14-16-18-20-22-24-26-28-30-32-34-36-43(46)50-40-42(41-52-54(48,49)51-39-38-45(3,4)5)53-44(47)37-35-33-31-29-27-25-23-21-19-17-15-13-11-9-7-2/h9,11,15,17,21,23,27,29,42H,6-8,10,12-14,16,18-20,22,24-26,28,30-41H2,1-5H3/b11-9-,17-15-,23-21-,29-27-/t42-/m1/s1	MGIFJPVLDQAGPZ-ROBDCESFSA-N	CCCCCCCCCCCCCCCCCC(=O)OC[C@]([H])(COP([O-])(=O)OCC[N+](C)(C)C)OC(=O)CCCC\C=C/C\C=C/C\C=C/C\C=C/CC		24778833	C00157	HMDB0008042	86134	LMGP01010773
Glycerophospholipids	PC aa C36:4	PC(18:4(6Z,9Z,12Z,15Z)/18:0)	trimethyl(2-{[(2R)-3-[(6Z,9Z,12Z,15Z)-octadeca-6,9,12,15-tetraenoyloxy]-2-(octadecanoyloxy)propyl phosphonato]oxy}ethyl)azanium	InChI=1S/C44H80NO8P/c1-6-8-10-12-14-16-18-20-22-24-26-28-30-32-34-36-43(46)50-40-42(41-52-54(48,49)51-39-38-45(3,4)5)53-44(47)37-35-33-31-29-27-25-23-21-19-17-15-13-11-9-7-2/h8,10,14,16,20,22,26,28,42H,6-7,9,11-13,15,17-19,21,23-25,27,29-41H2,1-5H3/b10-8-,16-14-,22-20-,28-26-/t42-/m1/s1	MGPSPRHJNJDBJK-TXLPWOKVSA-N	CCCCCCCCCCCCCCCCCC(=O)O[C@]([H])(COC(=O)CCCC\C=C/C\C=C/C\C=C/C\C=C/CC)COP([O-])(=O)OCC[N+](C)(C)C		52922901	C00157	HMDB0008234	89420	LMGP01011711
Glycerophospholipids	PC aa C36:4	PC(18:3(6Z,9Z,12Z)/18:1(9Z))	trimethyl(2-{[(2R)-2-[(9Z)-octadec-9-enoyloxy]-3-[(6Z,9Z,12Z)-octadeca-6,9,12-trienoyloxy]propyl phosphonato]oxy}ethyl)azanium	InChI=1S/C44H80NO8P/c1-6-8-10-12-14-16-18-20-22-24-26-28-30-32-34-36-43(46)50-40-42(41-52-54(48,49)51-39-38-45(3,4)5)53-44(47)37-35-33-31-29-27-25-23-21-19-17-15-13-11-9-7-2/h14,16,20-23,26,28,42H,6-13,15,17-19,24-25,27,29-41H2,1-5H3/b16-14-,22-20-,23-21-,28-26-/t42-/m1/s1	NKQPOVROGSWLTO-NVPMBMBWSA-N	CCCCCCCC\C=C/CCCCCCCC(=O)O[C@]([H])(COC(=O)CCCC\C=C/C\C=C/C\C=C/CCCCC)COP([O-])(=O)OCC[N+](C)(C)C		52922783	C00157	HMDB0008170	86123	LMGP01011652
Glycerophospholipids	PC aa C36:4	PC(18:1(9Z)/18:3(9Z,12Z,15Z))	trimethyl(2-{[(2R)-3-[(9Z)-octadec-9-enoyloxy]-2-[(9Z,12Z,15Z)-octadeca-9,12,15-trienoyloxy]propyl phosphonato]oxy}ethyl)azanium	InChI=1S/C44H80NO8P/c1-6-8-10-12-14-16-18-20-22-24-26-28-30-32-34-36-43(46)50-40-42(41-52-54(48,49)51-39-38-45(3,4)5)53-44(47)37-35-33-31-29-27-25-23-21-19-17-15-13-11-9-7-2/h9,11,15,17,20-23,42H,6-8,10,12-14,16,18-19,24-41H2,1-5H3/b11-9-,17-15-,22-20-,23-21-/t42-/m1/s1	FVQGNFUBHWGFCY-HJOYQDMMSA-N	CCCCCCCC\C=C/CCCCCCCC(=O)OC[C@]([H])(COP([O-])(=O)OCC[N+](C)(C)C)OC(=O)CCCCCCC\C=C/C\C=C/C\C=C/CC		24778941	C00157	HMDB0008107	86133	LMGP01010898
Glycerophospholipids	PC aa C36:4	PC(18:3(9Z,12Z,15Z)/18:1(9Z))	trimethyl(2-{[(2R)-2-[(9Z)-octadec-9-enoyloxy]-3-[(9Z,12Z,15Z)-octadeca-9,12,15-trienoyloxy]propyl phosphonato]oxy}ethyl)azanium	InChI=1S/C44H80NO8P/c1-6-8-10-12-14-16-18-20-22-24-26-28-30-32-34-36-43(46)50-40-42(41-52-54(48,49)51-39-38-45(3,4)5)53-44(47)37-35-33-31-29-27-25-23-21-19-17-15-13-11-9-7-2/h8,10,14,16,20-23,42H,6-7,9,11-13,15,17-19,24-41H2,1-5H3/b10-8-,16-14-,22-20-,23-21-/t42-/m1/s1	LPDGUCIMNBNWEJ-BXZVQSHESA-N	CCCCCCCC\C=C/CCCCCCCC(=O)O[C@]([H])(COC(=O)CCCCCCC\C=C/C\C=C/C\C=C/CC)COP([O-])(=O)OCC[N+](C)(C)C		24778989	C00157	HMDB0008203	86127	LMGP01010955
Glycerophospholipids	PC aa C36:4	phosphatidylcholine 36:4				[H][C@@](COC(C)=O)(COP([O-])(=O)OCC[N+](C)(C)C)OC(C)=O					64520
Glycerophospholipids	PC aa C36:4	PC(20:4(5Z,8Z,11Z,14Z)/16:0)	(2-{[(2R)-2-(hexadecanoyloxy)-3-[(5Z,8Z,11Z,14Z)-icosa-5,8,11,14-tetraenoyloxy]propyl phosphonato]oxy}ethyl)trimethylazanium	InChI=1S/C44H80NO8P/c1-6-8-10-12-14-16-18-20-21-22-23-25-26-28-30-32-34-36-43(46)50-40-42(41-52-54(48,49)51-39-38-45(3,4)5)53-44(47)37-35-33-31-29-27-24-19-17-15-13-11-9-7-2/h14,16,20-21,23,25,28,30,42H,6-13,15,17-19,22,24,26-27,29,31-41H2,1-5H3/b16-14-,21-20-,25-23-,30-28-/t42-/m1/s1	PUDHBQQGURLBGJ-IVFHWKNFSA-N	CCCCCCCCCCCCCCCC(=O)O[C@]([H])(COC(=O)CCC\C=C/C\C=C/C\C=C/C\C=C/CCCCC)COP([O-])(=O)OCC[N+](C)(C)C		24779073	C00157	HMDB0008429	77694	LMGP01011049
Glycerophospholipids	PC aa C36:4	PC(16:0/20:4(5Z,8Z,11Z,14Z))	(2-{[(2R)-3-(hexadecanoyloxy)-2-[(5Z,8Z,11Z,14Z)-icosa-5,8,11,14-tetraenoyloxy]propyl phosphonato]oxy}ethyl)trimethylazanium	InChI=1S/C44H80NO8P/c1-6-8-10-12-14-16-18-20-21-22-23-25-27-29-31-33-35-37-44(47)53-42(41-52-54(48,49)51-39-38-45(3,4)5)40-50-43(46)36-34-32-30-28-26-24-19-17-15-13-11-9-7-2/h14,16,20-21,23,25,29,31,42H,6-13,15,17-19,22,24,26-28,30,32-41H2,1-5H3/b16-14-,21-20-,25-23-,31-29-/t42-/m1/s1	IIZPXYDJLKNOIY-JXPKJXOSSA-N	CCCCCCCCCCCCCCCC(=O)OC[C@]([H])(COP([O-])(=O)OCC[N+](C)(C)C)OC(=O)CCC\C=C/C\C=C/C\C=C/C\C=C/CCCCC	6931-56-2	10747814	C00157	HMDB0007982	73003	LMGP01010007
Glycerophospholipids	PC aa C36:5	PC(16:1(9Z)/20:4(5Z,8Z,11Z,14Z))	(2-{[(2R)-3-[(9Z)-hexadec-9-enoyloxy]-2-[(5Z,8Z,11Z,14Z)-icosa-5,8,11,14-tetraenoyloxy]propyl phosphonato]oxy}ethyl)trimethylazanium	InChI=1S/C44H78NO8P/c1-6-8-10-12-14-16-18-20-21-22-23-25-27-29-31-33-35-37-44(47)53-42(41-52-54(48,49)51-39-38-45(3,4)5)40-50-43(46)36-34-32-30-28-26-24-19-17-15-13-11-9-7-2/h14,16-17,19-21,23,25,29,31,42H,6-13,15,18,22,24,26-28,30,32-41H2,1-5H3/b16-14-,19-17-,21-20-,25-23-,31-29-/t42-/m1/s1	DYDDZDMJSQYFGN-OIVUZXIWSA-N	CCCCCC\C=C/CCCCCCCC(=O)OC[C@]([H])(COP([O-])(=O)OCC[N+](C)(C)C)OC(=O)CCC\C=C/C\C=C/C\C=C/C\C=C/CCCCC		24778771	C00157	HMDB0008015	84816	LMGP01010695
Glycerophospholipids	PC aa C36:5	1-[(7Z)-hexadecenoyl]-2-[(5Z,8Z,11Z,14Z)-eicosatetraenoyl]-sn-glycero-3-phosphocholine	(2R)-3-[(7Z)-hexadec-7-enoyloxy]-2-[(5Z,8Z,11Z,14Z)-icosa-5,8,11,14-tetraenoyloxy]propyl 2-(trimethylammonio)ethyl phosphate	InChI=1S/C44H78NO8P/c1-6-8-10-12-14-16-18-20-21-22-23-25-27-29-31-33-35-37-44(47)53-42(41-52-54(48,49)51-39-38-45(3,4)5)40-50-43(46)36-34-32-30-28-26-24-19-17-15-13-11-9-7-2/h14,16,20-21,23-26,29,31,42H,6-13,15,17-19,22,27-28,30,32-41H2,1-5H3/b16-14-,21-20-,25-23-,26-24-,31-29-/t42-/m1/s1	ZPJMUNXMKJHRFH-NWYCBROKSA-N	[H][C@@](COC(=O)CCCCC\C=C/CCCCCCCC)(COP([O-])(=O)OCC[N+](C)(C)C)OC(=O)CCC\C=C/C\C=C/C\C=C/C\C=C/CCCCC		24779264			64505	LMGP01011305
Glycerophospholipids	PC aa C36:5	phosphatidylcholine 36:5				[H][C@@](COC(C)=O)(COP([O-])(=O)OCC[N+](C)(C)C)OC(C)=O					64504
Glycerophospholipids	PC aa C36:5	PC(16:0/20:5(5Z,8Z,11Z,14Z,17Z))	(2-{[(2R)-3-(hexadecanoyloxy)-2-[(5Z,8Z,11Z,14Z,17Z)-icosa-5,8,11,14,17-pentaenoyloxy]propyl phosphonato]oxy}ethyl)trimethylazanium	InChI=1S/C44H78NO8P/c1-6-8-10-12-14-16-18-20-21-22-23-25-27-29-31-33-35-37-44(47)53-42(41-52-54(48,49)51-39-38-45(3,4)5)40-50-43(46)36-34-32-30-28-26-24-19-17-15-13-11-9-7-2/h8,10,14,16,20-21,23,25,29,31,42H,6-7,9,11-13,15,17-19,22,24,26-28,30,32-41H2,1-5H3/b10-8-,16-14-,21-20-,25-23-,31-29-/t42-/m1/s1	KLTHQSWIRFFBRI-CPFPVJFHSA-N	CCCCCCCCCCCCCCCC(=O)OC[C@]([H])(COP([O-])(=O)OCC[N+](C)(C)C)OC(=O)CCC\C=C/C\C=C/C\C=C/C\C=C/C\C=C/CC		24778723	C00157	HMDB0007984	86137	LMGP01010633
Glycerophospholipids	PC aa C36:6	PC(14:0/22:6(4Z,7Z,10Z,13Z,16Z,19Z))	(2-{[(2R)-2-[(4Z,7Z,10Z,13Z,16Z,19Z)-docosa-4,7,10,13,16,19-hexaenoyloxy]-3-(tetradecanoyloxy)propyl phosphonato]oxy}ethyl)trimethylazanium	InChI=1S/C44H76NO8P/c1-6-8-10-12-14-16-18-19-20-21-22-23-24-25-27-29-31-33-35-37-44(47)53-42(41-52-54(48,49)51-39-38-45(3,4)5)40-50-43(46)36-34-32-30-28-26-17-15-13-11-9-7-2/h8,10,14,16,19-20,22-23,25,27,31,33,42H,6-7,9,11-13,15,17-18,21,24,26,28-30,32,34-41H2,1-5H3/b10-8-,16-14-,20-19-,23-22-,27-25-,33-31-/t42-/m1/s1	HAIPHKFLSXSDAN-BLOCXYQCSA-N	CCCCCCCCCCCCCC(=O)OC[C@]([H])(COP([O-])(=O)OCC[N+](C)(C)C)OC(=O)CC\C=C/C\C=C/C\C=C/C\C=C/C\C=C/C\C=C/CC		24778639	C00157	HMDB0007892	86162	LMGP01010512
Glycerophospholipids	PC aa C36:6	PC aa C36:6					40811-59-4
Glycerophospholipids	PC aa C36:6	PC(18:3(9Z,12Z,15Z)/18:3(9Z,12Z,15Z))	(2-{[(2R)-2,3-bis[(9Z,12Z,15Z)-octadeca-9,12,15-trienoyloxy]propyl phosphonato]oxy}ethyl)trimethylazanium	InChI=1S/C44H76NO8P/c1-6-8-10-12-14-16-18-20-22-24-26-28-30-32-34-36-43(46)50-40-42(41-52-54(48,49)51-39-38-45(3,4)5)53-44(47)37-35-33-31-29-27-25-23-21-19-17-15-13-11-9-7-2/h8-11,14-17,20-23,42H,6-7,12-13,18-19,24-41H2,1-5H3/b10-8-,11-9-,16-14-,17-15-,22-20-,23-21-/t42-/m1/s1	XXKFQTJOJZELMD-JICBSJGISA-N	CC\C=C/C\C=C/C\C=C/CCCCCCCC(=O)OC[C@]([H])(COP([O-])(=O)OCC[N+](C)(C)C)OC(=O)CCCCCCC\C=C/C\C=C/C\C=C/CC		24778990	C00157	HMDB0008206	86161	LMGP01010956
Glycerophospholipids	PC aa C36:6	phosphatidylcholine 36:6									66856
Glycerophospholipids	PC aa C38:0	PC(20:0/18:0)	(2-{[(2R)-3-(icosanoyloxy)-2-(octadecanoyloxy)propyl phosphonato]oxy}ethyl)trimethylazanium	InChI=1S/C46H92NO8P/c1-6-8-10-12-14-16-18-20-22-23-25-26-28-30-32-34-36-38-45(48)52-42-44(43-54-56(50,51)53-41-40-47(3,4)5)55-46(49)39-37-35-33-31-29-27-24-21-19-17-15-13-11-9-7-2/h44H,6-43H2,1-5H3/t44-/m1/s1	PFDOAXXOABJINJ-USYZEHPZSA-N	[H][C@@](COC(=O)CCCCCCCCCCCCCCCCCCC)(COP([O-])(=O)OCC[N+](C)(C)C)OC(=O)CCCCCCCCCCCCCCCCC		24779032	C00157	HMDB0008267	86166	LMGP01011004
Glycerophospholipids	PC aa C38:0	PC(22:0/16:0)	(2-{[(2R)-3-(docosanoyloxy)-2-(hexadecanoyloxy)propyl phosphonato]oxy}ethyl)trimethylazanium	InChI=1S/C46H92NO8P/c1-6-8-10-12-14-16-18-20-21-22-23-24-25-27-28-30-32-34-36-38-45(48)52-42-44(43-54-56(50,51)53-41-40-47(3,4)5)55-46(49)39-37-35-33-31-29-26-19-17-15-13-11-9-7-2/h44H,6-43H2,1-5H3/t44-/m1/s1	OPUHJIZEYAXETG-USYZEHPZSA-N	[H][C@@](COC(=O)CCCCCCCCCCCCCCCCCCCCC)(COP([O-])(=O)OCC[N+](C)(C)C)OC(=O)CCCCCCCCCCCCCCC		52923443	C00157	HMDB0008528	86164	LMGP01011983
Glycerophospholipids	PC aa C38:0	PC(14:0/24:0)	trimethyl(2-{[(2R)-2-(tetracosanoyloxy)-3-(tetradecanoyloxy)propyl phosphonato]oxy}ethyl)azanium	InChI=1S/C46H92NO8P/c1-6-8-10-12-14-16-18-19-20-21-22-23-24-25-26-27-29-31-33-35-37-39-46(49)55-44(43-54-56(50,51)53-41-40-47(3,4)5)42-52-45(48)38-36-34-32-30-28-17-15-13-11-9-7-2/h44H,6-43H2,1-5H3/t44-/m1/s1	HZKNKWPYIHKKKL-USYZEHPZSA-N	[H][C@@](COC(=O)CCCCCCCCCCCCC)(COP([O-])(=O)OCC[N+](C)(C)C)OC(=O)CCCCCCCCCCCCCCCCCCCCCCC		24778642	C00157	HMDB0007893	86169	LMGP01010515
Glycerophospholipids	PC aa C38:0	PC(18:0/20:0)	(2-{[(2R)-2-(icosanoyloxy)-3-(octadecanoyloxy)propyl phosphonato]oxy}ethyl)trimethylazanium	InChI=1S/C46H92NO8P/c1-6-8-10-12-14-16-18-20-22-23-25-27-29-31-33-35-37-39-46(49)55-44(43-54-56(50,51)53-41-40-47(3,4)5)42-52-45(48)38-36-34-32-30-28-26-24-21-19-17-15-13-11-9-7-2/h44H,6-43H2,1-5H3/t44-/m1/s1	ZNSGCWMTNLBFEQ-USYZEHPZSA-N	[H][C@@](COC(=O)CCCCCCCCCCCCCCCCC)(COP([O-])(=O)OCC[N+](C)(C)C)OC(=O)CCCCCCCCCCCCCCCCCCC		24778840	C00157	HMDB0008043	86167	LMGP01010781
Glycerophospholipids	PC aa C38:0	PC(24:0/14:0)	trimethyl(2-{[(2R)-3-(tetracosanoyloxy)-2-(tetradecanoyloxy)propyl phosphonato]oxy}ethyl)azanium	InChI=1S/C46H92NO8P/c1-6-8-10-12-14-16-18-19-20-21-22-23-24-25-26-27-29-30-32-34-36-38-45(48)52-42-44(43-54-56(50,51)53-41-40-47(3,4)5)55-46(49)39-37-35-33-31-28-17-15-13-11-9-7-2/h44H,6-43H2,1-5H3/t44-/m1/s1	AOOITFXGGJDRQB-USYZEHPZSA-N	[H][C@@](COC(=O)CCCCCCCCCCCCCCCCCCCCCCC)(COP([O-])(=O)OCC[N+](C)(C)C)OC(=O)CCCCCCCCCCCCC		53479431	C00157	HMDB0008755	86163
Glycerophospholipids	PC aa C38:0	phosphatidylcholine 38:0				[C@](COC(=O)*)(OC(=O)*)([H])COP(OCC[N+](C)(C)C)(=O)[O-]					66861
Glycerophospholipids	PC aa C38:0	PC(16:0/22:0)	(2-{[(2R)-2-(docosanoyloxy)-3-(hexadecanoyloxy)propyl phosphonato]oxy}ethyl)trimethylazanium	InChI=1S/C46H92NO8P/c1-6-8-10-12-14-16-18-20-21-22-23-24-25-27-29-31-33-35-37-39-46(49)55-44(43-54-56(50,51)53-41-40-47(3,4)5)42-52-45(48)38-36-34-32-30-28-26-19-17-15-13-11-9-7-2/h44H,6-43H2,1-5H3/t44-/m1/s1	GHBAFISLPNCOEP-USYZEHPZSA-N	[H][C@@](COC(=O)CCCCCCCCCCCCCCC)(COP([O-])(=O)OCC[N+](C)(C)C)OC(=O)CCCCCCCCCCCCCCCCCCCCC		24778726	C00157	HMDB0007985	86168	LMGP01010636
Glycerophospholipids	PC aa C38:1	PC(20:0/18:1(11Z))	(2-{[(2R)-3-(icosanoyloxy)-2-[(11Z)-octadec-11-enoyloxy]propyl phosphonato]oxy}ethyl)trimethylazanium	InChI=1S/C46H90NO8P/c1-6-8-10-12-14-16-18-20-22-23-25-26-28-30-32-34-36-38-45(48)52-42-44(43-54-56(50,51)53-41-40-47(3,4)5)55-46(49)39-37-35-33-31-29-27-24-21-19-17-15-13-11-9-7-2/h17,19,44H,6-16,18,20-43H2,1-5H3/b19-17-/t44-/m1/s1	FFUSYBVVEOYOMV-VPMPJQFESA-N	CCCCCCCCCCCCCCCCCCCC(=O)OC[C@]([H])(COP([O-])(=O)OCC[N+](C)(C)C)OC(=O)CCCCCCCCC\C=C/CCCCCC		24779033	C00157	HMDB0008268	86170	LMGP01011005
Glycerophospholipids	PC aa C38:1	PC(16:0/22:1(13Z))	(2-{[(2R)-2-[(13Z)-docos-13-enoyloxy]-3-(hexadecanoyloxy)propyl phosphonato]oxy}ethyl)trimethylazanium	InChI=1S/C46H90NO8P/c1-6-8-10-12-14-16-18-20-21-22-23-24-25-27-29-31-33-35-37-39-46(49)55-44(43-54-56(50,51)53-41-40-47(3,4)5)42-52-45(48)38-36-34-32-30-28-26-19-17-15-13-11-9-7-2/h20-21,44H,6-19,22-43H2,1-5H3/b21-20-/t44-/m1/s1	BBIXKOPOMMUIOM-UIJSWADASA-N	CCCCCCCCCCCCCCCC(=O)OC[C@]([H])(COP([O-])(=O)OCC[N+](C)(C)C)OC(=O)CCCCCCCCCCC\C=C/CCCCCCCC		24778728	C00157	HMDB0007986	86174	LMGP01010638
Glycerophospholipids	PC aa C38:1	PC(18:1(9Z)/20:0)	(2-{[(2R)-2-(icosanoyloxy)-3-[(9Z)-octadec-9-enoyloxy]propyl phosphonato]oxy}ethyl)trimethylazanium	InChI=1S/C46H90NO8P/c1-6-8-10-12-14-16-18-20-22-23-25-27-29-31-33-35-37-39-46(49)55-44(43-54-56(50,51)53-41-40-47(3,4)5)42-52-45(48)38-36-34-32-30-28-26-24-21-19-17-15-13-11-9-7-2/h21,24,44H,6-20,22-23,25-43H2,1-5H3/b24-21-/t44-/m1/s1	MXRBMASUAJMEIJ-FHLWKLDVSA-N	CCCCCCCCCCCCCCCCCCCC(=O)O[C@]([H])(COC(=O)CCCCCCC\C=C/CCCCCCCC)COP([O-])(=O)OCC[N+](C)(C)C		24778945	C00157	HMDB0008109	86172	LMGP01010902
Glycerophospholipids	PC aa C38:1	PC(14:0/24:1(15Z))	trimethyl(2-{[(2R)-2-[(15Z)-tetracos-15-enoyloxy]-3-(tetradecanoyloxy)propyl phosphonato]oxy}ethyl)azanium	InChI=1S/C46H90NO8P/c1-6-8-10-12-14-16-18-19-20-21-22-23-24-25-26-27-29-31-33-35-37-39-46(49)55-44(43-54-56(50,51)53-41-40-47(3,4)5)42-52-45(48)38-36-34-32-30-28-17-15-13-11-9-7-2/h19-20,44H,6-18,21-43H2,1-5H3/b20-19-/t44-/m1/s1	GIPZQCAVEQRWOM-IKJFKDIMSA-N	CCCCCCCCCCCCCC(=O)OC[C@]([H])(COP([O-])(=O)OCC[N+](C)(C)C)OC(=O)CCCCCCCCCCCCC\C=C/CCCCCCCC		24778643	C00157	HMDB0007894	86175	LMGP01010516
Glycerophospholipids	PC aa C38:1	PC(18:0/20:1(11Z))	(2-{[(2R)-2-[(11Z)-icos-11-enoyloxy]-3-(octadecanoyloxy)propyl phosphonato]oxy}ethyl)trimethylazanium	InChI=1S/C46H90NO8P/c1-6-8-10-12-14-16-18-20-22-23-25-27-29-31-33-35-37-39-46(49)55-44(43-54-56(50,51)53-41-40-47(3,4)5)42-52-45(48)38-36-34-32-30-28-26-24-21-19-17-15-13-11-9-7-2/h20,22,44H,6-19,21,23-43H2,1-5H3/b22-20-/t44-/m1/s1	PDGHHNMEFVJAAM-UQBBPPAYSA-N	CCCCCCCCCCCCCCCCCC(=O)OC[C@]([H])(COP([O-])(=O)OCC[N+](C)(C)C)OC(=O)CCCCCCCCC\C=C/CCCCCCCC		24778842	C00157	HMDB0008044	86173	LMGP01010783
Glycerophospholipids	PC aa C38:1	phosphatidylcholine 38:1									66860
Glycerophospholipids	PC aa C38:1	PC(20:0/18:1(9Z))	(2-{[(2R)-3-(icosanoyloxy)-2-[(9Z)-octadec-9-enoyloxy]propyl phosphonato]oxy}ethyl)trimethylazanium	InChI=1S/C46H90NO8P/c1-6-8-10-12-14-16-18-20-22-23-25-26-28-30-32-34-36-38-45(48)52-42-44(43-54-56(50,51)53-41-40-47(3,4)5)55-46(49)39-37-35-33-31-29-27-24-21-19-17-15-13-11-9-7-2/h21,24,44H,6-20,22-23,25-43H2,1-5H3/b24-21-/t44-/m1/s1	IKNYBQRADNMEDT-FHLWKLDVSA-N	CCCCCCCCCCCCCCCCCCCC(=O)OC[C@]([H])(COP([O-])(=O)OCC[N+](C)(C)C)OC(=O)CCCCCCC\C=C/CCCCCCCC		24779038	C00157	HMDB0008269	86171	LMGP01011010
Glycerophospholipids	PC aa C38:3	PC(18:0/20:3(5Z,8Z,11Z))	(2-{[(2R)-2-[(5Z,8Z,11Z)-icosa-5,8,11-trienoyloxy]-3-(octadecanoyloxy)propyl phosphonato]oxy}ethyl)trimethylazanium	InChI=1S/C46H86NO8P/c1-6-8-10-12-14-16-18-20-22-23-25-27-29-31-33-35-37-39-46(49)55-44(43-54-56(50,51)53-41-40-47(3,4)5)42-52-45(48)38-36-34-32-30-28-26-24-21-19-17-15-13-11-9-7-2/h20,22,25,27,31,33,44H,6-19,21,23-24,26,28-30,32,34-43H2,1-5H3/b22-20-,27-25-,33-31-/t44-/m1/s1	QXDDDGCNWRUEFM-UMKMFDOBSA-N	CCCCCCCCCCCCCCCCCC(=O)OC[C@]([H])(COP([O-])(=O)OCC[N+](C)(C)C)OC(=O)CCC\C=C/C\C=C/C\C=C/CCCCCCCC		24778855	C00157	HMDB0008046	86176	LMGP01010796
Glycerophospholipids	PC aa C38:3	PC(18:0/20:3(8Z,11Z,14Z))	(2-{[(2R)-2-[(8Z,11Z,14Z)-icosa-8,11,14-trienoyloxy]-3-(octadecanoyloxy)propyl phosphonato]oxy}ethyl)trimethylazanium	InChI=1S/C46H86NO8P/c1-6-8-10-12-14-16-18-20-22-23-25-27-29-31-33-35-37-39-46(49)55-44(43-54-56(50,51)53-41-40-47(3,4)5)42-52-45(48)38-36-34-32-30-28-26-24-21-19-17-15-13-11-9-7-2/h14,16,20,22,25,27,44H,6-13,15,17-19,21,23-24,26,28-43H2,1-5H3/b16-14-,22-20-,27-25-/t44-/m1/s1	VGSUMLIRUGDCTF-NSMRCOLJSA-N	CCCCCCCCCCCCCCCCCC(=O)OC[C@]([H])(COP([O-])(=O)OCC[N+](C)(C)C)OC(=O)CCCCCC\C=C/C\C=C/C\C=C/CCCCC		24778857	C00157	HMDB0008047	86177	LMGP01010799
Glycerophospholipids	PC aa C38:3	PC(16:1(9Z)/22:2(13Z,16Z))	(2-{[(2R)-2-[(13Z,16Z)-docosa-13,16-dienoyloxy]-3-[(9Z)-hexadec-9-enoyloxy]propyl phosphonato]oxy}ethyl)trimethylazanium	InChI=1S/C46H86NO8P/c1-6-8-10-12-14-16-18-20-21-22-23-24-25-27-29-31-33-35-37-39-46(49)55-44(43-54-56(50,51)53-41-40-47(3,4)5)42-52-45(48)38-36-34-32-30-28-26-19-17-15-13-11-9-7-2/h14,16-17,19-21,44H,6-13,15,18,22-43H2,1-5H3/b16-14-,19-17-,21-20-/t44-/m1/s1	IHEXWEKEFCKFEL-UTIGHQPQSA-N	CCCCCC\C=C/CCCCCCCC(=O)OC[C@]([H])(COP([O-])(=O)OCC[N+](C)(C)C)OC(=O)CCCCCCCCCCC\C=C/C\C=C/CCCCC		52922473	C00157	HMDB0008020	74479	LMGP01011496
Glycerophospholipids	PC aa C38:3	phosphatidylcholine 38:3				[H][C@@](COC(C)=O)(COP([O-])(=O)OCC[N+](C)(C)C)OC(C)=O					64446
Glycerophospholipids	PC aa C38:4	PC(16:0/22:4(7Z,10Z,13Z,16Z))	(2-{[(2R)-2-[(7Z,10Z,13Z,16Z)-docosa-7,10,13,16-tetraenoyloxy]-3-(hexadecanoyloxy)propyl phosphonato]oxy}ethyl)trimethylazanium	InChI=1S/C46H84NO8P/c1-6-8-10-12-14-16-18-20-21-22-23-24-25-27-29-31-33-35-37-39-46(49)55-44(43-54-56(50,51)53-41-40-47(3,4)5)42-52-45(48)38-36-34-32-30-28-26-19-17-15-13-11-9-7-2/h14,16,20-21,23-24,27,29,44H,6-13,15,17-19,22,25-26,28,30-43H2,1-5H3/b16-14-,21-20-,24-23-,29-27-/t44-/m1/s1	IRWRFKUTKSUFST-MDYGELLQSA-N	CCCCCCCCCCCCCCCC(=O)OC[C@]([H])(COP([O-])(=O)OCC[N+](C)(C)C)OC(=O)CCCCC\C=C/C\C=C/C\C=C/C\C=C/CCCCC		24778732	C00157	HMDB0007988	84573	LMGP01010642
Glycerophospholipids	PC aa C38:4	PC(18:1(9Z)/20:3(5Z,8Z,11Z))	(2-{[(2R)-2-[(5Z,8Z,11Z)-icosa-5,8,11-trienoyloxy]-3-[(9Z)-octadec-9-enoyloxy]propyl phosphonato]oxy}ethyl)trimethylazanium	InChI=1S/C46H84NO8P/c1-6-8-10-12-14-16-18-20-22-23-25-27-29-31-33-35-37-39-46(49)55-44(43-54-56(50,51)53-41-40-47(3,4)5)42-52-45(48)38-36-34-32-30-28-26-24-21-19-17-15-13-11-9-7-2/h20-22,24-25,27,31,33,44H,6-19,23,26,28-30,32,34-43H2,1-5H3/b22-20-,24-21-,27-25-,33-31-/t44-/m1/s1	APIPSPZJMLSCBO-NRTPYZNRSA-N	CCCCCCCC\C=C/CCCCCCCC(=O)OC[C@]([H])(COP([O-])(=O)OCC[N+](C)(C)C)OC(=O)CCC\C=C/C\C=C/C\C=C/CCCCCCCC		24778947	C00157	HMDB0008112	86178	LMGP01010904
Glycerophospholipids	PC aa C38:4	PC aa C38:4					35418-59-8
Glycerophospholipids	PC aa C38:4	PC(18:1(9Z)/20:3(8Z,11Z,14Z))	(2-{[(2R)-2-[(8Z,11Z,14Z)-icosa-8,11,14-trienoyloxy]-3-[(9Z)-octadec-9-enoyloxy]propyl phosphonato]oxy}ethyl)trimethylazanium	InChI=1S/C46H84NO8P/c1-6-8-10-12-14-16-18-20-22-23-25-27-29-31-33-35-37-39-46(49)55-44(43-54-56(50,51)53-41-40-47(3,4)5)42-52-45(48)38-36-34-32-30-28-26-24-21-19-17-15-13-11-9-7-2/h14,16,20-22,24-25,27,44H,6-13,15,17-19,23,26,28-43H2,1-5H3/b16-14-,22-20-,24-21-,27-25-/t44-/m1/s1	HLJHXSCXSDXLNW-OHDHZNPQSA-N	CCCCCCCC\C=C/CCCCCCCC(=O)OC[C@]([H])(COP([O-])(=O)OCC[N+](C)(C)C)OC(=O)CCCCCC\C=C/C\C=C/C\C=C/CCCCC		52922697	C00157	HMDB0008113	89618	LMGP01011609
Glycerophospholipids	PC aa C38:4	1-octadecanoyl-2-[(8Z,10Z,12Z,14Z)-eicosatetraenoyl]-sn-glycero-3-phosphocholine	(2R)-2-[(8Z,10Z,12Z,14Z)-icosa-8,10,12,14-tetraenoyloxy]-3-(octadecanoyloxy)propyl 2-(trimethylammonio)ethyl phosphate	InChI=1S/C46H84NO8P/c1-6-8-10-12-14-16-18-20-22-23-25-27-29-31-33-35-37-39-46(49)55-44(43-54-56(50,51)53-41-40-47(3,4)5)42-52-45(48)38-36-34-32-30-28-26-24-21-19-17-15-13-11-9-7-2/h14,16,18,20,22-23,25,27,44H,6-13,15,17,19,21,24,26,28-43H2,1-5H3/b16-14-,20-18-,23-22-,27-25-/t44-/m1/s1	ISIMLRCPRMOPDS-LBYIXAPGSA-N	CCCCCCCCCCCCCCCCCC(=O)OC[C@H](COP([O-])(=O)OCC[N+](C)(C)C)OC(=O)CCCCCC\C=C/C=C\C=C/C=C\CCCCC		24778859			84823	LMGP01010804
Glycerophospholipids	PC aa C38:4	PC(18:0/20:4(5Z,8Z,11Z,14Z))	(2-{[(2R)-2-[(5Z,8Z,11Z,14Z)-icosa-5,8,11,14-tetraenoyloxy]-3-(octadecanoyloxy)propyl phosphonato]oxy}ethyl)trimethylazanium	InChI=1S/C46H84NO8P/c1-6-8-10-12-14-16-18-20-22-23-25-27-29-31-33-35-37-39-46(49)55-44(43-54-56(50,51)53-41-40-47(3,4)5)42-52-45(48)38-36-34-32-30-28-26-24-21-19-17-15-13-11-9-7-2/h14,16,20,22,25,27,31,33,44H,6-13,15,17-19,21,23-24,26,28-30,32,34-43H2,1-5H3/b16-14-,22-20-,27-25-,33-31-/t44-/m1/s1	PSVRFUPOQYJOOZ-QNPWAGBNSA-N	CCCCCCCCCCCCCCCCCC(=O)OC[C@]([H])(COP([O-])(=O)OCC[N+](C)(C)C)OC(=O)CCC\C=C/C\C=C/C\C=C/C\C=C/CCCCC		16219824	C00157	HMDB0008048	74965	LMGP01010802
Glycerophospholipids	PC aa C38:4	phosphatidylcholine 38:4				[H][C@@](COC([*])=O)(COP([O-])(=O)OCC[N+](C)(C)C)OC([*])=O					64526
Glycerophospholipids	PC aa C38:5	PC(16:0/22:5(4Z,7Z,10Z,13Z,16Z))	(2-{[(2R)-2-[(4Z,7Z,10Z,13Z,16Z)-docosa-4,7,10,13,16-pentaenoyloxy]-3-(hexadecanoyloxy)propyl phosphonato]oxy}ethyl)trimethylazanium	InChI=1S/C46H82NO8P/c1-6-8-10-12-14-16-18-20-21-22-23-24-25-27-29-31-33-35-37-39-46(49)55-44(43-54-56(50,51)53-41-40-47(3,4)5)42-52-45(48)38-36-34-32-30-28-26-19-17-15-13-11-9-7-2/h14,16,20-21,23-24,27,29,33,35,44H,6-13,15,17-19,22,25-26,28,30-32,34,36-43H2,1-5H3/b16-14-,21-20-,24-23-,29-27-,35-33-/t44-/m1/s1	MWXAIAMSOXOQJK-JIXVGTEKSA-N	CCCCCCCCCCCCCCCC(=O)OC[C@]([H])(COP([O-])(=O)OCC[N+](C)(C)C)OC(=O)CC\C=C/C\C=C/C\C=C/C\C=C/C\C=C/CCCCC		24778735	C00157	HMDB0007989	84795	LMGP01010645
Glycerophospholipids	PC aa C38:5	PC(18:0/20:5(5Z,8Z,11Z,14Z,17Z))	(2-{[(2R)-2-[(5Z,8Z,11Z,14Z,17Z)-icosa-5,8,11,14,17-pentaenoyloxy]-3-(octadecanoyloxy)propyl phosphonato]oxy}ethyl)trimethylazanium	InChI=1S/C46H82NO8P/c1-6-8-10-12-14-16-18-20-22-23-25-27-29-31-33-35-37-39-46(49)55-44(43-54-56(50,51)53-41-40-47(3,4)5)42-52-45(48)38-36-34-32-30-28-26-24-21-19-17-15-13-11-9-7-2/h8,10,14,16,20,22,25,27,31,33,44H,6-7,9,11-13,15,17-19,21,23-24,26,28-30,32,34-43H2,1-5H3/b10-8-,16-14-,22-20-,27-25-,33-31-/t44-/m1/s1	ZMNDHWFRGYCJKG-UQIQIHEKSA-N	CCCCCCCCCCCCCCCCCC(=O)OC[C@]([H])(COP([O-])(=O)OCC[N+](C)(C)C)OC(=O)CCC\C=C/C\C=C/C\C=C/C\C=C/C\C=C/CC		24778860	C00157	HMDB0008050	86181	LMGP01010805
Glycerophospholipids	PC aa C38:5	PC(16:0/22:5(7Z,10Z,13Z,16Z,19Z))	(2-{[(2R)-2-[(7Z,10Z,13Z,16Z,19Z)-docosa-7,10,13,16,19-pentaenoyloxy]-3-(hexadecanoyloxy)propyl phosphonato]oxy}ethyl)trimethylazanium	InChI=1S/C46H82NO8P/c1-6-8-10-12-14-16-18-20-21-22-23-24-25-27-29-31-33-35-37-39-46(49)55-44(43-54-56(50,51)53-41-40-47(3,4)5)42-52-45(48)38-36-34-32-30-28-26-19-17-15-13-11-9-7-2/h8,10,14,16,20-21,23-24,27,29,44H,6-7,9,11-13,15,17-19,22,25-26,28,30-43H2,1-5H3/b10-8-,16-14-,21-20-,24-23-,29-27-/t44-/m1/s1	ARDJUHDXABDVFH-ZHSIBHBUSA-N	CCCCCCCCCCCCCCCC(=O)OC[C@]([H])(COP([O-])(=O)OCC[N+](C)(C)C)OC(=O)CCCCC\C=C/C\C=C/C\C=C/C\C=C/C\C=C/CC		24778737	C00157	HMDB0007990	84796	LMGP01010647
Glycerophospholipids	PC aa C38:5	PC(18:1(9Z)/20:4(5Z,8Z,11Z,14Z))	(2-{[(2R)-2-[(5Z,8Z,11Z,14Z)-icosa-5,8,11,14-tetraenoyloxy]-3-[(9Z)-octadec-9-enoyloxy]propyl phosphonato]oxy}ethyl)trimethylazanium	InChI=1S/C46H82NO8P/c1-6-8-10-12-14-16-18-20-22-23-25-27-29-31-33-35-37-39-46(49)55-44(43-54-56(50,51)53-41-40-47(3,4)5)42-52-45(48)38-36-34-32-30-28-26-24-21-19-17-15-13-11-9-7-2/h14,16,20-22,24-25,27,31,33,44H,6-13,15,17-19,23,26,28-30,32,34-43H2,1-5H3/b16-14-,22-20-,24-21-,27-25-,33-31-/t44-/m1/s1	ZAYXPDDGEIJGGW-VSDNDEBUSA-N	CCCCCCCC\C=C/CCCCCCCC(=O)OC[C@]([H])(COP([O-])(=O)OCC[N+](C)(C)C)OC(=O)CCC\C=C/C\C=C/C\C=C/C\C=C/CCCCC		24778948	C00157	HMDB0008114	74671	LMGP01010905
Glycerophospholipids	PC aa C38:5	phosphatidylcholine 38:5				[H][C@@](COC([*])=O)(COP([O-])(=O)OCC[N+](C)(C)C)OC([*])=O					64525
Glycerophospholipids	PC aa C38:6	PC(16:0/22:6(4Z,7Z,10Z,13Z,16Z,19Z))	(2-{[(2R)-2-[(4Z,7Z,10Z,13Z,16Z,19Z)-docosa-4,7,10,13,16,19-hexaenoyloxy]-3-(hexadecanoyloxy)propyl phosphonato]oxy}ethyl)trimethylazanium	InChI=1S/C46H80NO8P/c1-6-8-10-12-14-16-18-20-21-22-23-24-25-27-29-31-33-35-37-39-46(49)55-44(43-54-56(50,51)53-41-40-47(3,4)5)42-52-45(48)38-36-34-32-30-28-26-19-17-15-13-11-9-7-2/h8,10,14,16,20-21,23-24,27,29,33,35,44H,6-7,9,11-13,15,17-19,22,25-26,28,30-32,34,36-43H2,1-5H3/b10-8-,16-14-,21-20-,24-23-,29-27-,35-33-/t44-/m1/s1	IESVDEZGAHUQJU-ZLBXKVHBSA-N	CCCCCCCCCCCCCCCC(=O)OC[C@]([H])(COP([O-])(=O)OCC[N+](C)(C)C)OC(=O)CC\C=C/C\C=C/C\C=C/C\C=C/C\C=C/C\C=C/CC	59403-54-2	6441886	C00157	HMDB0007991	74963	LMGP01012137
Glycerophospholipids	PC aa C38:6	PC(22:6(4Z,7Z,10Z,13Z,16Z,19Z)/16:0)	(2-{[(2R)-3-[(4Z,7Z,10Z,13Z,16Z,19Z)-docosa-4,7,10,13,16,19-hexaenoyloxy]-2-(hexadecanoyloxy)propyl phosphonato]oxy}ethyl)trimethylazanium	InChI=1S/C46H80NO8P/c1-6-8-10-12-14-16-18-20-21-22-23-24-25-27-28-30-32-34-36-38-45(48)52-42-44(43-54-56(50,51)53-41-40-47(3,4)5)55-46(49)39-37-35-33-31-29-26-19-17-15-13-11-9-7-2/h8,10,14,16,20-21,23-24,27-28,32,34,44H,6-7,9,11-13,15,17-19,22,25-26,29-31,33,35-43H2,1-5H3/b10-8-,16-14-,21-20-,24-23-,28-27-,34-32-/t44-/m1/s1	YALZVLCVXOASDL-FZGNBNATSA-N	CCCCCCCCCCCCCCCC(=O)O[C@]([H])(COC(=O)CC\C=C/C\C=C/C\C=C/C\C=C/C\C=C/C\C=C/CC)COP([O-])(=O)OCC[N+](C)(C)C		24779131	C00157	HMDB0008725	86182	LMGP01011116
Glycerophospholipids	PC aa C38:6	PC(20:4(5Z,8Z,11Z,14Z)/18:2(9Z,12Z))	(2-{[(2R)-3-[(5Z,8Z,11Z,14Z)-icosa-5,8,11,14-tetraenoyloxy]-2-[(9Z,12Z)-octadeca-9,12-dienoyloxy]propyl phosphonato]oxy}ethyl)trimethylazanium	InChI=1S/C46H80NO8P/c1-6-8-10-12-14-16-18-20-22-23-25-26-28-30-32-34-36-38-45(48)52-42-44(43-54-56(50,51)53-41-40-47(3,4)5)55-46(49)39-37-35-33-31-29-27-24-21-19-17-15-13-11-9-7-2/h14-17,20-22,24-26,30,32,44H,6-13,18-19,23,27-29,31,33-43H2,1-5H3/b16-14-,17-15-,22-20-,24-21-,26-25-,32-30-/t44-/m1/s1	PLZBTDKJYHXIEW-DZUXOTHRSA-N	CCCCC\C=C/C\C=C/CCCCCCCC(=O)O[C@]([H])(COC(=O)CCC\C=C/C\C=C/C\C=C/C\C=C/CCCCC)COP([O-])(=O)OCC[N+](C)(C)C		52923295	C00157	HMDB0008434	86184	LMGP01011909
Glycerophospholipids	PC aa C38:6	PC(18:1(9Z)/20:5(5Z,8Z,11Z,14Z,17Z))	(2-{[(2R)-2-[(5Z,8Z,11Z,14Z,17Z)-icosa-5,8,11,14,17-pentaenoyloxy]-3-[(9Z)-octadec-9-enoyloxy]propyl phosphonato]oxy}ethyl)trimethylazanium	InChI=1S/C46H80NO8P/c1-6-8-10-12-14-16-18-20-22-23-25-27-29-31-33-35-37-39-46(49)55-44(43-54-56(50,51)53-41-40-47(3,4)5)42-52-45(48)38-36-34-32-30-28-26-24-21-19-17-15-13-11-9-7-2/h8,10,14,16,20-22,24-25,27,31,33,44H,6-7,9,11-13,15,17-19,23,26,28-30,32,34-43H2,1-5H3/b10-8-,16-14-,22-20-,24-21-,27-25-,33-31-/t44-/m1/s1	PAQLDAUPMINLDS-UTNJSSBTSA-N	CCCCCCCC\C=C/CCCCCCCC(=O)OC[C@]([H])(COP([O-])(=O)OCC[N+](C)(C)C)OC(=O)CCC\C=C/C\C=C/C\C=C/C\C=C/C\C=C/CC		24778949	C00157	HMDB0008116	86187	LMGP01010907
Glycerophospholipids	PC aa C38:6	PC(18:1(11Z)/20:5(5Z,8Z,11Z,14Z,17Z))	(2-{[(2R)-2-[(5Z,8Z,11Z,14Z,17Z)-icosa-5,8,11,14,17-pentaenoyloxy]-3-[(11Z)-octadec-11-enoyloxy]propyl phosphonato]oxy}ethyl)trimethylazanium	InChI=1S/C46H80NO8P/c1-6-8-10-12-14-16-18-20-22-23-25-27-29-31-33-35-37-39-46(49)55-44(43-54-56(50,51)53-41-40-47(3,4)5)42-52-45(48)38-36-34-32-30-28-26-24-21-19-17-15-13-11-9-7-2/h8,10,14,16-17,19-20,22,25,27,31,33,44H,6-7,9,11-13,15,18,21,23-24,26,28-30,32,34-43H2,1-5H3/b10-8-,16-14-,19-17-,22-20-,27-25-,33-31-/t44-/m1/s1	BLXFIBZJVTVAKI-BLPZMAMRSA-N	CCCCCC\C=C/CCCCCCCCCC(=O)OC[C@]([H])(COP([O-])(=O)OCC[N+](C)(C)C)OC(=O)CCC\C=C/C\C=C/C\C=C/C\C=C/C\C=C/CC		24778898	C00157	HMDB0008083	86186	LMGP01010844
Glycerophospholipids	PC aa C38:6	PC(20:5(5Z,8Z,11Z,14Z,17Z)/18:1(9Z))	(2-{[(2R)-3-[(5Z,8Z,11Z,14Z,17Z)-icosa-5,8,11,14,17-pentaenoyloxy]-2-[(9Z)-octadec-9-enoyloxy]propyl phosphonato]oxy}ethyl)trimethylazanium	InChI=1S/C46H80NO8P/c1-6-8-10-12-14-16-18-20-22-23-25-26-28-30-32-34-36-38-45(48)52-42-44(43-54-56(50,51)53-41-40-47(3,4)5)55-46(49)39-37-35-33-31-29-27-24-21-19-17-15-13-11-9-7-2/h8,10,14,16,20-22,24-26,30,32,44H,6-7,9,11-13,15,17-19,23,27-29,31,33-43H2,1-5H3/b10-8-,16-14-,22-20-,24-21-,26-25-,32-30-/t44-/m1/s1	JZKMYCPNBSRARO-YMBRLFDISA-N	CCCCCCCC\C=C/CCCCCCCC(=O)O[C@]([H])(COC(=O)CCC\C=C/C\C=C/C\C=C/C\C=C/C\C=C/CC)COP([O-])(=O)OCC[N+](C)(C)C		24779080	C00157	HMDB0008499	86183	LMGP01011057
Glycerophospholipids	PC aa C38:6	1-hexadecanoyl-2-(4E,7E,10E,13E,16E,19E-docosahexaenoyl)-sn-glycero-3-phosphocholine	(2R)-2-[(4E,7E,10E,13E,16E,19E)-docosa-4,7,10,13,16,19-hexaenoyloxy]-3-(hexadecanoyloxy)propyl 2-(trimethylammonio)ethyl phosphate	InChI=1S/C46H80NO8P/c1-6-8-10-12-14-16-18-20-21-22-23-24-25-27-29-31-33-35-37-39-46(49)55-44(43-54-56(50,51)53-41-40-47(3,4)5)42-52-45(48)38-36-34-32-30-28-26-19-17-15-13-11-9-7-2/h8,10,14,16,20-21,23-24,27,29,33,35,44H,6-7,9,11-13,15,17-19,22,25-26,28,30-32,34,36-43H2,1-5H3/b10-8+,16-14+,21-20+,24-23+,29-27+,35-33+/t44-/m1/s1	IESVDEZGAHUQJU-PYFUMDFMSA-N	CCCCCCCCCCCCCCCC(=O)OC[C@H](COP([O-])(=O)OCC[N+](C)(C)C)OC(=O)CC\C=C\C\C=C\C\C=C\C\C=C\C\C=C\C\C=C\CC		6506479			84797	LMGP01010650
Glycerophospholipids	PC aa C38:6	phosphatidylcholine 38:6				[H][C@@](COC(C)=O)(COP([O-])(=O)OCC[N+](C)(C)C)OC(C)=O					64519
Glycerophospholipids	PC aa C38:6	PC(18:2(9Z,12Z)/20:4(5Z,8Z,11Z,14Z))	(2-{[(2R)-2-[(5Z,8Z,11Z,14Z)-icosa-5,8,11,14-tetraenoyloxy]-3-[(9Z,12Z)-octadeca-9,12-dienoyloxy]propyl phosphonato]oxy}ethyl)trimethylazanium	InChI=1S/C46H80NO8P/c1-6-8-10-12-14-16-18-20-22-23-25-27-29-31-33-35-37-39-46(49)55-44(43-54-56(50,51)53-41-40-47(3,4)5)42-52-45(48)38-36-34-32-30-28-26-24-21-19-17-15-13-11-9-7-2/h14-17,20-22,24-25,27,31,33,44H,6-13,18-19,23,26,28-30,32,34-43H2,1-5H3/b16-14-,17-15-,22-20-,24-21-,27-25-,33-31-/t44-/m1/s1	ZZSZQATYGVHNLZ-PUMLCSCDSA-N	CCCCC\C=C/C\C=C/CCCCCCCC(=O)OC[C@]([H])(COP([O-])(=O)OCC[N+](C)(C)C)OC(=O)CCC\C=C/C\C=C/C\C=C/C\C=C/CCCCC		24778979	C00157	HMDB0008147	84563	LMGP01010943
Glycerophospholipids	PC aa C40:1	PC(20:0/20:1(11Z))	(2-{[(2R)-2-[(11Z)-icos-11-enoyloxy]-3-(icosanoyloxy)propyl phosphonato]oxy}ethyl)trimethylazanium	InChI=1S/C48H94NO8P/c1-6-8-10-12-14-16-18-20-22-24-26-28-30-32-34-36-38-40-47(50)54-44-46(45-56-58(52,53)55-43-42-49(3,4)5)57-48(51)41-39-37-35-33-31-29-27-25-23-21-19-17-15-13-11-9-7-2/h21,23,46H,6-20,22,24-45H2,1-5H3/b23-21-/t46-/m1/s1	BUESVEVOCVSHOF-CRPILRSJSA-N	CCCCCCCCCCCCCCCCCCCC(=O)OC[C@]([H])(COP([O-])(=O)OCC[N+](C)(C)C)OC(=O)CCCCCCCCC\C=C/CCCCCCCC		24779042	C00157	HMDB0008275	86188	LMGP01011017
Glycerophospholipids	PC aa C40:1	PC(18:0/22:1(13Z))	(2-{[(2R)-2-[(13Z)-docos-13-enoyloxy]-3-(octadecanoyloxy)propyl phosphonato]oxy}ethyl)trimethylazanium	InChI=1S/C48H94NO8P/c1-6-8-10-12-14-16-18-20-22-23-24-25-27-29-31-33-35-37-39-41-48(51)57-46(45-56-58(52,53)55-43-42-49(3,4)5)44-54-47(50)40-38-36-34-32-30-28-26-21-19-17-15-13-11-9-7-2/h20,22,46H,6-19,21,23-45H2,1-5H3/b22-20-/t46-/m1/s1	PQUQBWAOWNGATH-USIWBXHFSA-N	CCCCCCCCCCCCCCCCCC(=O)OC[C@]([H])(COP([O-])(=O)OCC[N+](C)(C)C)OC(=O)CCCCCCCCCCC\C=C/CCCCCCCC		24778866	C00157	HMDB0008052	86196	LMGP01010811
Glycerophospholipids	PC aa C40:1	PC(16:0/24:1(15Z))	(2-{[(2R)-3-(hexadecanoyloxy)-2-[(15Z)-tetracos-15-enoyloxy]propyl phosphonato]oxy}ethyl)trimethylazanium	InChI=1S/C48H94NO8P/c1-6-8-10-12-14-16-18-20-21-22-23-24-25-26-27-29-31-33-35-37-39-41-48(51)57-46(45-56-58(52,53)55-43-42-49(3,4)5)44-54-47(50)40-38-36-34-32-30-28-19-17-15-13-11-9-7-2/h20-21,46H,6-19,22-45H2,1-5H3/b21-20-/t46-/m1/s1	XUCOLWONUSFHRC-QFQSVWFISA-N	CCCCCCCCCCCCCCCC(=O)OC[C@]([H])(COP([O-])(=O)OCC[N+](C)(C)C)OC(=O)CCCCCCCCCCCCC\C=C/CCCCCCCC		24778745	C00157	HMDB0007993	86197	LMGP01010659
Glycerophospholipids	PC aa C40:1	PC(18:1(9Z)/22:0)	(2-{[(2R)-2-(docosanoyloxy)-3-[(9Z)-octadec-9-enoyloxy]propyl phosphonato]oxy}ethyl)trimethylazanium	InChI=1S/C48H94NO8P/c1-6-8-10-12-14-16-18-20-22-23-24-25-27-29-31-33-35-37-39-41-48(51)57-46(45-56-58(52,53)55-43-42-49(3,4)5)44-54-47(50)40-38-36-34-32-30-28-26-21-19-17-15-13-11-9-7-2/h21,26,46H,6-20,22-25,27-45H2,1-5H3/b26-21-/t46-/m1/s1	VKFMYKGEBZVPJU-MLLRONJJSA-N	CCCCCCCCCCCCCCCCCCCCCC(=O)O[C@]([H])(COC(=O)CCCCCCC\C=C/CCCCCCCC)COP([O-])(=O)OCC[N+](C)(C)C		24778951	C00157	HMDB0008117	86190	LMGP01010909
Glycerophospholipids	PC aa C40:1	PC(18:1(11Z)/22:0)	(2-{[(2R)-2-(docosanoyloxy)-3-[(11Z)-octadec-11-enoyloxy]propyl phosphonato]oxy}ethyl)trimethylazanium	InChI=1S/C48H94NO8P/c1-6-8-10-12-14-16-18-20-22-23-24-25-27-29-31-33-35-37-39-41-48(51)57-46(45-56-58(52,53)55-43-42-49(3,4)5)44-54-47(50)40-38-36-34-32-30-28-26-21-19-17-15-13-11-9-7-2/h17,19,46H,6-16,18,20-45H2,1-5H3/b19-17-/t46-/m1/s1	DOKTZAMOHSCUOQ-VGURBHAXSA-N	CCCCCCCCCCCCCCCCCCCCCC(=O)O[C@]([H])(COC(=O)CCCCCCCCC\C=C/CCCCCC)COP([O-])(=O)OCC[N+](C)(C)C		24778899	C00157	HMDB0008084	86189	LMGP01010845
Glycerophospholipids	PC aa C40:1	phosphatidylcholine 40:1									66865
Glycerophospholipids	PC aa C40:2	PC(20:0/20:2(11Z,14Z))	(2-{[(2R)-2-[(11Z,14Z)-icosa-11,14-dienoyloxy]-3-(icosanoyloxy)propyl phosphonato]oxy}ethyl)trimethylazanium	InChI=1S/C48H92NO8P/c1-6-8-10-12-14-16-18-20-22-24-26-28-30-32-34-36-38-40-47(50)54-44-46(45-56-58(52,53)55-43-42-49(3,4)5)57-48(51)41-39-37-35-33-31-29-27-25-23-21-19-17-15-13-11-9-7-2/h15,17,21,23,46H,6-14,16,18-20,22,24-45H2,1-5H3/b17-15-,23-21-/t46-/m1/s1	DGKXFLANAYRYMU-BYZVZMPQSA-N	CCCCCCCCCCCCCCCCCCCC(=O)OC[C@]([H])(COP([O-])(=O)OCC[N+](C)(C)C)OC(=O)CCCCCCCCC\C=C/C\C=C/CCCCC		24779046	C00157	HMDB0008276	86199	LMGP01011021
Glycerophospholipids	PC aa C40:2	phosphatidylcholine 40:2									66864
Glycerophospholipids	PC aa C40:2	PC(20:1(11Z)/20:1(11Z))	(2-{[(2R)-2,3-bis[(11Z)-icos-11-enoyloxy]propyl phosphonato]oxy}ethyl)trimethylazanium	InChI=1S/C48H92NO8P/c1-6-8-10-12-14-16-18-20-22-24-26-28-30-32-34-36-38-40-47(50)54-44-46(45-56-58(52,53)55-43-42-49(3,4)5)57-48(51)41-39-37-35-33-31-29-27-25-23-21-19-17-15-13-11-9-7-2/h20-23,46H,6-19,24-45H2,1-5H3/b22-20-,23-21-/t46-/m1/s1	AEUCYCQYAUFAKH-DITNKEBASA-N	CCCCCCCC\C=C/CCCCCCCCCC(=O)OC[C@]([H])(COP([O-])(=O)OCC[N+](C)(C)C)OC(=O)CCCCCCCCC\C=C/CCCCCCCC		24779063	C00157	HMDB0008308	86198	LMGP01011038
Glycerophospholipids	PC aa C40:3	PC(18:1(11Z)/22:2(13Z,16Z))	(2-{[(2R)-2-[(13Z,16Z)-docosa-13,16-dienoyloxy]-3-[(11Z)-octadec-11-enoyloxy]propyl phosphonato]oxy}ethyl)trimethylazanium	InChI=1S/C48H90NO8P/c1-6-8-10-12-14-16-18-20-22-23-24-25-27-29-31-33-35-37-39-41-48(51)57-46(45-56-58(52,53)55-43-42-49(3,4)5)44-54-47(50)40-38-36-34-32-30-28-26-21-19-17-15-13-11-9-7-2/h14,16-17,19-20,22,46H,6-13,15,18,21,23-45H2,1-5H3/b16-14-,19-17-,22-20-/t46-/m1/s1	XNHCNUBXMMIUNS-IMLSBYECSA-N	CCCCCC\C=C/CCCCCCCCCC(=O)OC[C@]([H])(COP([O-])(=O)OCC[N+](C)(C)C)OC(=O)CCCCCCCCCCC\C=C/C\C=C/CCCCC		53478747	C00157	HMDB0008086	89699	LMGP01012159
Glycerophospholipids	PC aa C40:3	PC(20:0/20:3(5Z,8Z,11Z))	(2-{[(2R)-2-[(5Z,8Z,11Z)-icosa-5,8,11-trienoyloxy]-3-(icosanoyloxy)propyl phosphonato]oxy}ethyl)trimethylazanium	InChI=1S/C48H90NO8P/c1-6-8-10-12-14-16-18-20-22-24-26-28-30-32-34-36-38-40-47(50)54-44-46(45-56-58(52,53)55-43-42-49(3,4)5)57-48(51)41-39-37-35-33-31-29-27-25-23-21-19-17-15-13-11-9-7-2/h21,23,27,29,33,35,46H,6-20,22,24-26,28,30-32,34,36-45H2,1-5H3/b23-21-,29-27-,35-33-/t46-/m1/s1	DRLPGXPQVTVTPF-WZCTXQQESA-N	CCCCCCCCCCCCCCCCCCCC(=O)OC[C@]([H])(COP([O-])(=O)OCC[N+](C)(C)C)OC(=O)CCC\C=C/C\C=C/C\C=C/CCCCCCCC		53478879	C00157	HMDB0008277	89369	LMGP01012185
Glycerophospholipids	PC aa C40:3	PC(20:0/20:3(8Z,11Z,14Z))	(2-{[(2R)-2-[(8Z,11Z,14Z)-icosa-8,11,14-trienoyloxy]-3-(icosanoyloxy)propyl phosphonato]oxy}ethyl)trimethylazanium	InChI=1S/C48H90NO8P/c1-6-8-10-12-14-16-18-20-22-24-26-28-30-32-34-36-38-40-47(50)54-44-46(45-56-58(52,53)55-43-42-49(3,4)5)57-48(51)41-39-37-35-33-31-29-27-25-23-21-19-17-15-13-11-9-7-2/h15,17,21,23,27,29,46H,6-14,16,18-20,22,24-26,28,30-45H2,1-5H3/b17-15-,23-21-,29-27-/t46-/m1/s1	BRHVVSCMXSBYAI-XXXCGRBJSA-N	CCCCCCCCCCCCCCCCCCCC(=O)OC[C@]([H])(COP([O-])(=O)OCC[N+](C)(C)C)OC(=O)CCCCCC\C=C/C\C=C/C\C=C/CCCCC		52923077	C00157	HMDB0008278	89364	LMGP01011799
Glycerophospholipids	PC aa C40:3	1-eicosanoyl-2-[(11Z,14Z,17Z)-eicosatrienoyl]-sn-glycero-3-phosphocholine	(2R)-3-(icosanoyloxy)-2-{[(11Z,14Z,17Z)-icosa-11,14,17-trienoyl]oxy}propyl 2-(trimethylazaniumyl)ethyl phosphate	InChI=1S/C48H90NO8P/c1-6-8-10-12-14-16-18-20-22-24-26-28-30-32-34-36-38-40-47(50)54-44-46(45-56-58(52,53)55-43-42-49(3,4)5)57-48(51)41-39-37-35-33-31-29-27-25-23-21-19-17-15-13-11-9-7-2/h9,11,15,17,21,23,46H,6-8,10,12-14,16,18-20,22,24-45H2,1-5H3/b11-9-,17-15-,23-21-/t46-/m1/s1	REABNEVSLLNWCN-NEUZZYPFSA-N	CCCCCCCCCCCCCCCCCCCC(=O)OC[C@H](COP([O-])(=O)OCC[N+](C)(C)C)OC(=O)CCCCCCCCC\C=C/C\C=C/C\C=C/CC		24779047			86416	LMGP01011022
Glycerophospholipids	PC aa C40:3	phosphatidylcholine 40:3									66863
Glycerophospholipids	PC aa C40:3	PC(18:1(9Z)/22:2(13Z,16Z))	(2-{[(2R)-2-[(13Z,16Z)-docosa-13,16-dienoyloxy]-3-[(9Z)-octadec-9-enoyloxy]propyl phosphonato]oxy}ethyl)trimethylazanium	InChI=1S/C48H90NO8P/c1-6-8-10-12-14-16-18-20-22-23-24-25-27-29-31-33-35-37-39-41-48(51)57-46(45-56-58(52,53)55-43-42-49(3,4)5)44-54-47(50)40-38-36-34-32-30-28-26-21-19-17-15-13-11-9-7-2/h14,16,20-22,26,46H,6-13,15,17-19,23-25,27-45H2,1-5H3/b16-14-,22-20-,26-21-/t46-/m1/s1	DUAKPLFDAPDPHQ-LJUWQHBFSA-N	CCCCCCCC\C=C/CCCCCCCC(=O)OC[C@]([H])(COP([O-])(=O)OCC[N+](C)(C)C)OC(=O)CCCCCCCCCCC\C=C/C\C=C/CCCCC		52922703	C00157	HMDB0008119	89616	LMGP01011612
Glycerophospholipids	PC aa C40:4	PC(18:0/22:4(7Z,10Z,13Z,16Z))	(2-{[(2R)-2-[(7Z,10Z,13Z,16Z)-docosa-7,10,13,16-tetraenoyloxy]-3-(octadecanoyloxy)propyl phosphonato]oxy}ethyl)trimethylazanium	InChI=1S/C48H88NO8P/c1-6-8-10-12-14-16-18-20-22-23-24-25-27-29-31-33-35-37-39-41-48(51)57-46(45-56-58(52,53)55-43-42-49(3,4)5)44-54-47(50)40-38-36-34-32-30-28-26-21-19-17-15-13-11-9-7-2/h14,16,20,22,24-25,29,31,46H,6-13,15,17-19,21,23,26-28,30,32-45H2,1-5H3/b16-14-,22-20-,25-24-,31-29-/t46-/m1/s1	AXZGUCXCTZMPTR-UVGACIQRSA-N	CCCCCCCCCCCCCCCCCC(=O)OC[C@]([H])(COP([O-])(=O)OCC[N+](C)(C)C)OC(=O)CCCCC\C=C/C\C=C/C\C=C/C\C=C/CCCCC		24778868	C00157	HMDB0008054	84565	LMGP01010813
Glycerophospholipids	PC aa C40:4	PC(22:4(7Z,10Z,13Z,16Z)/18:0)	(2-{[(2R)-3-[(7Z,10Z,13Z,16Z)-docosa-7,10,13,16-tetraenoyloxy]-2-(octadecanoyloxy)propyl phosphonato]oxy}ethyl)trimethylazanium	InChI=1S/C48H88NO8P/c1-6-8-10-12-14-16-18-20-22-23-24-25-27-28-30-32-34-36-38-40-47(50)54-44-46(45-56-58(52,53)55-43-42-49(3,4)5)57-48(51)41-39-37-35-33-31-29-26-21-19-17-15-13-11-9-7-2/h14,16,20,22,24-25,28,30,46H,6-13,15,17-19,21,23,26-27,29,31-45H2,1-5H3/b16-14-,22-20-,25-24-,30-28-/t46-/m1/s1	YVFBVKJWPMCQQG-NRICRUJBSA-N	CCCCCCCCCCCCCCCCCC(=O)O[C@]([H])(COC(=O)CCCCC\C=C/C\C=C/C\C=C/C\C=C/CCCCC)COP([O-])(=O)OCC[N+](C)(C)C		52923631	C00157	HMDB0008628	86200	LMGP01012077
Glycerophospholipids	PC aa C40:4	PC(20:0/20:4(5Z,8Z,11Z,14Z))	(2-{[(2R)-2-[(5Z,8Z,11Z,14Z)-icosa-5,8,11,14-tetraenoyloxy]-3-(icosanoyloxy)propyl phosphonato]oxy}ethyl)trimethylazanium	InChI=1S/C48H88NO8P/c1-6-8-10-12-14-16-18-20-22-24-26-28-30-32-34-36-38-40-47(50)54-44-46(45-56-58(52,53)55-43-42-49(3,4)5)57-48(51)41-39-37-35-33-31-29-27-25-23-21-19-17-15-13-11-9-7-2/h15,17,21,23,27,29,33,35,46H,6-14,16,18-20,22,24-26,28,30-32,34,36-45H2,1-5H3/b17-15-,23-21-,29-27-,35-33-/t46-/m1/s1	UAVRPIXHIHJERN-CBTSKTMBSA-N	CCCCCCCCCCCCCCCCCCCC(=O)OC[C@]([H])(COP([O-])(=O)OCC[N+](C)(C)C)OC(=O)CCC\C=C/C\C=C/C\C=C/C\C=C/CCCCC		24779048	C00157	HMDB0008279	74970	LMGP01011023
Glycerophospholipids	PC aa C40:4	phosphatidylcholine 40:4				[C@](COC(=O)*)(OC(=O)*)([H])COP(OCC[N+](C)(C)C)(=O)[O-]					66862
Glycerophospholipids	PC aa C40:5	1-octadecanoyl-2-(6Z,9Z,12Z,15Z,18Z-docosapentaenoyl)-sn-glycero-3- phosphocholine	(2R)-2-[(6Z,9Z,12Z,15Z,18Z)-docosa-4,7,10,13,16-pentaenoyloxy]-3-(octadecanoyloxy)propyl 2-(trimethylazaniumyl)ethyl phosphate	InChI=1S/C48H86NO8P/c1-6-8-10-12-14-16-18-20-22-23-24-25-27-29-31-33-35-37-39-41-48(51)57-46(45-56-58(52,53)55-43-42-49(3,4)5)44-54-47(50)40-38-36-34-32-30-28-26-21-19-17-15-13-11-9-7-2/h10,12,16,18,22-23,25,27,31,33,46H,6-9,11,13-15,17,19-21,24,26,28-30,32,34-45H2,1-5H3/b12-10-,18-16-,23-22-,27-25-,33-31-/t46-/m1/s1	BZJUFPJWLUOEOG-GXXPQHMISA-N	CCCCCCCCCCCCCCCCCC(=O)OC[C@H](COP([O-])(=O)OCC[N+](C)(C)C)OC(=O)CCCC\C=C/C\C=C/C\C=C/C\C=C/C\C=C/CCC		86583362			84151
Glycerophospholipids	PC aa C40:5	PC(18:0/22:5(7Z,10Z,13Z,16Z,19Z))	(2-{[(2R)-2-[(7Z,10Z,13Z,16Z,19Z)-docosa-7,10,13,16,19-pentaenoyloxy]-3-(octadecanoyloxy)propyl phosphonato]oxy}ethyl)trimethylazanium	InChI=1S/C48H86NO8P/c1-6-8-10-12-14-16-18-20-22-23-24-25-27-29-31-33-35-37-39-41-48(51)57-46(45-56-58(52,53)55-43-42-49(3,4)5)44-54-47(50)40-38-36-34-32-30-28-26-21-19-17-15-13-11-9-7-2/h8,10,14,16,20,22,24-25,29,31,46H,6-7,9,11-13,15,17-19,21,23,26-28,30,32-45H2,1-5H3/b10-8-,16-14-,22-20-,25-24-,31-29-/t46-/m1/s1	MAAMGQXOTCBPFS-JPGWWKBXSA-N	CCCCCCCCCCCCCCCCCC(=O)OC[C@]([H])(COP([O-])(=O)OCC[N+](C)(C)C)OC(=O)CCCCC\C=C/C\C=C/C\C=C/C\C=C/C\C=C/CC		24778873	C00157	HMDB0008056	86203	LMGP01010818
Glycerophospholipids	PC aa C40:5	PC(18:0/22:5(4Z,7Z,10Z,13Z,16Z))	(2-{[(2R)-2-[(4Z,7Z,10Z,13Z,16Z)-docosa-4,7,10,13,16-pentaenoyloxy]-3-(octadecanoyloxy)propyl phosphonato]oxy}ethyl)trimethylazanium	InChI=1S/C48H86NO8P/c1-6-8-10-12-14-16-18-20-22-23-24-25-27-29-31-33-35-37-39-41-48(51)57-46(45-56-58(52,53)55-43-42-49(3,4)5)44-54-47(50)40-38-36-34-32-30-28-26-21-19-17-15-13-11-9-7-2/h14,16,20,22,24-25,29,31,35,37,46H,6-13,15,17-19,21,23,26-28,30,32-34,36,38-45H2,1-5H3/b16-14-,22-20-,25-24-,31-29-,37-35-/t46-/m1/s1	GLPAGCOJQYNMCC-NEEAVLKMSA-N	CCCCCCCCCCCCCCCCCC(=O)OC[C@]([H])(COP([O-])(=O)OCC[N+](C)(C)C)OC(=O)CC\C=C/C\C=C/C\C=C/C\C=C/C\C=C/CCCCC		24778871	C00157	HMDB0008055	73865	LMGP01010816
Glycerophospholipids	PC aa C40:5	phosphatidylcholine 40:5				[H][C@@](COC([*])=O)(COP([O-])(=O)OCC[N+](C)(C)C)OC([*])=O					64524
Glycerophospholipids	PC aa C40:5	PC(18:1(9Z)/22:4(7Z,10Z,13Z,16Z))	(2-{[(2R)-2-[(7Z,10Z,13Z,16Z)-docosa-7,10,13,16-tetraenoyloxy]-3-[(9Z)-octadec-9-enoyloxy]propyl phosphonato]oxy}ethyl)trimethylazanium	InChI=1S/C48H86NO8P/c1-6-8-10-12-14-16-18-20-22-23-24-25-27-29-31-33-35-37-39-41-48(51)57-46(45-56-58(52,53)55-43-42-49(3,4)5)44-54-47(50)40-38-36-34-32-30-28-26-21-19-17-15-13-11-9-7-2/h14,16,20-22,24-26,29,31,46H,6-13,15,17-19,23,27-28,30,32-45H2,1-5H3/b16-14-,22-20-,25-24-,26-21-,31-29-/t46-/m1/s1	RNPXVUWNKQBTRY-UXAWILDOSA-N	CCCCCCCC\C=C/CCCCCCCC(=O)OC[C@]([H])(COP([O-])(=O)OCC[N+](C)(C)C)OC(=O)CCCCC\C=C/C\C=C/C\C=C/C\C=C/CCCCC		52922705	C00157	HMDB0008120	86201	LMGP01011613
Glycerophospholipids	PC aa C40:6	PC(18:0/22:6(4Z,7Z,10Z,13Z,16Z,19Z))	(2-{[(2R)-2-[(4Z,7Z,10Z,13Z,16Z,19Z)-docosa-4,7,10,13,16,19-hexaenoyloxy]-3-(octadecanoyloxy)propyl phosphonato]oxy}ethyl)trimethylazanium	InChI=1S/C48H84NO8P/c1-6-8-10-12-14-16-18-20-22-23-24-25-27-29-31-33-35-37-39-41-48(51)57-46(45-56-58(52,53)55-43-42-49(3,4)5)44-54-47(50)40-38-36-34-32-30-28-26-21-19-17-15-13-11-9-7-2/h8,10,14,16,20,22,24-25,29,31,35,37,46H,6-7,9,11-13,15,17-19,21,23,26-28,30,32-34,36,38-45H2,1-5H3/b10-8-,16-14-,22-20-,25-24-,31-29-,37-35-/t46-/m1/s1	FAUYAENFVCNTAL-PFFNLMTBSA-N	CCCCCCCCCCCCCCCCCC(=O)OC[C@]([H])(COP([O-])(=O)OCC[N+](C)(C)C)OC(=O)CC\C=C/C\C=C/C\C=C/C\C=C/C\C=C/C\C=C/CC		24778876	C00157	HMDB0008057	84829	LMGP01010821
Glycerophospholipids	PC aa C40:6	1-[(9Z)-octadecenoyl]-2-[(7Z,10Z,13Z,16Z,19Z)-docosapentaenoyl]-sn-glycero-3-phosphocholine	(2R)-2-{[(7Z,10Z,13Z,16Z,19Z)-docosa-7,10,13,16,19-pentaenoyl]oxy}-3-{[(9Z)-octadec-9-enoyl]oxy}propyl 2-(trimethylazaniumyl)ethyl phosphate	InChI=1S/C48H84NO8P/c1-6-8-10-12-14-16-18-20-22-23-24-25-27-29-31-33-35-37-39-41-48(51)57-46(45-56-58(52,53)55-43-42-49(3,4)5)44-54-47(50)40-38-36-34-32-30-28-26-21-19-17-15-13-11-9-7-2/h8,10,14,16,20-22,24-26,29,31,46H,6-7,9,11-13,15,17-19,23,27-28,30,32-45H2,1-5H3/b10-8-,16-14-,22-20-,25-24-,26-21-,31-29-/t46-/m1/s1	LQILTFYUCKNMSR-JEOKZORUSA-N	CCCCCCCC\C=C/CCCCCCCC(=O)OC[C@H](COP([O-])(=O)OCC[N+](C)(C)C)OC(=O)CCCCC\C=C/C\C=C/C\C=C/C\C=C/C\C=C/CC		53478773	C00157		86205
Glycerophospholipids	PC aa C40:6	1-octadecanoyl-2-[(9Z,11Z,13Z,15Z,17Z,19E)-docosahexaenoyl]-sn-glycero-3-phosphocholine	(2R)-2-[(9Z,11Z,13Z,15Z,17Z,19E)-docosa-9,11,13,15,17,19-hexaenoyloxy]-3-(octadecanoyloxy)propyl 2-(trimethylammonio)ethyl phosphate	InChI=1S/C48H84NO8P/c1-6-8-10-12-14-16-18-20-22-23-24-25-27-29-31-33-35-37-39-41-48(51)57-46(45-56-58(52,53)55-43-42-49(3,4)5)44-54-47(50)40-38-36-34-32-30-28-26-21-19-17-15-13-11-9-7-2/h8,10,12,14,16,18,20,22-25,27,46H,6-7,9,11,13,15,17,19,21,26,28-45H2,1-5H3/b10-8+,14-12-,18-16-,22-20-,24-23-,27-25-/t46-/m1/s1	YZEGHVUBSYVNCN-CVCSLSNUSA-N	CCCCCCCCCCCCCCCCCC(=O)OC[C@H](COP([O-])(=O)OCC[N+](C)(C)C)OC(=O)CCCCCCC\C=C/C=C\C=C/C=C\C=C/C=C/CC		24778878			84830	LMGP01010823
Glycerophospholipids	PC aa C40:6	PC(18:1(11Z)/22:5(7Z,10Z,13Z,16Z,19Z))	(2-{[(2R)-2-[(7Z,10Z,13Z,16Z,19Z)-docosa-7,10,13,16,19-pentaenoyloxy]-3-[(11Z)-octadec-11-enoyloxy]propyl phosphonato]oxy}ethyl)trimethylazanium	InChI=1S/C48H84NO8P/c1-6-8-10-12-14-16-18-20-22-23-24-25-27-29-31-33-35-37-39-41-48(51)57-46(45-56-58(52,53)55-43-42-49(3,4)5)44-54-47(50)40-38-36-34-32-30-28-26-21-19-17-15-13-11-9-7-2/h8,10,14,16-17,19-20,22,24-25,29,31,46H,6-7,9,11-13,15,18,21,23,26-28,30,32-45H2,1-5H3/b10-8-,16-14-,19-17-,22-20-,25-24-,31-29-/t46-/m1/s1	FYVNIFOYDIIODX-KNKJIUSSSA-N	CCCCCC\C=C/CCCCCCCCCC(=O)OC[C@]([H])(COP([O-])(=O)OCC[N+](C)(C)C)OC(=O)CCCCC\C=C/C\C=C/C\C=C/C\C=C/C\C=C/CC		24778900	C00157	HMDB0008089	73868	LMGP01010846
Glycerophospholipids	PC aa C40:6	phosphatidylcholine 40:6				[H][C@@](COC(C)=O)(COP([O-])(=O)OCC[N+](C)(C)C)OC(C)=O					64431
Glycerophospholipids	PC aa C42:0	PC(24:0/18:0)	trimethyl(2-{[(2R)-2-(octadecanoyloxy)-3-(tetracosanoyloxy)propyl phosphonato]oxy}ethyl)azanium	InChI=1S/C50H100NO8P/c1-6-8-10-12-14-16-18-20-22-23-24-25-26-27-29-30-32-34-36-38-40-42-49(52)56-46-48(47-58-60(54,55)57-45-44-51(3,4)5)59-50(53)43-41-39-37-35-33-31-28-21-19-17-15-13-11-9-7-2/h48H,6-47H2,1-5H3/t48-/m1/s1	GFTINFYKXJTEDX-QSCHNALKSA-N	[H][C@@](COC(=O)CCCCCCCCCCCCCCCCCCCCCCC)(COP([O-])(=O)OCC[N+](C)(C)C)OC(=O)CCCCCCCCCCCCCCCCC		24779162	C00157	HMDB0008760	86208	LMGP01011150
Glycerophospholipids	PC aa C42:0	PC(18:0/24:0)	trimethyl(2-{[(2R)-3-(octadecanoyloxy)-2-(tetracosanoyloxy)propyl phosphonato]oxy}ethyl)azanium	InChI=1S/C50H100NO8P/c1-6-8-10-12-14-16-18-20-22-23-24-25-26-27-29-31-33-35-37-39-41-43-50(53)59-48(47-58-60(54,55)57-45-44-51(3,4)5)46-56-49(52)42-40-38-36-34-32-30-28-21-19-17-15-13-11-9-7-2/h48H,6-47H2,1-5H3/t48-/m1/s1	JAGKNQMHXVLJKL-QSCHNALKSA-N	[H][C@@](COC(=O)CCCCCCCCCCCCCCCCC)(COP([O-])(=O)OCC[N+](C)(C)C)OC(=O)CCCCCCCCCCCCCCCCCCCCCCC		24778880	C00157	HMDB0008058	86212	LMGP01010825
Glycerophospholipids	PC aa C42:0	PC(20:0/22:0)	(2-{[(2R)-2-(docosanoyloxy)-3-(icosanoyloxy)propyl phosphonato]oxy}ethyl)trimethylazanium	InChI=1S/C50H100NO8P/c1-6-8-10-12-14-16-18-20-22-24-25-27-29-31-33-35-37-39-41-43-50(53)59-48(47-58-60(54,55)57-45-44-51(3,4)5)46-56-49(52)42-40-38-36-34-32-30-28-26-23-21-19-17-15-13-11-9-7-2/h48H,6-47H2,1-5H3/t48-/m1/s1	UTWUFCVPUHKIOD-QSCHNALKSA-N	[H][C@@](COC(=O)CCCCCCCCCCCCCCCCCCC)(COP([O-])(=O)OCC[N+](C)(C)C)OC(=O)CCCCCCCCCCCCCCCCCCCCC		24779050	C00157	HMDB0008282	86211	LMGP01011025
Glycerophospholipids	PC aa C42:0	phosphatidylcholine 42:0				[H][C@@](COC([*])=O)(COP([O-])(=O)OCC[N+](C)(C)C)OC([*])=O					66971
Glycerophospholipids	PC aa C42:0	PC(22:0/20:0)	(2-{[(2R)-3-(docosanoyloxy)-2-(icosanoyloxy)propyl phosphonato]oxy}ethyl)trimethylazanium	InChI=1S/C50H100NO8P/c1-6-8-10-12-14-16-18-20-22-24-25-27-28-30-32-34-36-38-40-42-49(52)56-46-48(47-58-60(54,55)57-45-44-51(3,4)5)59-50(53)43-41-39-37-35-33-31-29-26-23-21-19-17-15-13-11-9-7-2/h48H,6-47H2,1-5H3/t48-/m1/s1	BBKWJNNMTSKJKD-QSCHNALKSA-N	[H][C@@](COC(=O)CCCCCCCCCCCCCCCCCCCCC)(COP([O-])(=O)OCC[N+](C)(C)C)OC(=O)CCCCCCCCCCCCCCCCCCC		52923465	C00157	HMDB0008537	86210	LMGP01011994
Glycerophospholipids	PC aa C42:1	PC(18:1(9Z)/24:0)	trimethyl(2-{[(2R)-3-[(9Z)-octadec-9-enoyloxy]-2-(tetracosanoyloxy)propyl phosphonato]oxy}ethyl)azanium	InChI=1S/C50H98NO8P/c1-6-8-10-12-14-16-18-20-22-23-24-25-26-27-29-31-33-35-37-39-41-43-50(53)59-48(47-58-60(54,55)57-45-44-51(3,4)5)46-56-49(52)42-40-38-36-34-32-30-28-21-19-17-15-13-11-9-7-2/h21,28,48H,6-20,22-27,29-47H2,1-5H3/b28-21-/t48-/m1/s1	FOWWMXZTRWYEGK-FQUFUIAJSA-N	CCCCCCCCCCCCCCCCCCCCCCCC(=O)O[C@]([H])(COC(=O)CCCCCCC\C=C/CCCCCCCC)COP([O-])(=O)OCC[N+](C)(C)C		24778957	C00157	HMDB0008124	86217	LMGP01010915
Glycerophospholipids	PC aa C42:1	PC(20:0/22:1(13Z))	(2-{[(2R)-2-[(13Z)-docos-13-enoyloxy]-3-(icosanoyloxy)propyl phosphonato]oxy}ethyl)trimethylazanium	InChI=1S/C50H98NO8P/c1-6-8-10-12-14-16-18-20-22-24-25-27-29-31-33-35-37-39-41-43-50(53)59-48(47-58-60(54,55)57-45-44-51(3,4)5)46-56-49(52)42-40-38-36-34-32-30-28-26-23-21-19-17-15-13-11-9-7-2/h20,22,48H,6-19,21,23-47H2,1-5H3/b22-20-/t48-/m1/s1	QXFAPNLFOQKMLO-RURDTVAGSA-N	CCCCCCCCCCCCCCCCCCCC(=O)OC[C@]([H])(COP([O-])(=O)OCC[N+](C)(C)C)OC(=O)CCCCCCCCCCC\C=C/CCCCCCCC		24779051	C00157	HMDB0008283	86216	LMGP01011026
Glycerophospholipids	PC aa C42:1	PC(18:0/24:1(15Z))	trimethyl(2-{[(2R)-3-(octadecanoyloxy)-2-[(15Z)-tetracos-15-enoyloxy]propyl phosphonato]oxy}ethyl)azanium	InChI=1S/C50H98NO8P/c1-6-8-10-12-14-16-18-20-22-23-24-25-26-27-29-31-33-35-37-39-41-43-50(53)59-48(47-58-60(54,55)57-45-44-51(3,4)5)46-56-49(52)42-40-38-36-34-32-30-28-21-19-17-15-13-11-9-7-2/h20,22,48H,6-19,21,23-47H2,1-5H3/b22-20-/t48-/m1/s1	PAHPUCKPYBHMBM-RURDTVAGSA-N	CCCCCCCCCCCCCCCCCC(=O)OC[C@]([H])(COP([O-])(=O)OCC[N+](C)(C)C)OC(=O)CCCCCCCCCCCCC\C=C/CCCCCCCC		24778881	C00157	HMDB0008059	86219	LMGP01010826
Glycerophospholipids	PC aa C42:1	phosphatidylcholine 42:1				[H][C@@](COC([*])=O)(COP([O-])(=O)OCC[N+](C)(C)C)OC([*])=O					66970
Glycerophospholipids	PC aa C42:1	PC(22:0/20:1(11Z))	(2-{[(2R)-3-(docosanoyloxy)-2-[(11Z)-icos-11-enoyloxy]propyl phosphonato]oxy}ethyl)trimethylazanium	InChI=1S/C50H98NO8P/c1-6-8-10-12-14-16-18-20-22-24-25-27-28-30-32-34-36-38-40-42-49(52)56-46-48(47-58-60(54,55)57-45-44-51(3,4)5)59-50(53)43-41-39-37-35-33-31-29-26-23-21-19-17-15-13-11-9-7-2/h21,23,48H,6-20,22,24-47H2,1-5H3/b23-21-/t48-/m1/s1	JTSFTWZTLBUFSL-ZPFYZEQDSA-N	CCCCCCCCCCCCCCCCCCCCCC(=O)OC[C@]([H])(COP([O-])(=O)OCC[N+](C)(C)C)OC(=O)CCCCCCCCC\C=C/CCCCCCCC		24779116	C00157	HMDB0008538	86215	LMGP01011097
Glycerophospholipids	PC aa C42:1	PC(24:0/18:1(9Z))	trimethyl(2-{[(2R)-2-[(9Z)-octadec-9-enoyloxy]-3-(tetracosanoyloxy)propyl phosphonato]oxy}ethyl)azanium	InChI=1S/C50H98NO8P/c1-6-8-10-12-14-16-18-20-22-23-24-25-26-27-29-30-32-34-36-38-40-42-49(52)56-46-48(47-58-60(54,55)57-45-44-51(3,4)5)59-50(53)43-41-39-37-35-33-31-28-21-19-17-15-13-11-9-7-2/h21,28,48H,6-20,22-27,29-47H2,1-5H3/b28-21-/t48-/m1/s1	RPFJUYGHQKYVGN-FQUFUIAJSA-N	CCCCCCCCCCCCCCCCCCCCCCCC(=O)OC[C@]([H])(COP([O-])(=O)OCC[N+](C)(C)C)OC(=O)CCCCCCC\C=C/CCCCCCCC		24779164	C00157	HMDB0008762	86213	LMGP01011152
Glycerophospholipids	PC aa C42:2	1-hexadecanoyl-2-[(5Z,9Z)-hexacosadienoyl]-sn-glycero-3-phosphocholine	(2R)-2-{[(5Z,9Z)-hexacosa-5,9-dienoyl]oxy}-3-(hexadecanoyloxy)propyl 2-(trimethylazaniumyl)ethyl phosphate	InChI=1S/C50H96NO8P/c1-6-8-10-12-14-16-18-20-21-22-23-24-25-26-27-28-29-31-33-35-37-39-41-43-50(53)59-48(47-58-60(54,55)57-45-44-51(3,4)5)46-56-49(52)42-40-38-36-34-32-30-19-17-15-13-11-9-7-2/h28-29,35,37,48H,6-27,30-34,36,38-47H2,1-5H3/b29-28-,37-35-/t48-/m1/s1	ITFWNTFYLTWDNT-DDPSORSSSA-N	CCCCCCCCCCCCCCCC\C=C/CC\C=C/CCCC(=O)O[C@H](COC(=O)CCCCCCCCCCCCCCC)COP([O-])(=O)OCC[N+](C)(C)C		24778751			86418	LMGP01010665
Glycerophospholipids	PC aa C42:2	PC(18:2(9Z,12Z)/24:0)	trimethyl(2-{[(2R)-3-[(9Z,12Z)-octadeca-9,12-dienoyloxy]-2-(tetracosanoyloxy)propyl phosphonato]oxy}ethyl)azanium	InChI=1S/C50H96NO8P/c1-6-8-10-12-14-16-18-20-22-23-24-25-26-27-29-31-33-35-37-39-41-43-50(53)59-48(47-58-60(54,55)57-45-44-51(3,4)5)46-56-49(52)42-40-38-36-34-32-30-28-21-19-17-15-13-11-9-7-2/h15,17,21,28,48H,6-14,16,18-20,22-27,29-47H2,1-5H3/b17-15-,28-21-/t48-/m1/s1	INOAKRDQRDGXPN-WPYVRAPFSA-N	CCCCCCCCCCCCCCCCCCCCCCCC(=O)O[C@]([H])(COC(=O)CCCCCCC\C=C/C\C=C/CCCCC)COP([O-])(=O)OCC[N+](C)(C)C		53478795	C00157	HMDB0008157	89589	LMGP01012173
Glycerophospholipids	PC aa C42:2	PC(20:1(11Z)/22:1(13Z))	(2-{[(2R)-2-[(13Z)-docos-13-enoyloxy]-3-[(11Z)-icos-11-enoyloxy]propyl phosphonato]oxy}ethyl)trimethylazanium	InChI=1S/C50H96NO8P/c1-6-8-10-12-14-16-18-20-22-24-25-27-29-31-33-35-37-39-41-43-50(53)59-48(47-58-60(54,55)57-45-44-51(3,4)5)46-56-49(52)42-40-38-36-34-32-30-28-26-23-21-19-17-15-13-11-9-7-2/h20-23,48H,6-19,24-47H2,1-5H3/b22-20-,23-21-/t48-/m1/s1	MUFCWCXVLIXBJC-PIUCSNMVSA-N	CCCCCCCC\C=C/CCCCCCCCCCCC(=O)O[C@]([H])(COC(=O)CCCCCCCCC\C=C/CCCCCCCC)COP([O-])(=O)OCC[N+](C)(C)C		53478901	C00157	HMDB0008316	89098	LMGP01012189
Glycerophospholipids	PC aa C42:2	PC(20:2(11Z,14Z)/22:0)	(2-{[(2R)-2-(docosanoyloxy)-3-[(11Z,14Z)-icosa-11,14-dienoyloxy]propyl phosphonato]oxy}ethyl)trimethylazanium	InChI=1S/C50H96NO8P/c1-6-8-10-12-14-16-18-20-22-24-25-27-29-31-33-35-37-39-41-43-50(53)59-48(47-58-60(54,55)57-45-44-51(3,4)5)46-56-49(52)42-40-38-36-34-32-30-28-26-23-21-19-17-15-13-11-9-7-2/h15,17,21,23,48H,6-14,16,18-20,22,24-47H2,1-5H3/b17-15-,23-21-/t48-/m1/s1	GGBMXULOGOMRJY-HHITYQTISA-N	CCCCCCCCCCCCCCCCCCCCCC(=O)O[C@]([H])(COC(=O)CCCCCCCCC\C=C/C\C=C/CCCCC)COP([O-])(=O)OCC[N+](C)(C)C		52923201	C00157	HMDB0008348	89143	LMGP01011861
Glycerophospholipids	PC aa C42:2	PC(22:2(13Z,16Z)/20:0)	(2-{[(2R)-3-[(13Z,16Z)-docosa-13,16-dienoyloxy]-2-(icosanoyloxy)propyl phosphonato]oxy}ethyl)trimethylazanium	InChI=1S/C50H96NO8P/c1-6-8-10-12-14-16-18-20-22-24-25-27-28-30-32-34-36-38-40-42-49(52)56-46-48(47-58-60(54,55)57-45-44-51(3,4)5)59-50(53)43-41-39-37-35-33-31-29-26-23-21-19-17-15-13-11-9-7-2/h14,16,20,22,48H,6-13,15,17-19,21,23-47H2,1-5H3/b16-14-,22-20-/t48-/m1/s1	UGLJQXWXHNGVFA-NWFGWYPUSA-N	CCCCCCCCCCCCCCCCCCCC(=O)O[C@]([H])(COC(=O)CCCCCCCCCCC\C=C/C\C=C/CCCCC)COP([O-])(=O)OCC[N+](C)(C)C		52923585	C00157	HMDB0008602	88872	LMGP01012054
Glycerophospholipids	PC aa C42:2	PC(24:1(15Z)/18:1(11Z))	trimethyl(2-{[(2R)-2-[(11Z)-octadec-11-enoyloxy]-3-[(15Z)-tetracos-15-enoyloxy]propyl phosphonato]oxy}ethyl)azanium	InChI=1S/C50H96NO8P/c1-6-8-10-12-14-16-18-20-22-23-24-25-26-27-29-30-32-34-36-38-40-42-49(52)56-46-48(47-58-60(54,55)57-45-44-51(3,4)5)59-50(53)43-41-39-37-35-33-31-28-21-19-17-15-13-11-9-7-2/h17,19-20,22,48H,6-16,18,21,23-47H2,1-5H3/b19-17-,22-20-/t48-/m1/s1	NHCQXAIWNWQNKC-PRTODFFFSA-N	CCCCCCCC\C=C/CCCCCCCCCCCCCC(=O)OC[C@]([H])(COP([O-])(=O)OCC[N+](C)(C)C)OC(=O)CCCCCCCCC\C=C/CCCCCC		53479499	C00157	HMDB0008794	89498	LMGP01012241
Glycerophospholipids	PC aa C42:2	PC(P-18:1(9Z)/24:1(15Z))	trimethyl(2-{[(2R)-3-[(1Z,9Z)-octadeca-1,9-dien-1-yloxy]-2-[(15Z)-tetracos-15-enoyloxy]propyl phosphonato]oxy}ethyl)azanium	InChI=1S/C50H96NO7P/c1-6-8-10-12-14-16-18-20-22-24-25-26-27-28-29-31-33-35-37-39-41-43-50(52)58-49(48-57-59(53,54)56-46-44-51(3,4)5)47-55-45-42-40-38-36-34-32-30-23-21-19-17-15-13-11-9-7-2/h20-23,42,45,49H,6-19,24-41,43-44,46-48H2,1-5H3/b22-20-,23-21-,45-42-/t49-/m1/s1	MHYVCIAEFGWAIU-SKTGCJPMSA-N	CCCCCCCC\C=C/CCCCCCCCCCCCCC(=O)O[C@]([H])(CO\C=C/CCCCCC\C=C/CCCCCCCC)COP([O-])(=O)OCC[N+](C)(C)C		53480843		HMDB0011330	89477	LMGP01030150
Glycerophospholipids	PC aa C42:2	PC(24:0/18:2(9Z,12Z))	trimethyl(2-{[(2R)-2-[(9Z,12Z)-octadeca-9,12-dienoyloxy]-3-(tetracosanoyloxy)propyl phosphonato]oxy}ethyl)azanium	InChI=1S/C50H96NO8P/c1-6-8-10-12-14-16-18-20-22-23-24-25-26-27-29-30-32-34-36-38-40-42-49(52)56-46-48(47-58-60(54,55)57-45-44-51(3,4)5)59-50(53)43-41-39-37-35-33-31-28-21-19-17-15-13-11-9-7-2/h15,17,21,28,48H,6-14,16,18-20,22-27,29-47H2,1-5H3/b17-15-,28-21-/t48-/m1/s1	IIGQXTIUKKRHCT-WPYVRAPFSA-N	CCCCCCCCCCCCCCCCCCCCCCCC(=O)OC[C@]([H])(COP([O-])(=O)OCC[N+](C)(C)C)OC(=O)CCCCCCC\C=C/C\C=C/CCCCC		53479441	C00157	HMDB0008763	88588	LMGP01012237
Glycerophospholipids	PC aa C42:2	PC(22:1(13Z)/20:1(11Z))	(2-{[(2R)-3-[(13Z)-docos-13-enoyloxy]-2-[(11Z)-icos-11-enoyloxy]propyl phosphonato]oxy}ethyl)trimethylazanium	InChI=1S/C50H96NO8P/c1-6-8-10-12-14-16-18-20-22-24-25-27-28-30-32-34-36-38-40-42-49(52)56-46-48(47-58-60(54,55)57-45-44-51(3,4)5)59-50(53)43-41-39-37-35-33-31-29-26-23-21-19-17-15-13-11-9-7-2/h20-23,48H,6-19,24-47H2,1-5H3/b22-20-,23-21-/t48-/m1/s1	RDVFINNZTUFVCO-PIUCSNMVSA-N	CCCCCCCC\C=C/CCCCCCCCCCCC(=O)OC[C@]([H])(COP([O-])(=O)OCC[N+](C)(C)C)OC(=O)CCCCCCCCC\C=C/CCCCCCCC		53479189	C00157	HMDB0008570	88726	LMGP01012227
Glycerophospholipids	PC aa C42:2	PC(20:0/22:2(13Z,16Z))	(2-{[(2R)-2-[(13Z,16Z)-docosa-13,16-dienoyloxy]-3-(icosanoyloxy)propyl phosphonato]oxy}ethyl)trimethylazanium	InChI=1S/C50H96NO8P/c1-6-8-10-12-14-16-18-20-22-24-25-27-29-31-33-35-37-39-41-43-50(53)59-48(47-58-60(54,55)57-45-44-51(3,4)5)46-56-49(52)42-40-38-36-34-32-30-28-26-23-21-19-17-15-13-11-9-7-2/h14,16,20,22,48H,6-13,15,17-19,21,23-47H2,1-5H3/b16-14-,22-20-/t48-/m1/s1	BLJPXEWRRNWICS-NWFGWYPUSA-N	CCCCCCCCCCCCCCCCCCCC(=O)OC[C@]([H])(COP([O-])(=O)OCC[N+](C)(C)C)OC(=O)CCCCCCCCCCC\C=C/C\C=C/CCCCC		52923085	C00157	HMDB0008284	89384	LMGP01011803
Glycerophospholipids	PC aa C42:2	PC(18:1(9Z)/24:1(15Z))	trimethyl(2-{[(2R)-3-[(9Z)-octadec-9-enoyloxy]-2-[(15Z)-tetracos-15-enoyloxy]propyl phosphonato]oxy}ethyl)azanium	InChI=1S/C50H96NO8P/c1-6-8-10-12-14-16-18-20-22-23-24-25-26-27-29-31-33-35-37-39-41-43-50(53)59-48(47-58-60(54,55)57-45-44-51(3,4)5)46-56-49(52)42-40-38-36-34-32-30-28-21-19-17-15-13-11-9-7-2/h20-22,28,48H,6-19,23-27,29-47H2,1-5H3/b22-20-,28-21-/t48-/m1/s1	VTFFKKZKTDVMKI-JXSZFMCPSA-N	CCCCCCCC\C=C/CCCCCCCCCCCCCC(=O)O[C@]([H])(COC(=O)CCCCCCC\C=C/CCCCCCCC)COP([O-])(=O)OCC[N+](C)(C)C		53478775	C00157	HMDB0008125	89592	LMGP01012167
Glycerophospholipids	PC aa C42:2	phosphatidylcholine 42:2				[H][C@@](COC([*])=O)(COP([O-])(=O)OCC[N+](C)(C)C)OC([*])=O					66969
Glycerophospholipids	PC aa C42:2	PC(24:1(15Z)/18:1(9Z))	trimethyl(2-{[(2R)-2-[(9Z)-octadec-9-enoyloxy]-3-[(15Z)-tetracos-15-enoyloxy]propyl phosphonato]oxy}ethyl)azanium	InChI=1S/C50H96NO8P/c1-6-8-10-12-14-16-18-20-22-23-24-25-26-27-29-30-32-34-36-38-40-42-49(52)56-46-48(47-58-60(54,55)57-45-44-51(3,4)5)59-50(53)43-41-39-37-35-33-31-28-21-19-17-15-13-11-9-7-2/h20-22,28,48H,6-19,23-27,29-47H2,1-5H3/b22-20-,28-21-/t48-/m1/s1	RYDOABFPJPYSFY-JXSZFMCPSA-N	CCCCCCCC\C=C/CCCCCCCCCCCCCC(=O)OC[C@]([H])(COP([O-])(=O)OCC[N+](C)(C)C)OC(=O)CCCCCCC\C=C/CCCCCCCC		53479501	C00157	HMDB0008795	89502	LMGP01012242
Glycerophospholipids	PC aa C42:2	PC(22:0/20:2(11Z,14Z))	(2-{[(2R)-3-(docosanoyloxy)-2-[(11Z,14Z)-icosa-11,14-dienoyloxy]propyl phosphonato]oxy}ethyl)trimethylazanium	InChI=1S/C50H96NO8P/c1-6-8-10-12-14-16-18-20-22-24-25-27-28-30-32-34-36-38-40-42-49(52)56-46-48(47-58-60(54,55)57-45-44-51(3,4)5)59-50(53)43-41-39-37-35-33-31-29-26-23-21-19-17-15-13-11-9-7-2/h15,17,21,23,48H,6-14,16,18-20,22,24-47H2,1-5H3/b17-15-,23-21-/t48-/m1/s1	LFYYYSNBZJRBSA-HHITYQTISA-N	CCCCCCCCCCCCCCCCCCCCCC(=O)OC[C@]([H])(COP([O-])(=O)OCC[N+](C)(C)C)OC(=O)CCCCCCCCC\C=C/C\C=C/CCCCC		52923467	C00157	HMDB0008539	89070	LMGP01011995
Glycerophospholipids	PC aa C42:2	PC(18:1(11Z)/24:1(15Z))	trimethyl(2-{[(2R)-3-[(11Z)-octadec-11-enoyloxy]-2-[(15Z)-tetracos-15-enoyloxy]propyl phosphonato]oxy}ethyl)azanium	InChI=1S/C50H96NO8P/c1-6-8-10-12-14-16-18-20-22-23-24-25-26-27-29-31-33-35-37-39-41-43-50(53)59-48(47-58-60(54,55)57-45-44-51(3,4)5)46-56-49(52)42-40-38-36-34-32-30-28-21-19-17-15-13-11-9-7-2/h17,19-20,22,48H,6-16,18,21,23-47H2,1-5H3/b19-17-,22-20-/t48-/m1/s1	PRNSLAVQZUIWHD-PRTODFFFSA-N	CCCCCCCC\C=C/CCCCCCCCCCCCCC(=O)O[C@]([H])(COC(=O)CCCCCCCCC\C=C/CCCCCC)COP([O-])(=O)OCC[N+](C)(C)C		53478755	C00157	HMDB0008092	89703	LMGP01012162
Glycerophospholipids	PC aa C42:4	phosphatidylcholine 42:4				[H][C@@](COC([*])=O)(COP([O-])(=O)OCC[N+](C)(C)C)OC([*])=O					66967
Glycerophospholipids	PC aa C42:4	PC(18:3(6Z,9Z,12Z)/24:1(15Z))	trimethyl(2-{[(2R)-3-[(6Z,9Z,12Z)-octadeca-6,9,12-trienoyloxy]-2-[(15Z)-tetracos-15-enoyloxy]propyl phosphonato]oxy}ethyl)azanium	InChI=1S/C50H92NO8P/c1-6-8-10-12-14-16-18-20-22-23-24-25-26-27-29-31-33-35-37-39-41-43-50(53)59-48(47-58-60(54,55)57-45-44-51(3,4)5)46-56-49(52)42-40-38-36-34-32-30-28-21-19-17-15-13-11-9-7-2/h15,17,20-22,28,32,34,48H,6-14,16,18-19,23-27,29-31,33,35-47H2,1-5H3/b17-15-,22-20-,28-21-,34-32-/t48-/m1/s1	LQQRQYIGEYFSIG-UWESVXFQSA-N	CCCCCCCC\C=C/CCCCCCCCCCCCCC(=O)O[C@]([H])(COC(=O)CCCC\C=C/C\C=C/C\C=C/CCCCC)COP([O-])(=O)OCC[N+](C)(C)C		53478821	C00157	HMDB0008191	86422	LMGP01012177
Glycerophospholipids	PC aa C42:5	PC(20:0/22:5(7Z,10Z,13Z,16Z,19Z))	(2-{[(2R)-2-[(7Z,10Z,13Z,16Z,19Z)-docosa-7,10,13,16,19-pentaenoyloxy]-3-(icosanoyloxy)propyl phosphonato]oxy}ethyl)trimethylazanium	InChI=1S/C50H90NO8P/c1-6-8-10-12-14-16-18-20-22-24-25-27-29-31-33-35-37-39-41-43-50(53)59-48(47-58-60(54,55)57-45-44-51(3,4)5)46-56-49(52)42-40-38-36-34-32-30-28-26-23-21-19-17-15-13-11-9-7-2/h8,10,14,16,20,22,25,27,31,33,48H,6-7,9,11-13,15,17-19,21,23-24,26,28-30,32,34-47H2,1-5H3/b10-8-,16-14-,22-20-,27-25-,33-31-/t48-/m1/s1	SGYNBRXEOXADHS-CIUHTZMDSA-N	CCCCCCCCCCCCCCCCCCCC(=O)OC[C@]([H])(COP([O-])(=O)OCC[N+](C)(C)C)OC(=O)CCCCC\C=C/C\C=C/C\C=C/C\C=C/C\C=C/CC		24779052	C00157	HMDB0008287	86220	LMGP01011027
Glycerophospholipids	PC aa C42:5	phosphatidylcholine 42:5				[H][C@@](COC([*])=O)(COP([O-])(=O)OCC[N+](C)(C)C)OC([*])=O					66966
Glycerophospholipids	PC aa C42:6	PC(20:0/22:6(4Z,7Z,10Z,13Z,16Z,19Z))	(2-{[(2R)-2-[(4Z,7Z,10Z,13Z,16Z,19Z)-docosa-4,7,10,13,16,19-hexaenoyloxy]-3-(icosanoyloxy)propyl phosphonato]oxy}ethyl)trimethylazanium	InChI=1S/C50H88NO8P/c1-6-8-10-12-14-16-18-20-22-24-25-27-29-31-33-35-37-39-41-43-50(53)59-48(47-58-60(54,55)57-45-44-51(3,4)5)46-56-49(52)42-40-38-36-34-32-30-28-26-23-21-19-17-15-13-11-9-7-2/h8,10,14,16,20,22,25,27,31,33,37,39,48H,6-7,9,11-13,15,17-19,21,23-24,26,28-30,32,34-36,38,40-47H2,1-5H3/b10-8-,16-14-,22-20-,27-25-,33-31-,39-37-/t48-/m1/s1	WAFWSBFKIPCFOF-ZDAJSWCOSA-N	CCCCCCCCCCCCCCCCCCCC(=O)OC[C@]([H])(COP([O-])(=O)OCC[N+](C)(C)C)OC(=O)CC\C=C/C\C=C/C\C=C/C\C=C/C\C=C/C\C=C/CC		24779053	C00157	HMDB0008288	86221	LMGP01011028
Glycerophospholipids	PC aa C42:6	phosphatidylcholine 42:6				[H][C@@](COC([*])=O)(COP([O-])(=O)OCC[N+](C)(C)C)OC([*])=O					66965
Glycerophospholipids	PC ae C30:0	PC(o-14:0/16:0)	(2-{[(2R)-2-(hexadecanoyloxy)-3-(tetradecyloxy)propyl phosphonato]oxy}ethyl)trimethylazanium	InChI=1S/C38H78NO7P/c1-6-8-10-12-14-16-18-20-21-23-25-27-29-31-38(40)46-37(36-45-47(41,42)44-34-32-39(3,4)5)35-43-33-30-28-26-24-22-19-17-15-13-11-9-7-2/h37H,6-36H2,1-5H3/t37-/m1/s1	BYMZZQJJOHDZOU-DIPNUNPCSA-N	[H][C@@](COCCCCCCCCCCCCCC)(COP([O-])(=O)OCC[N+](C)(C)C)OC(=O)CCCCCCCCCCCCCCC		24779275		HMDB0013341	86223	LMGP01020012
Glycerophospholipids	PC ae C30:0	phosphatidylcholine O-30:0				C[N+](C)(C)CCOP([O-])(=O)OC[C@@H](CO[*])O[*]					85565
Glycerophospholipids	PC ae C30:1	PC(o-16:0/14:1(9Z))	(2-{[(2R)-3-(hexadecyloxy)-2-[(9Z)-tetradec-9-enoyloxy]propyl phosphonato]oxy}ethyl)trimethylazanium	InChI=1S/C38H76NO7P/c1-6-8-10-12-14-16-18-19-20-22-24-26-28-30-33-43-35-37(36-45-47(41,42)44-34-32-39(3,4)5)46-38(40)31-29-27-25-23-21-17-15-13-11-9-7-2/h13,15,37H,6-12,14,16-36H2,1-5H3/b15-13-/t37-/m1/s1	YMBXMIQDISYIFB-IEHWZJNJSA-N	CCCCCCCCCCCCCCCCOC[C@]([H])(COP([O-])(=O)OCC[N+](C)(C)C)OC(=O)CCCCCCC\C=C/CCCC		52923736		HMDB0013403		LMGP01020179
Glycerophospholipids	PC ae C30:1	PC(o-14:0/16:1(9Z))	(2-{[(2R)-2-[(9Z)-hexadec-9-enoyloxy]-3-(tetradecyloxy)propyl phosphonato]oxy}ethyl)trimethylazanium	InChI=1S/C38H76NO7P/c1-6-8-10-12-14-16-18-20-21-23-25-27-29-31-38(40)46-37(36-45-47(41,42)44-34-32-39(3,4)5)35-43-33-30-28-26-24-22-19-17-15-13-11-9-7-2/h16,18,37H,6-15,17,19-36H2,1-5H3/b18-16-/t37-/m1/s1	ZCNUNZUDXNSNRZ-WTWBAFHPSA-N	CCCCCCCCCCCCCCOC[C@]([H])(COP([O-])(=O)OCC[N+](C)(C)C)OC(=O)CCCCCCC\C=C/CCCCCC		24779277		HMDB0013402	86225	LMGP01020014
Glycerophospholipids	PC ae C30:1	phosphatidylcholine O-30:1				C[N+](C)(C)CCOP([O-])(=O)OC[C@@H](CO[*])O[*]					85566
Glycerophospholipids	PC ae C30:2	PC(o-16:1(9Z)/14:1(9Z))	(2-{[(2R)-3-[(9Z)-hexadec-9-en-1-yloxy]-2-[(9Z)-tetradec-9-enoyloxy]propyl phosphonato]oxy}ethyl)trimethylazanium	InChI=1S/C38H74NO7P/c1-6-8-10-12-14-16-18-19-20-22-24-26-28-30-33-43-35-37(36-45-47(41,42)44-34-32-39(3,4)5)46-38(40)31-29-27-25-23-21-17-15-13-11-9-7-2/h13,15-16,18,37H,6-12,14,17,19-36H2,1-5H3/b15-13-,18-16-/t37-/m1/s1	SPPSEAUTRSATJZ-LSVLUJLYSA-N	CCCCCC\C=C/CCCCCCCCOC[C@]([H])(COP([O-])(=O)OCC[N+](C)(C)C)OC(=O)CCCCCCC\C=C/CCCC		53481703		HMDB0013410	86423
Glycerophospholipids	PC ae C30:2	phosphatidylcholine O-30:2				C[N+](C)(C)CCOP([O-])(=O)OC[C@@H](CO[*])O[*]					85567
Glycerophospholipids	PC ae C32:1	PC(14:0/P-18:0)	trimethyl[2-({2-[(1Z)-octadec-1-en-1-yloxy]-3-(tetradecanoyloxy)propyl phosphonato}oxy)ethyl]azanium	InChI=1S/C40H80NO7P/c1-6-8-10-12-14-16-18-19-20-21-22-24-26-28-30-32-35-45-39(38-48-49(43,44)47-36-34-41(3,4)5)37-46-40(42)33-31-29-27-25-23-17-15-13-11-9-7-2/h32,35,39H,6-31,33-34,36-38H2,1-5H3/b35-32-	RGTWJEUZOMLQFH-JCUPVDEDSA-N	CCCCCCCCCCCCCCCC\C=C/OC(COC(=O)CCCCCCCCCCCCC)COP([O-])(=O)OCC[N+](C)(C)C		53478617		HMDB0007896	89590
Glycerophospholipids	PC ae C32:1	PC(o-16:0/16:1(9Z))	(2-{[(2R)-2-[(9Z)-hexadec-9-enoyloxy]-3-(hexadecyloxy)propyl phosphonato]oxy}ethyl)trimethylazanium	InChI=1S/C40H80NO7P/c1-6-8-10-12-14-16-18-20-22-24-26-28-30-32-35-45-37-39(38-47-49(43,44)46-36-34-41(3,4)5)48-40(42)33-31-29-27-25-23-21-19-17-15-13-11-9-7-2/h17,19,39H,6-16,18,20-38H2,1-5H3/b19-17-/t39-/m1/s1	HJVQHTGUAIETCQ-VEAYGOGPSA-N	CCCCCCCCCCCCCCCCOC[C@]([H])(COP([O-])(=O)OCC[N+](C)(C)C)OC(=O)CCCCCCC\C=C/CCCCCC		52923742		HMDB0013404	89906	LMGP01020182
Glycerophospholipids	PC ae C32:1	PC(16:0/P-16:0)	[2-({2-[(1Z)-hexadec-1-en-1-yloxy]-3-(hexadecanoyloxy)propyl phosphonato}oxy)ethyl]trimethylazanium	InChI=1S/C40H80NO7P/c1-6-8-10-12-14-16-18-20-22-24-26-28-30-32-35-45-39(38-48-49(43,44)47-36-34-41(3,4)5)37-46-40(42)33-31-29-27-25-23-21-19-17-15-13-11-9-7-2/h32,35,39H,6-31,33-34,36-38H2,1-5H3/b35-32-	KEVGQWGZKKFGDC-JCUPVDEDSA-N	CCCCCCCCCCCCCCCC(=O)OCC(COP([O-])(=O)OCC[N+](C)(C)C)O\C=C/CCCCCCCCCCCCCC		53478671		HMDB0007994	89009
Glycerophospholipids	PC ae C32:1	1-tetradecyl-2-[(9Z)-octadecenoyl]-sn-glycero-3-phosphocholine	(2R)-2-{[(9Z)-octadec-9-enoyl]oxy}-3-(tetradecyloxy)propyl 2-(trimethylazaniumyl)ethyl phosphate	InChI=1S/C40H80NO7P/c1-6-8-10-12-14-16-18-20-21-22-23-25-27-29-31-33-40(42)48-39(38-47-49(43,44)46-36-34-41(3,4)5)37-45-35-32-30-28-26-24-19-17-15-13-11-9-7-2/h20-21,39H,6-19,22-38H2,1-5H3/b21-20-/t39-/m1/s1	KKCGBTJTPQETOY-KUNNKMQBSA-N	CCCCCCCCCCCCCCOC[C@H](COP([O-])(=O)OCC[N+](C)(C)C)OC(=O)CCCCCCC\C=C/CCCCCCCC		24779279			86424	LMGP01020016
Glycerophospholipids	PC ae C32:1	phosphatidylcholine O-32:1				C[N+](C)([CH2-])CCO[P+]([O-])(=O)OC[C@@H](CO[*])O[*]					72347
Glycerophospholipids	PC ae C32:2	PC(o-16:1(9Z)/16:1(9Z))	(2-{[(2R)-3-[(9Z)-hexadec-9-en-1-yloxy]-2-[(9Z)-hexadec-9-enoyloxy]propyl phosphonato]oxy}ethyl)trimethylazanium	InChI=1S/C40H78NO7P/c1-6-8-10-12-14-16-18-20-22-24-26-28-30-32-35-45-37-39(38-47-49(43,44)46-36-34-41(3,4)5)48-40(42)33-31-29-27-25-23-21-19-17-15-13-11-9-7-2/h16-19,39H,6-15,20-38H2,1-5H3/b18-16-,19-17-/t39-/m1/s1	MZDGVRYVGYDNAO-KETLZHFASA-N	CCCCCC\C=C/CCCCCCCCOC[C@]([H])(COP([O-])(=O)OCC[N+](C)(C)C)OC(=O)CCCCCCC\C=C/CCCCCC		53481705		HMDB0013411	86425
Glycerophospholipids	PC ae C32:2	phosphatidylcholine O-32:2				C[N+](C)(C)CCOP([O-])(=O)OC[C@@H](CO[*])O[*]					85568
Glycerophospholipids	PC ae C34:0	PC(o-16:0/18:0)	(2-{[(2R)-3-(hexadecyloxy)-2-(octadecanoyloxy)propyl phosphonato]oxy}ethyl)trimethylazanium	InChI=1S/C42H86NO7P/c1-6-8-10-12-14-16-18-20-22-23-25-27-29-31-33-35-42(44)50-41(40-49-51(45,46)48-38-36-43(3,4)5)39-47-37-34-32-30-28-26-24-21-19-17-15-13-11-9-7-2/h41H,6-40H2,1-5H3/t41-/m1/s1	PXPSGTINXJQLBR-VQJSHJPSSA-N	[H][C@@](COCCCCCCCCCCCCCCCC)(COP([O-])(=O)OCC[N+](C)(C)C)OC(=O)CCCCCCCCCCCCCCCCC		11803170		HMDB0013405	86229	LMGP01020033
Glycerophospholipids	PC ae C34:0	phosphatidylcholine O-34:0				[H][C@@](CO[*])(COP([O-])(=O)OCC[N+](C)(C)C)O[*]					67077
Glycerophospholipids	PC ae C34:1	PC(o-18:1(9Z)/16:0)	(2-{[(2R)-2-(hexadecanoyloxy)-3-[(9Z)-octadec-9-en-1-yloxy]propyl phosphonato]oxy}ethyl)trimethylazanium	InChI=1S/C42H84NO7P/c1-6-8-10-12-14-16-18-20-21-22-24-26-28-30-32-34-37-47-39-41(40-49-51(45,46)48-38-36-43(3,4)5)50-42(44)35-33-31-29-27-25-23-19-17-15-13-11-9-7-2/h20-21,41H,6-19,22-40H2,1-5H3/b21-20-/t41-/m1/s1	IQLHTKSHLGLPMG-HFWGUVFESA-N	CCCCCCCCCCCCCCCC(=O)O[C@]([H])(COCCCCCCCC\C=C/CCCCCCCC)COP([O-])(=O)OCC[N+](C)(C)C		6443119		HMDB0013426	84825	LMGP01020152
Glycerophospholipids	PC ae C34:1	phosphatidylcholine O-34:1				[H][C@@](CO[*])(COP([O-])(=O)OCC[N+](C)(C)C)O[*]					67076
Glycerophospholipids	PC ae C34:2	PC(O-16:0/18:2(9Z,12Z))	(2-{[(2R)-3-(hexadecyloxy)-2-[(9Z,12Z)-octadeca-9,12-dienoyloxy]propyl phosphonato]oxy}ethyl)trimethylazanium	InChI=1S/C42H82NO7P/c1-6-8-10-12-14-16-18-20-22-23-25-27-29-31-33-35-42(44)50-41(40-49-51(45,46)48-38-36-43(3,4)5)39-47-37-34-32-30-28-26-24-21-19-17-15-13-11-9-7-2/h14,16,20,22,41H,6-13,15,17-19,21,23-40H2,1-5H3/b16-14-,22-20-/t41-/m1/s1	IQACMFWAGALEAQ-WESJWMGVSA-N	CCCCCCCCCCCCCCCCOC[C@]([H])(COP([O-])(=O)OCC[N+](C)(C)C)OC(=O)CCCCCCC\C=C/C\C=C/CCCCC	88542-95-4	6443157		HMDB0011151	86231	LMGP01020039
Glycerophospholipids	PC ae C34:2	phosphatidylcholine O-34:2				[H][C@@](CO[*])(COP([O-])(=O)OCC[N+](C)(C)C)O[*]					64544
Glycerophospholipids	PC ae C34:3	PC(o-16:1(9Z)/18:2(9Z,12Z))	(2-{[(2R)-3-[(9Z)-hexadec-9-en-1-yloxy]-2-[(9Z,12Z)-octadeca-9,12-dienoyloxy]propyl phosphonato]oxy}ethyl)trimethylazanium	InChI=1S/C42H80NO7P/c1-6-8-10-12-14-16-18-20-22-23-25-27-29-31-33-35-42(44)50-41(40-49-51(45,46)48-38-36-43(3,4)5)39-47-37-34-32-30-28-26-24-21-19-17-15-13-11-9-7-2/h14,16-17,19-20,22,41H,6-13,15,18,21,23-40H2,1-5H3/b16-14-,19-17-,22-20-/t41-/m1/s1	AXCLECQLCBWNLZ-KZZBVOOISA-N	CCCCCC\C=C/CCCCCCCCOC[C@]([H])(COP([O-])(=O)OCC[N+](C)(C)C)OC(=O)CCCCCCC\C=C/C\C=C/CCCCC		53481709		HMDB0013413		LMGP01020257
Glycerophospholipids	PC ae C34:3	1-hexadecyl-2-[(6Z,9Z,12Z)-octadecatrienoyl]-sn-glycero-3-phosphocholine	(2R)-3-(hexadecyloxy)-2-{[(6Z,9Z,12Z)-octadeca-6,9,12-trienoyl]oxy}propyl 2-(trimethylazaniumyl)ethyl phosphate	InChI=1S/C42H80NO7P/c1-6-8-10-12-14-16-18-20-22-23-25-27-29-31-33-35-42(44)50-41(40-49-51(45,46)48-38-36-43(3,4)5)39-47-37-34-32-30-28-26-24-21-19-17-15-13-11-9-7-2/h14,16,20,22,25,27,41H,6-13,15,17-19,21,23-24,26,28-40H2,1-5H3/b16-14-,22-20-,27-25-/t41-/m1/s1	QEWRXEALGMKRGP-MZWPLUPDSA-N	CCCCCCCCCCCCCCCCOC[C@H](COP([O-])(=O)OCC[N+](C)(C)C)OC(=O)CCCC\C=C/C\C=C/C\C=C/CCCCC		24779293			86427	LMGP01020041
Glycerophospholipids	PC ae C34:3	phosphatidylcholine O-34:3				[H][C@@](CO[*])(COP([O-])(=O)OCC[N+](C)(C)C)O[*]					64541
Glycerophospholipids	PC ae C36:0	PC(o-16:0/20:0)	(2-{[(2R)-3-(hexadecyloxy)-2-(icosanoyloxy)propyl phosphonato]oxy}ethyl)trimethylazanium	InChI=1S/C44H90NO7P/c1-6-8-10-12-14-16-18-20-22-23-24-25-27-29-31-33-35-37-44(46)52-43(42-51-53(47,48)50-40-38-45(3,4)5)41-49-39-36-34-32-30-28-26-21-19-17-15-13-11-9-7-2/h43H,6-42H2,1-5H3/t43-/m1/s1	QFZSBLJYDQLBAG-VZUYHUTRSA-N	[H][C@@](COCCCCCCCCCCCCCCCC)(COP([O-])(=O)OCC[N+](C)(C)C)OC(=O)CCCCCCCCCCCCCCCCCCC		24779297		HMDB0013406	86240	LMGP01020051
Glycerophospholipids	PC ae C36:0	PC(o-18:0/18:0)	trimethyl(2-{[(2R)-2-(octadecanoyloxy)-3-(octadecyloxy)propyl phosphonato]oxy}ethyl)azanium	InChI=1S/C44H90NO7P/c1-6-8-10-12-14-16-18-20-22-24-26-28-30-32-34-36-39-49-41-43(42-51-53(47,48)50-40-38-45(3,4)5)52-44(46)37-35-33-31-29-27-25-23-21-19-17-15-13-11-9-7-2/h43H,6-42H2,1-5H3/t43-/m1/s1	BKEDGKIMIUGHDV-VZUYHUTRSA-N	[H][C@@](COCCCCCCCCCCCCCCCCCC)(COP([O-])(=O)OCC[N+](C)(C)C)OC(=O)CCCCCCCCCCCCCCCCC		24779326		HMDB0013417	86239	LMGP01020091
Glycerophospholipids	PC ae C36:0	phosphatidylcholine O-36:0				[H][C@@](CO[*])(COP([O-])(=O)OCC[N+](C)(C)C)O[*]					67067
Glycerophospholipids	PC ae C36:1	PC(o-16:1(9Z)/20:0)	(2-{[(2R)-3-[(9Z)-hexadec-9-en-1-yloxy]-2-(icosanoyloxy)propyl phosphonato]oxy}ethyl)trimethylazanium	InChI=1S/C44H88NO7P/c1-6-8-10-12-14-16-18-20-22-23-24-25-27-29-31-33-35-37-44(46)52-43(42-51-53(47,48)50-40-38-45(3,4)5)41-49-39-36-34-32-30-28-26-21-19-17-15-13-11-9-7-2/h17,19,43H,6-16,18,20-42H2,1-5H3/b19-17-/t43-/m1/s1	NEMVGIRAGVGOLH-RPBJOJELSA-N	CCCCCCCCCCCCCCCCCCCC(=O)O[C@]([H])(COCCCCCCCC\C=C/CCCCCC)COP([O-])(=O)OCC[N+](C)(C)C		53481711		HMDB0013414	89893	LMGP01020258
Glycerophospholipids	PC ae C36:1	PC(o-18:1(9Z)/18:0)	trimethyl(2-{[(2R)-3-[(9Z)-octadec-9-en-1-yloxy]-2-(octadecanoyloxy)propyl phosphonato]oxy}ethyl)azanium	InChI=1S/C44H88NO7P/c1-6-8-10-12-14-16-18-20-22-24-26-28-30-32-34-36-39-49-41-43(42-51-53(47,48)50-40-38-45(3,4)5)52-44(46)37-35-33-31-29-27-25-23-21-19-17-15-13-11-9-7-2/h20,22,43H,6-19,21,23-42H2,1-5H3/b22-20-/t43-/m1/s1	KKPRQPUSFKIYMO-GRVDSVFJSA-N	CCCCCCCCCCCCCCCCCC(=O)O[C@]([H])(COCCCCCCCC\C=C/CCCCCCCC)COP([O-])(=O)OCC[N+](C)(C)C		53481723		HMDB0013427	89882
Glycerophospholipids	PC ae C36:1	1-hexadecyl-2-[(9Z)-eicosenoyl]-sn-glycero-3-phosphocholine	(2R)-3-(hexadecyloxy)-2-{[(9Z)-icos-9-enoyl]oxy}propyl 2-(trimethylazaniumyl)ethyl phosphate	InChI=1S/C44H88NO7P/c1-6-8-10-12-14-16-18-20-22-23-24-25-27-29-31-33-35-37-44(46)52-43(42-51-53(47,48)50-40-38-45(3,4)5)41-49-39-36-34-32-30-28-26-21-19-17-15-13-11-9-7-2/h23-24,43H,6-22,25-42H2,1-5H3/b24-23-/t43-/m1/s1	KDJNGPJWWLDTBH-IJPQMANRSA-N	CCCCCCCCCCCCCCCCOC[C@H](COP([O-])(=O)OCC[N+](C)(C)C)OC(=O)CCCCCCC\C=C/CCCCCCCCCC		24779298			86432	LMGP01020052
Glycerophospholipids	PC ae C36:1	phosphatidylcholine O-36:1				[H][C@@](CO[*])(COP([O-])(=O)OCC[N+](C)(C)C)O[*]					67066
Glycerophospholipids	PC ae C36:2	PC(P-18:0/18:1(9Z))	trimethyl(2-{[(2R)-3-[(1Z)-octadec-1-en-1-yloxy]-2-[(9Z)-octadec-9-enoyloxy]propyl phosphonato]oxy}ethyl)azanium	InChI=1S/C44H86NO7P/c1-6-8-10-12-14-16-18-20-22-24-26-28-30-32-34-36-39-49-41-43(42-51-53(47,48)50-40-38-45(3,4)5)52-44(46)37-35-33-31-29-27-25-23-21-19-17-15-13-11-9-7-2/h21,23,36,39,43H,6-20,22,24-35,37-38,40-42H2,1-5H3/b23-21-,39-36-/t43-/m1/s1	DSWOVBIRJNAJAF-NVJOKYTBSA-N	CCCCCCCCCCCCCCCC\C=C/OC[C@]([H])(COP([O-])(=O)OCC[N+](C)(C)C)OC(=O)CCCCCCC\C=C/CCCCCCCC		42607428		HMDB0011243	86241	LMGP01030013
Glycerophospholipids	PC ae C36:2	PC(o-18:1(9Z)/18:1(11Z))	trimethyl(2-{[(2R)-2-[(11Z)-octadec-11-enoyloxy]-3-[(9Z)-octadec-9-en-1-yloxy]propyl phosphonato]oxy}ethyl)azanium	InChI=1S/C44H86NO7P/c1-6-8-10-12-14-16-18-20-22-24-26-28-30-32-34-36-39-49-41-43(42-51-53(47,48)50-40-38-45(3,4)5)52-44(46)37-35-33-31-29-27-25-23-21-19-17-15-13-11-9-7-2/h17,19-20,22,43H,6-16,18,21,23-42H2,1-5H3/b19-17-,22-20-/t43-/m1/s1	GSROTDACALJGFK-YIFANWOHSA-N	CCCCCCCC\C=C/CCCCCCCCOC[C@]([H])(COP([O-])(=O)OCC[N+](C)(C)C)OC(=O)CCCCCCCCC\C=C/CCCCCC		53481725		HMDB0013428	89883	LMGP01020263
Glycerophospholipids	PC ae C36:2	PC(o-18:0/18:2(9Z,12Z))	trimethyl(2-{[(2R)-2-[(9Z,12Z)-octadeca-9,12-dienoyloxy]-3-(octadecyloxy)propyl phosphonato]oxy}ethyl)azanium	InChI=1S/C44H86NO7P/c1-6-8-10-12-14-16-18-20-22-24-26-28-30-32-34-36-39-49-41-43(42-51-53(47,48)50-40-38-45(3,4)5)52-44(46)37-35-33-31-29-27-25-23-21-19-17-15-13-11-9-7-2/h15,17,21,23,43H,6-14,16,18-20,22,24-42H2,1-5H3/b17-15-,23-21-/t43-/m1/s1	LMGTVCKIUNTOEP-HJTCUGKVSA-N	CCCCCCCCCCCCCCCCCCOC[C@]([H])(COP([O-])(=O)OCC[N+](C)(C)C)OC(=O)CCCCCCC\C=C/C\C=C/CCCCC		6443070		HMDB0013418	89895	LMGP01020203
Glycerophospholipids	PC ae C36:2	1-hexadecyl-2-[(11Z,14Z)-eicosadienoyl]-sn-glycero-3-phosphocholine	(2R)-3-(hexadecyloxy)-2-{[(11Z,14Z)-icosa-11,14-dienoyl]oxy}propyl 2-(trimethylazaniumyl)ethyl phosphate	InChI=1S/C44H86NO7P/c1-6-8-10-12-14-16-18-20-22-23-24-25-27-29-31-33-35-37-44(46)52-43(42-51-53(47,48)50-40-38-45(3,4)5)41-49-39-36-34-32-30-28-26-21-19-17-15-13-11-9-7-2/h14,16,20,22,43H,6-13,15,17-19,21,23-42H2,1-5H3/b16-14-,22-20-/t43-/m1/s1	ZYLPVUZBZNMVMR-ZBBHDILGSA-N	CCCCCCCCCCCCCCCCOC[C@H](COP([O-])(=O)OCC[N+](C)(C)C)OC(=O)CCCCCCCCC\C=C/C\C=C/CCCCC		52923754			86504	LMGP01020188
Glycerophospholipids	PC ae C36:2	phosphatidylcholine O-36:2				[H][C@@](CO[*])(COP([O-])(=O)OCC[N+](C)(C)C)O[*]					67065
Glycerophospholipids	PC ae C36:3	PC(o-18:1(11Z)/18:2(9Z,12Z))	trimethyl(2-{[(2R)-3-[(11Z)-octadec-11-en-1-yloxy]-2-[(9Z,12Z)-octadeca-9,12-dienoyloxy]propyl phosphonato]oxy}ethyl)azanium	InChI=1S/C44H84NO7P/c1-6-8-10-12-14-16-18-20-22-24-26-28-30-32-34-36-39-49-41-43(42-51-53(47,48)50-40-38-45(3,4)5)52-44(46)37-35-33-31-29-27-25-23-21-19-17-15-13-11-9-7-2/h15-18,21,23,43H,6-14,19-20,22,24-42H2,1-5H3/b17-15-,18-16-,23-21-/t43-/m1/s1	KBRIWDRDGVERBB-VXKJXORPSA-N	CCCCCC\C=C/CCCCCCCCCCOC[C@]([H])(COP([O-])(=O)OCC[N+](C)(C)C)OC(=O)CCCCCCC\C=C/C\C=C/CCCCC		53481721		HMDB0013425	89879	LMGP01020262
Glycerophospholipids	PC ae C36:3	PC(o-18:1(9Z)/18:2(9Z,12Z))	trimethyl(2-{[(2R)-3-[(9Z)-octadec-9-en-1-yloxy]-2-[(9Z,12Z)-octadeca-9,12-dienoyloxy]propyl phosphonato]oxy}ethyl)azanium	InChI=1S/C44H84NO7P/c1-6-8-10-12-14-16-18-20-22-24-26-28-30-32-34-36-39-49-41-43(42-51-53(47,48)50-40-38-45(3,4)5)52-44(46)37-35-33-31-29-27-25-23-21-19-17-15-13-11-9-7-2/h15,17,20-23,43H,6-14,16,18-19,24-42H2,1-5H3/b17-15-,22-20-,23-21-/t43-/m1/s1	MFZLAZYUXHHSIA-HVODBARTSA-N	CCCCCCCC\C=C/CCCCCCCCOC[C@]([H])(COP([O-])(=O)OCC[N+](C)(C)C)OC(=O)CCCCCCC\C=C/C\C=C/CCCCC		6443159		HMDB0013429	89881	LMGP01020264
Glycerophospholipids	PC ae C36:3	1-hexadecyl-2-[(8Z,11Z,14Z)-eicosatrienoyl]-sn-glycero-3-phosphocholine	(2R)-3-(hexadecyloxy)-2-{[(8Z,11Z,14Z)-icosa-8,11,14-trienoyl]oxy}propyl 2-(trimethylazaniumyl)ethyl phosphate	InChI=1S/C44H84NO7P/c1-6-8-10-12-14-16-18-20-22-23-24-25-27-29-31-33-35-37-44(46)52-43(42-51-53(47,48)50-40-38-45(3,4)5)41-49-39-36-34-32-30-28-26-21-19-17-15-13-11-9-7-2/h14,16,20,22,24-25,43H,6-13,15,17-19,21,23,26-42H2,1-5H3/b16-14-,22-20-,25-24-/t43-/m1/s1	VYKSGWCIVDQIQR-MEAIPJDCSA-N	CCCCCCCCCCCCCCCCOC[C@H](COP([O-])(=O)OCC[N+](C)(C)C)OC(=O)CCCCCC\C=C/C\C=C/C\C=C/CCCCC		16759365			86436	LMGP01020053
Glycerophospholipids	PC ae C36:3	phosphatidylcholine O-36:3				[H][C@@](COC)(COP([O-])(=O)OCC[N+](C)(C)C)OC					64537
Glycerophospholipids	PC ae C36:4	PC(o-16:0/20:4(8Z,11Z,14Z,17Z))	(2-{[(2R)-3-(hexadecyloxy)-2-[(8Z,11Z,14Z,17Z)-icosa-8,11,14,17-tetraenoyloxy]propyl phosphono]oxy}ethyl)trimethylazanium	InChI=1S/C44H82NO7P/c1-6-8-10-12-14-16-18-20-22-23-24-25-27-29-31-33-35-37-44(46)52-43(42-51-53(47,48)50-40-38-45(3,4)5)41-49-39-36-34-32-30-28-26-21-19-17-15-13-11-9-7-2/h8,10,14,16,20,22,24-25,43H,6-7,9,11-13,15,17-19,21,23,26-42H2,1-5H3/b10-8-,16-14-,22-20-,25-24-/t43-/m1/s1	SOUZQPFUXRVDGK-KCTKZSJBSA-N	[H][C@@](COCCCCCCCCCCCCCCCC)(COP([O-])(=O)OCC[N+](C)(C)C)OC(=O)CCCCCC\C=C/C\C=C/C\C=C/C\C=C/CC		53481701		HMDB0013407	89903	LMGP01020245
Glycerophospholipids	PC ae C36:4	PC(o-18:2(9Z,12Z)/18:2(9Z,12Z))	trimethyl(2-{[(2R)-3-[(9Z,12Z)-octadeca-9,12-dien-1-yloxy]-2-[(9Z,12Z)-octadeca-9,12-dienoyloxy]propyl phosphonato]oxy}ethyl)azanium	InChI=1S/C44H82NO7P/c1-6-8-10-12-14-16-18-20-22-24-26-28-30-32-34-36-39-49-41-43(42-51-53(47,48)50-40-38-45(3,4)5)52-44(46)37-35-33-31-29-27-25-23-21-19-17-15-13-11-9-7-2/h14-17,20-23,43H,6-13,18-19,24-42H2,1-5H3/b16-14-,17-15-,22-20-,23-21-/t43-/m1/s1	XCCONPVPHCCYNF-KPFPPAHTSA-N	CCCCC\C=C/C\C=C/CCCCCCCCOC[C@]([H])(COP([O-])(=O)OCC[N+](C)(C)C)OC(=O)CCCCCCC\C=C/C\C=C/CCCCC		53481735		HMDB0013435	89866	LMGP01020270
Glycerophospholipids	PC ae C36:4	phosphatidylcholine O-36:4				[H][C@@](CO[*])(COP([O-])(=O)OCC[N+](C)(C)C)O[*]					67064
Glycerophospholipids	PC ae C36:4	1-O-hexadecyl-2-arachidonoyl-sn-glycero-3-phosphocholine	(2R)-3-(hexadecyloxy)-2-[(5Z,8Z,11Z,14Z)-icosa-5,8,11,14-tetraenoyloxy]propyl 2-(trimethylammonio)ethyl phosphate	InChI=1S/C44H82NO7P/c1-6-8-10-12-14-16-18-20-22-23-24-25-27-29-31-33-35-37-44(46)52-43(42-51-53(47,48)50-40-38-45(3,4)5)41-49-39-36-34-32-30-28-26-21-19-17-15-13-11-9-7-2/h14,16,20,22,24-25,29,31,43H,6-13,15,17-19,21,23,26-28,30,32-42H2,1-5H3/b16-14-,22-20-,25-24-,31-29-/t43-/m1/s1	DUUSFCFZBREELS-WWBBCYQPSA-N	P(OC[C@@H](COCCCCCCCCCCCCCCCC)OC(CCC/C=C\C/C=C\C/C=C\C/C=C\CCCCC)=O)(=O)(OCC[N+](C)(C)C)[O-]	86288-11-1	6443139			55430	LMGP01020056
Glycerophospholipids	PC ae C36:5	PC(P-16:0/20:4(5Z,8Z,11Z,14Z))	(2-{[(2R)-3-[(1Z)-hexadec-1-en-1-yloxy]-2-[(5Z,8Z,11Z,14Z)-icosa-5,8,11,14-tetraenoyloxy]propyl phosphonato]oxy}ethyl)trimethylazanium	InChI=1S/C44H80NO7P/c1-6-8-10-12-14-16-18-20-22-23-24-25-27-29-31-33-35-37-44(46)52-43(42-51-53(47,48)50-40-38-45(3,4)5)41-49-39-36-34-32-30-28-26-21-19-17-15-13-11-9-7-2/h14,16,20,22,24-25,29,31,36,39,43H,6-13,15,17-19,21,23,26-28,30,32-35,37-38,40-42H2,1-5H3/b16-14-,22-20-,25-24-,31-29-,39-36-/t43-/m1/s1	IOYKZPNDXIIXLN-LOQSCQKMSA-N	CCCCCCCCCCCCCC\C=C/OC[C@]([H])(COP([O-])(=O)OCC[N+](C)(C)C)OC(=O)CCC\C=C/C\C=C/C\C=C/C\C=C/CCCCC		24779388		HMDB0011220	77292	LMGP01030010
Glycerophospholipids	PC ae C36:5	PC(o-16:1(9Z)/20:4(8Z,11Z,14Z,17Z))	(2-{[(2R)-3-[(9Z)-hexadec-9-en-1-yloxy]-2-[(5Z,8Z,11Z,14Z)-icosa-5,8,11,14-tetraenoyloxy]propyl phosphonato]oxy}ethyl)trimethylazanium	InChI=1S/C44H80NO7P/c1-6-8-10-12-14-16-18-20-22-23-24-25-27-29-31-33-35-37-44(46)52-43(42-51-53(47,48)50-40-38-45(3,4)5)41-49-39-36-34-32-30-28-26-21-19-17-15-13-11-9-7-2/h14,16-17,19-20,22,24-25,29,31,43H,6-13,15,18,21,23,26-28,30,32-42H2,1-5H3/b16-14-,19-17-,22-20-,25-24-,31-29-/t43-/m1/s1	HOTMLHWJOWGLLX-UZKIFIPLSA-N	CCCCCC\C=C/CCCCCCCCOC[C@]([H])(COP([O-])(=O)OCC[N+](C)(C)C)OC(=O)CCC\C=C/C\C=C/C\C=C/C\C=C/CCCCC		53481713		HMDB0013415
Glycerophospholipids	PC ae C36:5	1-hexadecyl-2-[(5Z,8Z,11Z,14Z,17Z)-eicosapentaenoyl]-sn-glycero-3-phosphocholine	(2R)-3-(hexadecyloxy)-2-{[(5Z,8Z,11Z,14Z,17Z)-icosa-5,8,11,14,17-pentaenoyl]oxy}propyl 2-(trimethylazaniumyl)ethyl phosphate	InChI=1S/C44H80NO7P/c1-6-8-10-12-14-16-18-20-22-23-24-25-27-29-31-33-35-37-44(46)52-43(42-51-53(47,48)50-40-38-45(3,4)5)41-49-39-36-34-32-30-28-26-21-19-17-15-13-11-9-7-2/h8,10,14,16,20,22,24-25,29,31,43H,6-7,9,11-13,15,17-19,21,23,26-28,30,32-42H2,1-5H3/b10-8-,16-14-,22-20-,25-24-,31-29-/t43-/m1/s1	YHSSHPWVFALMBA-IARQOZKNSA-N	CCCCCCCCCCCCCCCCOC[C@H](COP([O-])(=O)OCC[N+](C)(C)C)OC(=O)CCC\C=C/C\C=C/C\C=C/C\C=C/C\C=C/CC		10485310			86437	LMGP01020058
Glycerophospholipids	PC ae C36:5	phosphatidylcholine O-36:5				[H][C@@](CO[*])(COP([O-])(=O)OCC[N+](C)(C)C)O[*]					64540
Glycerophospholipids	PC ae C38:0	PC(o-16:0/22:0)	(2-{[(2R)-2-(docosanoyloxy)-3-(hexadecyloxy)propyl phosphonato]oxy}ethyl)trimethylazanium	InChI=1S/C46H94NO7P/c1-6-8-10-12-14-16-18-20-22-23-24-25-26-27-29-31-33-35-37-39-46(48)54-45(44-53-55(49,50)52-42-40-47(3,4)5)43-51-41-38-36-34-32-30-28-21-19-17-15-13-11-9-7-2/h45H,6-44H2,1-5H3/t45-/m1/s1	BIIIEBBIUJYGBZ-WBVITSLISA-N	[H][C@@](COCCCCCCCCCCCCCCCC)(COP([O-])(=O)OCC[N+](C)(C)C)OC(=O)CCCCCCCCCCCCCCCCCCCCC		24779301		HMDB0013408	86243	LMGP01020060
Glycerophospholipids	PC ae C38:0	PC(o-18:0/20:0)	(2-{[(2R)-2-(icosanoyloxy)-3-(octadecyloxy)propyl phosphonato]oxy}ethyl)trimethylazanium	InChI=1S/C46H94NO7P/c1-6-8-10-12-14-16-18-20-22-24-25-27-29-31-33-35-37-39-46(48)54-45(44-53-55(49,50)52-42-40-47(3,4)5)43-51-41-38-36-34-32-30-28-26-23-21-19-17-15-13-11-9-7-2/h45H,6-44H2,1-5H3/t45-/m1/s1	BVCZSMAYNCVQDT-WBVITSLISA-N	[H][C@@](COCCCCCCCCCCCCCCCCCC)(COP([O-])(=O)OCC[N+](C)(C)C)OC(=O)CCCCCCCCCCCCCCCCCCC		24779329		HMDB0013419	74482	LMGP01020097
Glycerophospholipids	PC ae C38:0	phosphatidylcholine O-38:0				[H][C@@](CO[*])(COP([O-])(=O)OCC[N+](C)(C)C)O[*]					67071
Glycerophospholipids	PC ae C38:1	PC(o-16:0/22:0)	(2-{[(2R)-2-(docosanoyloxy)-3-(hexadecyloxy)propyl phosphonato]oxy}ethyl)trimethylazanium	InChI=1S/C46H94NO7P/c1-6-8-10-12-14-16-18-20-22-23-24-25-26-27-29-31-33-35-37-39-46(48)54-45(44-53-55(49,50)52-42-40-47(3,4)5)43-51-41-38-36-34-32-30-28-21-19-17-15-13-11-9-7-2/h45H,6-44H2,1-5H3/t45-/m1/s1	BIIIEBBIUJYGBZ-WBVITSLISA-N	[H][C@@](COCCCCCCCCCCCCCCCC)(COP([O-])(=O)OCC[N+](C)(C)C)OC(=O)CCCCCCCCCCCCCCCCCCCCC		24779301		HMDB0013408	86243	LMGP01020060
Glycerophospholipids	PC ae C38:1	PC(o-18:0/20:0)	(2-{[(2R)-2-(icosanoyloxy)-3-(octadecyloxy)propyl phosphonato]oxy}ethyl)trimethylazanium	InChI=1S/C46H94NO7P/c1-6-8-10-12-14-16-18-20-22-24-25-27-29-31-33-35-37-39-46(48)54-45(44-53-55(49,50)52-42-40-47(3,4)5)43-51-41-38-36-34-32-30-28-26-23-21-19-17-15-13-11-9-7-2/h45H,6-44H2,1-5H3/t45-/m1/s1	BVCZSMAYNCVQDT-WBVITSLISA-N	[H][C@@](COCCCCCCCCCCCCCCCCCC)(COP([O-])(=O)OCC[N+](C)(C)C)OC(=O)CCCCCCCCCCCCCCCCCCC		24779329		HMDB0013419	74482	LMGP01020097
Glycerophospholipids	PC ae C38:1	1-octadecyl-2-[(9Z)-eicosenoyl]-sn-glycero-3-phosphocholine	(2R)-2-{[(9Z)-icos-9-enoyl]oxy}-3-(octadecyloxy)propyl 2-(trimethylazaniumyl)ethyl phosphate	InChI=1S/C46H92NO7P/c1-6-8-10-12-14-16-18-20-22-24-25-27-29-31-33-35-37-39-46(48)54-45(44-53-55(49,50)52-42-40-47(3,4)5)43-51-41-38-36-34-32-30-28-26-23-21-19-17-15-13-11-9-7-2/h24-25,45H,6-23,26-44H2,1-5H3/b25-24-/t45-/m1/s1	DBNUPYDJSILSJX-VABJTFOOSA-N	CCCCCCCCCCCCCCCCCCOC[C@H](COP([O-])(=O)OCC[N+](C)(C)C)OC(=O)CCCCCCC\C=C/CCCCCCCCCC		24779331			86438	LMGP01020099
Glycerophospholipids	PC ae C38:1	phosphatidylcholine O-38:1				[H][C@@](CO[*])(COP([O-])(=O)OCC[N+](C)(C)C)O[*]					67070
Glycerophospholipids	PC ae C38:2	PC(o-16:1(9Z)/22:0)	(2-{[(2R)-2-(docosanoyloxy)-3-[(9Z)-hexadec-9-en-1-yloxy]propyl phosphonato]oxy}ethyl)trimethylazanium	InChI=1S/C46H92NO7P/c1-6-8-10-12-14-16-18-20-22-23-24-25-26-27-29-31-33-35-37-39-46(48)54-45(44-53-55(49,50)52-42-40-47(3,4)5)43-51-41-38-36-34-32-30-28-21-19-17-15-13-11-9-7-2/h17,19,45H,6-16,18,20-44H2,1-5H3/b19-17-/t45-/m1/s1	BEBNKXDYOOYGGD-XMGJQEBSSA-N	CCCCCCCCCCCCCCCCCCCCCC(=O)O[C@]([H])(COCCCCCCCC\C=C/CCCCCC)COP([O-])(=O)OCC[N+](C)(C)C		53481715		HMDB0013416	89894	LMGP01020260
Glycerophospholipids	PC ae C38:2	PC(o-18:1(9Z)/20:0)	(2-{[(2R)-2-(icosanoyloxy)-3-[(9Z)-octadec-9-en-1-yloxy]propyl phosphonato]oxy}ethyl)trimethylazanium	InChI=1S/C46H92NO7P/c1-6-8-10-12-14-16-18-20-22-24-25-27-29-31-33-35-37-39-46(48)54-45(44-53-55(49,50)52-42-40-47(3,4)5)43-51-41-38-36-34-32-30-28-26-23-21-19-17-15-13-11-9-7-2/h21,23,45H,6-20,22,24-44H2,1-5H3/b23-21-/t45-/m1/s1	XKGBWHAITCMFLI-MWGCQCNTSA-N	CCCCCCCCCCCCCCCCCCCC(=O)O[C@]([H])(COCCCCCCCC\C=C/CCCCCCCC)COP([O-])(=O)OCC[N+](C)(C)C		53481727		HMDB0013430		LMGP01020265
Glycerophospholipids	PC ae C38:2	1-octadecyl-2-[(11Z,14Z)-eicosadienoyl]-sn-glycero-3-phosphocholine	(2R)-2-{[(11Z,14Z)-icosa-11,14-dienoyl]oxy}-3-(octadecyloxy)propyl 2-(trimethylazaniumyl)ethyl phosphate	InChI=1S/C46H90NO7P/c1-6-8-10-12-14-16-18-20-22-24-25-27-29-31-33-35-37-39-46(48)54-45(44-53-55(49,50)52-42-40-47(3,4)5)43-51-41-38-36-34-32-30-28-26-23-21-19-17-15-13-11-9-7-2/h14,16,20,22,45H,6-13,15,17-19,21,23-44H2,1-5H3/b16-14-,22-20-/t45-/m1/s1	ZPMPMVZOAKWOIA-QJXAMRCTSA-N	CCCCCCCCCCCCCCCCCCOC[C@H](COP([O-])(=O)OCC[N+](C)(C)C)OC(=O)CCCCCCCCC\C=C/C\C=C/CCCCC		52923796			86439	LMGP01020210
Glycerophospholipids	PC ae C38:2	phosphatidylcholine O-38:2				[H][C@@](CO[*])(COP([O-])(=O)OCC[N+](C)(C)C)O[*]					67069
Glycerophospholipids	PC ae C38:3	PC(o-18:1(9Z)/20:1(11Z))	(2-{[(2R)-2-[(11Z)-icos-11-enoyloxy]-3-[(9Z)-octadec-9-en-1-yloxy]propyl phosphonato]oxy}ethyl)trimethylazanium	InChI=1S/C46H90NO7P/c1-6-8-10-12-14-16-18-20-22-24-25-27-29-31-33-35-37-39-46(48)54-45(44-53-55(49,50)52-42-40-47(3,4)5)43-51-41-38-36-34-32-30-28-26-23-21-19-17-15-13-11-9-7-2/h20-23,45H,6-19,24-44H2,1-5H3/b22-20-,23-21-/t45-/m1/s1	OALUPVKKQYLXOY-OGPXCXTMSA-N	CCCCCCCC\C=C/CCCCCCCCCC(=O)O[C@]([H])(COCCCCCCCC\C=C/CCCCCCCC)COP([O-])(=O)OCC[N+](C)(C)C		53481729		HMDB0013431	89863	LMGP01020266
Glycerophospholipids	PC ae C38:3	PC(o-18:2(9Z,12Z)/20:0)	(2-{[(2R)-2-(icosanoyloxy)-3-[(9Z,12Z)-octadeca-9,12-dien-1-yloxy]propyl phosphonato]oxy}ethyl)trimethylazanium	InChI=1S/C46H90NO7P/c1-6-8-10-12-14-16-18-20-22-24-25-27-29-31-33-35-37-39-46(48)54-45(44-53-55(49,50)52-42-40-47(3,4)5)43-51-41-38-36-34-32-30-28-26-23-21-19-17-15-13-11-9-7-2/h15,17,21,23,45H,6-14,16,18-20,22,24-44H2,1-5H3/b17-15-,23-21-/t45-/m1/s1	MOCFTDNEKLRJLC-HRGHQQQCSA-N	CCCCCCCCCCCCCCCCCCCC(=O)O[C@]([H])(COCCCCCCCC\C=C/C\C=C/CCCCC)COP([O-])(=O)OCC[N+](C)(C)C		53481737		HMDB0013436	89867	LMGP01020271
Glycerophospholipids	PC ae C38:3	1-octadecyl-2-[(8Z,11Z,14Z)-eicosatrienoyl]-sn-glycero-3-phosphocholine	(2R)-2-{[(8Z,11Z,14Z)-icosa-8,11,14-trienoyl]oxy}-3-(octadecyloxy)propyl 2-(trimethylazaniumyl)ethyl phosphate	InChI=1S/C46H88NO7P/c1-6-8-10-12-14-16-18-20-22-24-25-27-29-31-33-35-37-39-46(48)54-45(44-53-55(49,50)52-42-40-47(3,4)5)43-51-41-38-36-34-32-30-28-26-23-21-19-17-15-13-11-9-7-2/h14,16,20,22,25,27,45H,6-13,15,17-19,21,23-24,26,28-44H2,1-5H3/b16-14-,22-20-,27-25-/t45-/m1/s1	ITTGOTHIEJWVDA-FMMXMNMWSA-N	CCCCCCCCCCCCCCCCCCOC[C@H](COP([O-])(=O)OCC[N+](C)(C)C)OC(=O)CCCCCC\C=C/C\C=C/C\C=C/CCCCC		52923798			86442	LMGP01020211
Glycerophospholipids	PC ae C38:3	phosphatidylcholine O-38:3				[H][C@@](CO[*])(COP([O-])(=O)OCC[N+](C)(C)C)O[*]					67068
Glycerophospholipids	PC ae C38:4	PC(o-18:0/20:4(8Z,11Z,14Z,17Z))	(2-{[(2R)-2-[(5Z,8Z,11Z,14Z)-icosa-5,8,11,14-tetraenoyloxy]-3-(octadecyloxy)propyl phosphonato]oxy}ethyl)trimethylazanium	InChI=1S/C46H86NO7P/c1-6-8-10-12-14-16-18-20-22-24-25-27-29-31-33-35-37-39-46(48)54-45(44-53-55(49,50)52-42-40-47(3,4)5)43-51-41-38-36-34-32-30-28-26-23-21-19-17-15-13-11-9-7-2/h14,16,20,22,25,27,31,33,45H,6-13,15,17-19,21,23-24,26,28-30,32,34-44H2,1-5H3/b16-14-,22-20-,27-25-,33-31-/t45-/m1/s1	GBNPCIWXLWZJGA-IGBSIYCFSA-N	CCCCCCCCCCCCCCCCCCOC[C@]([H])(COP([O-])(=O)OCC[N+](C)(C)C)OC(=O)CCC\C=C/C\C=C/C\C=C/C\C=C/CCCCC		6443065		HMDB0013420	75245	LMGP01020102
Glycerophospholipids	PC ae C38:4	phosphatidylcholine O-38:4				[H][C@@](COC)(COP([O-])(=O)OCC[N+](C)(C)C)OC					64480
Glycerophospholipids	PC ae C38:5	PC(o-18:1(9Z)/20:4(8Z,11Z,14Z,17Z))	(2-{[(2R)-2-[(5Z,8Z,11Z,14Z)-icosa-5,8,11,14-tetraenoyloxy]-3-[(9Z)-octadec-9-en-1-yloxy]propyl phosphonato]oxy}ethyl)trimethylazanium	InChI=1S/C46H84NO7P/c1-6-8-10-12-14-16-18-20-22-24-25-27-29-31-33-35-37-39-46(48)54-45(44-53-55(49,50)52-42-40-47(3,4)5)43-51-41-38-36-34-32-30-28-26-23-21-19-17-15-13-11-9-7-2/h14,16,20-23,25,27,31,33,45H,6-13,15,17-19,24,26,28-30,32,34-44H2,1-5H3/b16-14-,22-20-,23-21-,27-25-,33-31-/t45-/m1/s1	VJNPDLZENXBRLB-MQEDXBOASA-N	CCCCCCCC\C=C/CCCCCCCCOC[C@]([H])(COP([O-])(=O)OCC[N+](C)(C)C)OC(=O)CCC\C=C/C\C=C/C\C=C/C\C=C/CCCCC		24779379		HMDB0013432	84827	LMGP01020157
Glycerophospholipids	PC ae C38:5	PC(P-18:0/20:4(5Z,8Z,11Z,14Z))	(2-{[(2R)-2-[(5Z,8Z,11Z,14Z)-icosa-5,8,11,14-tetraenoyloxy]-3-[(1Z)-octadec-1-en-1-yloxy]propyl phosphonato]oxy}ethyl)trimethylazanium	InChI=1S/C46H84NO7P/c1-6-8-10-12-14-16-18-20-22-24-25-27-29-31-33-35-37-39-46(48)54-45(44-53-55(49,50)52-42-40-47(3,4)5)43-51-41-38-36-34-32-30-28-26-23-21-19-17-15-13-11-9-7-2/h14,16,20,22,25,27,31,33,38,41,45H,6-13,15,17-19,21,23-24,26,28-30,32,34-37,39-40,42-44H2,1-5H3/b16-14-,22-20-,27-25-,33-31-,41-38-/t45-/m1/s1	FHHVIBPVBBRLOR-IYACIECVSA-N	CCCCCCCCCCCCCCCC\C=C/OC[C@]([H])(COP([O-])(=O)OCC[N+](C)(C)C)OC(=O)CCC\C=C/C\C=C/C\C=C/C\C=C/CCCCC		24779390		HMDB0011253	84828	LMGP01030012
Glycerophospholipids	PC ae C38:5	phosphatidylcholine O-38:5				[H][C@@](COC)(COP([O-])(=O)OCC[N+](C)(C)C)OC					64445
Glycerophospholipids	PC ae C38:6	PC(o-16:0/22:6(4Z,7Z,10Z,13Z,16Z,19Z))	(2-{[(2R)-2-[(4Z,7Z,10Z,13Z,16Z,19Z)-docosa-4,7,10,13,16,19-hexaenoyloxy]-3-(hexadecyloxy)propyl phosphonato]oxy}ethyl)trimethylazanium	InChI=1S/C46H82NO7P/c1-6-8-10-12-14-16-18-20-22-23-24-25-26-27-29-31-33-35-37-39-46(48)54-45(44-53-55(49,50)52-42-40-47(3,4)5)43-51-41-38-36-34-32-30-28-21-19-17-15-13-11-9-7-2/h8,10,14,16,20,22,24-25,27,29,33,35,45H,6-7,9,11-13,15,17-19,21,23,26,28,30-32,34,36-44H2,1-5H3/b10-8-,16-14-,22-20-,25-24-,29-27-,35-33-/t45-/m1/s1	QQQQNYAHSSIZBU-HIQXTUQZSA-N	CCCCCCCCCCCCCCCCOC[C@]([H])(COP([O-])(=O)OCC[N+](C)(C)C)OC(=O)CC\C=C/C\C=C/C\C=C/C\C=C/C\C=C/C\C=C/CC		16759366		HMDB0013409	86248	LMGP01020064
Glycerophospholipids	PC ae C38:6	phosphatidylcholine O-38:6				[H][C@@](COC)(COP([O-])(=O)OCC[N+](C)(C)C)OC					64536
Glycerophospholipids	PC ae C40:1	PC(o-18:1(9Z)/22:0)	(2-{[(2R)-2-(docosanoyloxy)-3-[(9Z)-octadec-9-en-1-yloxy]propyl phosphonato]oxy}ethyl)trimethylazanium	InChI=1S/C48H96NO7P/c1-6-8-10-12-14-16-18-20-22-24-25-26-27-29-31-33-35-37-39-41-48(50)56-47(46-55-57(51,52)54-44-42-49(3,4)5)45-53-43-40-38-36-34-32-30-28-23-21-19-17-15-13-11-9-7-2/h21,23,47H,6-20,22,24-46H2,1-5H3/b23-21-/t47-/m1/s1	VTSFZGCXFALJSV-FYAZAUILSA-N	CCCCCCCCCCCCCCCCCCCCCC(=O)O[C@]([H])(COCCCCCCCC\C=C/CCCCCCCC)COP([O-])(=O)OCC[N+](C)(C)C		53481731		HMDB0013433		LMGP01020268
Glycerophospholipids	PC ae C40:1	1-octadecyl-2-[(11Z)-docosenoyl]-sn-glycero-3-phosphocholine	(2R)-2-{[(11Z)-docos-11-enoyl]oxy}-3-(octadecyloxy)propyl 2-(trimethylazaniumyl)ethyl phosphate	InChI=1S/C48H96NO7P/c1-6-8-10-12-14-16-18-20-22-24-25-26-27-29-31-33-35-37-39-41-48(50)56-47(46-55-57(51,52)54-44-42-49(3,4)5)45-53-43-40-38-36-34-32-30-28-23-21-19-17-15-13-11-9-7-2/h24-25,47H,6-23,26-46H2,1-5H3/b25-24-/t47-/m1/s1	CINFSHUMMMEHQB-ITQMVGCCSA-N	CCCCCCCCCCCCCCCCCCOC[C@H](COP([O-])(=O)OCC[N+](C)(C)C)OC(=O)CCCCCCCCC\C=C/CCCCCCCCCC		52923802			86443	LMGP01020213
Glycerophospholipids	PC ae C40:1	phosphatidylcholine O-40:1				C[N+](C)(C)CCOP([O-])(=O)OC[C@@H](CO[*])O[*]					85574
Glycerophospholipids	PC ae C40:2	PC(o-18:2(9Z,12Z)/22:0)	(2-{[(2R)-2-(docosanoyloxy)-3-[(9Z,12Z)-octadeca-9,12-dien-1-yloxy]propyl phosphonato]oxy}ethyl)trimethylazanium	InChI=1S/C48H94NO7P/c1-6-8-10-12-14-16-18-20-22-24-25-26-27-29-31-33-35-37-39-41-48(50)56-47(46-55-57(51,52)54-44-42-49(3,4)5)45-53-43-40-38-36-34-32-30-28-23-21-19-17-15-13-11-9-7-2/h15,17,21,23,47H,6-14,16,18-20,22,24-46H2,1-5H3/b17-15-,23-21-/t47-/m1/s1	DMPIMBNFIDOLGO-DTRJYZOJSA-N	CCCCCCCCCCCCCCCCCCCCCC(=O)O[C@]([H])(COCCCCCCCC\C=C/C\C=C/CCCCC)COP([O-])(=O)OCC[N+](C)(C)C		53481739		HMDB0013437	89868	LMGP01020272
Glycerophospholipids	PC ae C40:2	1-octadecyl-2-[(13Z,16Z)-docosadienoyl]-sn-glycero-3-phosphocholine	(2R)-2-{[(13Z,16Z)-docosa-13,16-dienoyl]oxy}-3-(octadecyloxy)propyl 2-(trimethylazaniumyl)ethyl phosphate	InChI=1S/C48H94NO7P/c1-6-8-10-12-14-16-18-20-22-24-25-26-27-29-31-33-35-37-39-41-48(50)56-47(46-55-57(51,52)54-44-42-49(3,4)5)45-53-43-40-38-36-34-32-30-28-23-21-19-17-15-13-11-9-7-2/h14,16,20,22,47H,6-13,15,17-19,21,23-46H2,1-5H3/b16-14-,22-20-/t47-/m1/s1	UIDFMPCXGKSHLC-UTCVCSSLSA-N	CCCCCCCCCCCCCCCCCCOC[C@H](COP([O-])(=O)OCC[N+](C)(C)C)OC(=O)CCCCCCCCCCC\C=C/C\C=C/CCCCC		52923804			86444	LMGP01020214
Glycerophospholipids	PC ae C40:2	phosphatidylcholine O-40:2				C[N+](C)([CH2-])CCO[P+]([O-])(=O)OC[C@@H](CO[*])O[*]					72348
[truncated: 2,426 more rows]
