# Supplementary material for: Targeted metabolomic analysis in Parkinson’s disease brain frontal cortex and putamen with relation to cognitive impairment
Source: NPJ Parkinsons Dis. 2023 Jun 3;9:84. doi: 10.1038/s41531-023-00531-y (PMC10239505; doi:10.1038/s41531-023-00531-y)
Supplement: Supplementary file 3 — Supplementary Data Files [file 41531_2023_531_MOESM3_ESM.zip › Supplementary File 4 - Data.xlsx]

## Sheet: Description
	Spreadsheets Cortex - Metadata and Putamen - Metadata
		Tables of subjects in the cortex/putamen cohort and their important metadata, which include sample processing information, sociodemographic factors, diagnoses, APOE genotype, and clinical and pathological scores of disease progression.
		Imputed data are provided in separate columns for transparency.
		Plate number and well position can be used to pair the information with the other tables.
	Spreadsheets Cortex - Area Ratios and Putamen - Area Ratios
		Tables with ratios of peak areas of metabolites and peak areas of their respective internal standards as integrated from the raw mass spectrometry signal.
		Blanks and quality control samples are included.
	Spreadsheets Cortex - Concentrations and Putamen - Concentrations
		Tables with calculated concentrations [pmol/mg] of measured metabolites after plate normalization.
		Metabolic indicators are also calculated.
		Analytes are already filtered.
	Spreadsheets Cortex - Transformed and Putamen - Transformed
		Tables with fully processed values (after normalization, outlier capping, standardization).
		This is the final data that were used for subsequent statistical analyses.

## Sheet: Cortex - Metadata
Plate	Well	Freezer Storage [y]	Post-Mortem Collection Interval [h]	Group	Sex	Race	Hispanic	Age [y]	BMI [kg/m2]	Imputed BMI [kg/m2]	Education [y]	Imputed Education [y]	APOE Alleles	Acute Levodopa Presence	Hyperlipidemia	Diabetes Mellitus	Renal Insufficiency	Hypothyroidism	Dementia duration [y]	PD Duration [y]	UPDRS-M Score	MMSE Score	Total Tangle Score	Total Plaque Density Score	USSLB Stage	NIA-Reagan Category
2	38	17	6.5	PD-MCI	Male	White	NA	89	22.36		17		ε3/ε3	No	Yes	No	No	No		6	34	25	3.75	7.75	III	Criteria not met
2	17	17	2	PD-D	Male	White	NA	83	28.98		12		ε2/ε3	No	Yes	Yes	No	No	7	8		25	4.25	0	IIa	Criteria not met
2	45	17	4.83	Controls	Female	White	NA	83	19.84		14		ε2/ε2	No	No	No	No	No			19	29	1.5	10	0	Criteria not met
2	48	17	2	PD-D	Male	White	NA	73	23.4		18		ε2/ε3	No	No	No	No	No	4	13		7	2.25	12.25	III	Low
1	68	16	1.5	Controls	Male	White	NA	91	21.33		18		ε3/ε3	No	No	No	No	No			11	27	2.75	0	0	Criteria not met
2	49	16	3	Controls	Male	White	No	82	20.31		18		ε3/ε3	No	Yes	No	Yes	No			0	26	3	4	0	Criteria not met
2	26	16	2	PD-D	Female	White	NA	84	24.88		16		ε3/ε3	Yes	No	No	No	No	5	22		21	1.5	2	IIa	Low
1	34	16	2.16	Controls	Male	White	No	82	25.88		8		ε3/ε3	No	No	No	No	Yes				28	4	3	0	Criteria not met
1	36	16	3.5	PD-D	Male	White	No	72	22.78		12		ε2/ε3	No	No	No	No	No	7	17		25	3	0	III	Criteria not met
2	41	15	4.5	Controls	Female	White	No	88	15.69		17		ε2/ε3	No	No	No	No	No					3.5	3.75	0	Criteria not met
1	43	15	2.5	Controls	Female	White	No	87	19.92		15		ε2/ε3	No	Yes	Yes	Yes	Yes			1	26	4.25	4.5	0	Criteria not met
1	83	15	2.5	Controls	Male	White	No	73	30.77		20		ε2/ε3	No	No	Yes	No	Yes			4	30	3	5.5	0	Criteria not met
1	35	15	3.33	Controls	Male	White	No	89	27.47		13		ε3/ε3	No	No	No	Yes	No					3.5	6.5	0	Criteria not met
1	85	15	2.5	PD-D	Male	White	No	79	28.34		12		ε3/ε3	No	No	No	No	No	1	4			3	7.5	IV	Low
1	45	15	2.16	PD-CN	Female	White	No	87	21.99		14		ε2/ε3	Yes	No	No	Yes	No		9	24	28	1.5	2	III	Criteria not met
2	70	15	3	Controls	Male	White	No	92	20.73		17		ε3/ε3	No	No	Yes	No	No			14	26	4.5	8	0	Criteria not met
1	80	15	4.16	PD-D	Female	White	No	82	21.39		12		ε3/ε3	Yes	No	No	No	Yes	0.5	19		29	6.5	0	III	Criteria not met
1	30	14	1.5	Controls	Male	White	NA	97	23.18		16		ε2/ε3	No	No	No	No	No			13	30	5	0	0	Criteria not met
1	74	14	2.75	Controls	Female	White	No	75	28.36		15		ε3/ε4	No	Yes	No	No	No			2	29	5	0	0	Criteria not met
2	75	14	4.75	Controls	Male	White	No	86	25.29		12		ε3/ε3	No	Yes	No	No	No			13	28	1	0	0	Criteria not met
1	18	14	5.5	Controls	Male	White	No	89	24.33		12		ε3/ε3	No	No	No	No	No				30	2	0	0	Criteria not met
1	23	14	5	Controls	Female	White	NA	91		23.4985		14.1538	ε2/ε3	No	No	No	No	No			14		5	0	0	Criteria not met
2	66	13	2.33	Controls	Male	White	No	76	23.43		11		ε3/ε4	No	No	Yes	No	No			3	29	0	5.5	0	Criteria not met
1	90	13	3	Controls	Male	White	No	71	29.11		13		ε3/ε3	No	Yes	Yes	Yes	Yes				26	0	0	0	Criteria not met
1	54	13	3.16	PD-CN	Female	White	No	79	28.59		12		ε3/ε3	Yes	Yes	No	No	No		14		29	3.5	7.5	III	Criteria not met
1	65	12	2.75	PD-CN	Male	White	No	91	19.71		16		ε3/ε3	No	No	No	No	No		12	17	26	5	0	III	Criteria not met
2	51	12	4	PD-D	Male	White	No	81	69.82		18		ε2/ε3	Yes	Yes	No	No	No	3	14	71	19	7.5	0	III	Criteria not met
2	62	12	3.5	Controls	Female	White	No	99	23.3		16		ε3/ε3	No	No	No	No	Yes			8	29	3.5	0	0	Criteria not met
1	33	12	3	PD-D	Female	White	No	87	29.64		12		ε3/ε3	Yes	No	No	No	Yes	18	21		13	0.5	2.5	IV	Low
2	24	12	3.5	Controls	Male	White	No	80	26.58		12		ε2/ε2	No	No	Yes	No	No					5	4.5	0	Criteria not met
1	64	11	2.33	Controls	Male	White	No	61	19.91			14.6	ε3/ε3	No	No	Yes	No	No					0.5	0.5	0	Criteria not met
1	94	11	3.15	Controls	Female	White	No	59	24.76		19		ε3/ε3	No	Yes	Yes	Yes	No					0.5	1.5	0	Criteria not met
1	19	11	2.5	Controls	Female	White	No	95	24.13		13		ε3/ε3	No	Yes	No	No	No			8	28	6.5	0	0	Criteria not met
2	71	11	2.33	PD-MCI	Male	White	No	75	18.33		16		ε3/ε3	Yes	No	No	No	Yes		20			3.5	0	IV	Criteria not met
1	73	11	3.16	PD-D	Male	White	No	78	16.37		16		ε2/ε2	No	Yes	No	No	No	10	19		24	6.5	0	III	Criteria not met
2	57	11	5	PD-CN	Female	White	No	84	19.53		18		ε3/ε3	Yes	Yes	No	Yes	No		20			5.5	0	III	Criteria not met
1	50	11	3	Controls	Male	White	No	93	23.69		17		ε3/ε3	No	No	No	No	No			13	30	1	0	0	Not AD
2	33	11	3	Controls	Male	White	No	79	23.28		17		ε3/ε3	No	No	No	No	No			3	29	2.5	0	0	Not AD
2	15	11	3.25	Controls	Male	White	No	74		25.1776		14.6	ε2/ε3	No	No	No	No	No					2	0	0	Criteria not met
1	15	11	2.75	PD-MCI	Male	White	NA	85	55.8			14.4615	ε3/ε4	No	No	No	No	No		11			5.5	0	IV	Criteria not met
2	25	11	3.25	PD-MCI	Female	White	No	80	17.73		15		ε3/ε4	Yes	Yes	No	No	No		7		27	7	11	IV	Criteria not met
2	42	10	3.67	PD-CN	Female	White	No	92	21.7		18		ε3/ε4	Yes	No	No	No	No		10	39	27	6.5	12	IIb	Criteria not met
1	22	10	3.5	PD-CN	Female	White	No	76	16.23		12		ε3/ε3	Yes	Yes	No	No	No		9	47.5	27	6	4	III	Criteria not met
1	60	10	2.42	PD-D	Male	White	No	80	25.64		13		ε2/ε3	Yes	No	No	No	No	3	17	40	19	5	0	III	Criteria not met
2	34	10	2.58	PD-MCI	Male	White	No	89	20.97		12		ε3/ε3	No	No	Yes	No	No		6	14	22	6	0	III	Criteria not met
1	57	10	2.75	PD-CN	Male	White	No	78	21.03		20		ε3/ε3	Yes	No	Yes	No	No		8			2.5	1	III	Criteria not met
1	93	9	5.42	PD-D	Male	White	No	85	20.51		18		ε3/ε3	No	No	No	No	No	2	44	59	19	6	4.5	IV	Low
1	95	9	2.08	PD-D	Female	White	No	87	39.24		18		ε3/ε3	Yes	Yes	Yes	Yes	No	2	22		23	6.5	0	IV	Criteria not met
2	69	9	3.75	PD-D	Male	White	No	79	28.12		14		ε3/ε3	No	No	No	No	No	3	23	28	21	6	0	III	Criteria not met
2	53	9	1.25	Controls	Female	White	No	88	21.48		14		ε3/ε4	No	No	No	No	Yes			6	29	3.5	14	0	Criteria not met
1	16	9	3.75	PD-D	Male	White	No	83	25.07		20		ε3/ε4	Yes	Yes	No	No	Yes	1	15	37	22	7	1.5	IV	Low
2	40	9	3	PD-D	Male	White	No	86	24.21		17		ε3/ε3	Yes	No	Yes	No	No	1	6		17	7	0	IV	Criteria not met
2	87	9	3.42	PD-D	Male	White	No	74	15.88		16		ε3/ε3	No	No	No	No	No	1	29	66	20	4	2.5	III	Low
1	89	9	3.37	PD-D	Male	White	No	69	29.61		20		ε3/ε3	No	No	No	No	Yes	4	15	45	24	2	9.5	IV	Low
1	26	9	4.42	PD-D	Female	White	No	70	27.74		14		ε3/ε3	No	No	Yes	No	No	5	13	48	27	1	1.5	III	Low
2	54	9	3.37	PD-D	Male	White	No	76	25.72		20		ε2/ε3	Yes	No	No	No	No	5	12		20	5.5	0	III	Criteria not met
2	55	8	2.83	PD-CN	Male	White	No	80	19.11		17		ε3/ε3	Yes	Yes	No	No	Yes		10		27	4	0	III	Criteria not met
1	51	8	3.62	PD-D	Male	White	No	81	22.66		12		ε3/ε3	Yes	No	No	No	No	6	23			3	0	III	Criteria not met
2	67	8	3	PD-CN	Male	White	No	83	27.72		18		ε4/ε4	No	Yes	No	No	No		13	39.5	29	7	0	IIa	Criteria not met
2	29	8	2.25	PD-CN	Male	White	No	90	16.47		19		ε3/ε3	No	Yes	No	Yes	Yes		2	8	29	4.5	8.5	III	Criteria not met
2	95	8	4.12	Controls	Male	White	No	73	23.66		11			No	No	No	No	No					2.25	0	0	Criteria not met
2	89	8	4	PD-MCI	Female	White	NA	88	16.35		16		ε3/ε3	Yes	No	No	No	Yes		16	45	27	6.5	0.5	IV	Criteria not met
1	47	8	2.5	Controls	Female	White	No	75	22.66		17		ε3/ε3	No	Yes	Yes	No	Yes			5	28	2.5	0	0	Criteria not met
1	24	8	3.47	PD-MCI	Female	White	No	80	29.3		12		ε3/ε3	No	Yes	No	No	No		12	12	19	5	13	IV	Criteria not met
1	84	7	3.7	PD-MCI	Male	White	No	78	22.96		12		ε3/ε3	Yes	No	Yes	No	No		13	40	25	6	13.5	IV	Criteria not met
1	46	7	4.25	PD-D	Male	White	No	82	20.73		15		ε2/ε3	No	No	No	No	No	7	22	58	14	5	0	IV	Criteria not met
2	90	7	3.55	Controls	Male	White	No	87	20.18		16		ε2/ε3	No	No	No	No	No			0	28	4.5	0	0	Criteria not met
1	28	7	2.18	PD-MCI	Female	White	No	76	25.26		10		ε3/ε3	No	No	No	No	Yes		9	28	21	4	0	III	Criteria not met
1	77	7	2.5	PD-CN	Female	White	No	88	20.31		12		ε2/ε3	No	Yes	No	No	Yes		5	37	28	12.5	12.5	IV	Criteria not met
1	70	6	3.58	PD-D	Female	White	No	72	22.02		16		ε2/ε3	No	No	No	No	No	4	18	72	23	2	10	IV	Low
1	52	6	5.07	PD-D	Male	White	NA	79	25.88		16			No	No	No	No	No	6	13			8.5	0	IV	Criteria not met
1	55	6	2.07	Controls	Female	White	No	82	19.81		12		ε2/ε3	No	Yes	No	No	No			1	29	1.5	1	0	Criteria not met
2	21	6	3.97	PD-D	Male	White	No	85	35.68		18		ε2/ε4	Yes	No	No	Yes	No	2	14	40	23	5	0	III	Criteria not met
1	56	6	3.33	Controls	Male	White	No	82	30.77		17		ε3/ε3	No	No	No	No	No				30	3	0	0	Criteria not met
1	87	6	2.5	PD-MCI	Male	White	No	79		25.7425	19		ε3/ε3	No	Yes	No	No	No		14		29	2	13	IV	Low
2	82	6	5.87	PD-MCI	Male	White	No	73	29.65		12		ε3/ε4	Yes	Yes	Yes	No	No		5		28	7	6.5	IV	Criteria not met
2	30	6	2.92	Controls	Female	White	No	93	18.77		10		ε3/ε3	No	Yes	No	No	No			7	29	4	13.5	0	Criteria not met
1	39	6	2.38	PD-MCI	Male	White	No	81	23.09		16		ε3/ε3	No	No	No	No	No		14	50	26	5.5	13.5	IV	Criteria not met
1	61	5	4.25	Controls	Male	White	No	83	29.37		12		ε3/ε4	No	Yes	Yes	No	No			6	29	4	5	0	Criteria not met
2	18	5	2.6	PD-MCI	Male	White	No	80		25.7425	8		ε3/ε3	No	Yes	No	Yes	Yes		21	30	23	7	0	IV	Low
1	38	5	3.3	PD-MCI	Male	White	No	78	25.47		16		ε2/ε3	No	No	No	No	No		17	49	27	6	0	IV	Criteria not met
2	22	5	4.3	Controls	Male	White	No	79	22.66		16		ε2/ε3	No	Yes	Yes	No	No			0	28	1	0	0	Criteria not met
1	63	5	3.9	PD-MCI	Male	White	No	70	16.39		16		ε3/ε3	No	No	No	No	No		26			3	13.5	IV	Criteria not met
2	20	5	2.42	PD-MCI	Male	White	No	92	20.72		16		ε3/ε3	No	No	No	No	No		9	33	29	7	0.5	III	Criteria not met
1	58	5	2.47	PD-D	Male	White	No	83	24.62		13		ε3/ε3	No	Yes	Yes	Yes	No	2	21	72	15	5.5	0	IV	Criteria not met
1	86	4	3.95	Controls	Female	White	No	53	26.86		12		ε3/ε3	No	No	No	No	Yes					2	6	0	Low
2	50	4	5.23	PD-CN	Male	White	No	95	25.85		20		ε3/ε3	No	No	No	No	No		3	19	29	5	3.5	III	Criteria not met
2	83	4	3.41	Controls	Male	White	No	90	36.8		16		ε3/ε3	No	No	Yes	No	Yes			8	27	1.5	0.5	0	Criteria not met
2	91	4	3.17	PD-D	Male	White	No	79	26.96		21		ε3/ε3	Yes	Yes	No	No	No	2	14	22	29	6.5	0	III	Criteria not met
2	84	3	3	PD-MCI	Male	White	No	84	27.25		12		ε3/ε3	No	Yes	No	Yes	No		1	1	25	6.5	0	III	Criteria not met
2	39	3	2.66	PD-D	Male	White	No	83	23.81		14		ε3/ε3	Yes	Yes	Yes	Yes	Yes	8	16		24	6.5	1	IV	Low
2	32	3	3.08	PD-D	Female	White	No	71	19.71		19		ε3/ε3	No	No	No	No	No	10	48		10	5.5	1.5	IV	Low
1	66	3	4.92	PD-D	Male	White	No	81	26.83		16		ε3/ε4	No	Yes	No	No	No	4	16	47	10	4	0	III	Criteria not met
2	36	3	3.08	Controls	Female	White	No	87	39.9		10		ε3/ε4	No	Yes	No	No	No			12	28	4.5	0	0	Criteria not met
1	71	3	4.18	PD-MCI	Male	White	No	89	25.92		16		ε3/ε3	No	Yes	No	No	No		15	31	26	4.5	4	IV	Criteria not met
1	32	3	3.15	PD-MCI	Female	White	No	83	26.23		16		ε3/ε3	No	Yes	No	No	Yes		4	40	25	3.5	0	III	Criteria not met
1	27	3	3.3	PD-D	Male	White	No	76	28.21		16		ε2/ε3	No	No	Yes	Yes	No	2	6	42	26	5.5	0	IV	Criteria not met
2	74	3	3.87	PD-D	Female	White	No	86	33.31		15		ε3/ε3	No	Yes	Yes	No	No	1	10		25	6.5	0	III	Criteria not met
1	49	3	3.15	PD-CN	Male	White	No	87	24.25		18		ε3/ε3	No	No	No	No	No		29	53	27	5	10.5	IV	Criteria not met
2	77	3	3.66	PD-CN	Male	White	No	75	24.09		16		ε3/ε3	No	No	No	No	No		4		29	5.5	2.5	III	Criteria not met
2	59	3	4.37	PD-D	Male	White	No	80	29.07		16		ε3/ε3	Yes	Yes	No	No	No	3	15		13	5.5	0.5	IV	Low

## Sheet: Cortex - Area Ratios
Plate	Well	Type	C0	C2	C3	C3-DC (C4-OH)	C3-OH	C3:1	C4	C4:1	C5	C5-DC (C6-OH)	C5-M-DC	C5-OH (C3-DC-M)	C5:1	C5:1-DC	C6 (C4:1-DC)	C6:1	C7-DC	C8	C9	C10	C10:1	C10:2	C12	C12-DC	C12:1	C14	C14:1	C14:1-OH	C14:2	C14:2-OH	C16	C16-OH	C16:1	C16:1-OH	C16:2	C16:2-OH	C18	C18:1	C18:1-OH	C18:2	Trigonelline	TMAO	Ala	Arg	Asn	Asp	Cys
Method			FIA	FIA	FIA	FIA	FIA	FIA	FIA	FIA	FIA	FIA	FIA	FIA	FIA	FIA	FIA	FIA	FIA	FIA	FIA	FIA	FIA	FIA	FIA	FIA	FIA	FIA	FIA	FIA	FIA	FIA	FIA	FIA	FIA	FIA	FIA	FIA	FIA	FIA	FIA	FIA	LC	LC	LC	LC	LC	LC	LC
2	38	Sample	0.30029	0.55618	0.40275	0.43809	0.001893	0.046054	0.89298	0.025025	0.28568	0.080314	0.060416	0.38061	0	0.17122	0.10796	0.0684	0.028245	0.12603	0.052608	0.15571	0.20455	0.49857	0.086351	0.45474	0.25549	0.069554	0.025784	0.018704	0.042326	0.010322	0.14223	0.023701	0.078754	0.027901	0.017795	0.02315	0.085108	0.13694	0.027454	0.031768	0.029085	0.055639	5.6181	2.407	0.75968	5.6491	16.003
2	17	Sample	0.51346	0.84682	0.29441	0.21323	0.037519	0.03694	0.49954	0	0.20766	0.071159	0.091543	0.48653	0	0.20149	0.064333	0.058664	0.023434	0.088697	0.059998	0.15272	0.17663	0.34656	0.10842	0.41089	0.22186	0.085041	0.020182	0.012161	0.035844	0.009257	0.14472	0.023119	0.083775	0.017999	0.011759	0.019827	0.061343	0.15592	0.025487	0.027084	0.029025	0.23374	3.4634	2.5055	0.84428	12.34	9.8033
2	45	Sample	0.63479	1.4194	0.40389	0.35471	0.035764	0.054177	1.0325	0	0.35345	0.11853	0.04518	0.6244	0	0.13742	0.14614	0.064802	0.016607	0.09615	0.054054	0.15541	0.1885	0.54704	0.17868	0.47551	0.20224	0.17422	0.054413	0.016838	0.04367	0.012107	0.25208	0.031572	0.12913	0.022416	0.021372	0.025939	0.095283	0.28881	0.028978	0.07462	0.059614	0.070667	3.8849	2.6745	0.6897	6.2816	20.232
2	48	Sample	0.62754	2.3335	0.47934	0.45445	0.042976	0.087408	1.397	0.076155	0.42642	0.09133	0.15147	0.53851	0.061867	0.15043	0.16285	0.096624	0.062077	0.16392	0.1191	0.14986	0.26964	0.80557	0.16772	0.32726	0.23621	0.15244	0.072448	0.024351	0.067054	0.013786	0.30431	0.023574	0.14537	0.028934	0.022872	0.029309	0.072333	0.41836	0.025213	0.046351	0.035074	0.017011	4.5092	2.611	0.70679	6.9496	13.429
1	68	Sample	0.54303	1.2319	0.45289	0.50193	0.015492	0.05917	1.2863	0.031173	0.41092	0.06052	0.008345	0.32045	0.000431	0.056888	0.16911	0.053618	0.065687	0.11513	0.046621	0.17636	0.16439	0.46031	0.12777	0.3153	0.16474	0.12608	0.05931	0.027116	0.041967	0.014692	0.2215	0.031749	0.14092	0.02902	0.01323	0.033805	0.078878	0.37483	0.033536	0.040512	0.024117	0.6531	4.0472	1.6264	0.54991	4.9068	8.6142
2	49	Sample	0.43782	0.72377	0.3443	0.81565	0.054509	0.044964	1.5486	0.031941	0.40791	0.093425	0.063609	0.49066	0	0.15775	0.20767	0.079168	0.042887	0.11292	0.065241	0.18627	0.21269	0.63685	0.21959	0.38987	0.28115	0.16012	0.065366	0.014815	0.043076	0.021603	0.16041	0.027714	0.10657	0.025239	0.019815	0.024302	0.063496	0.2069	0.020569	0.042041	0.023744	0.35768	3.7746	2.1666	0.50647	4.5369	17.489
2	26	Sample	0.66088	1.2462	0.38321	0.56246	0.022922	0.046473	1.3218	0	0.21904	0.069584	0.053105	0.47214	0.055492	0.12938	0.17711	0.054835	0.022563	0.11521	0.037423	0.14193	0.1973	0.39806	0.15216	0.42143	0.17683	0.12531	0.051978	0.010565	0.043099	0.011583	0.15924	0.023643	0.10818	0.021978	0.02095	0.022963	0.054894	0.22227	0.023502	0.033911	0.025815	0.11908	4.4708	2.1921	0.54227	7.0109	13.728
1	34	Sample	0.23714	0.5608	0.27001	0.31383	0	0.044199	0.64491	0.01925	0.078216	0.12139	0.039736	0.18973	0.028531	0.12626	0.16844	0.08726	0.17455	0.14335	0.062528	0.20358	0.22851	0.7596	0.16505	0.45416	0.16525	0.084357	0.051274	0.019015	0.074938	0.021113	0.14004	0.036451	0.096181	0.033595	0.020148	0.039447	0.060698	0.14832	0.048966	0.036719	0.036655	0.081255	3.6434	1.3636	0.57287	6.2642	6.5916
1	36	Sample	0.53232	1.4257	0.43282	0.69076	0.002332	0.03597	1.4228	0.044772	0.25934	0.15895	0.10181	0.36644	0.060765	0.19021	0.18157	0.095952	0.052512	0.15715	0.059472	0.2524	0.27882	0.74207	0.1545	0.43121	0.29717	0.11557	0.056386	0.029267	0.060924	0.021586	0.20007	0.042732	0.11458	0.030277	0.023102	0.036425	0.075376	0.20771	0.050024	0.043511	0.040777	0.48082	4.2259	2.4278	0.60413	5.0242	13.826
2	41	Sample	0.5473	0.83133	0.33005	0.64855	0.01672	0.034058	0.9719	0.009922	0.21696	0.10585	0.071581	0.55204	0	0.12143	0.1411	0.053116	0.019712	0.087285	0.037639	0.13871	0.17691	0.39024	0.15193	0.42401	0.12095	0.16158	0.042817	0.01821	0.05685	0.015847	0.20665	0.027222	0.097598	0.018344	0.02341	0.017427	0.056025	0.18205	0.021109	0.028792	0.043073	0.071781	4.0006	2.8907	0.71924	8.3347	21.045
1	43	Sample	1.2541	0.33021	0.076014	0.31839	0	0.015596	0.18493	0	0.37808	0.16665	0.060105	0.48005	0	0.12818	0.098803	0.063448	0.068661	0.11682	0.089404	0.19919	0.19452	0.77204	0.09937	0.50152	0.19074	0.078355	0.018834	0.016347	0.046289	0.019271	0.26612	0.040527	0.083802	0.049661	0.024992	0.028706	0.10401	0.27122	0.02126	0.039609	0.060858	0.27528	3.9882	2.5657	0.58253	9.2631	16.08
1	83	Sample	0.67448	0.52944	0.30833	0.57751	0.001535	0.044556	1.2753	0.03519	0.88019	0.091809	0.025263	0.68503	0.030235	0.087939	0.14416	0.10417	0.071055	0.08273	0.028809	0.28433	0.19716	0.4891	0.23412	0.37726	0.19064	0.18878	0.097203	0.011406	0.039921	0.020055	0.30026	0.035663	0.15155	0.037222	0.018761	0.033996	0.084143	0.49476	0.033195	0.048424	0.026242	0.012178	4.1703	3.3307	0.60553	4.6996	23.333
1	35	Sample	0.94583	0.27281	0.092205	0.61978	0.007759	0.045162	0.59739	0.020068	0.36953	0.14422	0.049675	0.47454	0.0295	0.15559	0.12407	0.074365	0.068814	0.12327	0.040295	0.22672	0.2205	0.67021	0.22915	0.47851	0.29834	0.21467	0.09316	0.033228	0.041669	0.034613	0.35582	0.04001	0.18973	0.040506	0.030315	0.04964	0.11441	0.50291	0.0552	0.067926	0.026156	0.3564	4.9176	4.0871	0.91198	10.24	16.44
1	85	Sample	0.43986	0.075108	0.13649	0.60172	0.038655	0.046141	0.27879	0	0.3803	0.071286	0	0.56745	0	0.067139	0.091602	0.067732	0.065479	0.035138	0.028286	0.22027	0.21265	0.58707	0.12403	0.42407	0.20057	0.080277	0.034443	0.016736	0.041174	0.014803	0.22955	0.028263	0.085289	0.027461	0.009282	0.0313	0.12199	0.22969	0.02635	0.040392	0.035128	0.024514	5.2348	2.8762	0.99148	9.4305	12.727
1	45	Sample	0.57528	0.086296	0.04634	0.41925	0.055422	0.038152	0.15654	0	0.11166	0.13184	0.072556	0.31926	0	0.15214	0.093741	0.060898	0.10399	0.14864	0.11937	0.24917	0.21425	0.68531	0.12199	0.39935	0.25146	0.091494	0.026102	0.029296	0.039357	0.018749	0.1652	0.023085	0.079561	0.025573	0.025587	0.033401	0.079861	0.16041	0.025557	0.040295	0.055988	0.78825	4.9998	2.9091	0.90231	8.8915	21.619
2	70	Sample	0.45619	0.069732	0.074209	0.58053	0.05728	0.029198	0.26673	0	0.27581	0.078187	0.0685	0.45182	0	0.1015	0.034698	0.061653	0.025561	0.097447	0.050043	0.13223	0.18211	0.44559	0.087025	0.38525	0.11039	0.089041	0.019484	0.016104	0.04533	0.01335	0.12862	0.026008	0.075935	0.017116	0.018857	0.020891	0.052472	0.16174	0.018473	0.02897	0.038987	0.02895	3.7367	2.5901	0.62202	5.491	13.888
1	80	Sample	0.29671	0.067376	0.12865	0.092988	0	0.042356	0.0107	0	0.094275	0.073744	0.011699	0.31183	0	0.087964	0.060701	0.060301	0	0.08397	0.028348	0.17577	0.18326	0.51017	0.092429	0.39877	0.1126	0.041414	0.013528	0.018313	0.035588	0.012796	0.074996	0.027011	0.058413	0.01596	0.010231	0.022406	0.044402	0.088332	0.010412	0.012467	0.061077	0.13781	4.9165	3.37	1.0668	11.582	23.862
1	30	Sample	0.95985	0.234	0.13469	0.3517	0.019389	0.021731	0.10965	0	0.18438	0.080624	0.006401	0.44282	0.030971	0.14369	0.051764	0.068917	0.076613	0.089845	0.054792	0.17684	0.16447	0.54326	0.097937	0.36494	0.10363	0.15434	0.022516	0.021083	0.035348	0.020844	0.28246	0.028515	0.10775	0.025197	0.012388	0.033783	0.089537	0.35776	0.036159	0.063213	0.09323	0.036757	4.1623	2.593	0.59206	8.4715	15.654
1	74	Sample	0.45624	0.09115	0.14633	0.37732	0	0.048703	0.24636	0.018699	0.28448	0.079453	0.01234	0.35818	0.067303	0.090997	0.072434	0.067308	0.074422	0.056801	0.037992	0.19373	0.19113	0.49834	0.081767	0.31287	0.20805	0.074078	0.021093	0.016428	0.049606	0.012437	0.16724	0.022801	0.087932	0.022977	0.016326	0.029196	0.084762	0.18705	0.029864	0.026914	0.022688	0.061035	4.3712	2.5011	0.75816	5.4195	8.0054
2	75	Sample	0.28165	0.028596	0.11093	0.31087	0.039594	0.035624	0.14199	0.012521	0.13849	0.084909	0.040654	0.41979	0	0.13849	0.064477	0.056796	0.0327	0.084211	0.050036	0.15308	0.20046	0.49817	0.074808	0.42276	0.18541	0.055209	0.016511	0.008465	0.034798	0.008796	0.13355	0.02552	0.065001	0.019999	0.015286	0.020399	0.075097	0.12673	0.01918	0.031832	0.046159	0.10734	5.0887	2.3698	0.59124	8.8173	18.881
1	18	Sample	0.53965	0.85763	0.36653	0.62931	0	0.050155	1.2359	0.02385	0.32612	0.13099	0.022674	0.42854	0	0.08934	0.18283	0.063362	0.284	0.098645	0.047418	0.19217	0.20628	0.58423	0.14696	0.37705	0.15236	0.16506	0.061023	0.019326	0.054862	0.018425	0.16651	0.040367	0.098598	0.029062	0.02854	0.027238	0.057514	0.17116	0.031351	0.030064	0.041275	0.075323	3.8869	2.2699	0.40344	4.0696	9.5624
1	23	Sample	0.24003	0.41019	0.11333	0.10529	0	0.049049	0.18319	0.024363	0.039062	0.065706	0.033845	0.12105	0	0.12714	0.10084	0.055926	0.17149	0.12894	0.040512	0.1635	0.21379	0.5805	0.076249	0.35387	0.12725	0.038155	0.021891	0.029056	0.050473	0.019041	0.073633	0.035679	0.07389	0.029037	0.017799	0.024628	0.033104	0.066858	0.03344	0.025086	0.045723	0.11447	4.5367	3.5663	0.95596	4.4565	12.716
2	66	Sample	0.356	0.89728	0.56578	0.37775	0.034126	0.04752	0.92795	0.01124	0.17714	0.049148	0.075172	0.29843	0	0.13935	0.11814	0.068013	0.029098	0.10018	0.041627	0.13613	0.17049	0.54326	0.06933	0.35137	0.11583	0.050736	0.016855	0.010219	0.040867	0.009665	0.13077	0.019055	0.069834	0.021726	0.016799	0.01969	0.071715	0.16177	0.02276	0.039523	0.024586	0.08189	4.768	1.6298	0.75484	4.6112	9.5726
1	90	Sample	0.37029	0.4409	0.43325	0.36271	0.053322	0.07455	0.97563	0.0155	0.19606	0.062933	0	0.51693	0.10699	0.11481	0.1793	0.07996	0.027941	0.10619	0.046475	0.18889	0.19892	0.4652	0.080126	0.39519	0.16184	0.07477	0.039778	0.022724	0.039729	0.015154	0.12743	0.025343	0.073473	0.024024	0.017623	0.015741	0.073862	0.15825	0.03073	0.041222	0.051251	0.020977	4.3323	1.9536	0.83497	8.1756	12.716
1	54	Sample	0.81063	0.54466	0.14049	0.64072	0	0.05435	0.63473	0.006435	0.14456	0.069242	0.032201	0.40153	0.000667	0.071599	0.11071	0.078073	0.021344	0.132	0.064208	0.18438	0.15885	0.56796	0.11699	0.35155	0.14347	0.091075	0.035635	0.014023	0.039604	0.011695	0.15138	0.024159	0.086944	0.011642	0.017502	0.035889	0.056174	0.1856	0.02592	0.040858	0.036789	0.094613	4.18	2.8532	0.70616	7.1066	15.871
1	65	Sample	0.67305	0.42314	0.14123	0.50914	0.026659	0.054335	0.76411	0.00968	0.38967	0.041362	0.08141	0.67565	0.002951	0.097799	0.11446	0.061146	0.00762	0.060089	0.017101	0.14629	0.17469	0.43924	0.088997	0.29361	0.11758	0.13099	0.036366	0.01838	0.045632	0.01418	0.23395	0.031377	0.10447	0.021514	0.014247	0.025834	0.091082	0.36371	0.038608	0.057661	0.029609	0.053386	4.0286	1.7006	0.62704	8.2828	13.494
2	51	Sample	0.56153	0.34623	0.26598	0.57148	0.053657	0.028344	0.72857	0.04548	0.42669	0.10316	0.048426	0.61334	0	0.11626	0.11665	0.092794	0.069592	0.093738	0.059447	0.14523	0.20403	0.52116	0.13012	0.38834	0.21941	0.094757	0.034632	0.01249	0.041985	0.01171	0.23153	0.027506	0.091156	0.021615	0.015105	0.022126	0.08928	0.22931	0.027323	0.049143	0.040436	0.10162	5.0497	2.9928	0.87964	10.131	18.65
2	62	Sample	0.66444	0.15804	0.06399	0.79392	0.023351	0.043414	0.4599	0	0.35722	0.099971	0.057559	0.59556	0	0.099385	0.072095	0.078163	0.045412	0.059934	0.04965	0.15284	0.20998	0.52271	0.17504	0.45589	0.18012	0.19001	0.039466	0.009894	0.034977	0.012976	0.21138	0.031692	0.10311	0.026521	0.019957	0.026033	0.070666	0.25684	0.020809	0.050603	0.033372	0.0991	4.6949	2.5407	0.49522	7.8183	22.319
1	33	Sample	0.25132	0.51354	0.26468	0.40665	0.016993	0.053726	0.79323	0.031562	0.13139	0.081502	0.067924	0.24854	0	0.15357	0.15457	0.089357	0.2127	0.13892	0.036038	0.23701	0.23122	0.84235	0.18924	0.41772	0.18633	0.10426	0.048979	0.021404	0.081652	0.026319	0.16137	0.043542	0.10602	0.038884	0.020002	0.039547	0.062192	0.16961	0.036329	0.030733	0.043817	0.033566	4.6819	2.2812	0.62743	4.8783	10.88
2	24	Sample	0.85204	2.0138	0.42948	1.1255	0.010404	0.035802	1.6528	0.044964	1.4619	0.11579	0.051451	0.81173	0.1259	0.16706	0.16167	0.093526	0.069918	0.10911	0.043907	0.21293	0.23643	0.53588	0.21028	0.37722	0.3675	0.1502	0.075331	0.023294	0.063213	0.027535	0.32952	0.039761	0.14347	0.04021	0.044191	0.0346	0.20544	0.46807	0.041514	0.10841	0.027568	0.2927	9.1079	5.0339	1.3683	4.9926	30.034
1	64	Sample	0.54238	1.204	0.41378	0.65242	0.042384	0.070415	1.6562	0.01191	0.38376	0.084725	0.019352	0.55891	0.044251	0.045206	0.20799	0.063901	0.058201	0.078651	0.064835	0.16621	0.20099	0.5851	0.12605	0.35219	0.1095	0.11798	0.048991	0.016171	0.060805	0.01483	0.12561	0.033882	0.091196	0.026224	0.015034	0.029762	0.056867	0.15725	0.033555	0.040094	0.041026	0.007355	3.9787	1.5891	0.64157	5.4056	9.4526
1	94	Sample	0.29084	0.41187	0.48712	0.41249	0.045458	0.062709	0.99794	0.00172	0.33088	0.11874	0.026426	0.46421	0	0.20923	0.16908	0.092226	0.33337	0.068311	0.084618	0.21098	0.20681	0.50093	0.2735	0.38987	0.30573	0.2009	0.095297	0.01567	0.063974	0.012107	0.27471	0.033509	0.1317	0.030613	0.01982	0.029411	0.10581	0.29045	0.029637	0.068843	0.020778	0.23283	3.9672	1.9686	0.62186	5.3614	6.2856
1	19	Sample	0.46571	0.91271	0.24837	0.23412	0.022175	0.065983	0.8514	0.00953	0.10497	0.1642	0.047029	0.2319	0.00136	0.1374	0.17873	0.06073	0.12346	0.15001	0.11871	0.16117	0.18914	0.53153	0.10258	0.40782	0.11047	0.044957	0.026228	0.016475	0.043643	0.012917	0.097991	0.036926	0.057563	0.030442	0.018669	0.02481	0.064172	0.10967	0.039881	0.024799	0.068086	0.038001	4.6937	2.1053	0.62539	7.0864	8.3197
2	71	Sample	0.35487	0.83729	0.71518	0.50559	0.030538	0.02755	1.1919	0.004245	0.35931	0.094248	0.064739	0.43036	0	0.10722	0.18596	0.061676	0.066359	0.10875	0.054638	0.17104	0.18448	0.53173	0.12028	0.41298	0.31163	0.070826	0.034684	0.011368	0.038304	0.007908	0.14551	0.023708	0.086762	0.01742	0.023084	0.020856	0.073335	0.204	0.022581	0.054053	0.015043	0.089258	3.0599	1.476	0.53402	6.2921	10.671
1	73	Sample	0.37527	0.65442	0.4185	0.5593	0.000254	0.040038	0.9171	0.019508	0.62826	0.062362	0	0.35413	0	0.079152	0.12781	0.080156	0.034004	0.06545	0.039602	0.19525	0.20343	0.52786	0.081271	0.341	0.24302	0.060066	0.023631	0.008456	0.030807	0.013059	0.14526	0.022837	0.063847	0.021662	0.013135	0.025638	0.064377	0.17544	0.027984	0.035862	0.040115	0.12316	4.888	3.4145	0.97563	12.055	20.604
2	57	Sample	0.6196	1.5265	0.80175	1.1674	0.021216	0.052134	2.9055	0.004289	0.72694	0.14411	0.082135	0.64803	0.042703	0.14811	0.34795	0.067484	0.044867	0.10337	0.067352	0.21464	0.20712	0.6437	0.17635	0.37704	0.28305	0.10842	0.041247	0.020494	0.043819	0.015452	0.26686	0.037653	0.12137	0.029977	0.020139	0.027536	0.16026	0.31333	0.030169	0.082893	0.021045	0.058625	4.6592	1.6797	0.63873	9.1729	10.757
1	50	Sample	0.55774	0.89295	0.51614	0.5459	0.015839	0.051543	1.0548	0	0.25272	0.049696	0.020552	0.32159	0.03999	0.10399	0.15199	0.07382	0.022074	0.076729	0.034172	0.16237	0.192	0.56987	0.12469	0.35526	0.13082	0.065682	0.02987	0.025763	0.032557	0.012683	0.12862	0.030444	0.076395	0.030414	0.01516	0.028864	0.063279	0.16018	0.04603	0.033487	0.033826	0.077029	5.0536	2.4592	0.8004	5.8191	14.395
2	33	Sample	0.58321	0.83183	0.44386	0.75576	0.024471	0.041441	1.6176	0.019054	0.98918	0.14602	0.068109	0.7226	0	0.14623	0.17428	0.065453	0.039935	0.16446	0.062613	0.22145	0.18924	0.37881	0.51754	0.43561	0.31052	0.36471	0.24888	0.035972	0.072872	0.024073	0.43285	0.035922	0.32026	0.039051	0.044905	0.039244	0.1007	0.76654	0.041973	0.12957	0.039991	0.060657	6.6378	3.5692	0.66488	4.31	16.163
2	15	Sample	0.4924	0.93906	0.545	0.366	0.011033	0.04589	1.0208	0.00064	0.23455	0.074085	0.047712	0.3603	0	0.14094	0.14017	0.063732	0.073342	0.081565	0.060061	0.1521	0.17611	0.42053	0.1216	0.42033	0.1786	0.12228	0.047274	0.016041	0.037808	0.013124	0.30773	0.020737	0.14527	0.02755	0.025204	0.019953	0.14535	0.31739	0.027757	0.12434	0.028838	0.036452	5.0922	2.4328	0.70308	6.6468	14.588
1	15	Sample	0.62307	0.84653	0.2514	0.30723	0	0.04708	0.72853	0	0.31787	0.079424	0.016184	0.3354	0	0.10873	0.13841	0.059847	0.10719	0.12014	0.024827	0.23687	0.2342	0.84992	0.13652	0.42163	0.25647	0.1136	0.04803	0.016156	0.043407	0.025459	0.25204	0.049428	0.12499	0.027137	0.022348	0.041336	0.08654	0.33242	0.032283	0.062196	0.029464	0.098712	3.6934	2.4318	0.71908	10.909	18.915
2	25	Sample	0.63473	1.2589	0.70576	0.85188	0.012614	0.06459	1.7249	0	0.55367	0.11744	0.048325	0.53773	0	0.17078	0.17723	0.0832	0.029601	0.095062	0.054241	0.19657	0.19712	0.5227	0.14743	0.41574	0.30298	0.11951	0.040749	0.013319	0.048291	0.011504	0.23224	0.035176	0.11288	0.023055	0.020784	0.022706	0.072436	0.29079	0.027254	0.066017	0.023496	0.077996	4.2557	2.0329	0.58381	7.9132	15.844
2	42	Sample	0.24695	0.4358	0.33627	0.4415	0.033012	0.047662	0.91617	0	0.17222	0.085508	0.050996	0.28828	0	0.14159	0.14718	0.069874	0.041037	0.09333	0.071257	0.15656	0.17433	0.40021	0.090047	0.3777	0.13524	0.059309	0.021249	0.013701	0.043667	0.01236	0.074466	0.020884	0.066538	0.015067	0.012489	0.0173	0.049672	0.066269	0.019068	0.013189	0.028847	0.041879	4.2681	1.9377	0.69846	6.1241	12.513
1	22	Sample	0.45971	1.6423	0.18191	0.31564	0.006804	0.038717	0.69974	0.002165	0.20245	0.11946	0.043328	0.28257	0.005058	0.11429	0.14558	0.074119	0.12297	0.14246	0.092549	0.17645	0.20931	0.60236	0.11209	0.37185	0.15772	0.059769	0.032915	0.01875	0.059714	0.02466	0.10434	0.046695	0.067971	0.022541	0.014014	0.03172	0.065557	0.099901	0.046089	0.032925	0.039935	0.022925	4.2306	4.9626	1.0941	3.9408	14.442
1	60	Sample	0.28115	0.56402	0.48222	0.271	0	0.034794	0.61124	0.013946	0.10529	0.073643	0.014997	0.23396	0	0.12088	0.10541	0.073185	0	0.1002	0.051614	0.17668	0.21937	0.55585	0.072948	0.3799	0.1371	0.073633	0.013559	0.013875	0.064432	0.01373	0.097912	0.024011	0.077215	0.030342	0.015185	0.02443	0.050739	0.073955	0.027056	0.008634	0.029481	0.029608	4.0081	1.5692	0.58549	5.0806	7.088
2	34	Sample	0.489	1.1713	0.6198	1.0696	0.004437	0.053049	2.1738	0	0.4703	0.13249	0.069219	0.70773	0	0.21387	0.30207	0.07205	0.042079	0.15187	0.068044	0.24458	0.19204	0.52026	0.5354	0.42211	0.34184	0.33879	0.11907	0.025139	0.058904	0.024681	0.2761	0.035317	0.17444	0.035635	0.031396	0.028469	0.091083	0.36914	0.028711	0.080159	0.025715	0.018859	5.7173	2.1849	0.66342	5.0546	12.352
1	57	Sample	0.85274	1.076	0.62056	0.56445	0	0.055916	1.4059	0.000693	0.47733	0.077358	0	0.44708	0.033116	0.11236	0.18004	0.087098	0.033205	0.10626	0.069629	0.27887	0.23151	0.64751	0.14412	0.36754	0.35863	0.11177	0.03375	0.023696	0.041411	0.014476	0.22826	0.03478	0.10356	0.021681	0.015442	0.032324	0.083187	0.30128	0.032437	0.047886	0.041526	0.11467	4.4337	3.2524	0.93507	10.382	31.509
1	93	Sample	0.18828	0.39376	0.39273	0.323	0.027536	0.051825	0.70834	0.000574	0.10338	0.059853	0.00683	0.23644	0	0.11316	0.13575	0.085559	0.06385	0.13298	0.058379	0.20838	0.20069	0.63262	0.082689	0.36782	0.17484	0.057647	0.033743	0.010056	0.035677	0.016113	0.15503	0.030492	0.093668	0.021145	0.016073	0.028918	0.070049	0.12796	0.027227	0.032853	0.048225	0.047897	5.7275	2.3265	0.62008	7.4717	21.34
1	95	Sample	0.23885	0.47823	0.38253	0.68714	0.032165	0.06987	1.187	0.087238	0.29877	0.072638	0	0.48607	0	0.077215	0.20468	0.093208	0.29755	0.051512	0.03882	0.213	0.17766	0.60684	0.10688	0.33521	0.14238	0.11902	0.043272	0.021244	0.037645	0.013949	0.20418	0.018129	0.096081	0.037024	0.011394	0.024645	0.084374	0.21605	0.023683	0.055874	0.03656	0.055071	3.8811	1.9139	0.65495	7.1835	18.147
2	69	Sample	0.39858	0.66937	0.53782	0.38679	0.040479	0.038978	0.93277	0	0.46323	0.090877	0.082748	0.39289	0	0.09701	0.12473	0.064492	0.015588	0.074344	0.047297	0.17541	0.20327	0.44981	0.091731	0.42493	0.16612	0.056709	0.016203	0.017104	0.035133	0.01264	0.12892	0.026584	0.067793	0.016396	0.013906	0.019659	0.064081	0.11432	0.024115	0.024783	0.027478	0.045617	4.0475	2.7661	0.94463	7.6817	21.042
2	53	Sample	0.46042	1.3572	0.56625	0.79444	0.028395	0.036696	2.0968	0.012212	0.59527	0.11544	0.047231	0.56349	0.031184	0.17995	0.26407	0.085675	0.084025	0.15372	0.053146	0.20149	0.20227	0.44921	0.27531	0.3824	0.24853	0.24928	0.14279	0.029591	0.063064	0.016923	0.46504	0.032723	0.29709	0.032974	0.034069	0.035953	0.11041	0.97911	0.039903	0.22306	0.022905	0.008465	4.5113	1.3757	0.60713	4.5635	11.774
1	16	Sample	0.75145	1.1437	0.56454	0.37355	0.023341	0.05215	0.87121	0.018333	0.2647	0.14657	0.03968	0.45119	0	0.089497	0.16677	0.070529	0.045862	0.15986	0.058178	0.18955	0.23068	0.69982	0.21321	0.43065	0.16484	0.19317	0.079886	0.023837	0.063985	0.01784	0.27116	0.037469	0.1583	0.024473	0.038154	0.042118	0.073636	0.29806	0.036865	0.054171	0.052624	0.04106	5.5854	2.8181	0.83312	7.2631	23.51
2	40	Sample	0.37882	0.81686	0.40555	0.45168	0.045938	0.046498	1.0019	0.012854	0.3931	0.090716	0.074362	0.51304	0.04943	0.16433	0.12644	0.086584	0.039173	0.10075	0.042449	0.22064	0.21294	0.47362	0.19568	0.44666	0.34839	0.16542	0.064641	0.022727	0.040099	0.014386	0.34433	0.0362	0.15727	0.035997	0.029107	0.030806	0.12046	0.50786	0.031303	0.11555	0.024564	0.05326	6.8019	3.6225	1.2543	11.204	37.705
2	87	Sample	0.49498	0.96456	0.71176	0.91738	0.05464	0.038679	1.4707	0	0.68867	0.086383	0.061008	0.54534	0	0.12792	0.19023	0.095433	0.063313	0.089514	0.059489	0.20867	0.21259	0.55632	0.13034	0.40702	0.29678	0.075016	0.026269	0.020543	0.029789	0.010561	0.17157	0.031003	0.080717	0.02473	0.020473	0.021219	0.086596	0.19597	0.032242	0.053451	0.026525	0.24679	4.2089	2.5908	0.74589	11.726	22.708
1	89	Sample	0.5605	1.1913	1.35	0.96208	0.038284	0.060432	2.5371	0.000301	1.5655	0.10153	0.018595	0.57472	0.079999	0.12861	0.26704	0.068787	0	0.10247	0.064393	0.18623	0.19553	0.62169	0.14127	0.31707	0.3154	0.099024	0.045968	0.017485	0.041665	0.013711	0.27509	0.040977	0.11144	0.031828	0.014947	0.031315	0.12367	0.25481	0.039286	0.058529	0.024471	0.093439	5.0487	2.0391	0.61421	6.552	20.304
1	26	Sample	0.85832	1.7125	0.83259	0.66104	0	0.025002	1.386	0.039574	0.50362	0.07511	0.052374	0.53167	0.064504	0.14008	0.16664	0.061049	0	0.11266	0.031287	0.23902	0.2529	0.73536	0.17067	0.38759	0.22993	0.14537	0.058893	0.017071	0.05028	0.014583	0.2883	0.04403	0.12572	0.039343	0.027544	0.03979	0.12769	0.29369	0.041064	0.089956	0.02455	0.062322	5.7928	2.308	0.81593	5.9739	16.779
2	54	Sample	0.46511	0.86353	0.70245	0.41451	0.020388	0.047899	0.83565	0.01071	0.47033	0.075688	0.094096	0.53595	0.004714	0.16266	0.11488	0.070608	0.024298	0.099314	0.044038	0.19009	0.18099	0.54747	0.10362	0.41655	0.25581	0.069045	0.030591	0.01049	0.045203	0.016273	0.13374	0.026659	0.080641	0.030221	0.01301	0.021918	0.074491	0.16482	0.02369	0.046194	0.036668	0.097131	4.6997	2.9182	1.0078	13.054	30.6
2	55	Sample	0.3273	1.1783	0.41827	0.52069	0.054259	0.02784	1.5249	0	0.27623	0.11858	0.062444	0.48911	0	0.1598	0.23843	0.087874	0.039016	0.12456	0.07858	0.17017	0.21294	0.67118	0.1017	0.44455	0.18578	0.077777	0.027142	0.009075	0.062891	0.011635	0.21004	0.026184	0.10159	0.02072	0.014085	0.019614	0.089563	0.20464	0.030419	0.054653	0.038129	0.066529	4.0575	1.5606	0.48349	3.0086	12.964
1	51	Sample	0.59527	0.99118	0.30616	0.52773	0.007767	0.062026	1.0244	0.048187	0.26421	0.06204	0.088163	0.71732	0.004697	0.10859	0.14264	0.072646	0.045842	0.1126	0.021719	0.16312	0.22944	0.62814	0.23807	0.38364	0.17649	0.15986	0.10008	0.020695	0.041002	0.020669	0.20402	0.036169	0.15069	0.028664	0.021052	0.029279	0.068619	0.35707	0.033781	0.071647	0.047365	0.18218	3.9648	1.7487	0.53425	4.7082	14.256
2	67	Sample	0.52407	1.0281	0.75104	0.55152	0.027735	0.040267	1.3059	0	0.41429	0.081906	0.052802	0.50067	0	0.11523	0.1338	0.069845	0.027397	0.092254	0.030626	0.15907	0.16289	0.46319	0.087273	0.37863	0.19988	0.047638	0.011777	0.007442	0.036541	0.008607	0.10498	0.032859	0.06292	0.018185	0.016603	0.020439	0.047766	0.071403	0.018951	0.006322	0.024029	0.083973	4.1288	2.6143	0.6629	5.6206	13.948
2	29	Sample	0.57669	1.4987	0.93457	0.80594	0.026646	0.046075	1.6073	0.004555	0.38283	0.11802	0.07923	0.51582	0.006417	0.1691	0.19628	0.068142	0.038133	0.10871	0.078403	0.1677	0.22149	0.57327	0.14899	0.42147	0.25623	0.11873	0.059787	0.025168	0.069595	0.012828	0.37949	0.031894	0.15177	0.03615	0.027427	0.027284	0.15326	0.5057	0.0377	0.15871	0.033812	0.22547	5.4107	2.265	0.77	7.1969	12.322
2	95	Sample	0.22646	0.36117	0.21281	0.19138	0.041273	0.032048	0.338	0.009017	0.24103	0.086556	0.045364	0.47126	0	0.15212	0.067115	0.068285	0.054319	0.086175	0.054623	0.13508	0.20064	0.49872	0.066216	0.36585	0.099295	0.053472	0.015227	0.010029	0.044304	0.009854	0.10659	0.0241	0.061266	0.017865	0.015137	0.01718	0.053071	0.10682	0.019475	0.037312	0.041966	0.036939	4.3867	2.964	1.2516	6.1417	20.033
2	89	Sample	0.1761	0.40697	0.62749	0.21226	0.15401	0.034605	0.45776	0	0.16683	0.08322	0.05582	0.33163	0.10899	0.11672	0.090825	0.087548	0.043278	0.10677	0.062239	0.18979	0.22467	0.69374	0.078963	0.4007	0.30981	0.053459	0.018488	0.010729	0.034644	0.011529	0.10806	0.021381	0.065669	0.02065	0.015051	0.022464	0.05842	0.10436	0.024848	0.022622	0.037846	0.25784	4.7223	3.7243	1.071	9.6632	22.348
1	47	Sample	0.46862	0.93033	0.71434	0.64761	0.040781	0.054132	0.90452	0.015154	0.18391	0.20833	0.10112	0.43905	0.001298	0.2981	0.16891	0.11533	0.048009	0.10873	0.073899	0.25108	0.22438	0.64291	0.1461	0.43919	0.20123	0.13594	0.058316	0.0251	0.050223	0.026518	0.23213	0.06099	0.12064	0.049693	0.034318	0.035474	0.092109	0.24714	0.04286	0.056028	0.026677	0.14907	7.1478	3.1501	1.1067	8.5149	19.617
1	24	Sample	0.92221	1.6756	0.96946	0.71711	0.030362	0.026717	1.4438	0.037062	0.60973	0.14713	0.10555	0.3992	0.023766	0.25591	0.18349	0.08125	0.26616	0.26499	0.04275	0.24235	0.2275	0.67256	0.12689	0.38795	0.31531	0.098298	0.04723	0.027303	0.047767	0.021097	0.24529	0.037349	0.093418	0.039685	0.029095	0.041785	0.082972	0.16961	0.033772	0.045701	0.032931	0.11796	5.3139	3.4986	0.94726	8.199	23.093
1	84	Sample	0.29685	0.42179	0.34011	0.47489	0.026199	0.054201	0.93928	0.004111	0.24288	0.098004	0.061287	0.31616	0	0.1077	0.13597	0.079687	0.28407	0.11273	0.034057	0.18002	0.19181	0.50524	0.07723	0.32944	0.14029	0.088955	0.035296	0.012643	0.041708	0.009866	0.12327	0.029732	0.076492	0.015587	0.016837	0.033663	0.046645	0.13369	0.032072	0.024567	0.034466	0.02537	4.1568	1.9921	0.60686	6.5039	10.712
1	46	Sample	0.40222	0.59871	0.4118	0.37992	0.044026	0.039899	0.50673	0.034893	0.30404	0.12513	0.067033	0.34154	0	0.1451	0.10224	0.10005	0.0979	0.11446	0.070564	0.23067	0.19848	0.68895	0.18871	0.36406	0.29494	0.11524	0.047656	0.025839	0.045286	0.023567	0.16171	0.029464	0.093905	0.039179	0.013596	0.038378	0.056298	0.13478	0.036998	0.034806	0.029403	0.23043	5.2087	3.2167	1.0463	11.937	19.967
2	90	Sample	0.29461	0.71226	0.5426	0.36422	0.03736	0.039827	0.90411	0.006136	0.64895	0.12441	0.04622	0.41309	0	0.11951	0.12837	0.069567	0.040377	0.14487	0.064239	0.16873	0.2156	0.51739	0.075052	0.40589	0.19084	0.057829	0.02378	0.011831	0.042181	0.00871	0.18212	0.030341	0.078679	0.018774	0.01105	0.018933	0.07449	0.16683	0.036755	0.045933	0.031161	0.063773	3.8316	2.5198	0.7931	6.3367	13.131
1	28	Sample	0.92064	1.6966	0.88127	0.6169	0.00304	0.031914	1.3744	0	0.67042	0.085293	0.065419	0.43054	0.027982	0.12574	0.17671	0.079213	0.040081	0.10106	0.03348	0.20958	0.19634	0.62172	0.10642	0.34542	0.17662	0.12978	0.046575	0.023606	0.043856	0.018027	0.27265	0.043015	0.10824	0.028289	0.014971	0.02955	0.10113	0.27007	0.038922	0.05682	0.030896	0.026786	4.8576	2.6152	0.79137	5.9972	14.74
1	77	Sample	0.22073	0.68136	0.23704	0.23234	0	0.05758	0.76072	0.007056	0.12553	0.038684	0	0.2702	0	0.12206	0.16801	0.088505	0.070203	0.087952	0.015683	0.17396	0.2007	0.50096	0.070873	0.33793	0.10524	0.056832	0.026842	0.015893	0.038008	0.013215	0.18767	0.04702	0.082126	0.026517	0.019323	0.025505	0.093955	0.21248	0.034099	0.05901	0.03526	0.032186	3.1521	1.3403	0.46016	3.9531	7.0554
1	70	Sample	0.46921	0.62754	0.36485	0.24805	0	0.05532	0.67158	0.012083	0.3826	0.065061	0.009713	0.30606	0.017668	0.049843	0.11358	0.067982	0.025691	0.059987	0.034285	0.14536	0.16142	0.55467	0.10443	0.31269	0.16557	0.10001	0.029134	0.019292	0.039107	0.015728	0.20033	0.038172	0.088963	0.022935	0.014543	0.024386	0.071556	0.25121	0.031874	0.056616	0.035086	0.051885	4.2278	2.6254	0.7846	10.101	21.634
1	52	Sample	0.64205	0.95997	0.74785	0.3443	0.02366	0.050566	0.65335	0	0.40474	0.061905	0.009304	0.50211	0.001333	0.20404	0.067403	0.069666	0	0.059553	0.062555	0.22976	0.21043	0.70291	0.075006	0.36464	0.27176	0.066875	0.031087	0.020057	0.046019	0.014136	0.14283	0.026743	0.078132	0.008153	0.017741	0.024724	0.059861	0.15845	0.029403	0.031159	0.043143	0.059087	5.2656	3.8344	1.2252	13.459	24.647
1	55	Sample	0.43733	1.1851	0.32704	0.46037	0.013692	0.035646	1.3201	0.009731	0.30415	0.047696	0.00265	0.35117	0	0.05798	0.18273	0.065702	0.054913	0.080454	0.045875	0.15031	0.20573	0.63946	0.065136	0.36829	0.11372	0.072406	0.027359	0.010336	0.054186	0.013397	0.20847	0.024555	0.098018	0.014896	0.023444	0.024081	0.096956	0.18766	0.025891	0.051292	0.044813	0.040348	4.0738	1.8877	0.63772	5.9085	16.538
2	21	Sample	0.46166	0.69009	0.23457	0.28153	0.019469	0.03131	0.77008	0.000484	0.14211	0.08092	0.030697	0.34525	0	0.14736	0.12556	0.048807	0.02674	0.08427	0.072891	0.14175	0.19268	0.41453	0.1064	0.40508	0.17471	0.071721	0.022784	0.014302	0.044415	0.009826	0.11118	0.025681	0.07502	0.01863	0.012462	0.0179	0.054768	0.11965	0.019339	0.036277	0.048581	0.049996	4.8733	2.5527	0.76322	10.172	21.162
1	56	Sample	0.49145	0.86452	0.34306	0.49174	0	0.042987	1.1973	0	0.35077	0.034826	0.082932	0.38396	0.006593	0.13703	0.12931	0.065018	0.037439	0.1081	0.063631	0.1979	0.19402	0.59926	0.17367	0.35379	0.17984	0.18186	0.071905	0.010898	0.057758	0.017743	0.24349	0.039984	0.13749	0.026412	0.022985	0.028915	0.07138	0.36435	0.031269	0.057825	0.031053	0.040773	4.0694	1.8538	0.47679	2.5493	9.9901
1	87	Sample	0.52766	1.0434	0.99961	1.6341	0.047286	0.053126	2.7014	0.009132	0.73139	0.1608	0.03754	0.7454	0.10158	0.13688	0.28676	0.073853	0.008564	0.1066	0.048208	0.20626	0.19485	0.48698	0.18042	0.34677	0.16658	0.16768	0.082	0.013471	0.047545	0.0209	0.19474	0.046079	0.11747	0.036839	0.021707	0.030912	0.066373	0.25422	0.036695	0.046251	0.037424	0.016628	4.3686	2.3621	0.56072	5.6613	19.524
2	82	Sample	0.21657	0.54539	0.38669	0.32824	0.091654	0.029841	0.71891	0	0.17344	0.097326	0.059617	0.46306	0	0.15623	0.12247	0.056216	0.037565	0.11946	0.064965	0.16538	0.18302	0.46764	0.058443	0.37983	0.14041	0.047517	0.017785	0.005032	0.041493	0.01252	0.062285	0.022784	0.064588	0.01555	0.012357	0.016176	0.040084	0.063632	0.01509	0.01562	0.0374	0.14436	5.4778	2.764	0.87746	6.4149	15.645
2	30	Sample	0.2338	0.78484	0.34912	0.29751	0.035203	0.027175	1.1562	0	0.15898	0.10777	0.093743	0.33354	0	0.17398	0.20104	0.079749	0.034792	0.14144	0.081528	0.15607	0.15794	0.52663	0.098857	0.41722	0.26356	0.062887	0.027804	0.015662	0.055086	0.009133	0.2767	0.022732	0.11609	0.020836	0.019377	0.0221	0.09476	0.31528	0.026008	0.073311	0.033798	0.055513	5.3897	2.198	0.90675	4.4786	12.367
1	39	Sample	0.38746	1.2852	0.5312	1.0324	0	0.049323	2.0233	0	0.48914	0.15773	0.028745	0.43744	0.031544	0.13857	0.31829	0.079994	0.024256	0.14955	0.055415	0.29295	0.23352	0.68676	0.18875	0.41656	0.2661	0.1354	0.071978	0.018066	0.052628	0.025648	0.36988	0.057881	0.13272	0.038171	0.024744	0.040396	0.13159	0.34808	0.06241	0.091054	0.018783	0.024197	4.0889	1.2368	0.53179	6.5993	7.1061
1	61	Sample	0.60938	1.0634	0.53032	0.70803	0.002418	0.072655	1.4477	0.028751	0.26935	0.12024	0.10005	0.51804	0	0.19491	0.19078	0.056057	0.010505	0.085537	0.030456	0.19252	0.18308	0.51177	0.16042	0.33826	0.18773	0.1378	0.043552	0.006495	0.044243	0.008689	0.15637	0.040752	0.07414	0.025662	0.019309	0.034872	0.069889	0.16047	0.030284	0.03384	0.026305	0.021564	4.0741	2.9143	0.65475	3.6297	11.057
2	18	Sample	0.93592	2.2537	1.3121	0.77103	0.0084	0.04234	1.9798	0.00783	0.53603	0.10622	0.072659	0.5414	0.006849	0.18826	0.20727	0.053358	0.047375	0.10944	0.047577	0.17879	0.16865	0.40287	0.1808	0.37832	0.28856	0.13923	0.069647	0.028543	0.052202	0.022011	0.2862	0.028146	0.13306	0.033764	0.024264	0.027511	0.11768	0.31722	0.037074	0.092263	0.031551	0.082458	6.2135	2.1749	0.88081	7.7841	15.548
1	38	Sample	0.40944	0.92401	0.52718	0.2929	0.007314	0.030808	0.73323	0.0497	0.26441	0.13121	0.01955	0.36417	0	0.16611	0.13052	0.094822	0.043616	0.13044	0.060931	0.20605	0.24141	0.68771	0.10285	0.37196	0.21099	0.078752	0.033314	0.026946	0.045872	0.015486	0.16062	0.036902	0.078157	0.034937	0.023301	0.034745	0.061054	0.14833	0.036989	0.034668	0.03208	0.075868	5.7389	3.5767	1.2683	10.218	11.514
2	22	Sample	0.50068	0.48818	0.23514	0.54705	0.024868	0.068183	0.6553	0.04368	0.36484	0.11913	0.19979	0.50897	0	0.21894	0.080798	0.076883	0.010183	0.038249	0.040964	0.17836	0.18835	0.33081	0.17833	0.40893	0.16345	0.20254	0.078917	0.020348	0.048859	0.017953	0.18102	0.03947	0.10282	0.040003	0.022694	0.027062	0.053819	0.2884	0.020871	0.028574	0.050292	0.035933	5.4759	3.2462	0.67213	3.7842	0.44026
1	63	Sample	0.28341	0.51172	0.34318	0.23338	0.019845	0.032261	0.39311	0.004613	0.24709	0.038532	0.031921	0.3276	0.003236	0.10059	0.051881	0.064355	0.034521	0.059871	0.032841	0.1337	0.20026	0.57196	0.073935	0.33055	0.15393	0.047118	0.012028	0.015873	0.035878	0.008778	0.083948	0.018001	0.064157	0.017081	0.018305	0.017819	0.054796	0.070174	0.02528	0.011647	0.048297	0.0132	6.2525	5.8399	1.8413	20.307	26.693
2	20	Sample	0.47094	1.3502	0.28153	0.42908	0.01553	0.032963	1.1205	0	0.29251	0.081131	0.060305	0.36226	0	0.18751	0.17574	0.051496	0.034781	0.098035	0.066835	0.13533	0.19126	0.49221	0.097302	0.38019	0.24947	0.063892	0.027576	0.012794	0.047864	0.010819	0.20574	0.023172	0.091737	0.022556	0.017862	0.017924	0.093346	0.18801	0.02299	0.037139	0.022575	0.056219	3.6404	1.9767	0.57332	4.0814	8.2635
1	58	Sample	0.45593	0.67392	0.38922	0.34759	0	0.032606	0.85669	0.02882	0.35935	0.027509	0	0.35907	0.003939	0.16814	0.14839	0.044742	0.018712	0.088082	0.071146	0.22755	0.19907	0.6948	0.14915	0.33078	0.26945	0.086294	0.030642	0.00797	0.058845	0.018864	0.17313	0.033443	0.10972	0.020688	0.013591	0.029269	0.078706	0.17142	0.034449	0.046263	0.021183	0.027306	3.3078	2.2793	0.86636	9.5589	13.598
1	86	Sample	0.30501	0.68939	0.7815	0.45189	0.052234	0.034601	1.3014	0.033995	0.31319	0.12891	0	0.42528	0.002749	0.16715	0.21223	0.090206	0.090588	0.10925	0.05876	0.19017	0.19504	0.69496	0.11919	0.34596	0.21594	0.071518	0.034776	0.01879	0.034833	0.010232	0.21623	0.022815	0.095187	0.02763	0.013204	0.030886	0.088008	0.18143	0.024175	0.047164	0.028937	0.037585	5.0166	2.0056	0.58019	6.2823	12.38
2	50	Sample	0.33316	0.75976	0.46505	0.58771	0.037523	0.037885	1.9823	0	0.37454	0.12537	0.056067	0.52042	0.014239	0.15731	0.31584	0.083389	0.03594	0.090322	0.067955	0.20253	0.24655	0.62161	0.13018	0.40522	0.17126	0.091757	0.030035	0.017221	0.038965	0.01043	0.17321	0.025787	0.088949	0.02217	0.015264	0.022704	0.08404	0.21028	0.025864	0.053968	0.04136	0.059463	4.9914	2.0496	0.6923	6.957	18.832
2	83	Sample	0.80378	1.3001	0.50263	1.1352	0.049059	0.037073	1.3293	0.014894	1.1587	0.1359	0.065282	0.70567	0.13296	0.14959	0.14028	0.074027	0.069135	0.11833	0.080228	0.23481	0.21024	0.53011	0.22613	0.36724	0.36311	0.15266	0.090104	0.022981	0.052443	0.019327	0.2604	0.038424	0.14972	0.034246	0.033259	0.034259	0.13975	0.44645	0.046354	0.16349	0.019516	0.32744	5.0401	2.1531	0.69229	6.216	22.094
2	91	Sample	0.32053	0.49292	0.36893	0.56955	0.066124	0.054411	1.0465	0.018163	0.22797	0.093664	0.062499	0.61879	0	0.14716	0.16417	0.086147	0.045396	0.10727	0.052767	0.18564	0.20717	0.56145	0.10908	0.38755	0.18346	0.079051	0.020035	0.010547	0.040545	0.012082	0.11832	0.020426	0.077518	0.022178	0.015824	0.023298	0.05805	0.133	0.023083	0.03347	0.04236	0.028925	5.57	2.1649	0.59537	6.837	21.132
2	84	Sample	0.73628	2.3215	1.026	1.1196	0.032683	0.040724	3.8761	0.002155	0.77332	0.13438	0.072337	0.81974	0.051049	0.15172	0.45603	0.084397	0.070248	0.15292	0.060064	0.17705	0.18926	0.62944	0.13005	0.34294	0.24855	0.10432	0.053097	0.013493	0.044205	0.011738	0.35313	0.028042	0.12528	0.027669	0.015299	0.02782	0.14982	0.4292	0.034381	0.09612	0.044007	0.038073	4.6501	2.2475	0.65326	6.2927	17.38
2	39	Sample	0.49524	0.91849	0.76027	0.46968	0.083668	0.05951	0.82549	0	0.51688	0.076524	0.074844	0.74644	0.027008	0.22651	0.10424	0.064759	0.038568	0.074328	0.061624	0.1805	0.21842	0.472	0.15131	0.43966	0.3099	0.094297	0.043639	0.021482	0.043805	0.015642	0.22078	0.02937	0.10257	0.036925	0.020644	0.026877	0.10627	0.26594	0.034214	0.065722	0.020349	0.067075	6.4763	2.5425	1.0883	7.5444	17.975
2	32	Sample	0.40957	0.96776	0.6879	0.60533	0.029785	0.042554	0.98	0.019283	0.29073	0.13123	0.030772	0.42866	0	0.20218	0.12609	0.061309	0.03746	0.11767	0.060316	0.15292	0.2141	0.5308	0.10431	0.41087	0.15517	0.1033	0.030805	0.022831	0.053708	0.017879	0.15925	0.020027	0.095822	0.02058	0.025697	0.024585	0.059622	0.17372	0.023617	0.037946	0.033202	0.015378	4.505	2.0533	0.73784	7.0956	16.272
1	66	Sample	1.469	2.2396	1.1612	0.90575	0	0.065419	2.7056	0.008674	1.8423	0.095915	0.058013	0.67837	0.026717	0.13087	0.2556	0.060491	0.039745	0.10275	0.084608	0.22587	0.14805	0.45812	0.17856	0.31865	0.27412	0.20922	0.078994	0.021047	0.037501	0.011865	0.42829	0.037155	0.16187	0.028484	0.021897	0.039503	0.10994	0.50297	0.030511	0.082929	0.025332	0.17841	4.5353	1.9125	0.64608	13.27	7.6901
2	36	Sample	0.60249	1.7246	0.68649	1.0748	0.018435	0.031468	2.6357	0.023064	0.45369	0.151	0.07944	0.48644	0	0.19966	0.30364	0.068334	0.038882	0.11964	0.0892	0.1829	0.19572	0.52304	0.17124	0.386	0.35283	0.15496	0.044853	0.017422	0.037564	0.014369	0.43685	0.0319	0.14841	0.026558	0.020326	0.022709	0.1666	0.47844	0.038332	0.11994	0.033445	0.13967	4.1959	1.8229	0.67661	6.4927	13.268
1	71	Sample	0.43536	0.57428	0.34818	0.33034	0.019297	0.034849	0.55631	0.02774	0.30429	0.06152	0.001626	0.34604	0.028944	0.064819	0.093553	0.049564	0.026626	0.095527	0.052239	0.17932	0.19954	0.4965	0.168	0.3605	0.26344	0.13558	0.037713	0.015656	0.0443	0.017457	0.33089	0.024994	0.10829	0.024896	0.021709	0.025657	0.10528	0.36641	0.020988	0.065232	0.029239	0.057332	4.8042	3.3894	1.1527	11.156	22.495
1	32	Sample	1.3962	3.3659	2.3579	0.75667	0	0.067515	2.6473	0.056187	1.4649	0.12118	0.066461	0.56526	0.11265	0.22756	0.26799	0.10969	0.079917	0.10037	0.071999	0.26315	0.23477	0.81903	0.19236	0.38875	0.26909	0.14853	0.091762	0.033083	0.048976	0.015867	0.38194	0.060696	0.18338	0.047038	0.032562	0.041487	0.17491	0.56386	0.068552	0.18853	0.023648	0.20564	6.8441	2.7853	0.87912	4.1658	8.0468
1	27	Sample	0.67471	1.2209	0.50916	0.33862	0.023716	0.060382	0.70502	0.003904	0.25837	0.089912	0.034455	0.28949	0.011884	0.17186	0.11435	0.052402	0.055584	0.1165	0.050095	0.22738	0.2413	0.58699	0.089366	0.38776	0.25022	0.078221	0.038936	0.021122	0.054862	0.011378	0.17694	0.029455	0.087334	0.026681	0.021091	0.03108	0.082135	0.17049	0.03322	0.036912	0.025795	0.52408	3.1237	2.3668	0.89243	7.0768	9.5231
2	74	Sample	0.16979	0.19274	0.25257	0.16246	0.025964	0.030123	0.26548	0.026656	0.14066	0.061281	0.083223	0.2252	0	0.15698	0.061842	0.054168	0.036156	0.094332	0.080073	0.16611	0.2161	0.52001	0.11434	0.39625	0.28721	0.061061	0.029135	0.010052	0.054088	0.011519	0.064732	0.019585	0.07843	0.017897	0.017267	0.022405	0.031514	0.071354	0.025611	0.025717	0.020886	0.73584	3.2241	2.2234	0.82128	7.5403	3.747
1	49	Sample	0.35271	0.77502	0.42803	0.31559	0.071466	0.034244	1.1418	0.006468	0.15359	0.044126	0.01431	0.21935	0.10062	0.082608	0.19836	0.068159	0	0.079069	0.048382	0.17133	0.18186	0.71118	0.13972	0.36409	0.13036	0.06879	0.026017	0.011343	0.036666	0.010865	0.17053	0.031117	0.090867	0.020463	0.012803	0.028665	0.074935	0.18462	0.028956	0.042427	0.038882	0.12921	4.7167	1.9632	0.60821	4.7889	14.993
2	77	Sample	0.58617	0.9211	0.80375	0.77654	0.029764	0.052039	1.6447	0.072765	0.36895	0.12532	0.059268	0.5874	0	0.16187	0.21806	0.077343	0.085273	0.16307	0.085828	0.26717	0.23479	0.67804	0.17639	0.42855	0.4494	0.13323	0.069495	0.016021	0.038012	0.011051	0.30758	0.032448	0.12789	0.027892	0.016287	0.02756	0.15669	0.41732	0.048795	0.048181	0.023946	0.1457	4.4669	2.3478	0.79407	8.2136	14.155
2	59	Sample	0.54844	0.91089	0.84989	0.58143	0.027426	0.048071	1.4089	0.007717	0.74284	0.12463	0.058616	0.94673	0	0.14019	0.16027	0.063335	0.027478	0.11049	0.057522	0.1606	0.22232	0.55661	0.15502	0.38246	0.22636	0.14712	0.055589	0.019221	0.042464	0.015226	0.31464	0.03324	0.13582	0.027642	0.022401	0.031013	0.069084	0.34259	0.020754	0.038237	0.033418	0.10634	5.4424	4.0498	1.025	11.82	33.363
1	2	Blank	0.017565	0	0.073949	0.057919	0	0.013297	0.026292	0	0.019595	0.047389	0.046348	0.11455	0	0.16366	0.055563	0.037743	0.55608	0.13296	0.080352	0.2219	0.28156	0.62498	0.04298	0.48199	0.12995	0.028789	0.024193	0.014787	0.048866	0.013936	0.032628	0.024643	0.048479	0.006872	0.013951	0.033313	0.013773	0.015553	0.021219	0.018994	0.002751	0.002863	0.00595	0.11081	0.00921	0.006045	0.003451
1	3	Blank	0.003108	0.002496	0.051592	0.014825	0.00532	0.012613	0.013815	0	0.011108	0.060902	0.033708	0.13267	0	0.12328	0.054448	0.054087	0.42756	0.12914	0.091364	0.1508	0.2583	0.75433	0.045708	0.44812	0.09428	0.025595	0.024508	0.006583	0.063427	0.010622	0.040335	0.039271	0.051176	0.012605	0.014803	0.020288	0.009764	0.017761	0.017361	0.004605	0.003041	0.003595	0.002559	0.11771	0.007651	0.019884	0.003935
1	4	Blank	0.00797	0.001354	0.07008	0.032311	0	0.018865	0.027478	0	0.021822	0.035531	0.043369	0.11394	0	0.17329	0.062901	0.054781	0.47388	0.10968	0.055537	0.21703	0.25613	0.70493	0.11016	0.49757	0.1098	0.041109	0.017961	0.009281	0.067127	0.016722	0.042175	0.020949	0.060543	0.019472	0.011589	0.025106	0.012977	0.014763	0.021942	0	0.003065	0.001721	0.002616	0.1088	0.008847	0.012268	0.004745
2	2	Blank	0.006684	0.002741	0.03315	0.017335	0.018175	0	0.006437	0	0.058575	0.040205	0.066089	0.42247	0.002791	0.065264	0.037508	0.025899	0.037146	0.097248	0.024979	0.10983	0.25822	0.27158	0.061689	0.52804	0.090093	0.022309	0.005411	0.007982	0.027976	0.008316	0.014669	0.013289	0.041944	0.014476	0.010208	0.012239	0.006433	0.019189	0.012804	0.000511	0.002669	0.002486	0.001727	0.10879	0.001311	0.004443	0.002255
2	3	Blank	0.008888	0.000569	0.062586	0.022445	0.012952	0	0.009886	0	0.053273	0.052154	0.075459	0.45951	0	0.057596	0.033459	0.031034	0.026098	0.09369	0.022481	0.10614	0.26262	0.29862	0.077673	0.55953	0.080844	0.022098	0.005999	0.004802	0.036094	0.009204	0.014108	0.019446	0.039032	0.010469	0.007564	0.016332	0.005233	0.017782	0.011168	0.001546	0.002732	0.002735	0.009758	0.11906	0.012173	0.005259	0.002158
2	4	Blank	0.005327	0.002487	0.041438	0.024341	0.008421	0.020226	0.009758	0	0.072556	0.03353	0.095749	0.43145	0	0.084957	0.029321	0.028459	0.030972	0.081058	0.035191	0.11464	0.26653	0.29368	0.045345	0.58111	0.10335	0.023994	0.006541	0.004432	0.028096	0.006988	0.011159	0.016822	0.036941	0.009534	0.011819	0.013187	0.006803	0.017342	0.013302	0.009446	0.002451	0.003021	0.001458	0.10683	0.008081	0.002967	0.001224
1	13	QC	0.82236	0.71128	1.6481	0.05931	0	0.006479	1.5949	0.010841	1.7313	0.14826	0.020152	0.17865	0	0.089293	0.8159	0.049547	0.26655	0.97315	0.049749	1.6579	0.29288	0.51533	1.7148	0.3963	0.11249	0.79821	0.031805	0.019615	0.039418	0.013507	0.7891	0.029113	0.045859	0.017101	0.018632	0.027546	0.79497	0.06593	0.019287	0.034094	0.24801	0.13737	2.3354	3.073	0.3515	0.24433	0.17223
1	42	QC	0.49992	0.40002	1.7322	0.02942	0	0.012398	1.6389	0.016354	1.7741	0.097143	0.026284	0.30409	0	0.055649	0.86314	0.041519	0.057204	1.0315	0.074181	1.7719	0.32	0.64998	1.8261	0.40422	0.13553	0.85008	0.021439	0.016295	0.029598	0.02233	0.82779	0.049528	0.051578	0.023992	0.015846	0.026211	0.86384	0.073804	0.019953	0.050742	0.24585	0.15501	2.4873	3.023	0.34044	0.20652	0.23441
1	69	QC	0.46141	0.36512	1.5921	0.095711	0.014295	0.000217	1.5119	0	1.6111	0.054682	0.035119	0.32819	0	0.065816	0.74048	0.053043	0.059363	0.88555	0.026038	1.5601	0.26895	0.48897	1.6476	0.35169	0.1038	0.72824	0.028267	0.015819	0.031426	0.019933	0.74153	0.024571	0.044233	0.010304	0.009185	0.031438	0.75587	0.06208	0.015925	0.022788	0.23848	0.13155	2.2086	3.0047	0.3284	0.19202	0.20094
1	96	QC	0.20525	0.14953	1.7911	0.028568	0.016681	0.03037	1.6172	0.000312	1.9018	0.063323	0.017504	0.45953	0	0.03577	0.85247	0.052443	0.35494	0.94926	0.074192	1.6656	0.32715	0.74214	1.7482	0.39225	0.15816	0.70725	0.03237	0.016571	0.035328	0.0198	0.7369	0.03117	0.041104	0.022633	0.009209	0.016243	0.72021	0.05792	0.013813	0.033485	0.25819	0.15196	2.5038	3.139	0.334	0.21835	0.24112
2	13	QC	0.63076	0.49299	1.6114	0.059603	0	0.006043	1.5513	0	1.757	0.070544	0.068186	0.35312	0	0.069097	0.80602	0.027239	0.039148	0.95593	0.03038	1.5234	0.28319	0.33426	1.7521	0.43743	0.1288	0.71244	0.025399	0.00769	0.02932	0.013764	0.7221	0.02099	0.039215	0.012159	0.01236	0.016458	0.70304	0.060076	0.011769	0.040591	0.24123	0.14093	2.3494	3.0101	0.30714	0.15549	0.16183
2	31	QC	0.40552	0.29623	1.6513	0.065948	0.013637	0.016716	1.6384	0	1.8	0.084188	0.073958	0.44239	0	0.085965	0.83079	0.042613	0.064746	0.95672	0.041314	1.6843	0.29546	0.52322	1.8478	0.48898	0.14595	0.77962	0.023547	0.006905	0.034181	0.017319	0.78221	0.02257	0.037583	0.015275	0.010435	0.013344	0.75274	0.064317	0.010465	0.028532	0.25324	0.14095	2.4178	3.0132	0.31869	0.15586	0.21007
2	47	QC	0.37332	0.27347	1.8441	0.061946	0.036879	0.048541	1.7257	0.009401	1.8869	0.08303	0.086885	0.51303	0	0.088289	0.83398	0.039633	0.055964	1.0459	0.062235	1.7463	0.33566	0.59288	1.9693	0.43742	0.13791	0.78977	0.024045	0.012553	0.044915	0.023219	0.83702	0.018315	0.039307	0.016601	0.010036	0.017015	0.80602	0.067309	0.015309	0.03615	0.27785	0.16301	2.582	3.0979	0.33399	0.17154	0.23332
2	64	QC	0.31417	0.21616	1.6451	0.07326	0.032441	0.023555	1.5578	0.002168	1.798	0.067678	0.111	0.53355	0	0.061779	0.81121	0.021714	0.03627	0.96688	0.05543	1.6999	0.30068	0.52882	1.8637	0.42192	0.13855	0.67451	0.022666	0.013994	0.028171	0.022954	0.71439	0.023859	0.03892	0.011274	0.013352	0.017504	0.71666	0.058992	0.011027	0.038067	0.22485	0.14423	2.4044	2.9224	0.33377	0.14537	0.21421
2	80	QC	0.27617	0.18194	1.8681	0.072909	0.054961	0.007043	1.729	0.017015	1.9484	0.057254	0.072876	0.52759	0	0.069855	0.86215	0.055752	0.047856	1.0328	0.058976	1.815	0.33464	0.53855	1.9275	0.43529	0.13685	0.73001	0.022414	0.014234	0.026213	0.019301	0.76746	0.028304	0.039184	0.016335	0.013659	0.018539	0.73033	0.058556	0.013324	0.038862	0.26084	0.15706	2.5188	3.1936	0.34265	0.17841	0.24521
2	96	QC	0.25677	0.17651	1.7802	0.073849	0.080933	0.030706	1.6425	0.001187	1.8914	0.11282	0.093305	0.53345	0	0.081481	0.86071	0.047385	0.055816	0.93805	0.04971	1.7302	0.32838	0.58616	1.9263	0.45793	0.13726	0.69676	0.023651	0.009389	0.031361	0.02094	0.73212	0.025193	0.037979	0.018303	0.011718	0.014492	0.73586	0.05485	0.010235	0.035401	0.24908	0.15484	2.3896	3.0766	0.30488	0.17101	0.24828
[truncated: 583 more columns]

## Sheet: Cortex - Concentrations
Plate	Well	C0	C2	C3	C3-DC (C4-OH)	C3-OH	C3:1	C4	C4:1	C5	C5-DC (C6-OH)	C5-OH (C3-DC-M)	C5:1	C6 (C4:1-DC)	C6:1	C12	C12:1	C14	C14:1	C14:1-OH	C16	C16:1	C16:1-OH	C18	C18:1	C18:2	Trigonelline	TMAO	Ala	Arg	Asn	Asp	Cys	Gln	Glu	Gly	His	Ile	Leu	Lys	Met	Phe	Pro	Ser	Thr	Trp	Tyr	Val	1-Met-His
Type		Measured	Measured	Measured	Measured	Measured	Measured	Measured	Measured	Measured	Measured	Measured	Measured	Measured	Measured	Measured	Measured	Measured	Measured	Measured	Measured	Measured	Measured	Measured	Measured	Measured	Measured	Measured	Measured	Measured	Measured	Measured	Measured	Measured	Measured	Measured	Measured	Measured	Measured	Measured	Measured	Measured	Measured	Measured	Measured	Measured	Measured	Measured	Measured
Method		FIA	FIA	FIA	FIA	FIA	FIA	FIA	FIA	FIA	FIA	FIA	FIA	FIA	FIA	FIA	FIA	FIA	FIA	FIA	FIA	FIA	FIA	FIA	FIA	FIA	LC	LC	LC	LC	LC	LC	LC	LC	LC	LC	LC	LC	LC	LC	LC	LC	LC	LC	LC	LC	LC	LC	LC
Units		pmol/mg	pmol/mg	pmol/mg	pmol/mg	pmol/mg	pmol/mg	pmol/mg	pmol/mg	pmol/mg	pmol/mg	pmol/mg	pmol/mg	pmol/mg	pmol/mg	pmol/mg	pmol/mg	pmol/mg	pmol/mg	pmol/mg	pmol/mg	pmol/mg	pmol/mg	pmol/mg	pmol/mg	pmol/mg	pmol/mg	pmol/mg	pmol/mg	pmol/mg	pmol/mg	pmol/mg	pmol/mg	pmol/mg	pmol/mg	pmol/mg	pmol/mg	pmol/mg	pmol/mg	pmol/mg	pmol/mg	pmol/mg	pmol/mg	pmol/mg	pmol/mg	pmol/mg	pmol/mg	pmol/mg	pmol/mg
2	38	32.1244	9.73776	0.473064	0.513665	0.0154779	0.106876	1.03063	0.0123489	0.288742	0.00130102	0.0580913	0.000377529	0.161867	0.00209085	0.101599	0.00217505	0.193542	0.0580228	0.0463927	0.349029	0.0829818	0.0637915	0.237575	0.295076	0.0649153	1.95372	1.34406	1340.98	89.8291	80.1526	847.037	2753.64	3358.56	8177.63	745.093	82.2078	114.249	250.748	182.752	53.2995	134.394	126.646	352.628	223.11	31.3556	115.631	225.959	7.91629
2	17	54.9289	14.8264	0.345809	0.250014	0.306771	0.0857252	0.576542	5.99926e-05	0.209886	0.00115271	0.0742576	0.000377529	0.0964561	0.00179324	0.127565	0.00188875	0.236636	0.0454164	0.0301637	0.35514	0.0882723	0.0411521	0.171236	0.335974	0.055344	1.94969	5.64643	826.676	94.2399	91.2576	1787.52	1686.86	2068.65	11958.8	612.177	96.5271	104.678	242.956	141.974	59.3922	188.756	135.396	361.123	230.074	51.723	104.71	231.569	17.363
2	45	67.9085	24.8513	0.474403	0.415901	0.292421	0.125726	1.19166	5.99926e-05	0.357239	0.00192008	0.0953003	0.000377529	0.219111	0.00198086	0.210231	0.00172172	0.484787	0.122448	0.0417643	0.618599	0.136062	0.0512509	0.265978	0.622323	0.15248	4.00444	1.70709	927.283	101.849	71.0146	938.778	3481.33	2424.78	6652.01	876.152	97.0074	119.475	264.145	170.903	81.0381	114.614	164.047	464.903	180.29	34.963	114.53	226.521	4.22888
2	48	67.133	40.8556	0.563025	0.532847	0.351389	0.202844	1.61234	0.0375796	0.430991	0.00147947	0.0821911	0.057892	0.244165	0.00295359	0.197336	0.00201091	0.424182	0.163033	0.0603993	0.74677	0.153174	0.0661533	0.201915	0.901475	0.0947145	2.35602	0.410933	1076.3	98.9837	73.2423	1034.99	2310.73	3743.93	9512.87	676.997	103.706	118.007	284.71	170.835	45.5769	139.778	100.728	429.616	233.63	47.1325	114.166	269.416	11.3362
1	68	60.6186	27.6368	0.674943	0.786879	0.162572	0.114008	1.81351	0.0124262	0.512883	0.00120091	0.0648332	0.000755059	0.254526	0.00154319	0.156878	0.00187703	0.335715	0.127295	0.0596442	0.645938	0.160637	0.0564389	0.222741	0.915078	0.0904395	1.39805	19.4464	1030.28	55.8277	55.8281	733.888	1500.24	6223.49	8666.75	488.803	69.9282	65.558	144.107	86.2115	20.9217	138.314	69.5981	386.444	216.388	42.9371	94.1468	136.847	25.4871
2	49	46.8371	12.672	0.404409	0.956358	0.445688	0.104346	1.78731	0.0157617	0.412282	0.0015134	0.0748879	0.000377529	0.311365	0.00242	0.258365	0.0023935	0.445552	0.147096	0.0367466	0.393643	0.112291	0.0577053	0.177246	0.445825	0.0859074	1.59495	8.64043	900.956	79.1371	47.2894	684.159	3009.34	2856.65	5790.46	580.696	82.4383	77.581	164.504	130.398	41.1618	102.947	84.8001	360.319	157.155	27.58	77.1884	156.407	32.0671
2	26	70.6996	21.8188	0.450112	0.65949	0.18742	0.107848	1.52555	5.99926e-05	0.221388	0.0011272	0.0720613	0.0519266	0.265545	0.00167619	0.179028	0.0015054	0.34869	0.116968	0.026205	0.390772	0.113987	0.0502495	0.153234	0.478944	0.0692944	1.73407	2.8766	1067.13	80.2664	51.9024	1043.78	2362.18	5244.57	6489.96	488.798	129.213	100.836	222.549	150.437	53.0573	160.477	111.377	317.056	166.102	41.3259	142.633	199.554	7.12366
1	34	26.472	12.5812	0.402396	0.491993	0.00133273	0.0851617	0.909234	0.00767347	0.097624	0.00240876	0.0383861	0.0499828	0.253518	0.00251145	0.202651	0.00188285	0.224618	0.110047	0.0418253	0.408385	0.109638	0.0653365	0.171403	0.362096	0.0819719	2.12488	2.41941	927.489	45.4365	58.3767	913.762	1147.99	2829.81	8177.63	518.908	63.9831	53.8207	115.39	90.1545	25.0587	73.7052	72.4301	265.685	99.21	29.0562	71.0837	99.7414	8.64361
1	36	59.4231	31.9846	0.645032	1.08291	0.0244719	0.0693062	2.00595	0.0178471	0.323691	0.00315406	0.0741379	0.106453	0.27328	0.00276162	0.189698	0.00338593	0.30773	0.121019	0.0643755	0.583444	0.130611	0.0588835	0.212852	0.507085	0.0971345	2.36383	14.3167	1075.77	88.5156	61.8522	749.785	2407.92	4535.32	6603.77	847.011	107.426	103.666	214.986	142.773	47.6356	116.684	117.488	354.748	128.476	25.7447	82.6885	191.768	28.3959
2	41	58.549	14.5552	0.387672	0.760432	0.13671	0.0790371	1.12172	0.00489613	0.219286	0.00171468	0.0842562	0.000377529	0.211555	0.00162365	0.178758	0.00102968	0.449615	0.0963529	0.0451674	0.507115	0.102837	0.0419409	0.156391	0.392278	0.0588341	2.89334	1.734	954.9	111.661	74.8667	1232.32	3621.22	2192.31	6843.8	730.428	85.2625	119.342	263.438	175.008	62.3725	115.511	146.101	389.506	163.223	30.317	103.412	199.134	2.20945
1	43	139.996	7.40803	0.113284	0.499142	0.00133273	0.03005	0.260726	5.99926e-05	0.471894	0.00330686	0.0971234	0.000377529	0.148708	0.00182611	0.122008	0.00217328	0.208637	0.0404226	0.0359568	0.776059	0.0955271	0.096582	0.293711	0.662133	0.0884236	3.52792	8.19662	1015.26	94.3035	59.45	1284.58	2800.48	3017.4	8266.75	1158.46	115.879	111.44	260.752	208.703	90.2716	130.882	150.005	460.953	238.15	33.9335	126.835	201.522	13.4332
1	83	75.2925	11.8776	0.459505	0.905366	0.0161082	0.0858496	1.798	0.0140275	1.09859	0.00182178	0.138595	0.052968	0.216974	0.00299815	0.287457	0.00217214	0.502667	0.208623	0.0250886	0.875618	0.172754	0.0723903	0.237609	1.20786	0.108102	1.52124	0.362607	1061.62	127.381	62.008	705.668	4063.65	2126.38	6531.02	690.723	61.0991	120.011	266.06	151.944	85.0254	180.393	83.2781	499.901	186.826	38.5629	112.191	187.339	7.18555
1	35	105.583	6.1203	0.137413	0.971633	0.0814225	0.0870172	0.842237	0.00799954	0.461223	0.00286177	0.0960086	0.0516803	0.186737	0.00214032	0.281354	0.00339926	0.571604	0.199945	0.0730881	1.03764	0.216276	0.0787772	0.323079	1.22776	0.151639	1.51625	10.612	1251.86	161.898	96.4387	1398.66	2863.17	4212.44	10705.4	660.216	109.062	150.526	367.467	197.816	133.657	233.195	128.27	487.374	338.376	68.844	206.641	272.747	18.816
1	85	49.1017	1.685	0.203411	0.94332	0.405643	0.0889035	0.393055	5.99926e-05	0.474665	0.00141454	0.114806	0.000377529	0.137869	0.00194941	0.152286	0.00228528	0.213754	0.0739236	0.0368124	0.669414	0.0972222	0.0534069	0.344484	0.560745	0.0901716	2.03636	0.729919	1332.61	107.525	105.479	1304.35	2216.52	3615.13	10289.8	764.497	87.1842	139.999	329.096	188.056	83.1191	150.097	125.564	336.092	240.949	34.7603	121.045	264.244	7.84435
1	45	64.2187	1.93599	0.0690606	0.657261	0.581595	0.0735105	0.2207	5.99926e-05	0.139367	0.00261612	0.0645925	0.000377529	0.141089	0.00175272	0.149781	0.00286512	0.243622	0.0560216	0.0644393	0.481756	0.0906928	0.0497351	0.225517	0.391611	0.089955	3.2456	23.4706	1272.78	108.942	95.3422	1240.39	3765.14	3409.78	9019.75	1043.89	98.9949	139.682	360.275	167.956	102.701	135.387	136.068	447.736	179.489	28.7111	108.414	224.148	43.36
2	70	48.8023	1.22089	0.0871647	0.680678	0.468345	0.0677586	0.307846	5.99926e-05	0.278766	0.00126656	0.0689599	0.000377529	0.0520236	0.0018846	0.102392	0.000939777	0.247767	0.0438457	0.0399438	0.315631	0.0800114	0.0391332	0.146473	0.348515	0.0591979	2.61887	0.699341	891.91	98.0423	62.2176	824.006	2389.71	1457.94	5488.44	445.482	49.8882	113.592	275.197	163.841	70.9424	117.011	116.166	347.56	170.434	27.2569	111.63	191.357	0.746267
1	80	33.1218	1.51153	0.191727	0.145778	0.00133273	0.0816106	0.0150855	5.99926e-05	0.117668	0.00146331	0.0630892	0.000377529	0.0913606	0.00173554	0.113486	0.00128296	0.110274	0.0290346	0.0402812	0.218703	0.0665858	0.0310394	0.125385	0.215646	0.0278315	3.54061	4.10337	1251.58	129.127	114.087	1550.74	4155.78	2682.69	7517.85	1125.86	97.6778	163.343	340.723	208.664	101.543	116.729	176.747	550.373	281.081	28.7494	123.892	247.578	5.02801
1	30	107.148	5.24963	0.200729	0.551362	0.203467	0.0418708	0.154591	5.99926e-05	0.230131	0.00159983	0.0895911	0.0542574	0.0779096	0.00198352	0.120249	0.00118075	0.410963	0.0483252	0.0463741	0.82371	0.122826	0.0490038	0.252841	0.873404	0.141117	5.40451	1.09446	1059.58	95.4553	60.5095	1189.88	2726.28	5384.64	7621.8	1339.3	149.111	127.898	273.496	201.633	76.2715	147.373	158.759	372.998	268.546	46.5693	149.147	263.527	8.04873
1	74	50.9302	2.04489	0.218076	0.591527	0.00133273	0.0938399	0.347334	0.00745383	0.355069	0.00157659	0.0724667	0.117907	0.10902	0.00193721	0.100395	0.00237051	0.197248	0.045271	0.0361349	0.487705	0.100235	0.0446863	0.239357	0.456648	0.0600831	1.31522	1.81735	1112.76	91.5858	79.0748	802.823	1394.21	3675.41	8088.11	516.426	94.4356	119.118	275.266	169.421	78.0645	119.728	113.23	377.76	212.844	35.7128	124.65	208.071	16.2245
2	75	30.1303	0.500667	0.130297	0.364498	0.323737	0.0826712	0.163877	0.00617864	0.139974	0.00137545	0.0640713	0.000377529	0.096672	0.00173614	0.0880176	0.00157844	0.153625	0.0371554	0.0209963	0.327729	0.0684905	0.0457248	0.20963	0.273076	0.0650461	3.10063	2.593	1214.62	88.1678	58.23	1300.41	3248.86	3740.88	7951.64	784.689	105.096	99.6961	245.634	139.878	84.0876	125.156	104.963	374.956	167.393	30.7992	101.007	214.987	6.85584
1	18	60.2413	19.2403	0.54624	0.986573	0.00133273	0.0966376	1.74245	0.00950713	0.407041	0.00259925	0.0867019	0.000377529	0.275176	0.00182364	0.18044	0.00173598	0.439507	0.130971	0.0425094	0.485576	0.112393	0.0565206	0.162412	0.417855	0.0671152	2.3927	2.24279	989.476	81.9494	39.6525	618.516	1665.38	2505.97	5691.83	520.86	54.4295	68.6767	137.967	131.048	25.2413	63.7083	81.4471	287.577	136.033	20.6772	62.0395	121.384	5.98135
1	23	26.7946	9.20233	0.168896	0.165064	0.00133273	0.0945066	0.258273	0.00971162	0.0487546	0.00130381	0.0244908	0.000377529	0.151774	0.00160962	0.0936198	0.00144988	0.101596	0.0469837	0.0639114	0.214729	0.0842283	0.0564719	0.0934814	0.163221	0.0560023	2.65055	3.40841	1154.89	137.925	101.434	672.282	2214.61	1808.6	5619.08	712.33	110.053	149.238	312.903	252.158	81.4459	114.758	218.699	354.28	214.256	35.9871	115.631	226.932	7.03115
2	66	38.0842	15.7098	0.664556	0.442916	0.279028	0.110278	1.07099	0.00554651	0.179039	0.000796154	0.0455485	0.000377529	0.17713	0.00207902	0.0815723	0.000986089	0.141179	0.0379295	0.0253468	0.320907	0.0735829	0.0496733	0.200189	0.348579	0.0807621	1.65151	1.97821	1138.07	55.6239	79.5192	695.103	1647.16	6613.04	9702.71	537.042	106.504	75.9256	165.76	96.3977	35.1203	128.578	99.6931	358.822	114.935	35.9871	128.276	143.59	11.2511
1	90	41.3356	9.89128	0.645673	0.568623	0.559558	0.143641	1.3755	0.00617864	0.244709	0.00124879	0.104585	0.187433	0.269863	0.00230135	0.0983801	0.00184399	0.199091	0.0853739	0.0499836	0.371611	0.083753	0.0467225	0.208577	0.386338	0.0920245	2.971	0.624602	1102.86	68.9855	87.7246	1153.92	2214.61	2408.25	8984.84	653.514	82.0025	99.4532	214.301	110.17	44.6342	84.5415	141.984	289.281	121.67	29.5694	91.9176	192.433	19.7259
1	54	90.4909	12.2191	0.209373	1.00446	0.00133273	0.10472	0.894882	0.00256513	0.18043	0.00137398	0.0812373	0.0011685	0.166629	0.00224704	0.143642	0.00163469	0.242506	0.0764819	0.0308449	0.441454	0.0991087	0.0226417	0.158628	0.453108	0.0912119	2.13265	2.81716	1064.09	106.536	73.2423	1021.37	2764.08	2819.35	7002.79	566.068	87.9079	101.123	237.278	139.513	58.937	104.55	121.651	317.641	254.547	32.7972	110.217	182.805	8.79072
1	65	75.1328	9.49285	0.210475	0.798182	0.279758	0.104692	1.07729	0.00385866	0.48636	0.000820751	0.136697	0.00516979	0.172273	0.00175986	0.109272	0.0013397	0.348789	0.0780508	0.0404286	0.682245	0.119087	0.041841	0.257204	0.88793	0.128723	1.71642	1.5896	1025.55	58.7897	64.4036	1166.98	2350.1	4264.33	8623.84	778.544	68.0929	101.18	246.72	97.5304	63.0897	92.4254	102.602	458.214	304.945	28.5799	87.9813	236.344	9.88484
2	51	60.0713	6.06189	0.312416	0.670066	0.438722	0.0657768	0.840877	0.0224427	0.431264	0.0016711	0.0936122	0.000377529	0.174896	0.00283652	0.153097	0.00186789	0.263672	0.0779338	0.0309797	0.56817	0.0960496	0.0494195	0.249221	0.494113	0.10042	2.7162	2.45482	1205.31	116.326	95.9182	1484.06	3209.11	3146.57	11043.7	745.729	92.6142	141.763	347.678	188.306	74.3683	209.648	156.495	435.346	218.905	36.6608	138.953	294.017	11.2599
2	62	71.0804	2.76701	0.0751616	0.93088	0.190927	0.100749	0.530792	5.99926e-05	0.361049	0.00161944	0.0908985	0.000377529	0.108094	0.00238928	0.205949	0.00153341	0.528725	0.088812	0.0245407	0.518722	0.108645	0.0606364	0.197261	0.553435	0.103403	2.24169	2.39395	1120.62	95.8204	45.842	1159.09	3840.44	5576.3	5605.08	680.273	110.866	101.093	235.331	131.603	67.4974	128.563	86.7577	510.914	248.235	36.4653	121.591	171.143	4.60743
1	33	28.0549	11.5209	0.394453	0.637508	0.178323	0.103518	1.11834	0.0125813	0.163992	0.00161725	0.0502845	0.000377529	0.232642	0.00257181	0.232352	0.00212303	0.277614	0.105122	0.0470801	0.470587	0.120854	0.0756226	0.175622	0.414071	0.0686087	2.54006	0.999447	1191.86	82.4172	64.447	730.019	1894.85	3978.75	6097.48	676.997	75.605	83.2434	171.813	163.035	30.8354	76.3645	102.022	330.866	134.736	27.2523	79.4465	148.479	3.95015
2	24	91.1495	35.2582	0.50446	1.31966	0.0850674	0.0830843	1.90757	0.022188	1.47757	0.0018757	0.123892	0.117811	0.242396	0.00285889	0.247411	0.00312862	0.417949	0.16952	0.0577776	0.808635	0.151172	0.0919342	0.573477	1.00859	0.221527	1.85182	7.07072	2173.96	214.21	161.524	751.139	5167.96	3947.92	11304.9	735.316	98.2113	285.053	668.695	286.17	184.695	306.71	211.508	523.352	304.842	70.943	238.344	436.855	11.2086
1	64	60.5461	27.0109	0.616657	1.0228	0.444775	0.135674	2.33501	0.00474759	0.478984	0.00168121	0.113078	0.0775223	0.313044	0.00183915	0.154766	0.00124763	0.314147	0.105147	0.0355696	0.366304	0.103956	0.0510011	0.160585	0.383897	0.0895063	2.37826	0.218999	1012.84	54.3435	66.0236	800.971	1646.25	4866.46	7277.39	576.523	83.0229	109.624	205.96	126.232	53.7251	80.5926	101.713	354.948	225.964	35.3838	110.956	160.318	6.15983
1	94	32.4666	9.24002	0.725956	0.646663	0.477033	0.120826	1.40696	0.00068563	0.412982	0.00235617	0.0939187	0.000377529	0.254481	0.00265438	0.335808	0.00348346	0.534939	0.204532	0.0344677	0.801109	0.150127	0.059537	0.298794	0.70908	0.153686	1.20449	6.93265	1009.92	69.5947	63.8264	795.074	1094.69	2902.07	7144.18	524.666	93.9725	96.9973	198.923	125.845	52.0827	115.213	128.788	319.709	178.844	33.2823	113.994	178.738	27.8812
1	19	51.9874	20.476	0.370146	0.367031	0.232703	0.127135	1.20036	0.00379887	0.131017	0.00325824	0.0469179	0.00238255	0.269005	0.00174789	0.12595	0.00125869	0.119708	0.0562921	0.0362383	0.285761	0.0656169	0.0592044	0.181213	0.267739	0.0553616	3.94692	1.1315	1194.86	75.1722	64.2197	1018.82	1448.95	3953.84	9950.22	828.353	82.6538	62.2333	119.361	115.07	28.0629	59.6554	101.502	312.41	173.084	23.32	82.3445	128.045	6.58005
2	71	37.9633	14.6595	0.840039	0.59281	0.249691	0.0639342	1.37563	0.00209475	0.363161	0.00152673	0.0656845	0.000377529	0.278814	0.00188531	0.141519	0.00265298	0.197082	0.0780508	0.0281968	0.357078	0.0914197	0.0398283	0.204712	0.439576	0.110453	1.01048	2.15619	730.365	48.9758	50.8383	940.296	1836.16	4081.63	7866.88	454.868	62.0801	80.2202	173.577	93.6532	61.221	114.047	76.8014	294.14	208.322	36.2528	79.8099	160.309	24.983
1	73	41.8915	14.6815	0.623691	0.876818	0.00266546	0.0771444	1.29298	0.00777632	0.784152	0.00123746	0.0716474	0.000377529	0.192366	0.00230699	0.0997859	0.00276895	0.159938	0.0507182	0.0185998	0.423607	0.0727801	0.0421288	0.181792	0.428304	0.0800587	2.32545	3.66716	1244.32	131.111	103.673	1603.14	3588.37	4855.18	13158.4	857.841	141.23	149.112	368.347	157.852	100.165	285.31	162.612	431.366	309.315	56.9655	160.415	308.258	16.3556
2	57	66.2835	26.7264	0.941723	1.36879	0.173471	0.120985	3.35337	0.00211646	0.734732	0.00233445	0.0989068	0.0399593	0.52169	0.00206284	0.20749	0.00240967	0.301691	0.0928198	0.0508325	0.654869	0.127886	0.068538	0.447359	0.675158	0.169385	1.41365	1.4162	1112.1	57.7892	64.3859	1350.36	1850.96	6176.71	8946.93	506.098	83.2068	84.6827	183.714	103.7	43.4286	116.607	103.792	323.613	265.105	33.1088	126.296	195.982	10.8967
1	50	62.2607	20.0327	0.769204	0.855811	0.166213	0.099312	1.48712	5.99926e-05	0.315428	0.000986123	0.0650639	0.0700575	0.228759	0.00212463	0.153097	0.00149055	0.174892	0.0641087	0.0566682	0.375082	0.0870838	0.05915	0.178692	0.39105	0.0747568	1.96088	2.29358	1286.48	89.8291	83.8264	855.701	2507.02	3337.25	8905.66	641.236	88.4579	109.131	223.955	157.594	62.8702	138.008	129.276	387.455	223.847	45.7313	160.396	201.84	19.6345
2	33	62.3906	14.5639	0.521351	0.886137	0.200085	0.0961705	1.86695	0.00940243	0.999783	0.00236539	0.110288	0.000377529	0.261302	0.00200076	0.608927	0.00264353	1.01485	0.560065	0.0892236	1.0622	0.337453	0.0892844	0.2811	1.65173	0.264766	2.68631	1.46528	1584.37	143.047	67.7839	650.681	2781.17	3435.71	5908.17	748.613	129.328	147.024	320.826	237.594	81.2766	215.836	176.271	609.064	290.053	70.1672	223.798	276.835	34.3866
2	15	52.676	16.4413	0.640148	0.429139	0.0902103	0.106495	1.17815	0.000315816	0.237064	0.00120011	0.0549915	0.000377529	0.21016	0.00194815	0.143072	0.00152047	0.340258	0.106383	0.0397875	0.755163	0.153069	0.062989	0.405738	0.683907	0.254079	1.93713	0.880566	1215.45	90.9827	72.7585	991.463	2510.16	6105.28	8767.78	587.539	120.35	120.707	273.5	174.94	80.7624	273.637	163.087	422.565	212.859	45.818	182.657	263.226	8.50484
1	15	69.5535	18.9913	0.374662	0.481646	0.00133273	0.0907128	1.02713	5.99926e-05	0.396744	0.00157602	0.0678579	0.000377529	0.20832	0.00172247	0.167622	0.0029222	0.302484	0.103085	0.0355367	0.734999	0.142478	0.0527768	0.244378	0.811541	0.138847	1.70802	2.93921	940.217	88.6828	74.6897	1475.12	3294.22	4344.98	12480.7	810.124	96.7442	97.1953	210.657	122.923	46.3637	236.725	113.79	499.767	222.572	49.6841	93.5736	192.705	30.8564
2	25	67.9021	22.0412	0.828975	0.998838	0.103137	0.149891	1.99079	5.99926e-05	0.559605	0.00190242	0.0820721	0.000377529	0.265725	0.00254325	0.173463	0.00257934	0.33255	0.0916992	0.0330359	0.569912	0.11894	0.0527119	0.202202	0.626589	0.1349	1.57829	1.88414	1015.79	73.2347	57.2686	1172.57	2726.28	4948.94	8886.39	620.194	95.8034	81.9062	189.294	101.004	48.7773	130.882	88.2434	379.735	303.325	34.5843	111.72	191.032	12.7891
2	42	26.4182	7.63011	0.394977	0.517663	0.26992	0.110607	1.05739	5.99926e-05	0.174066	0.00138515	0.0439993	0.000377529	0.220671	0.0021359	0.105947	0.00115133	0.165034	0.0478175	0.0339834	0.182738	0.07011	0.0344485	0.138657	0.142795	0.0269507	1.93773	1.01167	1018.75	69.0508	72.1562	915.992	2153.12	2927.32	8199.17	542.273	74.9137	83.5705	190.433	148.479	42.1673	115.761	95.113	317.212	130.443	29.5043	108.483	157.749	3.57006
1	22	51.3176	36.8439	0.271101	0.494831	0.0714008	0.0745991	0.986537	0.000863016	0.252685	0.00237046	0.0571694	0.00886099	0.219111	0.00213324	0.137626	0.00179705	0.159148	0.0706441	0.0412424	0.304276	0.0774811	0.0438383	0.185124	0.24389	0.0735022	2.31502	0.682605	1076.97	204.548	117.217	600.44	2515.2	7183.05	3922.94	1128.6	430.269	310.213	750.181	574.822	132.399	216.986	330.147	809.628	711.125	62.8665	230.242	734.491	9.37713
1	60	31.3849	12.6534	0.718653	0.424848	0.00133273	0.0670403	0.861764	0.00555918	0.131416	0.00146131	0.0473346	0.000377529	0.158652	0.00210636	0.0895668	0.00156211	0.196063	0.0291011	0.0305194	0.285531	0.0880185	0.0590099	0.14328	0.180547	0.0192746	1.709	0.881595	1020.33	53.5529	59.779	757.398	1234.44	2406.19	6757.25	455.095	56.6114	71.4429	137.714	99.7899	26.9552	68.7828	95.7942	317.031	104.043	24.5468	78.2555	120.019	3.02753
2	34	52.3122	20.5074	0.728007	1.25412	0.0362787	0.123109	2.50888	5.99926e-05	0.475341	0.00214622	0.108019	0.000377529	0.452901	0.00220242	0.629941	0.00291017	0.942722	0.267948	0.0623538	0.677544	0.183805	0.0814742	0.254254	0.795417	0.163798	1.72735	0.455574	1364.66	79.9474	67.5941	760.225	2125.41	4415.89	7776.95	516.462	85.8324	71.9769	160.48	145.932	40.9324	117.32	83.8728	464.555	228.988	55.4952	119.389	143.293	8.36602
1	57	95.1917	24.1393	0.924822	0.884892	0.00133273	0.107738	1.98212	0.000276245	0.595771	0.00153502	0.0904529	0.0580151	0.270977	0.00250679	0.176953	0.0040862	0.297611	0.0724362	0.0521216	0.665652	0.11805	0.0421658	0.234909	0.735519	0.106901	2.40725	3.41437	1128.67	123.916	99.0597	1415	5487.57	6024.62	12693.3	967.752	149.256	141.717	316.547	196.82	100.512	273.677	175.509	466.254	303.404	53.8472	182.671	247.885	26.4334
1	93	21.0178	8.83373	0.585286	0.506369	0.288961	0.0998553	0.998661	0.000228809	0.129032	0.00118767	0.0478364	0.000377529	0.204316	0.0024625	0.101527	0.00199211	0.153497	0.0724212	0.0221191	0.452098	0.106774	0.0411234	0.197809	0.31239	0.0733414	2.79559	1.42616	1458.03	84.2957	63.6281	1067.12	3716.55	4337	9271.92	884.381	111.146	91.1358	207.265	156.393	46.8243	163.377	130.759	322.567	192.661	31.1502	93.3952	205.451	12.4942
1	95	26.6629	10.7288	0.570085	1.07723	0.337538	0.134624	1.67351	0.034775	0.372905	0.00144136	0.0983414	0.000377529	0.308062	0.00268265	0.131229	0.00162227	0.316916	0.0928729	0.0467282	0.59543	0.109524	0.0720053	0.238261	0.527446	0.124734	2.11937	1.63977	987.999	67.3756	67.5166	1031.05	3160.46	4411.59	10361.1	658.661	84.767	119.675	284.993	119.699	50.0107	137.224	107.283	454.803	356.944	45.2203	103.331	286.696	7.67285
2	69	42.6393	11.7195	0.631715	0.453515	0.330973	0.0904547	1.07655	5.99926e-05	0.468195	0.00147213	0.0599656	0.000377529	0.187011	0.00197139	0.107929	0.00141422	0.157799	0.0364623	0.0424241	0.316367	0.0714324	0.037487	0.178879	0.246335	0.0506421	1.84578	1.10196	966.094	105.995	104.514	1139.65	3620.71	2374.57	9606.36	657.15	76.8733	135.351	306.747	161.486	82.2232	205.489	133.3	437.083	185.942	34.3526	125.48	267.916	9.51513
2	53	49.2548	23.7622	0.665108	0.931489	0.232169	0.085159	2.42001	0.00602616	0.601651	0.00187003	0.0860038	0.0291804	0.395927	0.00261891	0.323924	0.0021158	0.69365	0.321326	0.0733964	1.1412	0.313039	0.0753902	0.308205	2.10977	0.455805	1.53859	0.204488	1076.8	44.661	60.2876	688.079	2025.96	5934.46	7543.84	450.429	91.1926	74.4418	168.496	141.193	46.2951	114.79	82.6801	482.55	234.032	45.5466	119.382	143.014	7.4981
1	16	83.8846	25.6581	0.841335	0.585617	0.244939	0.100482	1.22829	0.00730793	0.330381	0.00290841	0.0912845	0.000377529	0.251004	0.00202992	0.261783	0.00187817	0.514356	0.171456	0.0524317	0.790757	0.180448	0.0475957	0.207938	0.727658	0.120932	3.05059	1.22259	1421.86	105.031	87.5158	1041.04	4094.48	3527.6	6598.5	886.74	133.631	143.014	316.409	187.43	75.255	139.2	175.107	514.857	236.738	37.0225	135.083	276.163	7.13508
2	40	40.5254	14.3018	0.476353	0.5296	0.375608	0.107906	1.15634	0.00634296	0.397314	0.00146952	0.0783037	0.0462541	0.189575	0.00264669	0.230233	0.00296593	0.4603	0.145464	0.0563712	0.844978	0.165713	0.0823018	0.336259	1.09433	0.236117	1.65003	1.2866	1623.54	145.552	146.013	1632.28	6487.92	5049.48	11156.7	757.607	106.607	199.05	469.397	232.117	108.363	326.582	172.109	741.13	358.831	66.653	222.546	382.944	11.3826
2	87	52.952	16.8878	0.836022	1.07564	0.446759	0.0897608	1.6974	5.99926e-05	0.696052	0.00139933	0.0832336	0.000377529	0.285217	0.00291719	0.153355	0.00252656	0.208741	0.0591142	0.0509541	0.421029	0.0850502	0.0565415	0.241729	0.422273	0.109223	1.78176	5.96167	1004.62	98.0738	78.3485	1703.83	3907.38	2348.14	9924.59	617.408	92.0507	129.215	307.18	131.22	73.8702	235.046	112.428	396.382	233.51	47.2136	122.325	269.568	17.9754
1	89	62.5688	26.726	2.01191	1.50826	0.40175	0.116439	3.57696	0.000119985	1.95395	0.00201467	0.116277	0.140148	0.40192	0.00197978	0.173454	0.00359364	0.263672	0.0986592	0.0384599	0.802217	0.127032	0.0618999	0.349228	0.622071	0.130661	1.41858	2.7822	1285.23	72.4655	62.9743	950.852	3536.12	7169.56	10776.3	610.461	107.064	106.088	229.418	135.271	52.6986	217.043	126.36	411.346	167.128	55.528	144.81	230.668	39.7589
1	26	95.8146	38.4187	1.24081	1.03632	0.00133273	0.0481733	1.95407	0.0157751	0.628585	0.00149042	0.107567	0.113003	0.250809	0.00175707	0.209552	0.0026198	0.387078	0.1264	0.0375493	0.84074	0.14331	0.0765153	0.36058	0.716989	0.200819	1.42315	1.85567	1474.65	83.5279	85.5766	875.992	2922.21	6046.09	7976.55	593.626	136.251	147.107	364.034	176.953	91.2813	191.208	157.219	332.644	239.857	52.1733	230.847	305.434	19.9583
2	54	49.7565	15.1189	0.825087	0.486017	0.166701	0.111157	0.964463	0.00528498	0.475371	0.00122608	0.0818004	0.00441112	0.172242	0.00215834	0.121917	0.00217777	0.192126	0.0688402	0.026019	0.328195	0.0849701	0.0690959	0.207938	0.355151	0.0943937	2.46309	2.34638	1121.77	112.915	112.906	1884.23	5265.36	4383.86	13461.8	885.88	123.405	148.501	331.795	198.974	84.3711	215.644	156.039	537.073	365.414	62.6768	156.59	322.796	13.8826
2	55	35.0139	20.63	0.491293	0.610515	0.443644	0.0646072	1.75996	5.99926e-05	0.279191	0.00192089	0.0746514	0.000377529	0.357484	0.00268612	0.119658	0.00158159	0.216424	0.0610788	0.0225093	0.515434	0.107044	0.0473732	0.250011	0.440955	0.111679	2.56123	1.60713	968.481	52.628	44.334	456.983	2230.72	4049.6	4211.07	619.021	111.199	124.115	257.16	221.132	44.9031	99.8243	112.204	220.393	143.482	26.9356	96.153	224.148	3.84234
1	51	66.4502	22.2364	0.456271	0.827325	0.0815064	0.11951	1.44426	0.0192084	0.329769	0.00123107	0.145128	0.00822856	0.214686	0.00209085	0.292306	0.00201091	0.425661	0.214798	0.0455206	0.594963	0.171774	0.0557465	0.193771	0.87172	0.159946	2.74573	5.42452	1009.31	60.7166	54.0919	706.843	2482.81	4041.92	5658.28	652.12	101.745	97.9936	218.851	153.053	56.217	127.02	113.714	347.553	158.804	34.3288	121.873	189.362	15.2741
2	67	56.0639	18.0003	0.88216	0.646663	0.226773	0.093446	1.5072	5.99926e-05	0.418731	0.0013268	0.0764157	0.000377529	0.20061	0.00213502	0.102684	0.00170163	0.132558	0.0265023	0.0184589	0.257619	0.0662978	0.0415773	0.133337	0.153858	0.0129185	1.6141	2.02853	985.5	99.1325	67.5264	842.888	2400.04	4487.2	7685.95	467.142	95.3295	95.083	229.327	147.972	73.7438	167.538	93.0289	403.452	142.451	35.1657	168.399	219.916	8.93012
2	29	61.6931	26.2397	1.09773	0.944973	0.217869	0.106924	1.85506	0.00224772	0.386934	0.00191182	0.078728	0.0060047	0.294287	0.00208296	0.175299	0.00218135	0.33038	0.134541	0.0624258	0.93126	0.159918	0.0826517	0.427819	1.08967	0.324311	2.27125	5.44665	1291.48	83.5011	81.5039	1070.43	2120.25	3872.8	8960.64	604.698	116.514	128.015	281.143	170.041	62.8702	154.939	149.409	343.033	177.955	39.6822	140.917	236.777	16.7643
2	95	24.2262	6.32347	0.249963	0.224395	0.337465	0.0743725	0.390102	0.00444955	0.243614	0.00140213	0.071927	0.000377529	0.100627	0.00208733	0.0779084	0.000845322	0.148792	0.0342659	0.0248756	0.26157	0.064555	0.0408457	0.148145	0.230174	0.0762441	2.81898	0.892331	1047.06	115.008	145.647	918.541	3447.09	1951.72	7241.99	871.263	100.927	145.209	318.032	189.182	82.514	108.981	209.069	444.123	228.55	34.9396	114.249	272.177	1.87672
2	89	18.8388	7.12534	0.73704	0.248877	1.25925	0.0803065	0.528322	5.99926e-05	0.168618	0.00134809	0.0506157	0.101987	0.136176	0.00267616	0.0929063	0.00263749	0.148756	0.0416043	0.0266118	0.265177	0.0691943	0.0472132	0.163077	0.224873	0.0462262	2.54222	6.22861	1127.16	150.353	121.339	1418.94	3845.43	3825.9	8881.04	878.449	126.005	174.289	394.571	243.59	111.622	229.821	222.742	568.924	269.444	53.8628	174.465	313.063	11.3259
1	47	52.3122	20.8713	1.06458	1.01526	0.427953	0.1043	1.27525	0.00604072	0.229544	0.00413392	0.0888283	0.00227394	0.254225	0.00331935	0.179384	0.0022928	0.361969	0.125161	0.0552098	0.676937	0.137519	0.0966443	0.260104	0.603346	0.125078	1.54646	4.43865	1819.59	119.417	118.663	1195.12	3416.48	3132.74	7929.94	669.759	140.224	151.719	365.322	224.291	100.568	195.923	157.681	375.714	181.37	56.8396	189.149	273.194	9.93565
1	24	102.947	37.5909	1.44479	1.12422	0.318617	0.0514778	2.03556	0.0147737	0.761024	0.00291952	0.0807659	0.0416351	0.276169	0.00233848	0.155798	0.00359262	0.261739	0.101368	0.0600555	0.715315	0.106489	0.0771805	0.234302	0.414071	0.102023	1.909	3.51233	1352.74	134.877	100.445	1156.78	4021.85	3947.92	10257.8	965.125	95.2028	165.29	363.308	205.626	97.2133	266.35	157.465	524.366	187.471	58.011	173.995	280.109	28.3178
1	84	33.1375	9.46256	0.506867	0.744488	0.274931	0.104433	1.32425	0.00163873	0.303147	0.0019447	0.0639653	0.000377529	0.204647	0.00229349	0.0948243	0.00159845	0.236861	0.0757543	0.0278095	0.35948	0.0871944	0.030314	0.131719	0.326379	0.0548437	1.99798	0.755407	1058.18	70.5503	62.156	944.677	1865.59	2767.33	7559.59	619.576	60.9023	88.3795	169.138	107.429	36.9838	83.6799	99.5203	315.573	150.799	31.7014	78.6822	157.54	4.74958
1	46	44.9	13.4316	0.613706	0.595603	0.462006	0.0768766	0.714419	0.0139091	0.379482	0.00248297	0.0691002	0.000377529	0.153881	0.00287957	0.231701	0.00336052	0.306851	0.102282	0.0568353	0.471579	0.107044	0.0761964	0.158978	0.32904	0.0777013	1.70448	6.86119	1325.96	122.342	111.74	1590.13	3477.43	5380.37	12132.2	802.135	126.228	153.398	348.02	166.09	88.7393	205.224	155.633	546.2	388.19	57.9254	169.377	278.127	19.5631
2	90	31.5168	12.4704	0.637329	0.427052	0.305471	0.0924249	1.04348	0.00302788	0.655906	0.00201533	0.0630487	0.000377529	0.192468	0.00212652	0.0883047	0.00162467	0.160916	0.0535131	0.0293452	0.446919	0.0829028	0.042924	0.207936	0.359482	0.0938604	2.09317	1.54056	914.561	94.8817	84.5319	946.74	2259.46	2967.99	7751.48	625.913	80.8437	122.975	267.422	159.159	73.2309	116.224	147.897	355.967	211.73	34.5972	109.4	227.921	8.46554
1	28	102.771	38.062	1.31336	0.967118	0.0319016	0.0614912	1.93771	5.99926e-05	0.836774	0.00169248	0.0871066	0.049021	0.265965	0.00227985	0.130664	0.00201239	0.345567	0.099962	0.0519236	0.795102	0.123384	0.0550172	0.285578	0.659326	0.126846	1.79103	0.797569	1236.58	96.3935	82.8096	879.037	2567.1	4909.26	8557.15	633.569	95.8034	128.74	267.243	214.421	74.5985	165.187	145.174	490.648	226.244	47.5574	178.722	234.15	8.27968
1	77	24.6402	15.2858	0.353261	0.364241	0.00133273	0.110944	1.07251	0.00281268	0.156678	0.000767611	0.0546667	0.000377529	0.252871	0.00254729	0.0870191	0.0011991	0.151327	0.0576099	0.0349582	0.547283	0.0936166	0.051571	0.265317	0.51873	0.131735	2.04401	0.958357	802.42	44.5225	45.8997	602.17	1228.76	2282.04	5630	534.312	58.8622	73.6548	142.419	120.178	27.9712	57.9634	86.5115	228.338	114.621	22.8061	66.7145	123.925	2.58108
1	70	52.3781	14.0784	0.543737	0.388869	0.00133273	0.106589	0.946835	0.00481655	0.477536	0.00129101	0.0619219	0.0309521	0.170948	0.00195661	0.128221	0.00188649	0.266298	0.0625291	0.0424346	0.584202	0.10141	0.0446046	0.202065	0.613282	0.12639	2.03392	1.54491	1076.26	96.825	82.0476	1382.61	3767.75	5869.1	14506.6	788.731	140.738	133.54	311.142	161.263	79.9987	229.029	136.292	477.086	384.806	54.3248	178.11	286.407	15.8974
1	52	71.6723	21.5363	1.11452	0.539761	0.248287	0.0974295	0.921133	5.99926e-05	0.505169	0.00122839	0.101587	0.00233525	0.101448	0.00200508	0.0920937	0.00309641	0.178069	0.0667207	0.0441173	0.416521	0.0890638	0.0158562	0.16904	0.386826	0.0695597	2.50098	1.75935	1340.45	150.147	132.326	1755.32	4292.5	3053.87	11796.1	1266.39	166.784	198.771	412.841	253.885	116.039	217.207	251.525	571.416	386.369	91.9945	181.486	371.398	17.1043
1	55	48.8193	26.5869	0.487388	0.721725	0.143683	0.068682	1.86116	0.00387899	0.37962	0.000946437	0.0710485	0.000377529	0.275026	0.00189099	0.0799751	0.00129572	0.192796	0.0587195	0.022735	0.60794	0.111732	0.0289701	0.273791	0.458137	0.114505	2.59779	1.20139	1037.05	66.3152	65.5942	867.432	2880.24	3105.21	5687.73	762.406	68.3694	86.1733	184.973	122.968	41.1703	69.8269	106.369	256.223	131.913	26.6415	94.185	157.446	4.20318
2	21	49.3874	12.0823	0.275522	0.330097	0.159187	0.0726599	0.888785	0.000238836	0.143633	0.00131083	0.0526945	0.000377529	0.188255	0.00149193	0.125188	0.00148735	0.199572	0.0512718	0.0354741	0.272833	0.0790473	0.0425948	0.152883	0.25782	0.0741291	3.26332	1.20775	1163.2	96.3597	80.616	1489.75	3641.35	3282.56	9185.74	859.042	121.522	104.134	270.49	131.795	65.0769	129.263	163.15	346.404	190.105	25.5497	111.099	255.769	7.28054
1	56	54.8607	19.3949	0.511263	0.770904	0.00133273	0.0828264	1.68803	5.99926e-05	0.437808	0.000691056	0.0776825	0.0115501	0.194623	0.0018713	0.213235	0.00204908	0.484241	0.154327	0.0239712	0.710065	0.156727	0.0513668	0.201568	0.889493	0.129089	1.80013	1.21404	1035.93	64.9456	47.7353	399.064	1739.87	4094.22	4183.89	526.907	84.4558	70.9378	146.602	145.921	24.5299	89.246	58.7769	367.127	194.429	35.8593	94.4398	129.578	8.33746
1	87	58.9029	23.408	1.48972	2.56179	0.496216	0.102362	3.8086	0.00364021	0.912872	0.00319077	0.150809	0.177956	0.4316	0.00212558	0.221523	0.001898	0.446483	0.175993	0.0296307	0.567901	0.133906	0.0716455	0.187429	0.620631	0.103251	2.16946	0.495108	1112.1	85.7757	57.0276	834.906	3400.28	2182.95	7286.55	698.443	66.1201	100.937	204.916	134.208	45.7479	78.0445	104.294	506.541	161.081	29.0398	78.2045	186.477	10.3668
2	82	23.1682	9.54884	0.4542	0.384865	0.749401	0.0692508	0.829728	5.99926e-05	0.175299	0.00157659	0.0706754	0.000377529	0.183622	0.00171841	0.0687628	0.00119534	0.132222	0.0400223	0.0124812	0.152846	0.0680553	0.0355528	0.111893	0.137113	0.0319182	2.51226	3.48729	1307.49	105.9	95.6305	958.032	2692.04	2321.45	5781.38	681.495	84.1546	124.69	279.629	156.435	61.7793	107.342	183.773	352.655	195.855	24.1097	100.493	224.139	3.86782
2	30	25.0114	13.7412	0.410071	0.348834	0.287834	0.0630639	1.33442	5.99926e-05	0.160684	0.00174578	0.0509072	0.000377529	0.301424	0.00243776	0.116313	0.00224375	0.17499	0.0625685	0.0388474	0.679016	0.122322	0.0476384	0.264519	0.67936	0.149805	2.27031	1.34102	1286.46	80.5279	99.499	675.566	2128	4166.4	5615.76	714.052	90.7891	82.5168	204.87	157.352	54.3578	108.908	127.234	326.434	200.815	34.2412	106.745	168.404	7.48873
1	39	43.2523	28.8326	0.791648	1.6185	0.00133273	0.0950345	2.85257	5.99926e-05	0.610512	0.00312985	0.0885026	0.0552612	0.479056	0.00230233	0.231751	0.00303192	0.360531	0.154483	0.0397379	1.07864	0.151289	0.074236	0.371593	0.849772	0.20327	1.08884	0.72048	1040.9	40.4768	53.8193	956.915	1237.59	5051.16	8974.31	485.12	82.1762	69.4111	154.666	83.1537	36.4225	127.422	79.0721	276.081	183.131	36.0952	121.128	169.831	14.4639
1	61	68.0253	23.8566	0.790337	1.10998	0.0253743	0.13999	2.04106	0.0114608	0.336185	0.00238594	0.10481	0.000377529	0.287142	0.00161339	0.196966	0.00213898	0.366922	0.0934739	0.0142864	0.456006	0.0845133	0.0499081	0.197357	0.391758	0.0755448	1.52489	0.642081	1037.13	109.166	67.4943	556.403	1925.68	4346.63	5353.07	550.519	110.9	136.258	282.979	147.644	58.6555	129.593	110.41	449.953	190.111	36.045	113.765	245.638	19.9268
2	18	100.123	39.4584	1.54117	0.904041	0.0686818	0.0982568	2.28498	0.00386381	0.541776	0.00172067	0.0826322	0.00640894	0.310765	0.00163104	0.212726	0.00245658	0.387424	0.15673	0.070797	0.702329	0.140203	0.0771964	0.328499	0.68354	0.188532	2.11937	1.99193	1483.09	79.5046	96.0726	1154.22	2675.35	4131.19	10430.5	697.627	85.7492	124.587	264.054	135.809	73.7512	217.125	154.512	388.578	207.391	40.5403	175.966	210.599	16.0627
1	38	45.7059	20.7295	0.785657	0.459181	0.0767527	0.0593602	1.03375	0.0198115	0.330019	0.00260362	0.0736786	0.000377529	0.196445	0.0027291	0.126281	0.002404	0.209694	0.0715005	0.0592703	0.4684	0.0890923	0.0679464	0.172409	0.36212	0.0773932	1.85967	2.25901	1460.93	138.395	137.321	1396.13	2005.27	5367.02	11260.2	1013.16	159.373	158.829	351.347	166.518	101.006	178.936	230.923	542.293	414.193	56.4065	171.486	319.611	23.5595
2	22	53.5617	8.54719	0.276192	0.641422	0.203331	0.15823	0.756312	0.0215544	0.368751	0.0019298	0.0776825	0.000377529	0.121142	0.00235015	0.209819	0.00139149	0.563591	0.17759	0.0504704	0.444219	0.10834	0.091461	0.150233	0.621439	0.0583887	3.37826	0.868029	1307.04	127.991	68.7271	572.77	75.7557	3275.32	3675.4	735.023	87.7792	139.947	300.585	230.286	91.7587	142.953	140.096	475.689	214.256	41.4513	143.74	253.108	2.70305
1	63	31.6372	11.4801	0.511442	0.365871	0.208252	0.0621598	0.554231	0.00183884	0.308401	0.000764595	0.0662798	0.00566907	0.0780857	0.00185222	0.0907787	0.00175387	0.125462	0.0258152	0.0349142	0.244809	0.0731335	0.0332196	0.154737	0.171317	0.0260009	2.79976	0.393038	1591.68	250.895	205.141	2437.03	4648.82	2155.42	9969.13	1278.34	228.704	380.057	769.325	454.36	190.526	342.836	390.349	889.807	552.26	128.963	283.663	610.187	6.49454
2	20	50.3802	23.6397	0.330681	0.503101	0.12698	0.0764959	1.29322	5.99926e-05	0.295645	0.00131425	0.0552906	0.000377529	0.263491	0.00157413	0.114484	0.0021238	0.177787	0.0620554	0.0317338	0.504882	0.0966617	0.051571	0.260571	0.405121	0.0758905	1.51643	1.35808	868.924	70.7629	55.9121	616.865	1421.9	4640.09	6136.11	477.985	112.287	104.894	251.513	183.135	44.2044	133.187	100.853	419.542	232.283	27.5486	102.274	279.045	10.3668
1	58	50.8956	15.1189	0.580055	0.544919	0.00133273	0.0628246	1.20781	0.0114883	0.448517	0.000545864	0.0726468	0.00690064	0.223341	0.00128773	0.183129	0.00307009	0.229776	0.0657657	0.0175308	0.504882	0.125071	0.0402346	0.222256	0.41849	0.103278	1.22797	0.813052	842.056	82.3385	91.2715	1319.44	2368.21	4354.75	12185.8	597.915	83.8117	113.592	259.847	122.827	56.0477	118.469	114.186	356.933	281.415	34.642	113.784	270.885	13.0138
1	86	34.0484	15.466	1.16467	0.708431	0.54814	0.0666685	1.83479	0.0135512	0.390903	0.00255798	0.0860424	0.00481591	0.319426	0.00259624	0.146344	0.0024604	0.190432	0.0746383	0.0413304	0.63057	0.108505	0.0537356	0.248523	0.442928	0.105289	1.67747	1.11912	1277.06	71.0999	59.1899	916.105	2156.09	8226.56	8861.58	635.767	183.972	95.7844	188.104	198.629	75.2974	157.367	122.794	448.023	237.019	73.3253	184.824	149.672	15.8222
2	50	35.6408	13.3021	0.54624	0.689096	0.306803	0.0879182	2.28786	5.99926e-05	0.378555	0.00203088	0.0794301	0.0133241	0.473547	0.00254903	0.153167	0.00145798	0.255324	0.067589	0.0427143	0.425054	0.0937241	0.0506884	0.234594	0.453108	0.110279	2.77827	1.43644	1191.39	73.9703	71.3534	1036.05	3240.43	4161.06	7827.34	688.143	80.1265	84.8019	167.856	111.274	38.6212	102.499	95.4983	327.658	159.222	36.0581	106.193	150.893	8.40326
2	83	85.9867	22.7625	0.590381	1.33103	0.401126	0.0860338	1.53421	0.00734962	1.17112	0.00220146	0.107704	0.124417	0.210325	0.00226285	0.26606	0.00309124	0.424794	0.202765	0.0570012	0.639016	0.157757	0.0782984	0.390106	0.962003	0.334079	1.31095	7.90993	1203.02	78.5397	71.3521	929.292	3801.72	4043.37	8796.63	475.174	82.0221	98.0102	264.952	97.4483	88.2606	173.945	128.27	333.513	210.509	37.5003	132.06	201.531	24.4608
2	91	34.2896	8.63018	0.433339	0.667803	0.540657	0.126269	1.20781	0.00896275	0.230414	0.00151727	0.094444	0.000377529	0.246144	0.00263333	0.128341	0.00156184	0.219969	0.0450856	0.0261604	0.290355	0.0816794	0.0507067	0.162044	0.286586	0.0683932	2.84544	0.698738	1329.5	79.0619	58.7645	1018.82	3636.19	2953.25	8060.63	548.383	67.9205	91.0282	215.256	143.932	43.3697	93.9919	120.96	390.879	146.113	24.8244	86.0349	192.867	3.54835
2	84	78.7657	40.6455	1.20512	1.31274	0.26723	0.0945066	4.47359	0.00106341	0.781609	0.00217684	0.125114	0.047769	0.683737	0.00257984	0.153014	0.00211597	0.290282	0.119486	0.0334675	0.866574	0.132005	0.0632611	0.418216	0.924833	0.196413	2.95608	0.919725	1109.93	82.7238	66.2733	940.382	2990.58	5133.62	7690.04	944.492	143.423	114.239	260.752	177.184	102.615	161.65	172.455	349.983	315.616	45.7305	161.2	228.731	24.8607
2	39	52.9798	16.0812	0.893001	0.550705	0.684104	0.138103	0.952737	5.99926e-05	0.52242	0.00123962	0.113927	0.0252727	0.15629	0.00197955	0.178028	0.00263825	0.262392	0.0982026	0.0532831	0.541789	0.108076	0.0844236	0.296648	0.573043	0.134298	1.3669	1.62032	1545.82	95.9013	123.654	1120.08	3092.97	4414.11	11077.5	614.035	116.975	164.678	395.594	156.393	110.349	288.353	148.574	387.455	396.797	61.6587	228.147	358.735	15.1863
2	32	43.815	16.9438	0.807996	0.709756	0.243534	0.0987534	1.13106	0.00951543	0.293846	0.00212581	0.0654251	0.000377529	0.18905	0.00187409	0.122729	0.001321	0.287444	0.0693218	0.0566291	0.390796	0.100966	0.0470531	0.166432	0.374329	0.0775396	2.23027	0.371484	1075.29	74.1333	77.2961	1055.93	2799.93	3106.53	9035.62	714.052	74.4142	78.3655	188.163	131.37	39.054	109.246	98.2079	395.257	313.795	21.6603	99.9458	178.6	3.75813
1	66	163.985	50.2439	1.73054	1.41995	0.00133273	0.126048	3.81452	0.00345765	2.29944	0.00190325	0.137247	0.0468049	0.384702	0.00174101	0.219239	0.0031233	0.557092	0.169542	0.0462949	1.24898	0.184518	0.0553964	0.310456	1.22791	0.185132	1.46849	5.31226	1154.54	67.3189	66.5267	1735.12	1339.3	6086.83	10769.1	690.884	89.8329	89.8527	199.266	86.3688	44.716	170.061	99.1016	460.337	244.06	39.5878	95.5035	191.572	54.9555
2	36	64.4532	30.1948	0.80634	1.26021	0.150732	0.0730265	3.04198	0.0113812	0.458553	0.00244607	0.0742439	0.000377529	0.455255	0.00208883	0.201478	0.00300373	0.431194	0.100935	0.0432129	1.07202	0.156377	0.060721	0.465057	1.03093	0.245088	2.2466	3.37399	1001.52	64.026	69.3101	969.257	2283.03	4869.38	8238.35	677.877	97.8783	81.0683	191.78	111.162	46.8035	116.585	113.117	331.394	150.184	25.0828	95.7792	161.602	41.7644
1	71	48.5994	12.8836	0.518893	0.517876	0.202502	0.0671463	0.78432	0.0110578	0.379794	0.00122075	0.0700106	0.0507063	0.140806	0.00142652	0.206273	0.00300161	0.36101	0.0809418	0.0344369	0.964941	0.123441	0.0484184	0.297297	0.894522	0.145625	1.69497	1.70709	1222.99	129.991	123.954	1503.02	3917.71	3632.06	10511.3	810.713	122.74	176.386	370.483	158.795	119.593	255.634	166.546	460.841	343.361	62.7791	164.957	308.908	18.5072
1	32	155.858	75.5116	3.51398	1.18624	0.00133273	0.130086	3.73233	0.0223974	1.82839	0.00240459	0.114363	0.197349	0.40335	0.00315702	0.236183	0.00306599	0.395492	0.196945	0.0727692	1.11381	0.209038	0.0914808	0.493923	1.37656	0.420877	1.37087	6.12305	1742.28	103.627	92.7153	631.958	1401.42	7393.07	8927.11	635.982	143.879	124.69	259.309	186.425	85.2654	193.111	135.061	323.301	292.645	66.2909	231.484	222.261	45.3756
1	27	75.3181	27.39	0.758802	0.530857	0.248874	0.116343	0.993981	0.00155622	0.32248	0.00178413	0.0585694	0.0208193	0.172107	0.0015082	0.109725	0.00285099	0.20828	0.0835667	0.0464598	0.515992	0.0995533	0.0518899	0.231939	0.41622	0.0824028	1.49533	15.6048	795.19	85.9713	94.2225	1017.61	1658.53	3272.57	9283.62	592.875	77.5662	103.635	239.463	127.164	52.4905	133.824	129.484	391.037	177.933	35.2067	101.758	181.54	17.2952
2	74	18.1638	3.37455	0.296665	0.190486	0.212292	0.0699053	0.306403	0.0131537	0.142168	0.000992698	0.0343716	0.000377529	0.0927213	0.0016558	0.13453	0.00244509	0.169909	0.0655637	0.0249326	0.158851	0.0826404	0.0409189	0.08797	0.153752	0.0525506	1.40297	17.7756	769.558	81.6541	88.2322	1119.5	644.748	2194.09	6137	442.329	87.6768	90.4208	220.894	132.056	50.475	91.7007	128.717	296.012	216.386	24.1363	80.4519	185.755	15.953
1	49	39.3731	17.387	0.637894	0.494752	0.74996	0.0659806	1.60978	0.00257829	0.191701	0.000875597	0.0443788	0.176274	0.29855	0.0019617	0.171551	0.00148531	0.183168	0.0558392	0.02495	0.497299	0.103581	0.039797	0.211607	0.450715	0.0947145	2.25398	3.8473	1200.72	69.3753	62.3063	717.856	2611.17	3183.66	6358.62	623.222	76.7195	93.2168	190.835	129.565	43.5909	95.2438	121.642	289.588	113.179	31.7803	91.166	174.66	6.22524
2	77	62.7073	16.1269	0.944072	0.910501	0.243363	0.120765	1.89822	0.0359068	0.372905	0.00203007	0.0896531	0.000377529	0.326943	0.00236421	0.207537	0.00382585	0.370728	0.156387	0.0397379	0.754795	0.134756	0.063771	0.437394	0.899234	0.098454	1.60852	3.51966	1066.2	87.1866	84.6591	1215.18	2435.66	4671.87	8506.01	722.411	108.778	97.9886	246.64	131.343	56.1599	138.393	161.546	328.964	294.527	29.7953	100.023	245.188	32.4385
2	59	58.671	15.9481	0.998267	0.681733	0.224246	0.111556	1.62608	0.00380805	0.750803	0.0020189	0.144497	0.000377529	0.240297	0.00193602	0.182393	0.00192706	0.409378	0.125094	0.047675	0.77212	0.143111	0.0631994	0.192845	0.738207	0.0781342	2.24478	2.56884	1299.04	165.856	115.197	1716.67	5740.79	9270.27	11024.4	989.025	154.233	197.453	489.746	211.975	116.452	315.509	198.381	747.345	488.723	103.401	206.098	389.65	12.5321
[truncated: 572 more columns]

## Sheet: Cortex - Transformed
Plate	Well	C0	C2	C3	C3-DC (C4-OH)	C3-OH	C3:1	C4	C4:1	C5	C5-DC (C6-OH)	C5-OH (C3-DC-M)	C5:1	C6 (C4:1-DC)	C6:1	C12	C12:1	C14	C14:1	C14:1-OH	C16	C16:1	C16:1-OH	C18	C18:1	C18:2	Trigonelline	TMAO	Ala	Arg	Asn	Asp	Cys	Gln	Glu	Gly	His	Ile	Leu	Lys	Met	Phe	Pro	Ser	Thr	Trp	Tyr	Val	1-Met-His
Type		Measured	Measured	Measured	Measured	Measured	Measured	Measured	Measured	Measured	Measured	Measured	Measured	Measured	Measured	Measured	Measured	Measured	Measured	Measured	Measured	Measured	Measured	Measured	Measured	Measured	Measured	Measured	Measured	Measured	Measured	Measured	Measured	Measured	Measured	Measured	Measured	Measured	Measured	Measured	Measured	Measured	Measured	Measured	Measured	Measured	Measured	Measured	Measured
Method		FIA	FIA	FIA	FIA	FIA	FIA	FIA	FIA	FIA	FIA	FIA	FIA	FIA	FIA	FIA	FIA	FIA	FIA	FIA	FIA	FIA	FIA	FIA	FIA	FIA	LC	LC	LC	LC	LC	LC	LC	LC	LC	LC	LC	LC	LC	LC	LC	LC	LC	LC	LC	LC	LC	LC	LC
2	38	-1.15847	-0.440506	0.168611	-0.564255	-1.24631	0.493727	-0.185799	0.863111	-0.228261	-0.766615	-0.866884	-0.820054	-0.550439	-0.0429412	-1.01601	0.460844	-0.796946	-0.747619	0.334509	-1.02453	-0.951695	0.286724	0.154466	-1.11322	-0.936031	-0.25838	-0.253995	1.01316	0.0939254	0.497561	-0.0279247	0.330678	-0.157439	0.474347	0.63347	-0.371054	0.349263	0.288184	0.641358	-0.279273	0.213099	0.232424	-0.394385	0.53794	-0.515524	-0.0394096	0.583476	-0.258438
2	17	0.107339	0.128369	-0.306175	-1.89756	0.632359	-0.24898	-0.923568	-1.64157	-0.695189	-1.05328	-0.160707	-0.820054	-1.5721	-0.883782	-0.446877	0.0681395	-0.413877	-1.16836	-0.731527	-0.989748	-0.739065	-1.15201	-0.779473	-0.893289	-1.2042	-0.264407	1.04629	-1.94265	0.230706	0.905616	2.72233	-0.72245	-1.35044	2.35417	-0.19862	0.226948	0.0861027	0.200325	-0.167936	-0.0589918	1.10146	0.429744	-0.270358	0.644157	1.08706	-0.377872	0.659508	0.70289
2	45	0.608094	0.996478	0.173046	-0.979655	0.581243	1.09496	0.0338932	-1.64157	0.0791742	0.194122	0.629592	-0.820054	0.11465	-0.338036	0.60568	-0.18196	0.829603	0.426278	0.0558588	0.23703	0.511157	-0.473027	0.462437	0.178514	0.584876	1.62616	-0.0230968	-1.14969	0.449446	0.0876634	0.34519	0.97314	-0.96539	-0.383171	1.23379	0.2444	0.478506	0.43074	0.438732	0.586531	-0.215819	0.963787	0.932044	-0.229197	-0.111188	-0.0713061	0.591217	-0.936695
2	48	0.580974	2.0518	0.447125	-0.489919	0.782685	3.17319	0.544969	1.72617	0.347493	-0.455985	0.151585	1.30424	0.36555	1.82287	0.485758	0.240794	0.611854	0.835976	1.09182	0.708274	0.790652	0.421577	-0.301665	0.845162	-0.281277	0.272898	-1.49115	-0.209623	0.369463	0.195053	0.700823	-0.0870592	0.117509	1.17227	0.242778	0.473461	0.443127	0.631141	0.437496	-0.59375	0.317671	-0.492212	0.57766	0.696757	0.835193	-0.0819809	1.11057	0.164757
1	68	0.340001	1.20214	0.748922	0.34286	0.0282017	0.727058	0.76514	0.867525	0.593923	-0.956891	-0.55941	-0.364988	0.463769	-1.71306	0.0194815	0.0511512	0.215631	0.483081	1.05374	0.342627	0.896335	-0.149064	-0.0245546	0.872464	-0.362835	-1.28526	2.01514	-0.475363	-1.33852	-0.819423	-0.545245	-0.926486	1.44193	0.735067	-1.31384	-1.0443	-1.58399	-1.41916	-2.19392	-2.08869	0.28968	-1.83751	0.072186	0.431124	0.563324	-0.759631	-1.17122	1.22282
2	49	-0.268795	-0.0970978	-0.0731353	0.790129	1.06631	0.409084	0.737201	1.03903	0.284278	-0.400505	-0.13517	-0.820054	0.955609	0.751048	0.972109	0.735247	0.692699	0.691181	-0.267004	-0.779202	0.0041471	-0.0721627	-0.678131	-0.407077	-0.453118	-0.868653	1.39437	-1.34273	-0.274213	-1.52466	-0.797156	0.561991	-0.561972	-0.903197	-0.443718	-0.360048	-0.927994	-0.977497	-0.47046	-0.795895	-0.509645	-1.08995	-0.281885	-0.753251	-1.03864	-1.52895	-0.664222	1.55099
2	26	0.703191	0.757906	0.0910174	-0.0442021	0.150528	0.525994	0.445672	-1.64157	-0.616561	-1.10568	-0.25073	1.27945	0.565042	-1.25568	0.294097	-0.534353	0.281181	0.358772	-1.03943	-0.794419	0.0463176	-0.537328	-1.11066	-0.282403	-0.824882	-0.612628	0.460501	-0.261013	-0.232577	-1.12072	0.73174	-0.0372966	0.988824	-0.478778	-1.3139	1.1575	-0.0306758	-0.0495177	0.0290555	-0.288491	0.681468	-0.164676	-0.972848	-0.539091	0.445879	0.623921	0.185022	-0.377819
1	34	-1.61496	-0.10704	-0.0806901	-0.650812	-1.75694	-0.26997	-0.363247	0.539797	-1.84699	0.78222	-1.91547	1.27061	0.454341	0.951482	0.536552	0.0595887	-0.511668	0.26797	0.0596407	-0.70221	-0.0640452	0.375199	-0.776602	-0.765523	-0.535011	-0.016417	0.30312	-1.14822	-2.00335	-0.641264	0.247023	-1.33552	-0.585378	0.474347	-0.999247	-1.44725	-2.44244	-2.21298	-1.98556	-1.7523	-1.44861	-1.68102	-2.02925	-2.69395	-0.819649	-1.87104	-2.50088	-0.157282
1	36	0.292977	1.50195	0.672321	1.08635	-1.08211	-0.89239	0.964413	1.13137	-0.0628367	1.50997	-0.16557	1.43229	0.634285	1.46269	0.40912	1.78751	0.0632071	0.409023	1.28802	0.096596	0.409012	-0.00132937	-0.152064	-0.18262	-0.236547	0.282021	1.78719	-0.212537	0.0516238	-0.41732	-0.468149	0.00665251	0.609829	-0.411533	1.11437	0.590181	0.0560093	-0.150313	-0.148522	-0.505478	-0.167179	0.00330461	-0.362965	-1.56686	-1.34198	-1.2537	0.0526051	1.37561
2	41	0.257998	0.101004	-0.136866	0.266629	-0.111723	-0.502807	-0.0595477	0.256901	-0.630607	-0.0913949	0.229826	-0.820054	0.0348315	-1.43165	0.291049	-1.46861	0.707539	0.0666379	0.262349	-0.228875	-0.252594	-1.09631	-1.04929	-0.628172	-1.10196	0.822609	-0.00819959	-0.956883	0.704095	0.270144	1.3409	1.0915	-1.21036	-0.271242	0.554709	-0.229316	0.475318	0.42347	0.51145	0.0414186	-0.194622	0.647155	0.111088	-0.606289	-0.647793	-0.421609	0.178067	-1.56501
1	43	2.31681	-0.755551	-1.75105	-0.621946	-1.75694	-2.85748	-1.64475	-1.64157	0.476203	1.64097	0.692817	-0.820054	-0.727415	-0.783914	-0.553444	0.458535	-0.651968	-1.37503	-0.320074	0.80829	-0.480786	1.98919	0.727146	0.288877	-0.402486	1.32215	1.35209	-0.566482	0.232622	-0.569887	1.494	0.373542	-0.425841	0.522321	2.11299	0.831642	0.275788	0.395597	1.0186	0.815289	0.142324	0.720739	0.894629	0.762086	-0.218733	0.26143	0.217305	0.374208
1	83	0.851802	-0.185408	0.123134	0.662338	-1.23317	-0.244357	0.748623	0.954114	1.64775	0.060851	1.97005	1.28402	0.0922835	1.90293	1.14808	0.45705	0.887622	1.17232	-1.13102	1.13064	1.05104	0.767084	0.154855	1.38369	-0.0454447	-1.01638	-1.63129	-0.292275	1.06052	-0.40775	-0.686127	1.45659	-1.28412	-0.454459	0.326919	-1.66634	0.491246	0.450302	0.0622595	0.68806	0.985008	-1.15567	1.24196	-0.0971868	0.224186	-0.140668	-0.026271	-0.368113
1	35	1.65033	-0.95315	-1.52611	0.827402	-0.476805	-0.201116	-0.466369	0.567074	0.443788	1.24379	0.654244	1.27835	-0.243087	0.0845031	1.11341	1.79997	1.09002	1.11543	1.69493	1.60686	1.48079	1.10652	0.97653	1.41408	0.574543	-1.02671	1.55686	0.650329	1.68525	1.07002	1.80854	0.430568	0.419167	1.76231	0.13577	0.639363	1.09323	1.27153	0.870124	1.6679	1.63654	0.270525	1.13529	1.88877	1.75579	1.63933	1.14585	0.808894
1	85	-0.157355	-1.91562	-1.03818	0.757954	0.950754	-0.131876	-1.3068	-1.64157	0.484494	-0.565175	1.27162	-0.820054	-0.882072	-0.4256	-0.0447065	0.601757	-0.605666	-0.349496	-0.262608	0.430961	-0.425248	-0.336586	1.1417	-0.00586985	-0.368059	-0.13826	-0.871498	0.98082	0.600178	1.32565	1.55035	-0.179113	0.0285894	1.55988	0.733618	-0.144465	0.909465	1.00242	0.725295	0.64007	0.506058	0.206632	-0.65063	0.801737	-0.131913	0.111167	1.05452	-0.268854
1	45	0.476198	-1.8373	-2.28518	-0.0514629	1.41751	-0.720879	-1.76366	-1.64157	-1.30576	1.0018	-0.570045	-0.820054	-0.835223	-1.00953	-0.080936	1.26929	-0.359751	-0.806768	1.29111	-0.344161	-0.648945	-0.570595	0.0100166	-0.6311	-0.372291	1.11564	2.15144	0.739362	0.636311	1.03641	1.36493	1.21175	-0.119296	0.9195	1.80633	0.315093	0.903603	1.22414	0.384764	1.09195	0.232726	0.444125	0.76544	-0.24583	-0.869043	-0.257356	0.558354	2.00257
2	70	-0.171793	-2.07914	-2.04127	0.0238856	1.12894	-0.956844	-1.51613	-1.64157	-0.27936	-0.830672	-0.38075	-0.820054	-2.62244	-0.61086	-0.995531	-1.68022	-0.328514	-1.23035	-0.0585786	-1.22217	-1.08162	-1.29693	-1.24735	-0.830838	-1.09162	0.560128	-0.916335	-1.41127	0.342573	-0.394934	-0.127645	-0.0108102	-2.17849	-1.09289	-1.83093	-2.71626	0.332338	0.541014	0.306767	0.307753	-0.159583	-0.0319309	-0.470762	-0.440838	-1.08938	-0.157621	0.0453893	-2.46887
1	80	-1.08634	-1.97349	-1.11453	-2.75414	-1.75694	-0.403894	-2.78417	-1.64157	-1.56185	-0.482771	-0.637001	-0.820054	-1.67139	-1.06379	-0.731608	-0.938642	-1.95782	-1.98638	-0.0371467	-1.88876	-1.79094	-1.91724	-1.72795	-1.63649	-2.30602	1.33093	0.774366	0.649121	1.09683	1.53862	2.19176	1.53099	-0.717352	0.112321	2.03129	0.268517	1.29091	1.08838	1.01808	1.06749	-0.166138	1.15876	1.63039	1.31016	-0.863515	0.186372	0.862502	-0.756806
1	30	1.68509	-1.09981	-1.0554	-0.420066	0.224419	-2.17281	-1.98727	-1.64157	-0.559614	-0.263784	0.426687	1.28953	-1.95476	-0.330703	-0.588694	-1.14217	0.559342	-1.05997	0.33342	0.965794	0.249679	-0.618168	0.325169	0.787585	0.440813	2.30137	-0.45723	-0.303896	0.267047	-0.501412	1.21193	0.30553	1.05813	0.170197	2.5024	1.55045	0.668778	0.524448	0.923652	0.459066	0.457766	0.875962	-0.104912	1.16231	0.801246	0.756384	1.04662	-0.239461
1	74	-0.0710611	-1.80503	-0.947023	-0.274429	-1.75694	0.0458814	-1.41588	0.520872	0.070422	-0.29992	-0.233986	1.45209	-1.34282	-0.459982	-1.04755	0.707268	-0.760114	-1.17399	-0.308044	-0.31676	-0.330541	-0.906216	0.175058	-0.365413	-1.06668	-1.48402	0.0363633	-0.0122642	0.149353	0.453157	-0.22174	-1.04602	0.0705586	0.425948	-1.02398	0.149214	0.469955	0.541681	0.411785	0.507835	-0.0973923	-0.112335	-0.0409904	0.373023	-0.0363603	0.205959	0.321529	0.614588
2	75	-1.30964	-2.42325	-1.58903	-1.22861	0.690976	-0.363592	-1.95326	0.400763	-1.2992	-0.63295	-0.593152	-0.820054	-1.56798	-1.06191	-1.40789	-0.411365	-1.25727	-1.5273	-1.48836	-1.14905	-1.67582	-0.835765	-0.195154	-1.24357	-0.932616	1.0003	0.366479	0.485511	0.0402973	-0.651183	1.53919	0.773028	0.115436	0.351741	0.833233	0.517878	-0.0667219	0.230952	-0.219683	0.664574	0.0222368	-0.356138	-0.0784567	-0.509453	-0.585396	-0.504857	0.426554	-0.420642
1	18	0.325261	0.540558	0.397926	0.863433	-1.75694	0.144526	0.688859	0.682265	0.266027	0.984498	0.320993	-0.820054	0.651043	-0.791366	0.30989	-0.159918	0.670312	0.524493	0.101866	-0.32654	0.00672056	-0.144079	-0.936294	-0.519275	-0.879389	0.315416	0.233254	-0.728348	-0.171815	-2.3525	-1.15787	-0.745554	-0.884828	-0.964691	-0.97995	-2.24701	-1.39622	-1.56939	-0.452314	-1.73864	-1.87005	-1.23709	-1.54076	-1.33048	-2.42481	-2.46764	-1.65306	-0.57082
1	23	-1.58639	-0.508961	-1.27482	-2.56668	-1.75694	0.0695213	-1.65176	0.696692	-2.93118	-0.76148	-2.87677	-0.820054	-0.685181	-1.47963	-1.23609	-0.630849	-2.13856	-1.10897	1.26548	-1.91997	-0.899529	-0.147046	-2.67821	-2.09185	-1.18449	0.59221	0.611907	0.202603	1.27113	1.21576	-0.859905	-0.180998	-1.67163	-1.01033	0.453626	0.668574	1.07187	0.875453	1.50489	0.597121	-0.212387	1.67988	-0.36988	0.396317	-0.00968883	-0.0394096	0.596861	-0.392459
2	66	-0.756971	0.215686	0.722626	-0.858055	0.532158	0.605985	-0.129184	0.333338	-0.930723	-1.89594	-1.50291	-0.820054	-0.358006	-0.0738855	-1.62669	-1.56941	-1.43124	-1.48983	-1.10963	-1.19006	-1.39343	-0.574599	-0.32615	-0.830521	-0.560888	-0.761188	0.116292	0.118413	-1.35008	0.471582	-0.740251	-0.765221	1.60443	1.26815	-0.82467	0.561908	-1.00834	-0.952803	-1.68423	-1.10684	0.0947261	-0.526745	-0.303469	-2.04059	-0.00968883	0.297248	-0.985138	0.155599
1	90	-0.56366	-0.421254	0.67399	-0.356528	1.3642	1.62531	0.266971	0.400763	-0.469534	-0.864289	0.944299	1.53629	0.603878	0.478757	-1.10161	0.00279885	-0.742112	-0.120882	0.539909	-0.897913	-0.919264	-0.768791	-0.209416	-0.654408	-0.332206	0.891065	-1.03576	-0.0647706	-0.683945	0.784735	1.0992	-0.180998	-0.982086	0.901394	0.091699	-0.380901	-0.074486	-0.159682	-1.1195	-0.635383	-1.05863	0.566394	-1.50532	-1.79618	-0.748122	-0.848481	0.0642146	0.871874
1	54	1.28601	-0.14707	-1.00053	0.906033	-1.75694	0.421672	-0.385004	-0.115031	-0.919208	-0.635536	0.11504	-0.113122	-0.489019	0.349134	-0.173644	-0.319526	-0.368269	-0.294949	-0.680921	-0.535962	-0.365364	-2.64922	-1.00671	-0.378938	-0.34785	-0.00604014	0.441671	-0.278235	0.574624	0.195053	0.652435	0.340247	-0.594552	-0.179428	-0.565655	-0.113324	-0.0217287	0.133805	-0.228817	-0.0747277	-0.467117	0.110592	-0.962471	0.985913	-0.344416	-0.200922	-0.109863	-0.137683
1	65	0.846791	-0.471559	-0.993652	0.37485	0.534868	0.420701	-0.120446	0.115261	0.518935	-1.82854	1.91716	0.578622	-0.417872	-0.987156	-0.827183	-0.830826	0.28167	-0.262552	-0.0278186	0.478378	0.166824	-1.10333	0.371688	0.817591	0.271429	-0.643595	-0.0913368	-0.503846	-1.17599	-0.26527	1.14053	-0.0489514	0.45068	0.712442	0.803394	-1.16234	-0.0199319	0.243241	-1.63293	0.064935	-0.808536	-0.430996	0.86836	1.56872	-0.888094	-1.01351	0.722138	0.000160867
2	51	0.31859	-0.962622	-0.453054	-0.0100111	1.04667	-1.04048	-0.468506	1.30668	0.348393	-0.155631	0.570389	-0.820054	-0.385387	1.60627	-0.033173	0.0378345	-0.214252	-0.264941	-0.670983	0.0338297	-0.463489	-0.591082	0.285837	-0.227957	-0.177377	0.657141	0.316444	0.442974	0.815874	1.05414	2.02836	0.73836	-0.321137	1.92472	0.636821	0.0791088	0.941784	1.13788	0.729153	0.406156	1.36882	0.837044	0.638446	0.471636	0.0543174	0.545022	1.35723	0.156548
2	62	0.715876	-1.61123	-2.19795	0.72694	0.166995	0.286912	-1.01248	-1.64157	0.0944106	-0.233628	0.473835	-0.820054	-1.35903	0.68192	0.567084	-0.486677	0.967862	-0.0592342	-1.17682	-0.177378	-0.0903021	0.102811	-0.368298	-0.0289997	-0.125114	0.134642	0.293401	0.0288505	0.277853	-1.66458	1.11559	1.27408	1.15037	-1.01914	0.263125	0.692183	-0.0226477	0.110482	-0.436944	0.204378	0.0944189	-1.00792	1.33214	0.902096	0.0359612	0.125798	-0.339408	-0.848273
1	33	-1.47798	-0.2261	-0.110792	-0.116619	0.106946	0.381151	-0.0641244	0.876305	-1.06161	-0.236978	-1.25151	-0.820054	0.252636	1.07958	0.787994	0.392487	-0.120738	0.199139	0.374516	-0.396215	0.206528	0.940571	-0.705108	-0.534988	-0.841867	0.47808	-0.548527	0.380514	-0.155194	-0.262763	-0.564251	-0.503376	0.272725	-0.714467	0.242778	-0.710119	-0.672756	-0.837305	0.291132	-1.35816	-1.34723	-0.44977	-0.736006	-1.3698	-1.09011	-1.41249	-0.857984	-1.00608
2	24	1.30313	1.71342	0.270153	1.5765	-0.448793	-0.347966	0.863823	1.29779	2.04687	0.134675	1.54795	1.45193	0.348472	1.64839	0.898069	1.53954	0.587343	0.890205	0.958384	0.916635	0.760779	1.76682	2.38025	1.05053	1.29772	-0.415924	1.23233	3.13206	2.37699	2.3724	-0.461654	2.31666	0.252828	2.04875	0.581267	0.28751	2.40671	2.54928	1.79967	2.39549	2.31031	1.60145	1.43018	1.56767	1.81768	1.98309	2.36052	0.151005
1	64	0.337173	1.15694	0.597057	0.949124	1.06374	1.39385	1.2838	0.238261	0.497315	-0.140607	1.21757	1.36785	0.969094	-0.744836	-0.00968882	-1.00757	0.0995988	0.199509	-0.34633	-0.927204	-0.220134	-0.489007	-0.970046	-0.665299	-0.381091	0.298785	-2.21581	-0.581366	-1.42391	-0.173606	-0.230082	-0.766202	0.792998	-0.0228346	-0.477952	-0.332373	0.226698	-0.277225	-0.590234	-0.263167	-1.19391	-0.45981	-0.360021	0.581987	-0.0688487	-0.178187	-0.5738	-0.538761
1	94	-1.13348	-0.504073	0.873692	-0.0862324	1.15248	0.943336	0.305223	-0.761558	0.286697	0.724023	0.581185	-0.820054	0.463347	1.24979	1.38898	1.87783	0.986292	1.14586	-0.42198	0.891865	0.74491	0.0376642	0.772402	0.41135	0.599602	-1.77664	1.2162	-0.599464	-0.657357	-0.29882	-0.256755	-1.4007	-0.522824	-0.0984883	-0.942672	0.131604	-0.154728	-0.381628	-0.601679	-0.325976	-0.201646	0.282535	-0.926022	-0.259282	-0.28982	-0.0870307	-0.187445	1.34955
1	19	-0.0225718	0.646557	-0.205928	-1.21574	0.350519	1.13798	0.0453189	0.106164	-1.39899	1.59985	-1.42864	0.247564	0.596198	-1.02475	-0.477139	-0.985844	-1.77986	-0.79863	-0.301079	-1.41104	-1.8517	0.0178448	-0.613477	-1.27666	-1.20367	1.59202	-0.423995	0.394564	-0.426272	-0.275906	0.643321	-0.983959	0.256659	1.392	1.03408	-0.349809	-1.80062	-2.08772	-0.945372	-1.53815	-2.0625	-0.46671	-1.05641	-0.382345	-1.80757	-1.2701	-1.43514	-0.466207
2	71	-0.764472	0.111565	1.12983	-0.269903	0.419455	-1.1194	0.267123	-0.22366	0.102785	-0.378995	-0.521998	-0.820054	0.682956	-0.608814	-0.207082	1.03789	-0.761753	-0.262552	-0.881421	-0.978795	-0.622684	-1.24664	-0.262495	-0.431564	-0.00673839	-2.38457	0.196738	-2.87092	-1.75795	-1.2087	0.351065	-0.564373	0.338127	0.305385	-1.71163	-1.58989	-0.805433	-0.804693	-1.81268	0.00314843	-0.229293	-1.45628	-1.40617	0.29697	0.0158129	-1.39421	-0.57402	1.1949
1	73	-0.532136	0.113782	0.615961	0.588399	-1.65901	-0.576594	0.164449	0.548503	1.18629	-0.885929	-0.267884	-0.820054	-0.177764	0.492035	-1.06372	1.16603	-1.17541	-0.976417	-1.71644	-0.624616	-1.43568	-1.08311	-0.604185	-0.476564	-0.576089	0.2368	0.676359	0.617652	1.13735	1.27743	2.31554	1.06384	0.786943	2.89723	1.15958	1.40602	1.06975	1.27725	0.187421	1.03806	2.13461	0.940372	0.596368	1.61316	1.32988	0.96619	1.48673	0.625017
2	57	0.550912	1.13621	1.33626	1.66971	0.0831478	0.948303	2.14821	-0.218218	1.09629	0.699669	0.753969	1.21714	2.34008	-0.116486	0.58111	0.75481	0.0281168	0.00916871	0.587225	0.376479	0.355129	0.555434	1.79272	0.323647	0.782502	-1.24954	-0.202997	-0.0157491	-1.22976	-0.26629	1.67847	-0.548934	1.42179	0.881702	-1.12912	-0.323733	-0.612271	-0.625822	-1.3696	-0.689794	-0.16898	-0.392937	-0.858307	1.12011	-0.309184	0.247882	0.125212	0.11684
1	50	0.403098	0.608937	0.974244	0.532818	0.0467995	0.237481	0.40079	-1.64157	-0.100191	-1.41483	-0.549245	1.34627	0.213655	0.0444371	-0.033173	-0.559888	-0.996166	-0.581551	0.900879	-0.87891	-0.784893	0.0145945	-0.654376	-0.633568	-0.694656	-0.247715	0.253955	0.796309	0.0939254	0.642046	0.00891896	0.100968	-0.173465	0.860219	0.00888081	-0.089945	0.213138	-0.0313031	0.182109	0.0577647	0.283789	0.293774	0.0850882	0.549377	0.749357	0.965853	0.222482	0.865663
2	33	0.408019	0.101892	0.322763	0.612732	0.209145	0.128158	0.821515	0.674778	1.51955	0.734309	1.12923	-0.820054	0.526419	-0.283382	2.16263	1.02726	1.93099	2.3791	2.3808	1.67465	2.15115	1.63764	0.610674	1.97193	1.64878	0.627834	-0.169912	1.82518	1.36655	-0.0779675	-0.976783	0.355904	-0.100184	-0.830366	0.651971	1.16007	1.03445	0.938689	1.35806	0.592729	1.44232	1.15183	2.0137	1.4107	1.79519	1.83443	1.1883	1.65341
2	15	0.00848494	0.286	0.659551	-0.919345	-0.410467	0.481057	0.0160745	-1.08074	-0.516047	-0.958452	-1.01559	-0.820054	0.019874	-0.429139	-0.182552	-0.508622	0.238928	0.217118	-0.0685387	0.737195	0.789097	0.240364	1.55347	0.346652	1.56703	-0.283295	-0.677347	0.489302	0.130468	0.172175	0.54402	0.103942	1.39079	0.788164	-0.38849	0.947688	0.507659	0.524489	0.510261	0.579345	2.03243	0.948164	0.500994	0.37326	0.754804	1.32192	1.0433	-0.176025
1	15	0.664604	0.518756	-0.187895	-0.693157	-1.75694	-0.0661595	-0.190766	-1.64157	0.22944	-0.300821	-0.427807	-0.820054	1.79139e-05	-1.10544	0.159369	1.32936	0.0327721	0.169556	-0.348576	0.667345	0.622714	-0.376188	0.232115	0.654359	0.4108	-0.658494	0.479873	-1.0582	0.0570498	0.262087	2.00591	0.81242	0.49898	2.59304	0.952523	0.234857	-0.148139	-0.21025	-0.690042	-0.559596	1.67405	-0.0967551	1.24084	0.529542	0.98033	-0.782175	0.0689396	1.49507
2	25	0.607871	0.775985	1.10622	0.892706	-0.319592	1.80237	0.949074	-1.64157	0.71661	0.170613	0.147038	-0.820054	0.566669	1.01937	0.229999	0.954334	0.19918	-0.00960166	-0.522361	0.0410454	0.163472	-0.380279	-0.297608	0.190652	0.357575	-0.901252	0.0704666	-0.563252	-0.504134	-0.717176	1.15809	0.30553	0.836862	0.850175	-0.139681	0.200376	-0.730471	-0.533086	-1.48145	-0.457994	0.142324	-0.947457	-0.0148786	1.55204	-0.15008	-0.154901	0.0396754	0.312937
2	42	-1.61976	-0.723402	-0.108791	-0.548589	0.497962	0.616765	-0.148132	-1.64157	-0.972657	-0.615975	-1.58859	-0.820054	0.130867	0.0732499	-0.906514	-1.20319	-1.11214	-1.07832	-0.455658	-2.18632	-1.58219	-1.64759	-1.41517	-2.30732	-2.3555	-0.282382	-0.536259	-0.545132	-0.681079	0.143353	0.255879	-0.241769	-0.501294	0.485965	-0.776211	-0.748521	-0.658863	-0.514616	-0.0148993	-0.748194	-0.188747	-0.68612	-0.970078	-1.50358	-0.757065	-0.255165	-0.632825	-1.10753
1	22	-0.0531779	1.81205	-0.65271	-0.639316	-0.557941	-0.677283	-0.248955	-0.658691	-0.42261	0.739942	-0.910594	0.77672	0.11465	0.0664568	-0.270355	-0.0670194	-1.18545	-0.422771	0.0233482	-1.29251	-1.19903	-0.964319	-0.55138	-1.43247	-0.723802	0.224336	-0.941806	-0.205878	2.26567	1.60984	-1.26363	0.108705	1.82723	-2.15452	2.0383	3.51369	2.5457	2.76281	3.06672	1.64696	1.45572	2.55257	2.96265	3.87799	1.55945	1.90202	3.4319	-0.0621489
1	60	-1.21341	-0.099128	0.856258	-0.938736	-1.75694	-0.987014	-0.435896	0.334751	-1.39439	-0.486111	-1.4063	-0.820054	-0.592671	-0.00264097	-1.3588	-0.438493	-0.771798	-1.98203	-0.705023	-1.41254	-0.748762	0.00623002	-1.31458	-1.92792	-2.86067	-0.656743	-0.676151	-0.535496	-1.47056	-0.548417	-0.431777	-1.2318	-0.984179	-0.321592	-1.70878	-2.04435	-1.24076	-1.57577	-1.53344	-1.61459	-1.64755	-0.661711	-0.973286	-2.47919	-1.56172	-1.47329	-1.69985	-1.26902
2	34	-0.00786936	0.649208	0.878565	1.44795	-0.914868	1.01434	1.44332	-1.64157	0.486509	0.48022	1.05635	-0.820054	1.94196	0.240133	2.20047	1.31677	1.82851	1.49875	1.18915	0.461074	1.17668	1.24591	0.340345	0.61808	0.719207	-0.624369	-1.37705	1.10281	-0.244265	-0.0880922	-0.418356	-0.26933	0.540782	0.25598	-1.02362	-0.203815	-1.21186	-1.05844	-0.0735025	-0.806927	-0.152431	-1.12978	0.928773	0.627869	1.26592	0.0661924	-0.993079	-0.195029
1	57	1.40561	0.941943	1.30319	0.609492	-1.75694	0.522342	0.940285	-1.13185	0.804405	-0.3657	0.457814	1.30472	0.613821	0.941451	0.270543	2.39767	0.00392347	-0.382243	0.658214	0.416946	0.143038	-1.08051	0.123299	0.47704	-0.0655103	0.33205	0.613451	0.0704673	0.986679	1.14794	1.85157	2.5542	1.35538	2.68917	1.56793	1.55298	0.94095	0.904813	0.85588	1.04549	2.03279	1.14067	0.944722	1.55286	1.19054	1.32213	0.866217	1.27405
1	93	-2.15905	-0.557343	0.510649	-0.593081	0.568694	0.256211	-0.231448	-1.20189	-1.42207	-0.983034	-1.37956	-0.820054	-0.0436242	0.845163	-1.01788	0.214744	-1.25897	-0.382578	-1.38661	-0.484214	-0.140944	-1.15405	-0.360352	-1.01685	-0.727567	0.732981	-0.196179	1.43221	-0.0895735	-0.310458	0.812598	1.17132	0.494236	1.04945	1.26627	0.70026	-0.36013	-0.258411	0.157229	-0.539843	0.728211	0.327579	-0.876314	0.0155723	-0.541062	-0.789231	0.280424	0.284019
1	95	-1.59802	-0.318964	0.46748	1.07364	0.73731	1.36283	0.613321	1.66075	0.140759	-0.51956	0.734653	-0.820054	0.928933	1.30677	-0.380277	-0.3396	0.115027	0.010051	0.354076	0.14509	-0.067039	0.746173	0.162415	-0.113592	0.213825	-0.0238036	-0.0615351	-0.737831	-0.755586	-0.0922364	0.686884	0.69574	0.538265	1.59488	0.125615	-0.251719	0.48326	0.633754	-0.791554	-0.407812	0.268624	-0.284954	0.835292	2.04885	0.716875	-0.424345	1.28705	-0.294011
2	69	-0.490387	-0.203361	0.637323	-0.811876	0.715415	-0.0754915	-0.121466	-1.64157	0.465056	-0.468122	-0.779312	-0.820054	-0.239874	-0.364266	-0.858801	-0.694286	-1.20271	-1.56164	0.0966246	-1.21767	-1.50845	-1.41775	-0.651307	-1.41586	-1.35138	-0.425623	-0.450398	-0.881382	0.560515	1.30004	1.05351	1.09107	-1.01644	1.21959	0.115709	-0.641182	0.82112	0.824778	0.260701	0.617171	1.31805	0.384213	0.656605	-0.114682	-0.174255	0.227215	1.09448	-0.0449422
2	53	-0.150009	0.912708	0.724031	0.728467	0.348304	-0.270072	1.36252	0.385045	0.818146	0.126996	0.29513	1.13728	1.57687	1.17736	1.33473	0.382883	1.38479	1.72665	1.70881	1.88586	2.05254	0.928214	0.853798	2.44091	2.76305	-0.980775	-2.29778	-0.206834	-2.06019	-0.515595	-0.776679	-0.369239	1.31529	0.126819	-1.7675	0.0227497	-1.08278	-0.899884	-0.187068	-0.562553	-0.211635	-1.18197	1.09298	0.702639	0.737689	0.0660172	-1.00053	-0.320126
1	16	1.10698	1.05728	1.13258	-0.29538	0.400463	0.277734	0.0817171	0.508042	-0.0333189	1.28774	0.487674	-0.820054	0.430719	-0.204339	0.994269	0.0528071	0.924223	0.905911	0.675143	0.857539	1.13992	-0.710731	-0.218098	0.457741	0.157389	0.958848	-0.347148	1.30893	0.535146	0.777348	0.722132	1.48154	-0.033495	-0.414634	1.27548	1.25325	0.964311	0.903705	0.715578	0.430957	0.306657	1.13475	1.36364	0.741864	0.0878184	0.458618	1.18139	-0.376024
2	40	-0.610371	0.0751927	0.179488	-0.502361	0.859506	0.527915	-0.0129305	0.417342	0.23149	-0.472448	0.000977667	1.25239	-0.209976	1.23418	0.771657	1.37479	0.745808	0.67532	0.885376	1.03415	0.963511	1.28824	1.07973	1.20078	1.42249	-0.763934	-0.296847	1.93648	1.41173	2.14765	2.38271	3.27073	0.889441	1.97855	0.698571	0.565072	1.73067	1.82972	1.29899	1.20808	2.4616	1.09001	2.68684	2.0645	1.68748	1.82096	2.04651	0.169725
2	87	0.0208199	0.328089	1.12129	1.07006	1.06931	-0.100652	0.639681	-1.64157	1.02129	-0.591357	0.191229	-0.820054	0.738371	1.7565	-0.0295079	0.893342	-0.651014	-0.716365	0.593962	-0.637625	-0.865856	-0.142802	0.202193	-0.501097	-0.026902	-0.530927	1.09164	-0.632447	0.343478	0.422689	2.5429	1.32916	-1.04371	1.37924	-0.160014	0.0569442	0.696729	0.828384	-0.447554	0.392105	1.65628	-0.134843	0.196617	0.695	0.840019	0.145298	1.11219	0.748429
1	89	0.414752	1.13618	2.85001	1.92122	0.93916	0.804915	2.31917	-1.42603	2.41777	0.317059	1.31723	1.48452	1.61703	-0.341029	0.229889	1.97762	-0.214252	0.102828	-0.154075	0.895522	0.33785	0.176998	1.17664	0.177795	0.298839	-1.23838	0.430391	0.791165	-0.535738	-0.34924	0.391682	1.01968	1.82215	1.79656	-0.211409	0.579129	0.127263	0.0380006	-0.337985	-0.302216	1.45638	0.225631	0.37452	-0.515503	1.26738	0.669176	0.647472	1.87035
1	26	1.42102	1.90777	1.85679	0.980498	-1.75694	-1.84793	0.911684	1.03965	0.879345	-0.437967	1.04174	1.44391	0.428873	-0.995897	0.599633	1.00046	0.459081	0.472786	-0.213729	1.02062	0.636552	0.987859	1.25798	0.431238	1.10749	-1.22803	0.0560977	1.48715	-0.11618	0.707386	0.093837	0.483905	1.36484	0.365326	-0.340306	1.30754	1.03586	1.24907	0.544946	0.839009	1.13452	0.849572	-0.706707	0.786337	1.10963	1.90822	1.46175	0.887579
2	54	-0.12609	0.157587	1.09786	-0.675185	0.049269	0.63472	-0.281112	0.30355	0.486599	-0.907828	0.136647	0.515479	-0.418251	0.130148	-0.555249	0.46439	-0.811247	-0.464809	-1.05454	-1.14626	-0.869112	0.586428	-0.218098	-0.79863	-0.287283	0.394701	0.27494	0.0348035	0.7347	1.51093	2.91994	2.38953	0.521977	3.03134	1.27213	1.02287	1.05951	1.02275	0.886535	0.671699	1.44007	0.829096	1.53394	2.11824	1.55268	0.897497	1.61028	0.41554
2	55	-0.955283	0.659522	0.228183	-0.208174	1.06056	-1.09044	0.707801	-1.64157	-0.277147	0.195196	-0.144739	-0.820054	1.30798	1.31374	-0.600697	-0.406158	-0.582046	-0.661788	-1.35195	-0.191889	-0.13354	-0.725478	0.29448	-0.426132	0.0131611	0.500448	-0.0808051	-0.865474	-1.52619	-1.81804	-2.23031	-0.16516	0.317927	-1.94765	-0.148223	0.701775	0.58588	0.357691	1.17344	-0.623426	-0.594651	-0.141143	-3.2891	-1.11405	-1.14094	-0.682321	0.558354	-1.03401
1	51	0.556841	0.791779	0.112134	0.455777	-0.476152	0.902087	0.350031	1.18689	-0.0359911	-0.898206	2.14883	0.750918	0.0681612	-0.0429412	1.17487	0.240794	0.617606	1.21113	0.283264	0.143214	1.03922	-0.191455	-0.419527	0.784075	0.674431	0.685686	1.01265	-0.603253	-1.07547	-0.948383	-0.680152	0.0780395	0.313064	-0.985704	0.082433	0.409046	-0.121787	-0.0982032	0.086337	-0.171104	0.0619856	-0.0988654	-0.470869	-0.712569	-0.176752	0.13331	0.010084	0.536871
2	67	0.155617	0.430425	1.21757	-0.0862324	0.325745	0.0318746	0.424312	-1.64157	0.306401	-0.719595	-0.0738163	-0.820054	-0.0845958	0.0709889	-0.988055	-0.213248	-1.56297	-2.16149	-1.73037	-1.60136	-1.80884	-1.12192	-1.53605	-2.18731	-3.43911	-0.831731	0.139824	-0.753938	0.373682	-0.0917089	-0.0456955	-0.000902929	0.582204	0.20575	-1.56193	0.18279	-0.219573	0.0368605	-0.0264261	0.388526	0.793686	-0.762409	0.282044	-1.14308	-0.0906799	1.10195	0.498465	-0.119359
2	29	0.381478	1.10046	1.6216	0.762052	0.287806	0.495348	0.809047	-0.186275	0.193642	0.183145	0.0176348	0.636127	0.815336	-0.0635502	0.251471	0.469039	0.187787	0.563413	1.1927	1.30031	0.88652	1.30607	1.68389	1.19291	2.0569	0.171248	1.01608	0.816832	-0.117114	0.551906	0.823931	-0.274478	0.203754	0.888829	-0.254832	0.848581	0.671274	0.597838	0.423099	0.0577647	0.589504	0.709694	-0.540571	-0.277925	0.317321	0.587517	0.727728	0.65707
2	95	-1.82404	-0.920579	-0.764158	-2.07835	0.737069	-0.68633	-1.31364	0.199342	-0.476105	-0.586515	-0.256289	-0.820054	-1.49365	-0.0521172	-1.76281	-1.91951	-1.32273	-1.67576	-1.14876	-1.57384	-1.9201	-1.17378	-1.21285	-1.52863	-0.660662	0.754793	-0.663763	-0.376206	0.78485	2.1419	0.265972	0.943939	-1.49005	-0.0428819	1.21424	0.381539	1.00309	0.916638	0.742609	0.624628	-0.35327	1.57395	0.729011	0.621282	-0.113571	-0.0795416	1.13986	-1.7121
2	89	-2.41711	-0.797235	0.899896	-1.90528	2.67631	-0.453818	-1.01739	-1.64157	-1.02007	-0.68136	-1.23448	1.42385	-0.907037	1.29375	-1.25712	1.02045	-1.32323	-1.3235	-1.00662	-1.54895	-1.63466	-0.736105	-0.924124	-1.56723	-1.50109	0.48038	1.12801	0.062695	1.49577	1.69915	1.86188	1.2782	0.172674	0.847389	1.24291	1.08443	1.44102	1.43924	1.42023	1.27244	1.60008	1.72234	1.75863	1.17321	1.19127	1.19883	1.52849	0.163654
1	47	-0.00786936	0.679734	1.56374	0.93148	1.01594	0.407543	0.141983	0.38656	-0.563363	2.27279	0.398988	0.225694	0.460958	2.44539	0.298094	0.611184	0.345287	0.458398	0.824297	0.458837	0.53728	1.99213	0.402088	0.123573	0.218853	-0.964815	0.842148	2.43203	0.887011	1.64174	1.22811	0.917755	-0.33216	0.339894	0.197198	1.3866	1.11275	1.25753	1.21057	1.0467	1.19676	0.857528	-0.0682926	-0.206946	1.32452	1.41376	1.15053	0.00624946
1	24	1.5906	1.85773	2.15807	1.17735	0.673485	-1.68619	0.994192	0.991671	1.14494	1.29813	0.0968824	1.22716	0.659786	0.565525	0.00463007	1.9767	-0.227689	0.144076	1.07452	0.59792	-0.148788	1.02292	0.116142	-0.534988	-0.149115	-0.326179	0.638423	1.05803	1.21229	1.18782	1.10827	1.42267	0.252828	1.54416	1.55912	0.178061	1.31877	1.24428	0.977922	0.973751	1.96614	0.853819	1.438	-0.0844938	1.37359	1.19151	1.22165	1.37169
1	84	-1.08523	-0.475429	0.27773	0.219698	0.516859	0.412018	0.203681	-0.350538	-0.157659	0.226605	-0.597864	-0.820054	-0.0399909	0.460205	-1.20112	-0.378412	-0.412103	-0.31024	-0.911633	-0.965281	-0.780584	-1.97642	-1.57395	-0.942551	-1.21932	-0.193241	-0.835686	-0.311907	-0.616213	-0.398693	0.367977	-0.533711	-0.640649	0.135598	-0.144179	-1.68193	-0.46421	-0.887632	-1.22248	-1.00608	-1.08753	-0.532561	-0.999305	-0.915533	-0.473219	-1.45135	-0.637691	-0.816614
1	46	-0.368475	-0.0153929	0.589076	-0.260072	1.1116	-0.587109	-0.675409	0.948003	0.16581	0.862567	-0.374794	-0.820054	-0.656518	1.68699	0.783	1.76367	0.0581528	0.157707	0.909585	-0.391561	-0.13354	0.970993	-1.00011	-0.928755	-0.627921	-0.664791	1.20772	0.954911	0.95232	1.48315	2.28516	0.969821	1.05604	2.43399	0.915766	1.08962	1.13982	1.14028	0.349792	0.778834	1.31477	0.822003	1.60055	2.29464	1.37007	1.11793	1.20153	0.86079
2	90	-1.20352	-0.119212	0.652147	-0.928759	0.627788	-0.00457663	-0.16766	-0.0233534	0.93867	0.3179	-0.638822	-0.820054	-0.176588	0.0492646	-1.3987	-0.33571	-1.16309	-0.884536	-0.793204	-0.509294	-0.955048	-1.02757	-0.218136	-0.777911	-0.297307	-0.0592864	-0.121493	-1.2418	0.249965	0.668641	0.375912	-0.137009	-0.46697	0.241948	-0.0984392	-0.437257	0.560116	0.464089	0.214084	0.373947	-0.177899	0.681362	-0.345047	0.354481	-0.148741	-0.22631	0.610381	-0.181379
1	28	1.58657	1.88628	1.96808	0.816431	-0.972403	-1.22582	0.894916	-1.64157	1.27579	-0.123943	0.335924	1.26607	0.568835	0.427833	-0.390362	0.242839	0.265676	0.122832	0.647378	0.871982	0.261685	-0.236379	0.652741	0.2813	0.24452	-0.515375	-0.779291	0.583742	0.294717	0.603076	0.106418	0.157573	0.815844	0.677179	-0.0442524	0.200376	0.686691	0.462281	1.09164	0.412621	0.756912	0.629274	1.1636	0.586281	0.860324	1.26385	0.693594	-0.20698
1	77	-1.78409	0.17412	-0.274913	-1.22992	-1.75694	0.627759	-0.127074	-0.064417	-1.12987	-1.97638	-1.03146	-0.820054	0.448275	1.02792	-1.44021	-1.1047	-1.28808	-0.759625	-0.38814	-0.0538358	-0.545453	-0.4526	0.455719	-0.142831	0.313874	-0.127458	-0.591037	-2.15868	-2.07047	-1.65887	-1.25337	-1.23854	-1.11313	-1.00346	-0.850294	-1.84868	-1.12324	-1.45956	-0.776197	-1.54437	-2.14722	-1.01809	-3.03829	-2.05245	-1.91755	-2.14413	-1.56794	-1.42096
1	70	-0.00489958	0.0522275	0.390487	-1.10747	-1.75694	0.484199	-0.307062	0.246974	0.49303	-0.785064	-0.689672	1.15269	-0.434412	-0.405435	-0.434744	0.0648729	-0.196192	-0.622809	0.0972686	0.0996832	-0.294913	-0.91179	-0.299543	0.152538	0.237939	-0.141708	-0.118776	-0.209843	0.307335	0.573372	1.7658	1.21392	1.28587	3.48393	0.852637	1.39655	0.785357	0.861096	0.256286	0.559325	1.59143	0.448887	1.04421	2.26932	1.2128	1.25465	1.28423	0.588275
1	52	0.735454	0.734789	1.65039	-0.463623	0.413864	0.172185	-0.345341	-1.64157	0.572543	-0.903369	0.844602	0.238194	-1.47851	-0.271605	-1.28136	1.50744	-0.960468	-0.515894	0.199609	-0.660503	-0.709132	-3.34245	-0.817588	-0.652238	-0.81835	0.436167	0.00559853	1.01112	1.49223	1.91527	2.65425	1.64042	-0.395871	2.27884	2.35708	1.83183	1.72773	1.54354	1.52138	1.35704	1.45828	1.99509	1.77533	2.28105	2.29619	1.30484	1.97081	0.683253
1	55	-0.170969	1.126	0.215568	0.151358	-0.0725316	-0.918301	0.815448	0.118327	0.166328	-1.50847	-0.292808	-0.820054	0.649716	-0.592314	-1.6849	-0.914088	-0.80446	-0.727589	-1.33206	0.195022	-0.00998673	-2.08784	0.540256	-0.359752	0.0582985	0.538506	-0.364454	-0.435011	-0.80391	-0.197551	0.0582461	0.446023	-0.354231	-0.967254	0.72304	-1.14422	-0.551343	-0.604567	-0.688667	-0.795489	-1.60405	-0.312715	-2.26168	-1.45711	-1.18909	-0.758135	-0.639878	-0.942932
2	21	-0.143662	-0.162357	-0.630258	-1.4105	0.0106848	-0.755169	-0.3943	-1.18614	-1.26036	-0.748626	-1.12911	-0.820054	-0.225325	-1.90059	-0.491603	-0.565425	-0.737446	-0.957752	-0.352834	-1.49685	-1.12559	-1.05051	-1.11759	-1.33983	-0.709182	1.12928	-0.359225	0.243434	0.293727	0.516361	2.04258	1.10841	-0.215022	1.0052	1.16453	0.976909	0.0699759	0.494813	-0.431658	0.128857	0.108967	0.949193	-0.488448	-0.03326	-1.3765	-0.173811	0.959152	-0.353349
1	56	0.104408	0.554014	0.291503	0.29705	-1.75694	-0.357715	0.629361	-1.64157	0.369813	-2.20523	-0.0235085	0.86558	-0.151961	-0.649714	0.632065	0.293131	0.827788	0.759062	-1.22506	0.579193	0.842047	-0.465625	-0.306565	0.820791	0.276636	-0.500209	-0.354083	-0.441655	-0.867721	-1.48292	-2.70569	-0.665836	0.34603	-1.96691	-0.920945	-0.265904	-1.26842	-1.36062	-0.0737538	-1.79237	-0.906409	-2.53366	-0.185594	0.0488419	-0.0220652	-0.748187	-1.3873	-0.198971
1	87	0.272221	0.885011	2.21994	3.40411	1.20354	0.341962	2.49064	0.0814356	1.39528	1.54193	2.30035	1.5273	1.80966	0.046872	0.702101	0.0815014	0.696114	0.941922	-0.771574	0.0327141	0.471604	0.726586	-0.515529	0.173679	-0.127742	0.0424747	-1.28591	-0.0157491	-0.0391029	-0.733997	-0.0801221	0.90387	-1.22071	-0.0176495	0.372979	-1.29537	-0.027522	-0.292396	-0.366207	-0.586282	-1.2852	-0.377105	1.29672	-0.657332	-0.821972	-1.47592	-0.0419308	0.0569138
2	82	-1.92935	-0.464422	0.105058	-1.12697	1.7886	-0.894685	-0.486081	-1.64157	-0.962143	-0.29992	-0.308399	-0.820054	-0.279857	-1.11847	-2.14808	-1.11233	-1.56833	-1.39289	-2.38888	-2.46482	-1.70163	-1.56298	-2.08969	-2.37237	-2.0932	0.448354	0.632113	0.881721	0.558023	1.04531	0.419062	0.273941	-1.07153	-0.908841	0.270674	-0.279717	0.598734	0.583533	0.158086	0.0217837	-0.394774	1.25804	-0.393977	0.0753835	-1.64674	-0.52306	0.558221	-1.02735
2	30	-1.74882	0.017185	-0.0520423	-1.30975	0.564587	-1.15707	0.216338	-1.64157	-1.09208	-0.0463788	-1.21954	-0.820054	0.87467	0.79059	-0.670371	0.549277	-0.995051	-0.621766	-0.128935	0.466502	0.238771	-0.707906	0.44759	0.334731	0.551841	0.170092	-0.256213	0.796244	-0.223038	1.16068	-0.842452	-0.266757	0.390907	-1.01241	0.463436	0.00648471	-0.703929	-0.293078	0.177115	-0.239431	-0.355116	0.246294	-0.81021	0.165736	-0.185983	-0.31089	-0.396637	-0.321541
1	39	-0.456702	1.28699	1.0247	2.10784	-1.75694	0.0881822	1.74288	-1.64157	0.838593	1.48873	0.387114	1.29372	2.09827	0.481062	0.783378	1.44241	0.338484	0.760492	-0.0717053	1.71944	0.762551	0.866585	1.33399	0.737761	1.13089	-2.12214	-0.885113	-0.412302	-2.38891	-0.969229	0.414814	-1.22807	0.890314	0.895926	-1.35467	-0.372569	-1.35397	-1.18046	-2.36646	-1.03594	0.0704803	-1.34679	-1.78926	-0.171054	0.000728726	0.113392	-0.366661	0.467394
1	61	0.61215	0.920051	1.02179	1.14629	-1.0678	1.52006	0.999698	0.810703	-0.00821539	0.757097	0.951695	-0.820054	0.754853	-1.46668	0.482152	0.41358	0.368473	0.0199999	-2.17391	-0.465419	-0.887789	-0.559383	-0.3669	-0.630457	-0.676571	-1.00884	-1.00646	-0.434559	0.641977	-0.0934321	-1.53455	-0.471578	0.499961	-1.1793	-0.701441	0.693171	0.838727	0.615052	-0.0339223	-0.0845147	0.115804	-0.192497	0.787552	-0.0331278	-0.00409572	-0.0937831	0.838928	0.885457
2	18	1.5249	1.9698	2.28904	0.658945	-0.58112	0.200958	1.23679	0.116039	0.671109	-0.0826669	0.168397	0.660546	0.95078	-1.40651	0.627629	0.810994	0.460583	0.780792	1.59074	0.551424	0.584166	1.02376	1.01957	0.345694	0.986226	-0.0238036	0.122774	1.51465	-0.260587	1.05887	1.10015	0.258496	0.369107	1.62881	0.368147	-0.207522	0.596445	0.429801	-0.323825	0.388737	1.45732	0.80226	0.0993439	0.281034	0.385601	1.22201	0.360501	0.601628
1	38	-0.32649	0.667873	1.01134	-0.787526	-0.513818	-1.32042	-0.181379	1.21044	-0.0348998	0.988986	-0.184278	-0.820054	-0.131306	1.39906	-0.470881	0.747964	-0.642292	-0.403256	1.03477	-0.406504	-0.708062	0.522437	-0.759375	-0.765408	-0.634797	-0.403398	0.239924	1.44188	1.28005	2.00435	1.80182	-0.390219	1.0495	2.02762	1.71389	1.72026	1.22421	1.16344	0.357861	1.05606	0.964104	1.8049	1.57226	2.4799	1.30591	1.15189	1.58391	1.11344
2	22	0.0478453	-0.59571	-0.626882	-0.103587	0.223808	2.03287	-0.604941	1.2753	0.124697	0.206985	-0.0235085	-0.820054	-1.1394	0.592506	0.60202	-0.735351	1.06805	0.954337	0.567097	-0.52244	-0.0984664	1.74388	-1.17042	0.175991	-1.11471	1.21546	-0.692046	0.879902	1.07327	-0.0283366	-1.43154	-3.06153	-0.220573	-2.33728	0.579682	-0.118826	0.908516	0.772618	1.27874	0.85014	0.377254	0.528185	1.03159	0.396317	0.455313	0.64707	0.928255	-1.37742
1	63	-1.19453	-0.2308	0.292062	-1.22162	0.245771	-1.19649	-0.966464	-0.291636	-0.132777	-1.98502	-0.496012	0.614266	-1.95083	-0.705964	-1.32126	-0.132458	-1.67943	-2.21243	-0.391164	-1.69258	-1.41699	-1.74326	-1.08127	-2.01334	-2.41049	0.73689	-1.5408	1.8463	2.75038	2.85406	3.89172	1.92053	-1.25138	1.40142	2.38189	2.51752	2.85176	2.80836	2.6993	2.46663	2.57788	2.86247	3.23998	3.25529	2.78834	2.37066	3.07811	-0.480653
2	20	-0.0966896	0.903152	-0.371287	-0.606096	-0.168468	-0.602084	0.164749	-1.64157	-0.193974	-0.742388	-1.00102	-0.820054	0.546402	-1.60307	-0.709745	0.393507	-0.963605	-0.635422	-0.615845	-0.238871	-0.443425	-0.4526	0.406951	-0.572693	-0.668689	-1.02635	-0.243855	-1.59082	-0.607149	-0.813349	-1.16741	-1.01453	0.669057	-0.690998	-1.4353	0.732798	0.0924553	0.296606	0.647552	-0.654625	0.188999	-0.48807	0.467468	0.67695	-1.04353	-0.460632	1.21087	0.0569138
1	58	-0.0726653	0.157587	0.495893	-0.444171	-1.75694	-1.16748	0.0550804	0.812376	0.404149	-2.70509	-0.226569	0.687815	0.15844	-2.72167	0.339473	1.48103	-0.468944	-0.539544	-1.82361	-0.238871	0.297387	-1.21744	-0.030657	-0.516652	-0.127278	-1.71175	-0.759406	-1.81113	-0.157982	0.906075	1.59286	-0.0314867	0.504777	2.45858	-0.306865	-0.295544	0.332338	0.386116	-0.692991	-0.177242	-0.126027	-0.0858142	-0.330925	1.31398	-0.144102	-0.0932196	1.1262	0.334594
1	86	-1.02125	0.191856	1.73442	0.110687	1.33608	-1.0027	0.787697	0.929257	0.208239	0.941753	0.296563	0.550693	1.01986	1.13055	-0.132145	0.815537	-0.828518	-0.334036	0.028845	0.28364	-0.0940439	-0.316018	0.278171	-0.41839	-0.092755	-0.713457	-0.434973	0.757255	-0.592854	-0.586992	0.256325	-0.23882	2.19654	0.837234	-0.0289042	2.06102	-0.195573	-0.55255	0.881662	0.432135	0.630269	0.139111	0.76831	0.745899	1.88407	1.35312	-0.827881	0.582161
2	50	-0.913416	-0.0291469	0.397926	0.0504947	0.632474	-0.167948	1.23951	-1.64157	0.162304	0.337641	0.0450771	0.911302	2.06588	1.03161	-0.0321725	-0.616599	-0.27315	-0.494738	0.114441	-0.617339	-0.541756	-0.509067	0.119587	-0.378938	-0.0095733	0.716677	-0.189201	0.378342	-0.474285	0.104337	0.70457	0.765686	0.387612	0.283695	0.311327	-0.47283	-0.607334	-0.912162	-1.07915	-0.921275	-0.521668	-0.672281	-0.78955	-0.702344	-0.00283498	-0.328866	-0.797437	-0.189905
2	83	1.16543	0.833965	0.524923	1.59831	0.937297	-0.237512	0.455703	0.51173	1.73435	0.54624	1.04618	1.46231	0.021647	0.387205	1.02141	1.50227	0.614237	1.13423	0.918209	0.316175	0.856581	1.08154	1.45586	0.963837	2.11738	-1.49471	1.32341	0.432418	-0.296529	0.104273	0.308264	1.24208	0.313983	0.803279	-1.46764	-0.379958	-0.121243	0.439003	-1.63662	0.767328	0.891025	0.270525	-0.692483	0.334024	0.131192	0.388489	0.217453	1.16547
2	91	-1.00459	-0.584527	0.0323447	-0.0172924	1.31745	1.11158	0.0550804	0.642557	-0.55781	-0.394242	0.599643	-0.820054	0.384545	1.20694	-0.432529	-0.438938	-0.551213	-1.1812	-1.04305	-1.38117	-1.00766	-0.507892	-0.943054	-1.16241	-0.847235	0.779194	-0.917242	0.968729	-0.277013	-0.615231	0.643321	1.10408	-0.479363	0.411046	-0.720622	-1.17371	-0.364098	-0.146629	-0.120681	-0.692486	-0.76169	0.0931639	0.128362	-1.04113	-1.50911	-1.09926	0.0717563	-1.11358
2	84	0.958292	2.03957	1.80019	1.56316	0.48773	0.0695213	2.95537	-0.561905	1.18181	0.516986	1.58417	1.26	3.14406	1.09639	-0.0343411	0.38311	-0.0405572	0.390248	-0.491844	1.1024	0.435826	0.256112	1.62819	0.891813	1.06479	0.87809	-0.632888	-0.0272099	-0.144364	-0.159794	0.351401	0.545243	0.932721	0.208016	1.48845	1.44755	0.349	0.395597	0.548876	1.09015	0.700487	1.09523	-0.43401	1.67577	0.749306	0.979986	0.621384	1.18806
2	39	0.0220594	0.251597	1.23963	-0.422516	1.6508	1.46511	-0.298347	-1.64157	0.619897	-0.881782	1.24418	1.0988	-0.624102	-0.341667	0.282797	1.02132	-0.223136	0.0957436	0.721325	-0.0772612	-0.105537	1.39585	0.753414	0.0324116	0.349325	-1.35817	-0.072966	1.71103	0.28024	1.74722	0.989988	0.636262	0.53974	1.94085	-0.184844	0.860784	1.31007	1.44525	0.157229	1.24752	2.16047	0.694106	0.0850882	2.35775	1.51567	1.88036	1.88375	0.52949
2	32	-0.426201	0.333328	1.06076	0.114767	0.394807	0.218172	-0.0468897	0.682856	-0.202828	0.455464	-0.53337	-0.820054	-0.216071	-0.641551	-0.539219	-0.86597	-0.0581492	-0.453461	0.898845	-0.794289	-0.308295	-0.746749	-0.863609	-0.708614	-0.631527	0.12033	-1.60405	-0.215208	-0.467717	0.377736	0.774019	0.373044	-0.353168	0.927722	0.463436	-0.776643	-0.890873	-0.551574	-0.44338	-0.899398	-0.346635	-0.577232	0.182793	1.65785	-2.17948	-0.542559	-0.190119	-1.05627
1	66	2.69056	2.56732	2.52884	1.76413	-1.75694	1.10481	2.49496	0.0518393	2.63144	0.17172	1.93254	1.2552	1.50042	-1.04646	0.683193	1.53426	1.04996	0.890377	0.328788	2.15894	1.18434	-0.212983	0.872828	1.41431	0.951429	-1.12793	0.995051	0.200841	-0.758147	-0.145862	2.61094	-1.10906	1.38272	1.79308	0.327888	-0.0325569	-0.407942	-0.37643	-2.18531	-0.631738	0.832497	-0.546719	0.888738	0.845078	0.30965	-0.707084	0.04916	2.37433
2	36	0.4848	1.38137	1.05714	1.46012	-0.0340588	-0.740363	1.90014	0.805843	0.435555	0.82287	-0.161265	-0.820054	1.9563	-0.0482055	0.525506	1.41366	0.638913	0.137566	0.144887	1.70145	0.837077	0.1078	1.88647	1.0908	1.49585	0.140758	0.602926	-0.651899	-0.91148	0.00180555	0.461476	-0.114001	0.794561	0.507056	0.248262	0.275676	-0.76741	-0.492972	-1.08323	-0.540734	-0.169494	-0.115477	-0.727276	-0.931717	-1.46108	-0.696541	-0.544808	1.94515
1	71	-0.181625	-0.07408	0.315191	-0.547759	0.220074	-0.982552	-0.558932	0.785794	0.166987	-0.918145	-0.33631	1.27395	-0.839308	-2.14999	0.570052	1.4115	0.340756	-0.20482	-0.424114	1.39977	0.262905	-0.656495	0.759173	0.831057	0.499149	-0.681803	-0.0230968	0.523302	1.11457	1.75335	2.07552	1.33763	0.0404389	1.6682	0.955211	1.00677	1.46806	1.29103	0.206695	1.42303	1.86488	1.00387	0.893559	1.93288	1.55634	1.04462	1.49244	0.786945
1	32	2.57045	3.73842	4.13755	1.30934	-1.75694	1.22738	2.43478	1.3051	2.33009	0.777647	1.2578	1.54512	1.62655	2.17853	0.816975	1.47689	0.495234	1.09508	1.68054	1.81377	1.42007	1.74484	2.03052	1.62786	2.59519	-1.34877	1.11384	2.24786	0.497719	0.953344	-1.08112	-1.0378	1.9053	0.87139	-0.0274117	1.45605	0.598733	0.380457	0.699884	0.694035	1.15984	0.422523	-0.863673	1.43897	1.6758	1.91472	0.53185	2.07266
1	27	0.852607	1.18439	0.950468	-0.497539	0.416206	0.801846	-0.238194	-0.37659	-0.068247	0.00821821	-0.844384	1.04489	-0.419934	-1.84035	-0.816648	1.25428	-0.655247	-0.154472	0.338432	-0.189419	-0.351537	-0.432306	0.088066	-0.52605	-0.525877	-1.07054	1.85209	-2.22521	-0.0325099	1.00146	0.63898	-0.752936	-0.222682	1.05544	-0.346201	-0.604327	0.0550665	0.159662	-0.562887	-0.310217	0.201747	0.298547	0.130346	-0.278385	-0.0865527	-0.478545	-0.133722	0.697769
2	74	-2.50314	-1.46854	-0.526605	-2.34341	0.26357	-0.867637	-1.51991	0.907954	-1.27579	-1.39962	-2.1676	-0.820054	-1.64449	-1.32326	-0.32259	0.797303	-1.05377	-0.544597	-1.144	-2.40615	-0.966219	-1.16857	-2.88204	-2.18841	-1.29023	-1.27394	1.94906	-2.46956	-0.182369	0.802575	0.988073	-2.00045	-1.2084	-0.690458	-1.87199	-0.12322	-0.386638	-0.0711633	-0.424504	-0.389212	-0.83051	0.280889	-1.36867	0.431101	-1.64149	-1.36222	-0.0551362	0.592779
1	49	-0.678432	0.37445	0.653632	-0.639633	1.78974	-1.03182	0.542077	-0.112241	-0.82924	-1.68414	-1.56743	1.52565	0.850901	-0.391205	0.207267	-0.56895	-0.904744	-0.812284	-1.14255	-0.273034	-0.230953	-1.2489	-0.168626	-0.388135	-0.281277	0.149931	0.718322	0.421779	-0.666899	-0.389534	-0.624631	0.198815	-0.291788	-0.556982	-0.117768	-0.64944	-0.284837	-0.508139	-0.49389	-0.682386	-0.724876	0.110362	-1.49898	-2.10746	-0.46367	-0.879167	-0.267845	-0.527203
2	77	0.41997	0.255985	1.34082	0.675451	0.394114	0.941413	0.854128	1.68766	0.140759	0.336616	0.428933	-0.820054	1.0787	0.624819	0.581535	2.18067	0.386037	0.777723	-0.0717053	0.735931	0.487321	0.285538	1.73795	0.840627	-0.212571	-0.842425	0.64026	-0.266274	0.00804435	0.673401	1.28934	0.033173	0.68678	0.650065	0.510477	0.63092	-0.121951	0.242342	-0.444138	-0.173171	0.29121	0.922778	-0.767645	1.45929	-0.717322	-0.539796	0.833429	1.56779
2	59	0.26291	0.238781	1.44365	0.0272346	0.315072	0.647723	0.560431	0.107569	1.12624	0.322436	2.13177	-0.820054	0.328091	-0.463352	0.331444	0.123157	0.552911	0.457615	0.40887	0.794986	0.633258	0.252542	-0.433307	0.483595	-0.618299	0.138498	0.357948	0.847655	1.74649	1.56423	2.57097	2.73926	2.52568	1.91554	1.63776	1.63759	1.71377	1.92126	1.06078	1.3648	2.37862	1.44767	2.7136	2.93493	2.48149	1.63277	2.08898	0.287766
[truncated: 572 more columns]

## Sheet: Putamen - Metadata
Plate	Well	Freezer Storage [y]	Post-Mortem Collection Interval [h]	Group	Sex	Race	Hispanic	Age [y]	BMI [kg/m2]	Imputed BMI [kg/m2]	Education [y]	Imputed Education [y]	APOE Alleles	Acute Levodopa Presence	Hyperlipidemia	Diabetes Mellitus	Renal Insufficiency	Hypothyroidism	PD Duration [y]	UPDRS-M Score	MMSE Score	Total Tangle Score	Total Plaque Density Score	USSLB Stage	NIA-Reagan Category
1	94	18	6.5	PD-MCI	Male	White	NA	89	22.36		17		ε3/ε3	No	Yes	No	No	No	6	34	25	3.75	7.75	III	Criteria not met
1	89	18	4.83	Controls	Female	White	NA	83	19.84		14		ε2/ε2	No	No	No	No	No		19	29	1.5	10	0	Criteria not met
1	75	17	1.5	Controls	Male	White	NA	91	21.33		18		ε3/ε3	No	No	No	No	No		11	27	2.75	0	0	Criteria not met
1	25	17	3	Controls	Male	White	No	82	20.31		18		ε3/ε3	No	Yes	No	Yes	No		0	26	3	4	0	Criteria not met
1	65	16	4.5	Controls	Female	White	No	88	15.69		17		ε2/ε3	No	No	No	No	No				3.5	3.75	0	Criteria not met
1	92	16	2.5	Controls	Female	White	No	87	19.92		15		ε2/ε3	No	Yes	Yes	Yes	Yes		1	26	4.25	4.5	0	Criteria not met
1	57	16	2.5	Controls	Male	White	No	73	30.77		20		ε2/ε3	No	No	Yes	No	Yes		4	30	3	5.5	0	Criteria not met
1	35	16	3.33	Controls	Male	White	No	89	27.47		13		ε3/ε3	No	No	No	Yes	No				3.5	6.5	0	Criteria not met
1	56	16	2.16	PD-CN	Female	White	No	87	21.99		14		ε2/ε3	No	No	No	Yes	No	9	24	28	1.5	2	III	Criteria not met
1	62	16	3	Controls	Male	White	No	92	20.73		17		ε3/ε3	No	No	Yes	No	No		14	26	4.5	8	0	Criteria not met
1	15	15	1.5	Controls	Male	White	NA	97	23.18		16		ε2/ε3	No	No	No	No	No		13	30	5	0	0	Criteria not met
1	18	15	2.75	Controls	Female	White	No	75	28.36		15		ε3/ε4	No	Yes	No	No	No		2	29	5	0	0	Criteria not met
1	58	15	4.75	Controls	Male	White	No	86	25.29		12		ε3/ε3	No	Yes	No	No	No		13	28	1	0	0	Criteria not met
1	81	15	5.5	Controls	Male	White	No	89	24.33		12		ε3/ε3	No	No	No	No	No			30	2	0	0	Criteria not met
1	82	15	5	Controls	Female	White	NA	91		23.4985		14.1538	ε2/ε3	No	No	No	No	No		14		5	0	0	Criteria not met
1	78	14	2.33	Controls	Male	White	No	76	23.43		11		ε3/ε4	No	No	Yes	No	No		3	29	0	5.5	0	Criteria not met
1	68	14	3	Controls	Male	White	No	71	29.11		13		ε3/ε3	No	Yes	Yes	Yes	Yes			26	0	0	0	Criteria not met
1	93	14	3.16	PD-CN	Female	White	No	79	28.59		12		ε3/ε3	Yes	Yes	No	No	No	14		29	3.5	7.5	III	Criteria not met
1	40	13	2.75	PD-CN	Male	White	No	91	19.71		16		ε3/ε3	No	No	No	No	No	12	17	26	5	0	III	Criteria not met
1	28	13	3.5	Controls	Female	White	No	99	23.3		16		ε3/ε3	No	No	No	No	Yes		8	29	3.5	0	0	Criteria not met
1	48	13	3.5	Controls	Male	White	No	80	26.58		12		ε2/ε2	No	No	Yes	No	No				5	4.5	0	Criteria not met
1	29	12	2.33	Controls	Male	White	No	61	19.91			14.6	ε3/ε3	No	No	Yes	No	No				0.5	0.5	0	Criteria not met
1	71	12	3.15	Controls	Female	White	No	59	24.76		19		ε3/ε3	No	Yes	Yes	Yes	No				0.5	1.5	0	Criteria not met
1	45	12	2.5	Controls	Female	White	No	95	24.13		13		ε3/ε3	No	Yes	No	No	No		8	28	6.5	0	0	Criteria not met
1	77	12	2.33	PD-MCI	Male	White	No	75	18.33		16		ε3/ε3	No	No	No	No	Yes	20			3.5	0	IV	Criteria not met
1	50	12	5	PD-CN	Female	White	No	84	19.53		18		ε3/ε3	No	Yes	No	Yes	No	20			5.5	0	III	Criteria not met
1	51	12	3	Controls	Male	White	No	93	23.69		17		ε3/ε3	No	No	No	No	No		13	30	1	0	0	Not AD
1	21	12	3	Controls	Male	White	No	79	23.28		17		ε3/ε3	No	No	No	No	No		3	29	2.5	0	0	Not AD
1	20	12	3.25	Controls	Male	White	No	74		25.1776		14.6	ε2/ε3	No	No	No	No	No				2	0	0	Criteria not met
1	70	12	2.75	PD-MCI	Male	White	NA	85	55.8			14.4615	ε3/ε4	No	No	No	No	No	11			5.5	0	IV	Criteria not met
1	86	12	3.25	PD-MCI	Female	White	No	80	17.73		15		ε3/ε4	No	Yes	No	No	No	7		27	7	11	IV	Criteria not met
1	36	11	3.67	PD-CN	Female	White	No	92	21.7		18		ε3/ε4	Yes	No	No	No	No	10	39	27	6.5	12	IIb	Criteria not met
1	24	11	3.5	PD-CN	Female	White	No	76	16.23		12		ε3/ε3	Yes	Yes	No	No	No	9	47.5	27	6	4	III	Criteria not met
1	37	11	2.58	PD-MCI	Male	White	No	89	20.97		12		ε3/ε3	No	No	Yes	No	No	6	14	22	6	0	III	Criteria not met
1	19	11	2.75	PD-CN	Male	White	No	78	21.03		20		ε3/ε3	No	No	Yes	No	No	8			2.5	1	III	Criteria not met
1	60	10	1.25	Controls	Female	White	No	88	21.48		14		ε3/ε4	No	No	No	No	Yes		6	29	3.5	14	0	Criteria not met
1	84	9	2.83	PD-CN	Male	White	No	80	19.11		17		ε3/ε3	Yes	Yes	No	No	Yes	10		27	4	0	III	Criteria not met
1	91	9	3	PD-CN	Male	White	No	83	27.72		18		ε4/ε4	Yes	Yes	No	No	No	13	39.5	29	7	0	IIa	Criteria not met
1	44	9	2.25	PD-CN	Male	White	No	90	16.47		19		ε3/ε3	No	Yes	No	Yes	Yes	2	8	29	4.5	8.5	III	Criteria not met
1	87	9	4.12	Controls	Male	White	No	73	23.66		11			No	No	No	No	No				2.25	0	0	Criteria not met
1	74	9	4	PD-MCI	Female	White	NA	88	16.35		16		ε3/ε3	Yes	No	No	No	Yes	16	45	27	6.5	0.5	IV	Criteria not met
1	23	9	2.5	Controls	Female	White	No	75	22.66		17		ε3/ε3	No	Yes	Yes	No	Yes		5	28	2.5	0	0	Criteria not met
1	79	9	3.47	PD-MCI	Female	White	No	80	29.3		12		ε3/ε3	No	Yes	No	No	No	12	12	19	5	13	IV	Criteria not met
1	63	8	3.7	PD-MCI	Male	White	No	78	22.96		12		ε3/ε3	No	No	Yes	No	No	13	40	25	6	13.5	IV	Criteria not met
1	90	8	3.55	Controls	Male	White	No	87	20.18		16		ε2/ε3	No	No	No	No	No		0	28	4.5	0	0	Criteria not met
1	17	8	2.18	PD-MCI	Female	White	No	76	25.26		10		ε3/ε3	No	No	No	No	Yes	9	28	21	4	0	III	Criteria not met
1	67	8	2.5	PD-CN	Female	White	No	88	20.31		12		ε2/ε3	No	Yes	No	No	Yes	5	37	28	12.5	12.5	IV	Criteria not met
1	39	7	2.07	Controls	Female	White	No	82	19.81		12		ε2/ε3	No	Yes	No	No	No		1	29	1.5	1	0	Criteria not met
1	64	7	3.33	Controls	Male	White	No	82	30.77		17		ε3/ε3	No	No	No	No	No			30	3	0	0	Criteria not met
1	26	7	2.5	PD-MCI	Male	White	No	79		25.7425	19		ε3/ε3	No	Yes	No	No	No	14		29	2	13	IV	Low
1	59	7	5.87	PD-MCI	Male	White	No	73	29.65		12		ε3/ε4	Yes	Yes	Yes	No	No	5		28	7	6.5	IV	Criteria not met
1	34	7	2.92	Controls	Female	White	No	93	18.77		10		ε3/ε3	No	Yes	No	No	No		7	29	4	13.5	0	Criteria not met
1	31	7	2.38	PD-MCI	Male	White	No	81	23.09		16		ε3/ε3	No	No	No	No	No	14	50	26	5.5	13.5	IV	Criteria not met
1	85	6	4.25	Controls	Male	White	No	83	29.37		12		ε3/ε4	No	Yes	Yes	No	No		6	29	4	5	0	Criteria not met
1	73	6	2.6	PD-MCI	Male	White	No	80		25.7425	8		ε3/ε3	No	Yes	No	Yes	Yes	21	30	23	7	0	IV	Low
1	22	6	3.3	PD-MCI	Male	White	No	78	25.47		16		ε2/ε3	Yes	No	No	No	No	17	49	27	6	0	IV	Criteria not met
1	46	6	4.3	Controls	Male	White	No	79	22.66		16		ε2/ε3	No	Yes	Yes	No	No		0	28	1	0	0	Criteria not met
1	80	6	3.9	PD-MCI	Male	White	No	70	16.39		16		ε3/ε3	No	No	No	No	No	26			3	13.5	IV	Criteria not met
1	47	6	2.42	PD-MCI	Male	White	No	92	20.72		16		ε3/ε3	Yes	No	No	No	No	9	33	29	7	0.5	III	Criteria not met
1	76	5	3.95	Controls	Female	White	No	53	26.86		12		ε3/ε3	No	No	No	No	Yes				2	6	0	Low
1	52	5	5.23	PD-CN	Male	White	No	95	25.85		20		ε3/ε3	No	No	No	No	No	3	19	29	5	3.5	III	Criteria not met
1	38	5	3.41	Controls	Male	White	No	90	36.8		16		ε3/ε3	No	No	Yes	No	Yes		8	27	1.5	0.5	0	Criteria not met
1	16	4	3	PD-MCI	Male	White	No	84	27.25		12		ε3/ε3	No	Yes	No	Yes	No	1	1	25	6.5	0	III	Criteria not met
1	53	4	3.08	Controls	Female	White	No	87	39.9		10		ε3/ε4	No	Yes	No	No	No		12	28	4.5	0	0	Criteria not met
1	88	4	4.18	PD-MCI	Male	White	No	89	25.92		16		ε3/ε3	No	Yes	No	No	No	15	31	26	4.5	4	IV	Criteria not met
1	43	4	3.15	PD-MCI	Female	White	No	83	26.23		16		ε3/ε3	No	Yes	No	No	Yes	4	40	25	3.5	0	III	Criteria not met
1	54	4	3.15	PD-CN	Male	White	No	87	24.25		18		ε3/ε3	No	No	No	No	No	29	53	27	5	10.5	IV	Criteria not met
1	33	4	3.66	PD-CN	Male	White	No	75	24.09		16		ε3/ε3	No	No	No	No	No	4		29	5.5	2.5	III	Criteria not met

## Sheet: Putamen - Area Ratios
Plate	Well	Type	C0	C2	C3	C3-DC (C4-OH)	C3-OH	C3:1	C4	C4:1	C5	C5-DC (C6-OH)	C5-M-DC	C5-OH (C3-DC-M)	C5:1	C5:1-DC	C6 (C4:1-DC)	C6:1	C7-DC	C8	C9	C10	C10:1	C10:2	C12	C12-DC	C12:1	C14	C14:1	C14:1-OH	C14:2	C14:2-OH	C16	C16-OH	C16:1	C16:1-OH	C16:2	C16:2-OH	C18	C18:1	C18:1-OH	C18:2	Trigonelline	TMAO	Ala	Arg	Asn	Asp	Cys
Method			FIA	FIA	FIA	FIA	FIA	FIA	FIA	FIA	FIA	FIA	FIA	FIA	FIA	FIA	FIA	FIA	FIA	FIA	FIA	FIA	FIA	FIA	FIA	FIA	FIA	FIA	FIA	FIA	FIA	FIA	FIA	FIA	FIA	FIA	FIA	FIA	FIA	FIA	FIA	FIA	LC	LC	LC	LC	LC	LC	LC
1	94	Sample	0.94043	0.87581	0.18446	0.23058	0.033011	0.041805	0.64497	0.038455	0.31815	0.10059	0.073404	0.30388	0.041208	0.14617	0.10029	0.054709	0.03516	0.066862	0.049205	0.084824	0.16683	0.19912	0.12772	0.32713	0.13049	0.069867	0.030412	0.01516	0.054803	0.010491	0.097889	0.021902	0.053769	0.019966	0.013285	0.012889	0.034022	0.12634	0.028635	0.032043	0.019699	0.029532	2.8361	1.9154	0.36993	2.7186	10.01
1	89	Sample	1.5025	1.3394	0.23551	0.25503	0.025453	0.051172	0.79759	0.029419	0.50229	0.14768	0.074064	0.45692	0.058597	0.13064	0.1129	0.060519	0.033307	0.071038	0.047312	0.09322	0.16186	0.22582	0.13248	0.30361	0.12339	0.068846	0.037569	0.021972	0.048034	0.011476	0.090788	0.021323	0.060125	0.022242	0.015029	0.0158	0.036285	0.13921	0.028019	0.044645	0.026453	0.035609	3.6002	3.6486	0.85887	5.1726	13.36
1	75	Sample	1.1691	2.4805	0.40394	0.61997	0.024193	0.062935	1.4094	0.041889	0.57499	0.11904	0.064235	0.37017	0.054802	0.12871	0.16322	0.056891	0.040699	0.068805	0.043502	0.12297	0.14013	0.21668	0.1446	0.2985	0.16471	0.076428	0.040919	0.027144	0.040328	0.0115	0.13471	0.024498	0.083037	0.026133	0.015667	0.016272	0.063746	0.2146	0.031327	0.0409	0.013031	0.55013	3.4805	1.319	0.32381	3.6429	11.767
1	25	Sample	0.77447	1.8046	0.28178	0.43372	0.012024	0.051242	0.90155	0.027428	0.21541	0.084424	0.065331	0.28371	0.043099	0.15485	0.11383	0.076852	0.030889	0.043864	0.053146	0.09142	0.18633	0.40383	0.10942	0.31195	0.20104	0.052072	0.026202	0.014364	0.034646	0.009972	0.102	0.017513	0.038581	0.018154	0.010488	0.012219	0.060264	0.11829	0.021554	0.026567	0.009466	0.26143	2.6919	1.4732	0.39598	2.4887	6.6385
1	65	Sample	0.83611	0.98013	0.28196	0.34123	0.021918	0.051056	0.75239	0.018591	0.16944	0.10729	0.053398	0.29979	0.043546	0.10876	0.10441	0.060714	0.038968	0.064712	0.042073	0.067143	0.15569	0.32059	0.087325	0.31421	0.095028	0.042062	0.014929	0.014439	0.039949	0.008881	0.057145	0.018054	0.029046	0.016932	0.011568	0.013176	0.03608	0.053574	0.026179	0.021894	0.02203	0.049205	2.9574	2.0143	0.45272	3.2801	8.117
1	92	Sample	3.078	0.20777	0.039948	0.38728	0.020579	0.068618	0.2271	0.027199	0.41379	0.14928	0.083292	0.43786	0.06537	0.15346	0.060529	0.051151	0.034846	0.068598	0.042632	0.089635	0.15259	0.19897	0.10387	0.3439	0.13613	0.064189	0.021706	0.01853	0.040792	0.009472	0.13159	0.023108	0.04939	0.021397	0.011954	0.016488	0.071946	0.17717	0.027402	0.040739	0.037858	0.19005	2.7778	1.4664	0.27277	4.2224	6.7163
1	57	Sample	1.5841	1.7978	0.43455	0.47559	0.019812	0.047487	1.0012	0.027607	0.32559	0.11284	0.06197	0.32301	0.071228	0.1531	0.12442	0.073658	0.034571	0.070528	0.056599	0.096519	0.17757	0.39105	0.092828	0.3587	0.1421	0.040974	0.018424	0.014328	0.037682	0.012965	0.10478	0.023533	0.037487	0.019454	0.014684	0.015769	0.069672	0.096585	0.025559	0.02554	0.014837	0.006495	2.8948	1.8971	0.54999	3.9405	6.7328
1	35	Sample	1.4915	1.4623	0.16421	0.4839	0	0.034536	0.99308	0.024654	0.41209	0.097605	0.070043	0.42506	0.067278	0.15223	0.09073	0.056229	0.030888	0.0442	0.046997	0.086711	0.16543	0.35378	0.13458	0.27982	0.19929	0.061704	0.029716	0.018396	0.034151	0.010808	0.15917	0.026658	0.059579	0.022784	0.016439	0.015374	0.097912	0.19068	0.029786	0.036821	0.010027	0.34286	3.1457	2.2131	0.48807	4.3215	9.1067
1	56	Sample	1.46	0.082164	0.024013	0.32739	0.032281	0.052719	0.11143	0.031783	0.11118	0.10916	0.049023	0.19534	0.044569	0.12907	0.044385	0.058012	0.031225	0.050235	0.044605	0.078863	0.1541	0.38046	0.092632	0.32692	0.13152	0.043242	0.017758	0.014113	0.038414	0.009037	0.12182	0.021262	0.042963	0.021543	0.012526	0.012911	0.062344	0.12598	0.025149	0.03211	0.029336	0.050433	4.6033	2.16	0.54728	4.5945	12.002
1	62	Sample	1.5828	0.27066	0.044762	0.52951	0.025162	0.051498	0.3732	0.03126	0.33865	0.10489	0.075268	0.43129	0.05856	0.12441	0.05832	0.065736	0.041692	0.066944	0.050657	0.081681	0.17085	0.32896	0.089737	0.35386	0.11305	0.045304	0.015072	0.017269	0.042135	0.012989	0.077769	0.021641	0.033194	0.019085	0.012975	0.017016	0.056832	0.10272	0.025085	0.026855	0.034848	0.033584	3.0353	2.1397	0.50656	3.5728	5.6056
1	15	Sample	1.2283	0.11527	0.02083	0.39317	0.019253	0.0552	0.074161	0.033016	0.29645	0.091069	0.087985	0.43442	0.050012	0.17539	0.03616	0.061855	0.031987	0.05056	0.054855	0.060883	0.16888	0.40764	0.10201	0.3452	0.12072	0.065619	0.016739	0.017363	0.033949	0.00806	0.16648	0.022043	0.049084	0.022668	0.010263	0.018387	0.087887	0.1971	0.023818	0.046273	0.029302	0.0318	3.0139	1.7268	0.31027	4.6705	5.0298
1	18	Sample	1.3826	0.77992	0.091269	0.4424	0.009134	0.045553	0.56262	0.023264	0.33008	0.073882	0.041605	0.33516	0.056424	0.11519	0.061819	0.052783	0.031865	0.051489	0.039699	0.068997	0.14983	0.41351	0.099952	0.28936	0.12115	0.056203	0.022685	0.01418	0.035705	0.007773	0.12034	0.017303	0.041136	0.019914	0.01426	0.012368	0.077798	0.14126	0.021349	0.033548	0.017645	0.060822	3.6787	1.9864	0.564	3.7593	6.6631
1	58	Sample	1.1618	0.06213	0.007983	0.24582	0.02381	0.058226	0.11057	0.026936	0.14044	0.092827	0.041546	0.23435	0.033928	0.12117	0.042588	0.046644	0.026667	0.052189	0.043358	0.074492	0.15657	0.29332	0.067626	0.30572	0.10051	0.03329	0.014236	0.011484	0.032452	0.007838	0.074605	0.016866	0.028376	0.013048	0.008599	0.011009	0.038977	0.07404	0.01745	0.019636	0.031381	0.080556	3.9121	2.5379	0.51967	4.2985	10.792
1	81	Sample	0.98543	0.86035	0.18236	0.14243	0.018006	0.056972	0.56081	0.03156	0.13187	0.10169	0.043721	0.20959	0.042759	0.114	0.094979	0.05238	0.022739	0.062953	0.039796	0.067568	0.13801	0.18975	0.067143	0.30668	0.095648	0.030109	0.012494	0.013116	0.035186	0.009119	0.059317	0.019365	0.031057	0.01244	0.008893	0.010399	0.035844	0.0593	0.02922	0.020248	0.02872	0.060852	2.7998	1.7086	0.39966	3.2161	9.1618
1	82	Sample	0.59944	0.53637	0.10089	0.17328	0.025315	0.050563	0.28022	0.038771	0.093565	0.10015	0.083502	0.18443	0.042978	0.18533	0.06225	0.070777	0.03876	0.056006	0.047628	0.091353	0.16913	0.25508	0.091557	0.33714	0.11978	0.034631	0.018246	0.014469	0.049646	0.010014	0.043792	0.021584	0.032014	0.01727	0.013597	0.011869	0.026966	0.040006	0.025535	0.021142	0.029248	0.091863	3.0934	2.6638	0.50152	2.6433	9.4429
1	78	Sample	1.1089	1.8999	0.32313	0.40433	0.01882	0.052325	0.87299	0.034725	0.21486	0.098131	0.054288	0.23721	0.048039	0.13855	0.10222	0.065053	0.038873	0.052959	0.037803	0.086428	0.13911	0.21417	0.11766	0.29711	0.12031	0.056465	0.024164	0.019881	0.035635	0.010694	0.10629	0.025342	0.051583	0.024828	0.010558	0.016066	0.061175	0.12861	0.027989	0.038104	0.013093	0.088044	3.2505	1.5332	0.38604	3.1081	7.6316
1	68	Sample	1.5753	2.3104	0.56712	0.57198	0.028077	0.056037	1.2132	0.034003	0.31559	0.13056	0.064407	0.44686	0.048897	0.12484	0.13403	0.052361	0.028329	0.068372	0.042846	0.0922	0.13396	0.24649	0.10446	0.29535	0.10273	0.052043	0.025053	0.014566	0.0509	0.009109	0.076177	0.025692	0.038704	0.016986	0.013721	0.015205	0.043704	0.089479	0.025453	0.030178	0.035037	0.0136	3.4794	1.6996	0.45841	3.9994	7.938
1	93	Sample	1.9563	0.27298	0.036385	0.44137	0.022317	0.055375	0.33366	0.032587	0.14647	0.11529	0.051937	0.29699	0.043129	0.13443	0.063615	0.05872	0.036886	0.057487	0.043498	0.079738	0.15396	0.24106	0.09233	0.29718	0.12069	0.044168	0.016562	0.013597	0.03447	0.012052	0.073566	0.021107	0.034814	0.018723	0.01212	0.012624	0.043278	0.10088	0.026677	0.028969	0.030056	0.089417	3.2776	1.9825	0.43774	4.554	7.5039
1	40	Sample	1.6405	0.63683	0.087656	0.50218	0.027906	0.062783	0.5137	0.039753	0.6056	0.13251	0.090445	0.78629	0.076681	0.23659	0.077584	0.067706	0.030929	0.071615	0.054798	0.092993	0.172	0.34254	0.11313	0.35571	0.1586	0.058793	0.027645	0.016651	0.06178	0.010455	0.11843	0.023284	0.043333	0.027997	0.015547	0.020142	0.06745	0.1605	0.032543	0.028171	0.032331	0.043478	4.3462	1.8595	0.50658	5.8548	6.8025
1	28	Sample	1.0689	0.29502	0.024398	0.39638	0.009074	0.042968	0.33281	0.009343	0.22195	0.10268	0.065121	0.29685	0.029007	0.18465	0.04884	0.060777	0.033402	0.049196	0.057041	0.081419	0.18376	0.47618	0.1378	0.35313	0.13486	0.11112	0.032493	0.012443	0.035716	0.009652	0.11035	0.02015	0.045646	0.02016	0.014703	0.016385	0.048736	0.12868	0.019691	0.029845	0.017651	0.068625	3.1672	1.4832	0.33239	3.7094	7.1931
1	48	Sample	0.97629	3.7009	0.44922	0.61449	0.017849	0.04611	1.2238	0.036683	0.7197	0.096339	0.037529	0.41533	0.12141	0.10165	0.12259	0.067166	0.039966	0.060003	0.039791	0.096527	0.19515	0.48283	0.1337	0.29606	0.20435	0.058507	0.036917	0.023138	0.052696	0.016315	0.20781	0.028138	0.066592	0.027644	0.023029	0.020499	0.13046	0.28769	0.033712	0.068679	0.012995	0.20215	5.9078	2.9605	0.72245	1.6054	12.608
1	29	Sample	1.0262	2.1402	0.18192	0.56032	0.009046	0.052236	1.3263	0.025074	0.36393	0.10701	0.054258	0.38381	0.065545	0.11856	0.14751	0.059356	0.039018	0.069765	0.052297	0.07003	0.14466	0.40695	0.083504	0.3063	0.093096	0.044879	0.022583	0.011743	0.057871	0.007573	0.091466	0.019106	0.031956	0.016658	0.011098	0.012808	0.060144	0.09383	0.023816	0.030657	0.026015	0.003059	2.876	1.6281	0.33322	2.3637	4.0813
1	71	Sample	1.6411	2.7877	0.43502	0.49441	0.028601	0.050014	1.3119	0.029579	0.45926	0.11492	0.054299	0.40253	0.065219	0.12901	0.15936	0.060791	0.034893	0.06402	0.037574	0.095672	0.15094	0.21638	0.17355	0.32514	0.14686	0.11755	0.049494	0.02134	0.045654	0.011322	0.18011	0.027609	0.075945	0.026413	0.016886	0.016885	0.074194	0.20798	0.029061	0.057883	0.01668	0.1886	3.1369	1.4766	0.35923	2.0424	8.159
1	45	Sample	0.68863	0.50813	0.09684	0.13068	0.02672	0.042361	0.26979	0.040421	0.11056	0.088163	0.0708	0.21036	0.045277	0.19313	0.057084	0.053333	0.031955	0.073461	0.05753	0.077794	0.16931	0.36157	0.075225	0.3422	0.093921	0.033991	0.014434	0.012065	0.043892	0.007456	0.048806	0.019298	0.026583	0.016651	0.013138	0.011409	0.031047	0.046612	0.024218	0.01783	0.025571	0.039282	2.2404	1.8472	0.33838	3.0105	3.0131
1	77	Sample	0.98686	1.2469	0.24927	0.24768	0.030935	0.041638	0.7091	0.034356	0.27627	0.10911	0.067758	0.36478	0.05995	0.13633	0.1086	0.056398	0.032903	0.064245	0.047727	0.10273	0.1545	0.19755	0.11011	0.288	0.16017	0.054818	0.028412	0.015947	0.047765	0.009285	0.10159	0.020987	0.057567	0.019107	0.013462	0.011549	0.037769	0.1555	0.026237	0.040704	0.009829	0.044596	1.5452	1.4496	0.36576	3.4221	6.7678
1	50	Sample	1.7508	3.1477	0.48835	0.87225	0.032419	0.060532	2.1205	0.03234	0.74617	0.16302	0.083413	0.54755	0.13278	0.2135	0.22148	0.06747	0.047804	0.067478	0.067448	0.12257	0.18932	0.42205	0.21892	0.34657	0.21866	0.087562	0.04778	0.025195	0.056742	0.011085	0.16546	0.031582	0.068612	0.028172	0.017114	0.020382	0.090001	0.21274	0.03601	0.060967	0.015584	0.049843	4.5619	1.8736	0.39363	4.6424	12.346
1	51	Sample	1.1137	1.4347	0.33326	0.3923	0.017372	0.05484	1.0132	0.024649	0.25929	0.12759	0.058431	0.32352	0.065974	0.13424	0.12543	0.077892	0.046287	0.076956	0.053896	0.089444	0.1611	0.4145	0.093151	0.36568	0.11885	0.04135	0.018393	0.015775	0.04559	0.010457	0.079632	0.023016	0.034615	0.018729	0.009367	0.012301	0.052037	0.084485	0.029434	0.0292	0.028632	0.057923	3.8017	1.9009	0.47962	4.3293	10.615
1	21	Sample	0.95655	2.3792	0.40264	0.55361	0.02527	0.053231	1.253	0.035823	0.59332	0.079417	0.086043	0.41127	0.073185	0.20621	0.11675	0.055074	0.029107	0.062106	0.058084	0.10028	0.17132	0.51958	0.16061	0.27087	0.18255	0.0739	0.045044	0.017809	0.061619	0.008469	0.15606	0.023228	0.060023	0.026639	0.017089	0.016204	0.098175	0.16825	0.030059	0.044562	0.016146	0.038402	3.7621	1.7322	0.34333	3.8147	5.575
1	20	Sample	1.0307	1.5321	0.33605	0.3431	0.002996	0.054151	1.0242	0.024274	0.26195	0.083855	0.045358	0.28969	0.059744	0.13384	0.11516	0.059725	0.028632	0.056924	0.05085	0.069455	0.16636	0.44683	0.13661	0.31319	0.14592	0.086966	0.041378	0.018187	0.036827	0.009627	0.22546	0.020735	0.073598	0.026907	0.014637	0.014763	0.11803	0.21746	0.026279	0.06796	0.020759	0.027271	4.4564	1.8553	0.42666	3.6329	8.9291
1	70	Sample	1.1914	2.1097	0.26141	0.37056	0.007209	0.060322	0.95589	0.031039	0.48864	0.092304	0.075773	0.31408	0.042486	0.14271	0.086709	0.057198	0.032199	0.065401	0.040525	0.09537	0.1506	0.25088	0.097141	0.3017	0.16411	0.04374	0.023918	0.01412	0.040608	0.009744	0.087022	0.019728	0.050831	0.018152	0.013542	0.012946	0.042314	0.11832	0.0273	0.03077	0.020755	0.09221	2.316	1.4513	0.31211	5.9648	13.73
1	86	Sample	1.1483	1.3307	0.304	0.50419	0.02041	0.058414	1.0885	0.03761	0.44551	0.1355	0.063425	0.40803	0.075899	0.15095	0.13883	0.063156	0.048767	0.07801	0.058739	0.13345	0.16433	0.21184	0.14983	0.31681	0.15295	0.063627	0.033648	0.019847	0.04631	0.011817	0.075432	0.024603	0.060642	0.020548	0.01714	0.018214	0.030134	0.14598	0.033671	0.038878	0.009963	0.047097	2.0633	1.51	0.29879	2.6545	7.5528
1	36	Sample	0.89238	1.7293	0.29755	0.42467	0.010572	0.049518	1.0019	0.032947	0.22343	0.072791	0.10319	0.18194	0.048031	0.25136	0.11011	0.061675	0.043992	0.056685	0.060394	0.092334	0.18725	0.44991	0.06921	0.3306	0.12812	0.031051	0.014318	0.013199	0.047385	0.005914	0.058672	0.021845	0.02884	0.019849	0.012167	0.010926	0.047987	0.059182	0.024977	0.018036	0.024079	0.052361	3.3135	1.6464	0.35767	3.4061	3.9905
1	24	Sample	1.0262	1.8459	0.11405	0.32456	0.023958	0.056773	0.75933	0.028542	0.25249	0.070487	0.075761	0.20394	0.041043	0.29064	0.078612	0.05503	0.029734	0.067343	0.063187	0.073789	0.16259	0.41976	0.078014	0.30358	0.12183	0.032501	0.017433	0.012862	0.060821	0.008085	0.05627	0.022858	0.028395	0.016486	0.011285	0.012504	0.047316	0.047311	0.020595	0.017224	0.034365	0.018602	3.0582	3.5689	0.58028	2.1833	6.524
1	37	Sample	0.97003	2.1338	0.48684	0.58246	0.039323	0.065348	1.6198	0.032186	0.31788	0.11414	0.064869	0.33482	0.060689	0.17029	0.23075	0.062509	0.03519	0.068514	0.052477	0.11602	0.17235	0.29518	0.20247	0.31996	0.18581	0.097031	0.036743	0.022219	0.038855	0.010729	0.15097	0.024911	0.066992	0.024089	0.015746	0.014968	0.076162	0.18705	0.035614	0.057722	0.019671	0.013244	3.8684	1.427	0.3898	3.3858	8.1887
1	19	Sample	1.3689	2.0531	0.46675	0.43197	0.01562	0.039343	1.3259	0.02548	0.42462	0.10773	0.079746	0.34538	0.049661	0.26552	0.11451	0.059146	0.032684	0.070493	0.058603	0.11963	0.18804	0.56769	0.11489	0.30206	0.30318	0.049526	0.023871	0.012928	0.051823	0.006872	0.13446	0.026458	0.044258	0.018336	0.014762	0.017155	0.074237	0.13749	0.023177	0.033333	0.023285	0.11342	3.7263	2.7446	0.5203	7.1923	13.243
1	60	Sample	1.0697	2.7686	0.53426	0.64332	0.012355	0.04591	1.2978	0.028269	0.373	0.092967	0.047884	0.3199	0.069663	0.13383	0.14251	0.052886	0.033672	0.071966	0.042193	0.086944	0.16366	0.28988	0.12933	0.30413	0.1774	0.07546	0.048288	0.017581	0.041848	0.006755	0.19679	0.025376	0.087326	0.024861	0.014064	0.017723	0.080958	0.32836	0.035788	0.083296	0.016549	0.006154	2.803	1.0369	0.27647	1.5297	2.9256
1	84	Sample	1.0627	1.6008	0.2866	0.39764	0.027333	0.059589	1.1423	0.033182	0.20792	0.10933	0.055238	0.20973	0.037967	0.13389	0.17198	0.089066	0.037928	0.063303	0.043891	0.087286	0.16601	0.21456	0.091051	0.36361	0.11785	0.045097	0.023305	0.017384	0.052409	0.010263	0.098621	0.019312	0.045564	0.01983	0.011746	0.011555	0.056479	0.10939	0.03469	0.039047	0.023676	0.041905	2.5259	1.1351	0.25154	1.2619	7.6932
1	91	Sample	1.2151	2.0258	0.48154	0.33176	0.027315	0.07934	0.9545	0.038805	0.23655	0.12009	0.056556	0.32081	0.042767	0.16491	0.10113	0.062205	0.041416	0.061866	0.052898	0.077979	0.15138	0.22244	0.080955	0.32676	0.13813	0.030891	0.016973	0.014847	0.029748	0.011412	0.067979	0.020973	0.035249	0.017688	0.009085	0.013443	0.046262	0.056766	0.026837	0.018004	0.019497	0.063938	3.032	2.0701	0.42582	3.0816	8.1116
1	44	Sample	1.2792	2.3199	0.51632	0.62936	0.018691	0.055755	1.0595	0.029175	0.25996	0.1102	0.074479	0.28295	0.048544	0.16938	0.12234	0.063478	0.044017	0.068033	0.055013	0.095318	0.17178	0.38112	0.14029	0.33413	0.15953	0.060442	0.051934	0.019795	0.050262	0.010356	0.15842	0.029602	0.056159	0.024472	0.016768	0.016357	0.084171	0.23025	0.035784	0.072053	0.01971	0.14296	3.9323	1.7041	0.44778	3.5002	8.4127
1	87	Sample	1.0896	0.90491	0.13266	0.19714	0.037359	0.051072	0.34281	0.042133	0.23529	0.13427	0.067221	0.31651	0.046782	0.12731	0.067258	0.058614	0.038972	0.063485	0.045906	0.081118	0.14199	0.17892	0.092704	0.281	0.085385	0.045956	0.01929	0.014524	0.051434	0.010955	0.068976	0.023783	0.034803	0.017827	0.010549	0.012772	0.033837	0.07642	0.024132	0.029322	0.023951	0.022214	4.0374	2.8353	0.9431	3.4913	14.394
1	74	Sample	1.0564	0.89057	0.17921	0.14526	0.037943	0.059642	0.44093	0.025371	0.21157	0.11119	0.064456	0.18409	0.068125	0.13324	0.07123	0.069966	0.036606	0.053768	0.04459	0.086417	0.14642	0.23238	0.091853	0.31445	0.14485	0.038531	0.02176	0.018037	0.034994	0.010521	0.08199	0.022536	0.044767	0.016824	0.010723	0.011157	0.054552	0.088799	0.027313	0.025062	0.026248	0.17608	4.6002	2.6832	0.69831	6.2782	12.603
1	23	Sample	1.347	3.1641	0.49208	0.57955	0.013784	0.048812	1.0085	0.036417	0.28466	0.096119	0.050961	0.32935	0.041575	0.18226	0.11607	0.070929	0.040973	0.051305	0.049341	0.071752	0.17464	0.43042	0.09185	0.28994	0.16459	0.0461	0.029431	0.018463	0.049122	0.012378	0.119	0.023658	0.041207	0.020795	0.017559	0.01681	0.068879	0.11781	0.025164	0.034393	0.015015	0.12744	6.2417	3.1135	0.68232	4.3053	12.736
1	79	Sample	1.2292	1.78	0.46924	0.37962	0.022465	0.044565	1.0065	0.035934	0.3959	0.10292	0.053012	0.28433	0.058153	0.13774	0.10479	0.063816	0.040222	0.066806	0.037415	0.095133	0.13146	0.19378	0.09669	0.29892	0.14776	0.053792	0.023626	0.016204	0.031565	0.009732	0.11375	0.026294	0.048809	0.017835	0.011413	0.013112	0.058517	0.092325	0.02695	0.031061	0.019728	0.096439	2.4974	1.7851	0.38954	3.7505	13.405
1	63	Sample	0.74328	1.118	0.23206	0.36648	0.032581	0.055086	0.64647	0.03346	0.23096	0.10461	0.051816	0.27511	0.052686	0.13428	0.092594	0.060572	0.038296	0.063621	0.049348	0.075148	0.16114	0.32646	0.09504	0.34105	0.10364	0.056164	0.023991	0.016532	0.058309	0.011131	0.073378	0.02152	0.040419	0.016625	0.01286	0.015123	0.031563	0.084787	0.026821	0.023759	0.018863	0.020903	2.8104	1.6858	0.34145	3.8048	7.4538
1	90	Sample	2.0313	2.7292	0.4836	0.63513	0.012811	0.061172	1.5443	0.039956	1.6617	0.11779	0.062673	0.44272	0.10327	0.14235	0.15171	0.058672	0.057345	0.060605	0.039731	0.089239	0.14078	0.23105	0.094349	0.29223	0.12765	0.049265	0.025395	0.015751	0.054996	0.009852	0.1386	0.023377	0.044823	0.021267	0.010775	0.013636	0.062841	0.12783	0.029321	0.036124	0.020722	0.057583	3.6219	2.455	0.61114	4.0762	11.253
1	17	Sample	1.3663	2.5011	0.68496	0.68023	0.022608	0.05595	1.4062	0.023712	0.69429	0.1094	0.056904	0.40275	0.093863	0.18611	0.13142	0.075475	0.029735	0.073105	0.047033	0.077728	0.16963	0.45751	0.10566	0.31522	0.16702	0.04722	0.022801	0.016331	0.039257	0.009245	0.14991	0.028492	0.04023	0.023351	0.011031	0.014501	0.10101	0.14089	0.028172	0.034381	0.025764	0.016638	4.4442	2.6916	0.43951	4.7183	13.456
1	67	Sample	0.88421	1.2928	0.23668	0.28398	0.0292	0.063126	0.83428	0.029129	0.22881	0.11673	0.046312	0.27063	0.035099	0.12316	0.10501	0.058875	0.032375	0.06227	0.047364	0.074833	0.13439	0.24124	0.10728	0.32332	0.091481	0.057348	0.024857	0.014664	0.040353	0.009846	0.094179	0.017575	0.041528	0.019257	0.012537	0.013233	0.050455	0.11879	0.037584	0.045104	0.028811	0.032664	2.5422	1.2376	0.32807	2.5819	4.3336
1	39	Sample	1.1279	1.5957	0.21449	0.39671	0.022143	0.048456	1.2195	0.029957	0.30433	0.14191	0.057396	0.39754	0.057771	0.13055	0.16251	0.064113	0.052507	0.076143	0.051196	0.083439	0.16964	0.32759	0.10419	0.36071	0.11801	0.041359	0.022769	0.017022	0.061007	0.014179	0.10158	0.022659	0.040335	0.019283	0.012414	0.012072	0.056272	0.11573	0.027026	0.025901	0.026913	0.022492	3.0687	1.5918	0.48442	3.6232	12.075
1	64	Sample	0.84214	1.6124	0.29984	0.35708	0.022555	0.051918	0.93799	0.023533	0.30629	0.09078	0.063444	0.29184	0.065279	0.15231	0.12567	0.072808	0.033595	0.05971	0.053421	0.089561	0.15649	0.35422	0.11559	0.31938	0.12602	0.060495	0.031631	0.018649	0.0484	0.010388	0.16016	0.02241	0.058903	0.021885	0.012868	0.016005	0.067569	0.18988	0.026691	0.05185	0.015737	0.033495	3.3088	1.5222	0.4232	1.8987	7.9195
1	26	Sample	1.3478	2.2247	0.43484	0.64023	0.015314	0.049788	1.1793	0.023753	0.34516	0.11234	0.053712	0.39873	0.063529	0.18848	0.11992	0.059551	0.0322	0.037011	0.057988	0.074257	0.18379	0.40827	0.093868	0.30334	0.1359	0.045732	0.022898	0.011522	0.038196	0.010193	0.10544	0.019837	0.035758	0.014517	0.010621	0.013095	0.053582	0.1136	0.031716	0.029262	0.030906	0.010458	3.3455	2.3421	0.55329	4.4957	6.8761
1	59	Sample	1.4622	1.7487	0.30262	0.50819	0.035979	0.050098	0.74131	0.016073	0.27285	0.12111	0.058056	0.41601	0.05224	0.12313	0.083077	0.051612	0.036208	0.061084	0.041004	0.078457	0.17351	0.28461	0.084405	0.34361	0.11365	0.044635	0.018238	0.01314	0.05406	0.010057	0.044127	0.019645	0.027279	0.015199	0.010259	0.012512	0.02445	0.039247	0.024925	0.014473	0.031475	0.1408	4.4989	3.1388	0.66678	5.7389	13.697
1	34	Sample	0.78231	1.1776	0.25322	0.25491	0.011015	0.052995	0.70963	0.021287	0.20639	0.095823	0.047487	0.24154	0.042581	0.11069	0.096998	0.058167	0.040899	0.062422	0.039522	0.068764	0.14773	0.33086	0.080565	0.30179	0.12102	0.045314	0.021615	0.014738	0.035084	0.007956	0.12721	0.021682	0.051111	0.016455	0.010453	0.011768	0.07823	0.18005	0.023295	0.05868	0.021106	0.034417	2.927	1.4588	0.41227	1.7507	7.2686
1	31	Sample	0.79617	1.7725	0.25128	0.47042	0.012212	0.041517	1.2069	0.027841	0.39323	0.097576	0.061973	0.3963	0.051408	0.15028	0.13322	0.065971	0.040834	0.065811	0.05314	0.086881	0.12882	0.3814	0.12131	0.2899	0.13266	0.066339	0.028394	0.01533	0.045287	0.008067	0.16753	0.023428	0.056374	0.019977	0.013106	0.015521	0.068779	0.19351	0.025149	0.049031	0.013109	0.017375	2.6925	1.25	0.2827	2.7211	3.0488
1	85	Sample	1.7091	2.7071	0.55599	0.59867	0.022678	0.065888	1.3611	0.043528	0.32544	0.12808	0.060822	0.36921	0.068928	0.16721	0.1344	0.059765	0.040587	0.051677	0.052592	0.097555	0.16827	0.26642	0.11482	0.30818	0.16949	0.054995	0.025741	0.020401	0.043586	0.013168	0.10004	0.02705	0.045277	0.02133	0.013404	0.016237	0.061354	0.091654	0.037756	0.036483	0.017363	0.015102	3.9718	2.227	0.43395	2.3275	12.596
1	73	Sample	1.8666	2.8494	0.69913	0.7092	0.033342	0.056086	1.7196	0.028355	0.59251	0.12401	0.04438	0.41721	0.085679	0.13382	0.19788	0.062829	0.052416	0.075554	0.043442	0.11864	0.16206	0.19223	0.19525	0.32028	0.17334	0.086219	0.04488	0.026141	0.046107	0.011393	0.13586	0.024265	0.069941	0.025164	0.01741	0.017401	0.050811	0.1837	0.033415	0.052569	0.015124	0.045728	4.6406	2.0062	0.4939	3.6308	16.589
1	22	Sample	1.1776	1.699	0.26686	0.26645	0.005576	0.040857	0.74797	0.01806	0.21897	0.077573	0.049307	0.29059	0.04209	0.13149	0.081131	0.042811	0.03774	0.053237	0.051217	0.082489	0.15923	0.39177	0.074935	0.30912	0.15917	0.032549	0.017663	0.011493	0.032003	0.007458	0.13097	0.018328	0.040292	0.018887	0.009055	0.011262	0.077972	0.12166	0.022479	0.026062	0.02243	0.051518	3.7713	2.2853	0.60887	5.4461	8.9352
1	46	Sample	0.69777	1.0607	0.17847	0.18634	0.011062	0.050925	0.49954	0.040139	0.13261	0.091778	0.078677	0.21275	0.043012	0.14846	0.0656	0.069507	0.020877	0.041633	0.050845	0.065899	0.16453	0.39446	0.072798	0.32794	0.12069	0.024904	0.011335	0.01142	0.032605	0.008068	0.06687	0.019865	0.027314	0.013492	0.008294	0.012015	0.042601	0.077592	0.024145	0.01777	0.033189	0.027716	3.8663	1.8949	0.46143	2.4692	1.2944
1	80	Sample	1.4765	0.45565	0.094744	0.16039	0.020386	0.050135	0.271	0.031941	0.39535	0.099593	0.062165	0.32519	0.05664	0.13888	0.04577	0.059685	0.036212	0.054525	0.040637	0.07141	0.13003	0.17339	0.093544	0.29675	0.097774	0.048016	0.024453	0.016113	0.059516	0.009477	0.079339	0.020374	0.035345	0.016768	0.011908	0.012101	0.032409	0.10541	0.021537	0.024785	0.047276	0.006144	4.0085	2.915	0.59949	15.197	15.425
1	47	Sample	0.90563	1.5876	0.19272	0.28009	0.020095	0.049381	0.79235	0.02216	0.29576	0.086932	0.048229	0.2187	0.037581	0.12069	0.10967	0.063703	0.035012	0.062094	0.04153	0.076233	0.17497	0.39638	0.073514	0.30859	0.12799	0.030587	0.016831	0.013221	0.036353	0.010145	0.079492	0.019783	0.035502	0.016832	0.009188	0.011781	0.046559	0.083675	0.029287	0.024036	0.02219	0.045518	2.6834	1.6017	0.35714	1.9426	6.0917
1	76	Sample	1.2661	1.806	0.37545	0.43179	0.018744	0.049123	0.89341	0.029841	0.32749	0.12763	0.053871	0.30202	0.062639	0.12044	0.12166	0.070588	0.033354	0.061131	0.037143	0.089205	0.1377	0.18628	0.10681	0.28485	0.13365	0.063785	0.028009	0.018946	0.039221	0.010912	0.158	0.023613	0.066302	0.021469	0.014057	0.016188	0.060798	0.17107	0.025757	0.051904	0.020051	0.020241	4.0101	1.9741	0.39599	4.6337	12.277
1	52	Sample	1.3885	2.3169	0.55992	0.80346	0.019077	0.051457	1.6688	0.036392	0.52784	0.12731	0.062513	0.48331	0.086522	0.14528	0.16179	0.06765	0.048886	0.062438	0.0548	0.093886	0.16752	0.42778	0.097206	0.34395	0.10137	0.053252	0.02272	0.017135	0.041965	0.007758	0.087799	0.020839	0.040341	0.021074	0.012542	0.015933	0.047967	0.12113	0.023118	0.033321	0.029314	0.037469	3.948	2.7566	0.52433	3.2635	13.762
1	38	Sample	2.2454	5.4848	0.46177	0.85273	0.028935	0.058785	1.818	0.037626	1.1244	0.13859	0.081698	0.62096	0.092948	0.16716	0.17754	0.073508	0.055093	0.069801	0.053085	0.13067	0.16781	0.32421	0.17705	0.31145	0.23006	0.078238	0.052665	0.027089	0.044821	0.018525	0.22462	0.03561	0.090234	0.031873	0.025457	0.024622	0.11622	0.27315	0.041067	0.094711	0.011417	0.23529	5.2408	2.879	0.6532	3.3548	16.18
1	16	Sample	1.7021	3.538	0.488	0.61311	0.008831	0.046637	2.1115	0.024444	0.6718	0.091715	0.05845	0.64617	0.10091	0.15405	0.19964	0.061252	0.033287	0.055964	0.060617	0.094883	0.16436	0.41977	0.13076	0.30814	0.17963	0.059669	0.040489	0.014033	0.040622	0.009561	0.17526	0.019624	0.054273	0.02185	0.013702	0.014909	0.10213	0.19108	0.026909	0.041713	0.026933	0.026525	3.5676	2.129	0.34967	3.8335	6.9334
1	53	Sample	1.3966	3.733	0.86359	1.2748	0.009191	0.066087	2.2908	0.038383	0.433	0.1319	0.055117	0.38168	0.051971	0.1224	0.20331	0.08719	0.037405	0.07379	0.050376	0.11744	0.18098	0.42372	0.11804	0.32634	0.18263	0.06452	0.026603	0.015078	0.032161	0.013716	0.19094	0.023841	0.067151	0.022413	0.013538	0.016788	0.10278	0.21853	0.035362	0.058854	0.01947	0.12272	3.3252	1.4352	0.33511	2.3132	6.2654
1	88	Sample	1.3394	2.6375	0.46052	0.37586	0.037067	0.058927	0.8691	0.035713	0.56942	0.11241	0.065201	0.41235	0.056687	0.13874	0.075823	0.070092	0.03383	0.046686	0.04203	0.10666	0.13881	0.20131	0.15783	0.27954	0.16543	0.081834	0.039921	0.0242	0.047739	0.012542	0.20879	0.028954	0.07796	0.025855	0.018598	0.018372	0.091525	0.25029	0.036301	0.063244	0.022728	0.061099	5.0512	2.5596	0.65782	8.1251	17.635
1	43	Sample	2.2311	5.1935	0.99313	0.7898	0.033775	0.05781	2.2506	0.030544	1.2569	0.14373	0.064897	0.51249	0.1267	0.14665	0.19455	0.086637	0.046922	0.05914	0.052081	0.11546	0.16168	0.40739	0.17772	0.32126	0.21231	0.085609	0.052833	0.028112	0.047969	0.01463	0.21022	0.03057	0.091585	0.031155	0.02085	0.021769	0.10565	0.29326	0.042988	0.096602	0.018818	0.14393	4.8799	1.7632	0.46351	2.9368	10.682
1	54	Sample	0.91731	1.294	0.20873	0.34162	0.029852	0.045961	0.8223	0.027555	0.26911	0.092027	0.05566	0.20662	0.038135	0.13461	0.10605	0.058264	0.037709	0.05669	0.047393	0.089328	0.16722	0.4258	0.10963	0.3239	0.11127	0.06496	0.026558	0.014093	0.053065	0.009255	0.098482	0.018717	0.051694	0.016743	0.010883	0.014694	0.037084	0.11644	0.028364	0.031286	0.025325	0.1086	3.338	2.1519	0.46627	3.0554	10.23
1	33	Sample	1.4153	1.6392	0.40983	0.3522	0.021698	0.037967	0.97992	0.028496	0.27859	0.10131	0.060591	0.38174	0.044455	0.11032	0.095633	0.040145	0.030347	0.052136	0.048678	0.090222	0.13978	0.28047	0.096645	0.2643	0.17344	0.045699	0.01789	0.012787	0.031572	0.006855	0.11654	0.018351	0.047113	0.016597	0.008525	0.010045	0.061164	0.11989	0.021509	0.018215	0.010342	0.063503	2.5392	1.6185	0.38709	3.173	11.687
1	2	Blank	0.01948	0.008506	0.014871	0.017453	0.014659	0.010654	0.013569	0.011889	0.031323	0.042693	0.039972	0.23547	0.040114	0.072119	0.027534	0.026108	0.030189	0.05956	0.029148	0.048341	0.19631	0.23413	0.046856	0.33299	0.083573	0.014539	0.006616	0.0085	0.031504	0.005124	0.009095	0.014225	0.018041	0.008966	0.006419	0.006926	0.006779	0.018333	0.014916	0.008543	0.00365	0.003073	0.002176	0.10003	0.001652	0.013482	0.001204
1	3	Blank	0.01853	0.009532	0.007219	0.012986	0.026412	0.005377	0.025516	0.007958	0.049379	0.041693	0.038562	0.30168	0.050148	0.07186	0.025004	0.023769	0.036286	0.060035	0.036497	0.052886	0.21527	0.30074	0.044666	0.34235	0.083536	0.012834	0.007492	0.009489	0.028092	0.005278	0.008105	0.015398	0.018769	0.010846	0.004808	0.0063	0.006888	0.017781	0.016318	0.006062	0.001779	0.002691	0.002101	0.096254	0.014381	0.009354	0.001156
1	4	Blank	0.019521	0.006867	0.00856	0.010876	0.016714	0.007903	0.014324	0.007986	0.041543	0.047453	0.048003	0.24791	0.043989	0.074677	0.019143	0.024576	0.032212	0.071304	0.032855	0.05423	0.21355	0.30269	0.047527	0.3559	0.082529	0.012546	0.006372	0.006229	0.029501	0.003853	0.00705	0.014756	0.015771	0.008752	0.004783	0.005737	0.006088	0.015612	0.015335	0.005348	0.002429	0.002673	0.002155	0.089196	0.002733	0.013041	0.001945
1	13	QC	1.2861	1.075	1.4673	0.056633	0.011973	0.011194	1.6375	0.032444	1.9231	0.074513	0.069486	0.24217	0.062479	0.1458	0.79961	0.048416	0.035229	0.77187	0.066021	1.5358	0.2365	0.22054	1.9682	0.31015	0.13292	0.69201	0.021133	0.014415	0.026564	0.011133	0.77431	0.015783	0.024163	0.014778	0.008836	0.008653	0.83277	0.066056	0.013368	0.032311	0.31402	0.13374	2.5094	1.9969	0.26317	0.15719	0.2142
1	27	QC	1.2242	1.0503	1.4483	0.062437	0.0027	0.015103	1.6632	0.027486	1.7435	0.069197	0.05396	0.13001	0.057272	0.084587	0.78759	0.040527	0.027193	0.73412	0.059548	1.4092	0.23301	0.32314	1.7779	0.28561	0.10711	0.63261	0.019665	0.012797	0.025365	0.00791	0.73676	0.01609	0.022078	0.011592	0.007701	0.006745	0.7956	0.061287	0.015409	0.032738	0.28794	0.12462	2.4009	1.9232	0.26009	0.15804	0.2236
1	41	QC	1.1975	1.0561	1.4253	0.067395	0.009508	0.019837	1.5826	0.043194	1.9006	0.088767	0.069392	0.15351	0.045466	0.11505	0.80704	0.043199	0.03856	0.77805	0.054369	1.4802	0.21962	0.32088	1.9358	0.32286	0.11957	0.67777	0.022078	0.011283	0.030431	0.011455	0.76901	0.017326	0.02534	0.015287	0.005066	0.00993	0.82128	0.066166	0.014089	0.036738	0.31674	0.12681	2.5342	1.9987	0.27127	0.15267	0.2434
1	55	QC	1.5087	1.1603	1.482	0.061401	0.034379	0.015027	1.7257	0.037699	1.9859	0.090157	0.051534	0.13703	0.044613	0.11666	0.85605	0.042269	0.041375	0.80756	0.066499	1.5509	0.23413	0.33345	2.0427	0.34439	0.10471	0.72236	0.023399	0.013942	0.024749	0.009905	0.80472	0.012978	0.0253	0.015265	0.006667	0.009418	0.85659	0.064159	0.015597	0.039908	0.30506	0.13114	2.5622	2.0558	0.31723	0.17345	0.25796
1	69	QC	1.2723	0.92756	1.2542	0.062613	0.018548	0.011163	1.3266	0.030612	1.6653	0.1074	0.06445	0.10448	0.044533	0.13121	0.6988	0.039053	0.039858	0.68444	0.052493	1.2645	0.2083	0.22266	1.6007	0.29317	0.11222	0.60478	0.018846	0.01292	0.028484	0.012319	0.67858	0.018154	0.022431	0.015656	0.008786	0.011803	0.70405	0.052506	0.014846	0.030652	0.2679	0.11188	2.1295	1.7435	0.23963	0.13485	0.22442
1	83	QC	1.6435	1.0619	1.352	0.060467	0.021793	0.028682	1.539	0.038783	1.8185	0.099951	0.077721	0.1112	0.057224	0.11939	0.79995	0.042463	0.044338	0.75347	0.059835	1.3615	0.21384	0.18939	1.7673	0.30644	0.10808	0.6348	0.025066	0.013214	0.027544	0.009763	0.73519	0.015471	0.023132	0.01559	0.007698	0.009866	0.78036	0.055292	0.016043	0.032936	0.28426	0.12105	2.4032	1.8654	0.28115	0.14381	0.22728
1	96	QC	1.6398	1.1417	1.5047	0.077092	0.014695	0.016631	1.6966	0.02354	1.9099	0.069536	0.055834	0.052014	0.031147	0.11512	0.81233	0.042909	0.035613	0.79116	0.062231	1.4979	0.20055	0.16509	1.9579	0.24987	0.10756	0.70821	0.022249	0.013696	0.02561	0.009766	0.81489	0.014463	0.021601	0.013762	0.007731	0.008524	0.85771	0.059765	0.015008	0.03652	0.28979	0.12817	2.569	1.8776	0.30564	0.15069	0.25497
[truncated: 583 more columns]

## Sheet: Putamen - Concentrations
Plate	Well	C0	C2	C3	C3-DC (C4-OH)	C3:1	C4	C4:1	C5	C5-DC (C6-OH)	C5:1-DC	C6 (C4:1-DC)	C6:1	C12	C14	C14:1	C14:1-OH	C16	C16:1	C16:1-OH	C16:2	C16:2-OH	C18	C18:1	C18:2	Trigonelline	TMAO	Ala	Arg	Asn	Asp	Cys	Gln	Glu	Gly	His	Ile	Leu	Lys	Met	Phe	Pro	Ser	Thr	Trp	Tyr	Val	1-Met-His	3-Met-His
Type		Measured	Measured	Measured	Measured	Measured	Measured	Measured	Measured	Measured	Measured	Measured	Measured	Measured	Measured	Measured	Measured	Measured	Measured	Measured	Measured	Measured	Measured	Measured	Measured	Measured	Measured	Measured	Measured	Measured	Measured	Measured	Measured	Measured	Measured	Measured	Measured	Measured	Measured	Measured	Measured	Measured	Measured	Measured	Measured	Measured	Measured	Measured	Measured
Method		FIA	FIA	FIA	FIA	FIA	FIA	FIA	FIA	FIA	FIA	FIA	FIA	FIA	FIA	FIA	FIA	FIA	FIA	FIA	FIA	FIA	FIA	FIA	FIA	LC	LC	LC	LC	LC	LC	LC	LC	LC	LC	LC	LC	LC	LC	LC	LC	LC	LC	LC	LC	LC	LC	LC	LC
Units		pmol/mg	pmol/mg	pmol/mg	pmol/mg	pmol/mg	pmol/mg	pmol/mg	pmol/mg	pmol/mg	pmol/mg	pmol/mg	pmol/mg	pmol/mg	pmol/mg	pmol/mg	pmol/mg	pmol/mg	pmol/mg	pmol/mg	pmol/mg	pmol/mg	pmol/mg	pmol/mg	pmol/mg	pmol/mg	pmol/mg	pmol/mg	pmol/mg	pmol/mg	pmol/mg	pmol/mg	pmol/mg	pmol/mg	pmol/mg	pmol/mg	pmol/mg	pmol/mg	pmol/mg	pmol/mg	pmol/mg	pmol/mg	pmol/mg	pmol/mg	pmol/mg	pmol/mg	pmol/mg	pmol/mg	pmol/mg
1	94	64.9004	9.37871	0.579738	0.570774	0.180842	1.59928	0.00316073	0.67956	0.00302184	0.1459	0.313867	0.00343571	0.293895	0.415313	0.163537	0.0762991	0.52666	0.217464	0.0956264	0.128424	0.10401	0.173282	0.558042	0.147158	2.15084	1.85496	1347.62	232.571	72.4502	957.588	3374.64	3272.52	8594.79	1497.39	137.57	199.518	442.107	290.994	116.45	219.479	242.14	735.851	355.035	52.564	179.173	355.538	9.89174	0.962716
1	89	103.69	14.3431	0.740183	0.631297	0.221362	1.97772	0.00241803	1.07288	0.00443648	0.130399	0.353331	0.00380058	0.304848	0.409243	0.202024	0.110583	0.488455	0.243171	0.106527	0.145283	0.127501	0.184808	0.614888	0.205033	2.88827	2.23667	1721.35	491.398	174.341	1806.96	4504.02	5610.72	3789.52	2436.57	254.912	356.757	762.302	533.03	248.129	288.31	573.913	1252.6	540.475	84.5874	310.28	558.05	6.26156	1.71259
1	75	80.6812	26.5627	1.26954	1.53466	0.272247	3.49477	0.00344298	1.22816	0.0035761	0.128472	0.510812	0.00357274	0.332737	0.454313	0.220038	0.136614	0.724763	0.335837	0.125163	0.151451	0.131309	0.324673	0.947885	0.187834	1.42279	34.5547	1662.55	151.773	63.0698	1279.46	3966.97	15467.3	6692.83	1256.33	115.701	115.771	256.784	208.878	63.6292	276.232	123.378	674.224	282.971	70.5885	169.212	215.061	27.864	3.06855
1	25	53.4473	19.3248	0.885604	1.07362	0.221665	2.2355	0.00225439	0.46011	0.0025362	0.154564	0.356242	0.00482629	0.251785	0.309533	0.140899	0.0722929	0.548778	0.156038	0.0869479	0.101386	0.0986031	0.306938	0.522485	0.122009	1.03355	16.4209	1277.53	172.325	77.7654	877.154	2238.02	6038.29	9327	1254.76	170.272	155.117	337.079	295.691	88.3843	231.555	211.171	597.214	338.179	49.7897	156.596	298.667	70.5999	20.1075
1	65	57.7011	10.4958	0.88617	0.844675	0.220861	1.86564	0.00152805	0.361919	0.00322312	0.108559	0.326761	0.00381283	0.200942	0.25003	0.0802792	0.0726704	0.30745	0.117474	0.0810951	0.111826	0.106326	0.183764	0.236636	0.100549	2.40535	3.09066	1406.69	246.325	89.3851	1153.41	2736.46	4440.03	8574.54	1446.39	137.07	208.728	413.426	331.539	99.7018	200.757	291.561	639.793	294.062	47.5136	173.482	352.416	4.00947	1.44376
1	92	212.417	2.22493	0.125552	0.958667	0.296831	0.563121	0.00223556	0.883844	0.00448455	0.153176	0.189431	0.00321227	0.239014	0.381561	0.116722	0.0932601	0.707977	0.199754	0.10248	0.115558	0.133052	0.366437	0.782557	0.187095	4.13353	11.9374	1319.27	171.414	52.7327	1480.05	2264.25	6608.14	9612.16	1891.16	175.392	161.024	335.248	223.744	144.071	224.309	208.386	651.616	299.302	50.1839	186.077	286.474	14.6372	11.96
1	57	109.321	19.252	1.36574	1.17727	0.205422	2.48259	0.0022691	0.695451	0.00338985	0.152817	0.389384	0.00462571	0.213605	0.243563	0.0990732	0.0721117	0.563735	0.151613	0.0931742	0.141948	0.12725	0.354855	0.426614	0.117293	1.61998	0.407964	1376.19	230.038	109.443	1382.58	2269.81	2648.52	12868.7	1307.06	113.97	224.025	571.068	329.518	167.586	405.994	212.719	707.209	288.945	58.181	222.07	407.43	11.4474	1.39533
1	35	102.93	15.6592	0.516094	1.19784	0.149398	2.46246	0.00202638	0.880213	0.00293217	0.151949	0.283948	0.00353117	0.30968	0.366789	0.159795	0.0925857	0.856362	0.240963	0.109123	0.158913	0.124063	0.498688	0.842231	0.169101	1.0948	21.5357	1498.58	274.299	96.6541	1514.25	3070.11	6110.74	10656	1328.34	150.902	180.833	493.413	291.341	177.821	371.884	166.815	632.487	405.843	74.6239	249.362	317.867	19.374	1.51477
1	56	100.757	0.879863	0.0754703	0.810416	0.228055	0.276304	0.00261234	0.237477	0.0032793	0.128832	0.138907	0.00364314	0.213154	0.257045	0.0954919	0.0710296	0.655413	0.17376	0.103179	0.121087	0.104187	0.317532	0.556452	0.147466	3.20305	3.1678	2218.08	266.784	108.882	1608.36	4046.2	8551.45	10669.5	2681.34	284.439	274.207	616.402	362.611	181.728	350.122	284.536	879.935	482.883	71.7024	266.699	487.817	26.891	20.207
1	62	109.231	2.89839	0.140682	1.31074	0.222773	0.925393	0.00256935	0.723347	0.00315102	0.12418	0.182518	0.00412821	0.206493	0.269302	0.0810482	0.0869136	0.418411	0.134251	0.0914069	0.125427	0.137313	0.289458	0.453713	0.123332	3.80488	2.10948	1444.67	263.919	100.465	1255.13	1889.8	4915.78	9582.48	1301.71	125.183	232.526	597.466	455.898	156.407	257.608	283.325	727.536	345.127	61.6183	236.967	399.174	2.04503	1.03763
1	15	84.7667	1.23438	0.0654665	0.973247	0.238787	0.183891	0.00271368	0.633209	0.00273582	0.175066	0.113166	0.00388448	0.234734	0.390061	0.0900123	0.0873867	0.895691	0.198516	0.108567	0.0992109	0.148377	0.447628	0.870588	0.21251	3.19934	1.99742	1434.24	206.631	60.3231	1634.52	1695.68	7695.18	9094.46	2098.95	204.261	183.671	390.698	320.077	122.738	236.502	221.703	636.065	395.101	60.3189	196.298	379.409	7.95187	1.28887
1	18	95.4152	8.35187	0.286849	1.09511	0.197056	1.39508	0.00191214	0.705042	0.0022195	0.114977	0.193468	0.00331476	0.229998	0.334089	0.121986	0.0713669	0.64745	0.166371	0.0953773	0.137849	0.0998055	0.396243	0.623943	0.15407	1.92657	3.82035	1759.97	242.434	112.346	1319.82	2246.31	10017.9	6257.93	1479.33	142.401	198.285	446.27	348.381	122.684	246.247	177.674	661.829	327.845	57.0216	199.355	330.421	18.639	4.79714
1	58	80.1774	0.665326	0.0250897	0.608499	0.251877	0.274171	0.00221395	0.299976	0.00278863	0.120946	0.133283	0.00292923	0.155613	0.197887	0.0765527	0.0577981	0.401388	0.114765	0.0624929	0.0831253	0.0888388	0.198519	0.327034	0.0901787	3.42634	5.05988	1875.05	320.994	103.172	1506.32	3638.27	7188.07	10833.4	2172.84	225.061	264.909	594.656	363.528	178.425	291.292	344.76	888.248	388.08	68.6894	228.187	492.103	14.0131	11.6694
1	81	68.0059	9.21316	0.573138	0.352569	0.246452	1.39059	0.00259401	0.281671	0.00305489	0.113789	0.297246	0.00328945	0.154502	0.178978	0.0671852	0.0660118	0.319136	0.125608	0.0595809	0.0859673	0.0839163	0.182562	0.261927	0.0929894	3.1358	3.82223	1329.96	204.148	78.5173	1131.13	3088.69	3649.04	9436.64	1596.91	120.365	185.713	374.584	270.964	103.033	178.705	306.481	559.983	319.685	42.9366	146.867	312.957	8.79758	13.2948
1	82	41.3682	5.74378	0.317086	0.428935	0.218728	0.694838	0.0031867	0.199852	0.00300863	0.184988	0.194817	0.00444478	0.210681	0.205858	0.098116	0.0728214	0.235609	0.129478	0.082714	0.13144	0.0957787	0.137344	0.176706	0.0970951	3.19344	5.7701	1473.03	339.442	99.4259	931.259	3183.46	3308.51	7084.9	1474.44	169.835	241.471	502.754	388.473	148.223	227.208	375.878	697.736	383.806	58.696	201.368	394.108	10.1509	10.7407
1	78	76.5267	20.3453	1.01556	1.00087	0.22635	2.16468	0.00285415	0.458935	0.00294797	0.138294	0.319907	0.00408531	0.270746	0.335647	0.129939	0.10006	0.571859	0.208623	0.118913	0.102063	0.129647	0.311578	0.568068	0.174993	1.42956	5.53022	1549.82	180.384	75.7358	1093.52	2572.82	17061.4	11893.6	1386.05	213.951	155.436	341.404	246.679	76.3424	278.715	177.661	635.696	182.962	79.833	248.145	281.923	24.0843	3.89886
1	68	108.714	24.7412	1.7824	1.41587	0.242408	3.00827	0.00279481	0.674092	0.00392218	0.124609	0.419459	0.00328826	0.240372	0.309361	0.13472	0.0733096	0.409845	0.156535	0.0813538	0.132639	0.122699	0.222594	0.395227	0.138593	3.82552	0.854243	1662.01	202.921	90.5536	1402.97	2676.11	4788.44	10519	1575.24	146.543	198.482	422.143	273.817	107.372	196.227	340.978	595.782	282.531	56.2336	185.638	361.596	28.7435	72.6148
1	93	135.007	2.92324	0.114354	1.09256	0.239544	0.827349	0.00267842	0.312856	0.00346345	0.134182	0.199089	0.0036876	0.212459	0.262549	0.0890605	0.0684327	0.395798	0.140802	0.0896731	0.117162	0.101871	0.220425	0.445585	0.133041	3.28167	5.61646	1563.08	241.891	86.3117	1594.41	2529.77	4912.04	11068	1336.43	176.477	191.505	416.371	266.175	141.38	226.608	297.81	653.706	374.818	53.2582	197.403	325.27	14.9981	14.3843
1	40	113.213	6.81957	0.275493	1.24309	0.27159	1.27378	0.00326741	1.29355	0.00398076	0.236153	0.242806	0.00425192	0.260322	0.349485	0.148658	0.0838032	0.637174	0.175257	0.134091	0.150291	0.162539	0.343538	0.708926	0.129376	3.53006	2.73094	2090.09	224.844	100.47	2040.17	2293.31	9339.38	14795.4	2066.21	160.493	257.156	549.832	301.241	154.579	236.935	336.343	1237.65	549.111	56.2605	194.438	508.547	15.3073	1.90828
1	28	73.7663	3.15926	0.0766803	0.981193	0.185873	0.825241	0.000767928	0.474079	0.00308463	0.184309	0.152849	0.00381678	0.31709	0.660534	0.174728	0.0626247	0.593702	0.184612	0.0965555	0.142132	0.132221	0.248223	0.568378	0.137064	1.92723	4.31047	1509.08	173.666	64.8121	1302.52	2424.99	9544.76	7213.06	1321.02	165.895	137.889	322.848	238.146	94.9026	166.247	147.752	754.081	357.589	44.2512	158.961	237.047	6.51442	4.68472
1	48	67.3751	39.6315	1.41185	1.5211	0.199465	3.03455	0.00301508	1.53726	0.00289414	0.101462	0.383657	0.00421801	0.307655	0.347785	0.198517	0.116452	1.11805	0.269326	0.1324	0.222618	0.16542	0.664462	1.27072	0.31541	1.41886	12.6974	2874.86	383.739	145.446	566.705	4250.5	9183.66	12654.1	1587.93	153.983	435.944	1091.3	517.433	282.972	509.778	268.903	810.661	439.368	103.787	348.551	606.866	20.0064	2.46576
1	29	70.8195	22.9186	0.571755	1.38701	0.225965	3.28871	0.0020609	0.777345	0.00321471	0.118341	0.461646	0.00372754	0.19215	0.266776	0.121438	0.0591016	0.492103	0.129244	0.0797828	0.107283	0.103356	0.306327	0.414446	0.140793	2.84045	0.192142	1367.04	193.203	64.9807	833.357	1375.92	9236.69	9571.58	1285.95	155.437	213.825	418.401	353.724	120.923	197.076	262.432	758.655	435.337	58.7513	203.76	315.023	8.08847	1.00786
1	71	113.255	29.8524	1.36722	1.22385	0.216353	3.25301	0.00243118	0.980967	0.00345233	0.128772	0.498732	0.00381766	0.399354	0.698756	0.266149	0.107403	0.969023	0.307154	0.126504	0.163235	0.136256	0.377887	0.918644	0.265829	1.82121	11.8463	1494.28	172.781	70.2706	720.577	2750.62	5935.98	9040.79	1349.4	165.863	168.628	365.542	254.027	110.885	257.891	217.457	771.322	334.064	58.6486	200.021	303.991	38.8744	15.1904
1	45	47.5233	5.44137	0.304358	0.323483	0.183247	0.668975	0.00332232	0.236153	0.00264852	0.192773	0.17865	0.0033493	0.173099	0.202054	0.0776174	0.0607222	0.262585	0.107513	0.0797493	0.127003	0.0920667	0.158129	0.205884	0.0818846	2.79197	2.46738	1058.95	223.148	66.0292	1059.5	1015.8	4752.59	7576.36	1262.92	127.667	124.757	255.94	205.25	96.7989	126.025	201.107	559.654	297.902	34.0326	135.754	229.311	6.01173	31.7715
1	77	68.1046	13.3526	0.783429	0.613103	0.18012	1.7583	0.00282382	0.590105	0.00327779	0.136078	0.339874	0.00354178	0.253373	0.325856	0.152783	0.08026	0.546572	0.232825	0.0915122	0.130135	0.0931964	0.192366	0.686841	0.186934	1.07318	2.80116	724.97	169.165	71.6005	1202.79	2281.61	5499.81	6267.42	984.098	91.7466	133.455	294.803	175.93	111.709	153.154	164.056	445.82	381.427	46.6265	130.888	232.932	26.9273	1.83959
1	50	120.825	33.7075	1.53483	2.15915	0.261852	5.25802	0.00265812	1.5938	0.00489732	0.213106	0.693142	0.0042371	0.503754	0.520497	0.256932	0.126805	0.890204	0.277496	0.134929	0.165439	0.164476	0.458395	0.939669	0.279992	1.70154	3.13074	2197.44	226.79	77.2854	1624.85	4162.17	13776.8	10302.9	1806.95	184.537	230.041	498.377	372.673	139.83	270.402	275.079	945.957	544.424	71.5344	267.614	466.086	22.8084	2.37155
1	51	76.858	15.3637	1.0474	0.971093	0.23723	2.51235	0.00202597	0.553836	0.00383296	0.133992	0.392545	0.0048916	0.214349	0.245798	0.0989065	0.0793944	0.428434	0.139998	0.0897018	0.0905494	0.0992648	0.265036	0.373169	0.134102	3.12619	3.63826	1820.57	230.563	94.9145	1516.95	3578.6	4931.09	11891.3	1585.46	166.268	205.695	420.572	350.846	118.033	277.898	297.643	806.923	412.754	69.0552	266.958	402.611	28.7188	14.1559
1	21	66.0129	25.4779	1.26545	1.3704	0.230269	3.10696	0.0029444	1.26732	0.00238578	0.205829	0.36538	0.00345863	0.369578	0.439286	0.24222	0.0896313	0.83963	0.242758	0.127586	0.165197	0.130761	0.500027	0.743158	0.204652	1.7629	2.41211	1801.05	207.369	67.0354	1339.02	1879.48	5561.43	9945.77	1673.03	147.598	186.211	407.327	254.72	109.333	283.063	198.522	636.803	292.183	71.0939	254.949	346.986	39.4928	4.57293
1	20	71.13	16.4067	1.05617	0.849304	0.234249	2.53962	0.00199515	0.559518	0.0025191	0.133593	0.360404	0.00375072	0.314352	0.516955	0.222506	0.0915338	1.21301	0.297661	0.12887	0.141494	0.119132	0.601153	0.960517	0.312108	2.26657	1.71295	2144.89	224.264	84.041	1275.99	3010.24	18220.2	12612.4	1930.61	258.885	239.28	535.88	376.281	138.241	493.276	361.598	1057.36	349.708	82.7473	334.234	508.103	18.2361	2.182
1	70	82.2202	22.592	0.821584	0.917278	0.260944	2.37024	0.00255119	1.04372	0.00277292	0.142446	0.271364	0.00359202	0.22353	0.260005	0.128617	0.0710649	0.468193	0.205582	0.0869383	0.130909	0.10447	0.215515	0.522618	0.141312	2.26614	5.79189	1095.46	169.392	60.6962	2077.66	4628.75	4907.93	12514.3	1848.15	154.505	149.541	332.546	192.289	86.4816	419.226	192.735	733.72	264.012	66.5537	151.115	338.818	35.2381	5.58959
1	86	79.2458	14.25	0.955439	1.24806	0.25269	2.69906	0.00309128	0.951597	0.00407058	0.150671	0.434481	0.00396618	0.344772	0.37822	0.180939	0.0998884	0.405837	0.245262	0.0984138	0.16569	0.146981	0.153479	0.644791	0.178548	1.08781	2.95826	973.578	177.264	57.9968	935.176	2546.25	5249.99	5000.38	1100.19	107.115	118.405	247.14	172.818	98.6254	159.336	135.032	628.449	340.789	41.0244	150.528	224.658	11.8368	1.32406
1	36	61.5844	18.5184	0.935168	1.05122	0.214208	2.48433	0.00270801	0.47724	0.00218673	0.250896	0.3446	0.00387318	0.159258	0.184577	0.0769936	0.0664296	0.315666	0.116641	0.095066	0.117617	0.088169	0.244409	0.261406	0.0828307	2.62907	3.2889	1580.66	195.685	69.953	1197.23	1345.31	6840.41	10670.1	1370.62	177.756	155.092	336.817	296.511	100.518	232.938	226.884	618.98	260.683	63.8353	219.537	279.503	8.31824	5.68716
1	24	70.8195	19.767	0.358447	0.803411	0.245592	1.88285	0.00234595	0.539312	0.00211751	0.290103	0.246024	0.00345587	0.179517	0.193197	0.0937442	0.0647335	0.302742	0.114841	0.078959	0.10909	0.100903	0.240991	0.208972	0.0791016	3.75214	1.16843	1455.85	478.544	115.725	770.071	2199.42	14798.9	7222.43	2655.88	654.668	508.685	1362.4	1004.77	226.425	397.746	628.356	1727.46	1385.37	87.6735	353.031	1182.21	11.136	86.7493
1	37	66.9431	22.85	1.53009	1.44181	0.282686	4.01648	0.00264546	0.678983	0.0034289	0.169975	0.722154	0.00392555	0.465901	0.576784	0.197582	0.111827	0.812245	0.270944	0.115373	0.152214	0.120787	0.38791	0.826197	0.265089	2.14778	0.831882	1853.48	166.143	76.5034	1190.17	2760.63	9625.8	10882.3	1326.49	167.128	141.239	294.266	269.223	92.6191	216.747	190.386	637.597	323.794	77.5791	205.638	269.306	15.2425	1.57245
1	19	94.4697	21.9859	1.46695	1.06929	0.170192	3.28772	0.00209428	0.906977	0.00323634	0.265029	0.35837	0.00371436	0.264372	0.294399	0.128364	0.0650656	0.723418	0.178998	0.0878195	0.142702	0.138435	0.378106	0.607291	0.153082	2.54237	7.12413	1783.41	351.389	103.302	2493.85	4464.57	10888.7	13432.9	2430.3	250.632	236.43	537.263	359.89	191.257	524.38	318.136	906.854	396.817	76.0529	284.94	401.351	34.3806	4.01963
1	60	73.8215	29.6479	1.67912	1.59246	0.1986	3.21804	0.00232351	0.796718	0.00279284	0.133583	0.445998	0.00332123	0.2976	0.448559	0.259664	0.0884838	1.05876	0.353183	0.119071	0.135955	0.143018	0.412337	1.45036	0.382539	1.8069	0.386545	1331.52	114.747	53.4806	539.994	986.299	8735.18	8294.79	756.904	140.032	125.907	253.011	235.065	82.6476	177.856	161.738	621.908	338.018	60.3837	170.63	235.977	10.686	2.64376
1	84	73.3384	17.1424	0.900753	0.984312	0.257773	2.83246	0.00272733	0.444111	0.0032844	0.133643	0.538228	0.00559332	0.209516	0.268071	0.12532	0.0874923	0.530598	0.18428	0.094975	0.113547	0.0932449	0.28766	0.483174	0.179324	2.58507	2.63214	1197.01	127.554	48.4465	445.365	2593.59	8519.34	5276.79	1736.08	213.5	243.581	529.722	393.478	100.717	195.177	225.722	416.546	273.926	48.869	171.174	482.721	7.16828	2.16165
1	91	83.8557	21.6935	1.51343	0.821233	0.343213	2.36679	0.0031895	0.505264	0.00360765	0.164605	0.316496	0.00390646	0.186285	0.183626	0.0912706	0.0747238	0.365739	0.142562	0.084716	0.0878234	0.10848	0.235623	0.250735	0.0826837	2.12878	4.01607	1443.06	254.132	83.869	1084.28	2734.64	9141.09	12742.7	1498.72	199.161	207.632	440.939	353.123	147.24	346.923	253.461	771.716	273.627	71.8006	329.871	419.623	22.0436	2.81083
1	44	88.2794	24.8429	1.62274	1.55791	0.241188	2.62715	0.00239798	0.555267	0.00331054	0.169067	0.382874	0.0039864	0.32282	0.359287	0.27927	0.0996267	0.852327	0.227131	0.117208	0.162094	0.131995	0.428702	1.01701	0.330905	2.15204	8.9796	1885.03	203.534	88.3711	1229.92	2836.15	8166.82	10639	1513.85	205.52	215.939	459.698	319.035	115.257	266.187	270.756	578.988	298.302	62.7456	220.022	388.247	29.2739	3.23652
1	87	75.1948	9.69034	0.416936	0.487997	0.22093	0.850037	0.00346303	0.502573	0.00403363	0.127075	0.21049	0.00368095	0.21332	0.273178	0.10373	0.0730982	0.371103	0.140758	0.0853817	0.101976	0.103066	0.172339	0.337546	0.134662	2.61509	1.3953	1936.98	364.902	192.372	1226.83	4852.61	3459.57	9907.17	2252.63	223.516	341.643	808.047	488.281	239.24	275.733	554.302	1098.11	599.327	66.5584	259.306	598.982	3.47544	1.0012
1	74	72.9036	9.53677	0.563238	0.359574	0.258002	1.09334	0.00208532	0.451908	0.00334028	0.132994	0.222921	0.00439385	0.211362	0.229041	0.117012	0.0907788	0.44112	0.181057	0.0805779	0.103658	0.0900331	0.277846	0.392224	0.115098	2.86589	11.0599	2216.53	342.303	140.372	2184.29	4248.81	5061.04	14357.8	2414.84	259.574	347.55	756.261	463.21	219.349	409.077	471.963	1053.83	491.941	92.5417	313.928	634.878	24.2275	2.64749
1	23	92.9583	33.8831	1.54655	1.43461	0.211153	2.50069	0.00299322	0.608026	0.00288753	0.181923	0.363252	0.00445432	0.211355	0.274034	0.158262	0.0929229	0.640241	0.166658	0.0995968	0.16974	0.135651	0.350816	0.520365	0.157951	1.63941	8.00476	3045.02	407.057	137.017	1508.66	4293.65	8193.33	9422.37	1763.27	252.043	343.982	893.985	448.399	243.315	523.646	331.706	696.248	402.167	101.331	373.026	535.98	12.8087	1.84314
1	79	84.8288	19.0613	1.47477	0.939705	0.192782	2.49573	0.00295352	0.845632	0.00309184	0.137485	0.32795	0.00400763	0.222492	0.319757	0.127046	0.0815535	0.611995	0.197404	0.08542	0.110328	0.105809	0.29804	0.407798	0.142648	2.154	6.05752	1183.21	214.61	76.4503	1316.77	4519.19	5587.94	9835.03	1653.54	126.011	209.112	446.855	278.507	118.972	395.046	214.084	660.996	236.53	65.0044	205.123	358.026	30.6949	2.18777
1	63	51.2948	11.9722	0.72934	0.907179	0.238294	1.603	0.00275017	0.493324	0.00314261	0.134032	0.289782	0.00380391	0.218695	0.333857	0.129009	0.0832043	0.394786	0.163471	0.0796248	0.124316	0.122037	0.160757	0.374503	0.109114	2.05956	1.31296	1335.12	201.041	66.6532	1335.59	2512.88	2734.93	9005.4	1237.08	123.669	164.993	361.341	267.888	96.7424	187.666	235.684	610.848	280.514	50.821	147.329	298.339	6.24865	1.13948
1	90	140.183	29.226	1.5199	1.57219	0.264621	3.82927	0.0032841	3.54935	0.00353855	0.142087	0.474791	0.00368459	0.217105	0.292847	0.136559	0.0792736	0.745692	0.181283	0.101857	0.10416	0.110038	0.320063	0.564623	0.1659	2.26253	3.6169	1732.02	308.955	122.143	1429.53	3793.69	6313.51	11840.6	1892.4	164.209	295.232	628.613	377.484	177.077	276.566	388.011	987.376	527.923	69.8756	238.654	508.95	17.0886	2.48486
1	17	94.2903	26.7833	2.15276	1.68383	0.242031	3.48684	0.00194896	1.48298	0.00328651	0.185766	0.411291	0.00473981	0.243133	0.280691	0.12261	0.0821927	0.806542	0.162707	0.111839	0.106635	0.117018	0.514467	0.622309	0.157895	2.81304	1.04507	2138.82	343.543	86.6746	1650.96	4536.38	9590.69	13084.5	2333.71	184.213	288.17	619.475	414.654	176.566	405.544	290.672	1202.6	450.925	87.5622	339.89	485.35	12.1293	2.02274
1	67	61.0206	13.8441	0.74386	0.70296	0.273074	2.06869	0.0023942	0.488732	0.00350671	0.122932	0.328639	0.00369734	0.246861	0.340895	0.133666	0.0738028	0.506699	0.167957	0.0922306	0.121193	0.106786	0.256979	0.524694	0.207141	3.14573	2.05169	1204.91	141.014	63.9347	909.779	1460.97	5910.21	8940.68	1269.61	118.237	175.673	331.292	238.573	89.9304	152.854	198.712	504.66	215.448	46.7714	143.15	318.378	4.32719	1.52392
1	39	77.838	17.0877	0.674119	0.98201	0.209613	3.02389	0.00246225	0.650041	0.00426315	0.130309	0.50859	0.00402628	0.23975	0.245852	0.122438	0.0856704	0.546518	0.163132	0.0923552	0.120004	0.0974169	0.286606	0.511178	0.118951	2.9385	1.41277	1460.97	188.289	95.9025	1272.62	4070.81	8192.96	6074.9	1859.25	142.567	197.245	418.03	367.135	113.493	189.165	244.737	624.634	278.837	54.325	212.516	359.128	6.80136	2.29779
1	64	58.1173	17.2666	0.942365	0.88391	0.22459	2.32585	0.00193425	0.654227	0.00272714	0.152029	0.393296	0.00457233	0.265983	0.359602	0.170093	0.093859	0.861689	0.238229	0.104817	0.124393	0.129155	0.344144	0.838697	0.238122	1.71825	2.10389	1578.36	178.904	83.3324	670.04	2669.88	9524.22	7729.15	1329.95	180.233	201.035	383.496	316.858	97.9635	227.008	208.286	654.816	313.093	58.8493	192.895	374.214	13.393	1.92499
1	26	93.0136	23.8235	1.36666	1.58482	0.215375	2.92421	0.00195233	0.737252	0.00337483	0.188132	0.375301	0.00373979	0.215998	0.271846	0.123132	0.0579893	0.567286	0.14462	0.0695286	0.102672	0.105672	0.272905	0.501769	0.134386	3.37447	0.656888	1596.34	292.694	110.126	1574.32	2318.12	2849.46	12416.1	1816.37	159.666	250.951	508.314	366.376	121.565	212.7	341.29	975.86	356.101	53.1272	165.744	403.588	15.3799	2.42781
1	59	100.908	18.7262	0.951102	1.25797	0.216717	1.83816	0.00132109	0.5828	0.00363829	0.122902	0.259997	0.00324122	0.194223	0.265325	0.098073	0.0661326	0.237411	0.110328	0.072795	0.0991723	0.100968	0.124529	0.173353	0.0664676	3.4366	8.84392	2166.05	410.945	133.762	2000.64	4617.63	4232.41	10225.1	2194.94	210.502	333.297	712.6	421.57	219.833	277.898	470.462	931.492	480.706	62.1574	249.195	569.395	8.77394	27.3032
1	34	53.9883	12.6105	0.795843	0.631	0.229248	1.75961	0.00174964	0.440843	0.00287864	0.110485	0.303564	0.00365287	0.185387	0.269361	0.116232	0.0741752	0.684412	0.206714	0.0788106	0.101048	0.0949637	0.398443	0.795278	0.269489	2.30446	2.1618	1391.88	170.396	81.0954	617.929	2450.44	7965.92	6929.56	1420.03	155.56	152.257	309.532	263.141	91.9609	197.359	219.302	586.501	305.004	57.5918	179.294	297.13	13.6613	2.02799
1	31	54.9448	18.981	0.789746	1.16447	0.179596	2.99265	0.00228833	0.839929	0.0029313	0.150002	0.416924	0.00414296	0.279145	0.394341	0.152686	0.0771547	0.901341	0.228	0.095679	0.126694	0.125249	0.350307	0.854731	0.225176	1.43131	1.09136	1277.82	142.649	54.7403	958.461	1027.83	5807.14	7499.23	1054.49	113.351	137.389	279.363	207.645	82.3229	232.538	167.021	488.243	220.154	52.4867	172.682	278.354	12.8744	1.42963
1	85	117.947	28.9893	1.74742	1.48194	0.285022	3.375	0.00357769	0.695131	0.00384768	0.166901	0.420617	0.00375323	0.264211	0.326908	0.13842	0.102677	0.538233	0.183119	0.102159	0.129575	0.131027	0.31249	0.404834	0.167549	1.89578	0.948586	1904.55	276.272	85.5347	820.666	4246.45	9482.77	9115.49	1738.4	209.454	287.807	553	413.068	144.262	298.606	278.831	759.273	338.962	65.5693	223.815	494.427	26.4219	7.3627
1	73	128.817	30.5131	2.19729	1.75554	0.24262	4.26395	0.00233058	1.26559	0.00372541	0.133573	0.619284	0.00394565	0.449287	0.512514	0.241338	0.131566	0.73095	0.282871	0.120522	0.1683	0.14042	0.258792	0.8114	0.241424	1.65131	2.87227	2236.68	245.194	97.8552	1275.26	5592.6	8383.03	6763.23	1828.71	157.312	238.771	479.366	291.057	141.349	340.642	275.86	740.582	320.226	64.1406	275.685	396.062	21.6351	5.1464
1	22	81.2678	18.1939	0.838712	0.659566	0.176741	1.85468	0.0014844	0.467714	0.00233039	0.131247	0.253907	0.00268852	0.172432	0.193482	0.094981	0.0578434	0.704641	0.162958	0.0904585	0.0875334	0.0908804	0.397129	0.53737	0.11969	2.44902	3.23595	1805.58	284.571	121.67	1900.6	3012.3	8613.81	15537.4	2274.25	264.089	246.418	575.981	326.581	174.614	330.395	370.839	1086.34	649.761	85.2248	252.026	537.068	32.6821	4.17995
1	46	48.1541	11.3586	0.560912	0.461263	0.220294	1.23867	0.00329914	0.283251	0.00275712	0.148186	0.205301	0.00436502	0.167515	0.148038	0.0609528	0.057476	0.359772	0.110469	0.0646194	0.0801769	0.0969569	0.216976	0.342723	0.0816091	3.62374	1.7409	1852.44	229.733	91.174	870.324	436.377	8255.7	9645.47	2222.56	176.153	202.025	446.164	424.235	126.42	242.549	324.923	756.742	426.731	60.9922	200.006	372.788	6.45423	1.31348
1	80	101.895	4.87938	0.29777	0.397027	0.216877	0.671976	0.00262532	0.844457	0.00299189	0.138623	0.143242	0.0037482	0.215253	0.285423	0.131494	0.0810955	0.426858	0.14295	0.0803097	0.115113	0.0976509	0.165066	0.465594	0.113826	5.16183	0.385917	1922.69	376.868	119.718	5117.87	5200.18	1006.98	15432	3278.97	389.023	508.829	1088.81	589.91	263.479	505.877	750.398	1438.88	781.454	184.711	349.644	834.75	9.32831	1.40351
1	47	62.4988	17.001	0.605698	0.69333	0.213615	1.96472	0.00182139	0.631735	0.00261154	0.120467	0.343223	0.00400053	0.169162	0.181819	0.090507	0.0665403	0.427681	0.143585	0.0806162	0.0888191	0.0950686	0.237135	0.369591	0.110386	2.42282	2.85907	1273.4	189.628	69.8451	685.486	2053.68	7200.4	8816.58	1350.93	208.6	213.684	508.993	303.417	93.7768	257.391	219.205	820.164	459.611	49.8812	186.409	498.024	18.0423	2.29264
1	76	87.3753	19.3398	1.18	1.06885	0.212499	2.21531	0.00245272	0.69951	0.00383416	0.120217	0.380746	0.00443291	0.245779	0.379159	0.150616	0.0953538	0.850067	0.268153	0.102825	0.135887	0.130632	0.309658	0.755613	0.23837	2.18927	1.27138	1923.48	240.722	77.7675	1621.85	4138.91	16397.9	11022.5	1665.29	321.244	213.585	472.993	381.632	189.207	369.318	269.349	986.042	420.398	131.976	363.709	376.557	21.5213	1.92872
1	52	95.8223	24.8108	1.75977	1.98887	0.222595	4.13798	0.00299116	1.12745	0.00382454	0.145012	0.506337	0.0042484	0.223679	0.316547	0.122175	0.0862391	0.472374	0.163156	0.100933	0.121242	0.128574	0.244307	0.535029	0.153027	3.20065	2.3535	1892.78	353.17	104.134	1147.63	4639.54	7817.29	6428.85	1914.44	186.574	252.721	476.713	339.121	143.492	247.28	284.197	793.631	355.819	80.6904	255.01	388.349	13.3062	46.306
1	38	154.958	58.7346	1.45129	2.11083	0.254295	4.50794	0.00309259	2.40169	0.00416341	0.166851	0.555628	0.00461629	0.407407	0.465073	0.283201	0.136337	1.20849	0.364944	0.152654	0.246089	0.198691	0.591934	1.2065	0.434962	1.24657	14.779	2537.48	371.453	130.92	1179.39	5454.71	11276.3	10272	1791.67	190.034	317.487	865.606	457.742	240.603	492.026	295.722	836.838	478.977	100.961	338.061	491.456	50.6406	8.39047
1	16	117.464	37.8871	1.53373	1.51768	0.201745	5.23571	0.00200912	1.43495	0.00275523	0.153765	0.624792	0.00384661	0.30089	0.354692	0.217726	0.070627	0.942929	0.219503	0.10465	0.132455	0.12031	0.520171	0.843997	0.191568	2.94068	1.66609	1705.33	262.411	68.3249	1345.53	2337.44	9786.37	10128.6	2191.26	261.656	219.038	467.249	363.591	175.404	310.085	348.265	834.262	468.893	82.7187	278.677	387.758	46.0369	6.53533
1	53	96.3813	39.9753	2.71417	3.15562	0.285883	5.6803	0.00315481	0.924876	0.00396243	0.122174	0.636278	0.00547551	0.27162	0.383528	0.143055	0.0758864	1.02729	0.271587	0.107346	0.13087	0.135473	0.523482	0.965244	0.270288	2.12583	7.70828	1586.39	167.239	65.3647	815.651	2112.24	12430.2	8686.15	1259.87	181.446	151.66	318.655	251.313	80.0565	206.837	221.734	574.612	258.909	46.5272	168.157	274.108	76.1463	22.2856
1	88	92.4339	28.244	1.44737	0.930398	0.254909	2.15503	0.00293536	1.21627	0.00337693	0.138484	0.237295	0.00440176	0.363181	0.486448	0.214671	0.121797	1.12333	0.315303	0.123831	0.179784	0.148256	0.466157	1.10553	0.290449	2.48156	3.83775	2442.18	324.159	131.887	2807.54	5945.23	7352.75	13802.4	2486.11	249.124	360.587	796.295	406.821	194.039	581.343	396.255	1069.64	560.378	116.162	299.667	690.762	31.9839	2.59142
1	43	153.971	55.6152	3.1213	1.95506	0.250077	5.58062	0.0025105	2.6847	0.00431782	0.146379	0.608862	0.00544078	0.408949	0.508888	0.284104	0.141486	1.13102	0.370408	0.149216	0.201554	0.175668	0.538099	1.29532	0.443647	2.05464	9.04053	2356.3	211.609	91.6014	1033.79	3601.19	18310.6	10752.5	1862.03	221.617	208.016	407.785	351.415	147.377	372.017	228.999	746.72	419.872	98.8025	365.235	340.452	56.0303	4.63709
1	54	63.3048	13.857	0.656016	0.845641	0.19882	2.03899	0.00226483	0.574812	0.0027646	0.134361	0.331893	0.00365897	0.252268	0.386144	0.142813	0.070929	0.52985	0.209072	0.0801899	0.105204	0.118575	0.188877	0.514314	0.143682	2.76511	6.82138	1592.66	265.64	92.1687	1075.15	3448.81	4954.61	8759.96	1588.09	166.139	227.346	463.979	351.795	139.834	248.696	313.562	719.212	310.229	64.8146	202.397	384.989	8.77394	1.83354
1	33	97.6718	17.5536	1.28805	0.87183	0.16424	2.42982	0.00234217	0.595061	0.00304347	0.110116	0.299292	0.0025211	0.222389	0.27165	0.0962017	0.064356	0.627005	0.190545	0.0794907	0.0824099	0.0810597	0.311522	0.529552	0.0836528	1.12919	3.98875	1203.46	191.902	75.9501	1116.12	3940	4302.24	3830.05	1502.5	129.904	167.904	378.354	199.617	110.893	182.702	201.968	569.452	392.538	44.8748	150.408	345.802	34.8918	6.3144
[truncated: 568 more columns]

## Sheet: Putamen - Transformed
Plate	Well	C0	C2	C3	C3-DC (C4-OH)	C3:1	C4	C4:1	C5	C5-DC (C6-OH)	C5:1-DC	C6 (C4:1-DC)	C6:1	C12	C14	C14:1	C14:1-OH	C16	C16:1	C16:1-OH	C16:2	C16:2-OH	C18	C18:1	C18:2	Trigonelline	TMAO	Ala	Arg	Asn	Asp	Cys	Gln	Glu	Gly	His	Ile	Leu	Lys	Met	Phe	Pro	Ser	Thr	Trp	Tyr	Val	1-Met-His	3-Met-His
Type		Measured	Measured	Measured	Measured	Measured	Measured	Measured	Measured	Measured	Measured	Measured	Measured	Measured	Measured	Measured	Measured	Measured	Measured	Measured	Measured	Measured	Measured	Measured	Measured	Measured	Measured	Measured	Measured	Measured	Measured	Measured	Measured	Measured	Measured	Measured	Measured	Measured	Measured	Measured	Measured	Measured	Measured	Measured	Measured	Measured	Measured	Measured	Measured
Method		FIA	FIA	FIA	FIA	FIA	FIA	FIA	FIA	FIA	FIA	FIA	FIA	FIA	FIA	FIA	FIA	FIA	FIA	FIA	FIA	FIA	FIA	FIA	FIA	LC	LC	LC	LC	LC	LC	LC	LC	LC	LC	LC	LC	LC	LC	LC	LC	LC	LC	LC	LC	LC	LC	LC	LC
1	94	-0.65009	-0.624554	-0.40926	-1.12339	-1.60573	-0.419803	0.994637	0.0992732	-0.328167	0.385995	-0.0871652	-0.898505	0.773883	0.760665	0.535696	-0.290848	-0.329904	0.459598	-0.0598818	0.135605	-0.677026	-1.4542	-0.0788529	-0.241484	-0.16506	-0.490437	-0.887576	0.0696042	-0.620568	-0.451245	0.429454	-1.53167	-0.337957	-0.171136	-0.881949	-0.0339147	0.0308272	-0.404613	-0.245592	-0.489236	-0.0798434	0.155781	0.108537	-0.664265	-0.744105	-0.00765011	-0.478737	-1.71494
1	89	0.71519	-0.170483	-0.129342	-0.946003	-0.158947	-0.105163	-0.288751	0.832373	1.76916	-0.266193	0.203046	-0.185045	0.896298	0.719224	1.01265	1.20757	-0.497094	0.756815	0.434906	0.6138	0.429796	-1.2995	0.111045	0.519815	0.67701	-0.333605	0.182053	2.15939	1.97412	1.43393	1.31177	-0.585797	-2.70757	1.92289	1.54736	1.60096	1.36945	1.71844	1.60865	0.350697	2.06375	2.44387	1.59193	1.03548	1.30144	1.41108	-0.998077	-0.776199
1	75	0.00837243	0.718289	0.645574	0.865502	1.42521	0.979846	1.52937	1.03801	0.57913	-0.363365	1.19661	-0.622456	1.17434	1.01194	1.19802	1.81948	0.406183	1.55482	1.16042	0.767631	0.575241	0.0874541	1.02521	0.325306	-1.17368	2.17263	0.0279372	-1.38495	-1.14487	0.43333	0.899256	1.70545	-1.26522	-0.934478	-1.80114	-2.0615	-1.83313	-1.80605	-2.17527	0.224653	-2.4648	-0.31542	-0.90568	0.460097	-0.983128	-2.14389	0.786311	-0.0500024
1	25	-1.27546	0.220638	0.102401	0.0800027	-0.148832	0.0965228	-0.545825	-0.576565	-1.25179	0.671269	0.223647	1.51767	0.212913	-0.0791699	0.183152	-0.565524	-0.237555	-0.49309	-0.502018	-0.879264	-0.998608	-0.0535198	-0.204778	-0.702866	-1.83577	1.45054	-1.11622	-0.929781	-0.366575	-0.727424	-0.529249	-0.443778	0.0162357	-0.939936	0.0926398	-0.903431	-0.822224	-0.341543	-1.06984	-0.31732	-0.505578	-1.02197	-0.0948314	-0.899809	-1.31544	-0.673306	2.03553	1.30935
1	65	-1.02437	-0.514773	0.103269	-0.403156	-0.175729	-0.195841	-1.56196	-1.0169	0.0169552	-1.67413	0.00999064	-0.162248	-0.747578	-0.705619	-1.27949	-0.538269	-1.47386	-1.39771	-0.829515	-0.442037	-0.54835	-1.31314	-1.54836	-1.20434	0.141427	-0.0583985	-0.70272	0.249716	0.107515	0.121516	-0.0979707	-1.01659	-0.347773	-0.32148	-0.900023	0.110724	-0.167104	0.0975491	-0.698769	-0.78334	0.456457	-0.612935	-0.721626	-1.11101	-0.878344	-0.0396098	-1.48264	-1.0288
1	92	2.4617	-1.5516	-1.50026	-0.15236	2.11987	-1.47731	-0.574764	0.528603	1.8295	0.628684	-1.18502	-1.37196	0.00710983	0.521177	-0.282446	0.596643	0.350626	0.225936	0.258218	-0.30093	0.639284	0.393233	0.606432	0.31644	1.86199	1.15072	-0.978807	-0.948389	-1.87784	0.862348	-0.506054	-0.264739	0.153809	0.837265	0.215661	-0.767305	-0.840846	-1.49991	0.332589	-0.418936	-0.548341	-0.507675	-0.638812	-0.864949	-0.588984	-0.84357	-0.0149563	1.0433
1	57	0.857412	0.215258	0.769979	0.274841	-0.705053	0.281956	-0.523114	0.137856	0.288862	0.617473	0.451299	1.21374	-0.469138	-0.783499	-0.707105	-0.578714	-0.176799	-0.580829	-0.18004	0.52629	0.419968	0.311798	-0.578005	-0.80294	-0.87667	-1.69734	-0.797305	0.0348669	0.740391	0.662954	-0.501143	-1.86029	1.71212	-0.761923	-1.88718	0.330957	0.715527	0.0745901	0.715057	1.28791	-0.482167	-0.0542838	-0.80502	-0.248427	0.10732	0.464194	-0.307933	-1.08173
1	35	0.695247	-0.0621327	-0.529426	0.312053	-2.88667	0.267108	-0.887393	0.522034	-0.488435	0.590066	-0.322426	-0.705126	0.947768	0.408887	0.48182	0.567926	0.808998	0.732969	0.544269	0.941164	0.291611	1.18491	0.764299	0.0858911	-1.72337	1.71001	-0.428036	0.577562	0.35956	0.928742	0.180844	-0.420398	0.655764	-0.691615	-0.439318	-0.36061	0.337747	-0.399909	0.858966	1.0592	-1.3055	-0.679699	0.631479	0.645371	0.538669	-0.426958	0.327849	-0.955743
1	56	0.637062	-1.85107	-1.69791	-0.483192	0.0624672	-1.88729	0.028928	-1.83761	0.109916	-0.344922	-1.76016	-0.484532	-0.478532	-0.623632	-0.805021	-0.658979	0.169465	-0.172467	0.289307	-0.104447	-0.66698	0.0315678	-0.0843599	-0.236472	0.999739	-0.0372028	1.32876	0.494038	0.7251	1.10273	0.960859	0.276676	0.662214	2.33062	1.86972	0.919075	0.899897	0.427489	0.910895	0.89755	0.388637	1.02837	1.23823	0.513067	0.780106	1.02898	0.740755	1.31158
1	62	0.855221	-1.43295	-1.44768	0.508616	-0.111919	-1.05991	-0.042495	0.203129	-0.104449	-0.595621	-1.25766	0.402051	-0.621671	-0.486133	-1.25286	0.307606	-0.833301	-0.96144	-0.268888	0.0402152	0.78963	-0.200028	-0.466892	-0.675682	1.57106	-0.382864	-0.587347	0.461367	0.480637	0.376015	-0.843312	-0.83319	0.139499	-0.779779	-1.36755	0.443829	0.825632	1.21863	0.543218	0.0145815	0.376698	0.0962909	-0.00890986	-0.027106	0.351308	0.395844	-2.17585	-1.57814
1	15	0.151834	-1.75961	-1.74365	-0.121833	0.408649	-2.05092	0.199833	-0.0196446	-0.85488	1.19154	-2.10383	-0.0302375	-0.0664586	0.583637	-0.964175	0.330693	0.919605	0.208575	0.521114	-0.979315	1.14334	0.905258	0.836524	0.598013	0.996038	-0.428632	-0.61879	-0.312423	-1.3211	1.149	-1.02395	0.0496572	-0.0960989	1.28499	0.805519	-0.307802	-0.340401	-0.0353149	-0.0982495	-0.250432	-0.351068	-0.646832	0.530701	-0.108163	-0.37339	0.222454	-0.729538	-1.20812
1	18	0.486858	-0.730538	-1.02849	0.121455	-1.00309	-0.600936	-1.05101	0.16064	-1.94137	-1.17996	-1.14335	-1.15102	-0.150788	0.141446	-0.171259	-0.633688	0.141004	-0.300568	-0.0719247	0.414233	-0.92437	0.592359	0.14012	-0.13201	-0.45225	0.124874	0.280812	0.200159	0.817661	0.525688	-0.521908	0.63201	-1.47893	-0.223764	-0.713046	-0.0540353	0.0578412	0.28151	-0.0994639	-0.12417	-1.0829	-0.419408	-0.228454	-0.328344	-0.31192	-0.27859	0.280006	0.387451
1	58	-0.00997359	-1.91433	-1.97191	-1.01135	0.817048	-1.89081	-0.607836	-1.37483	-0.754114	-0.786464	-1.83168	-2.01889	-2.08036	-1.40835	-1.41327	-1.90124	-0.921848	-1.47604	-2.082	-1.84279	-1.66829	-1.12667	-1.03587	-1.49825	1.21813	0.371446	0.564398	1.03553	0.562501	0.913494	0.640651	-0.0929837	0.74079	1.43323	1.14606	0.822851	0.814289	0.436624	0.867104	0.380697	0.902342	1.07111	0.462219	0.366315	0.210169	1.05482	-0.0674087	1.02905
1	81	-0.504983	-0.641292	-0.421448	-1.90279	0.64957	-0.605023	-0.00160426	-1.49763	-0.270153	-1.26541	-0.216079	-1.20497	-2.12201	-1.71548	-1.78936	-1.06787	-1.3983	-1.17645	-2.31622	-1.67199	-2.05895	-1.32894	-1.39257	-1.4145	0.932312	0.125303	-0.944192	-0.352363	-0.332745	0.062297	0.196162	-1.35359	0.0691524	0.107579	-1.58027	-0.270559	-0.47346	-0.690504	-0.600549	-1.18257	0.592865	-1.42381	-0.339253	-1.59466	-1.59815	-0.487612	-0.614079	1.10281
1	82	-2.15926	-1.02856	-0.954687	-1.59877	-0.24734	-1.31654	1.0428	-2.19207	-0.351528	1.3858	-1.12954	0.928618	-0.530712	-1.28847	-0.732832	-0.527451	-1.99766	-1.07778	-0.736308	0.22816	-1.17961	-2.00623	-1.97209	-1.29777	0.990155	0.488124	-0.50291	1.19249	0.448305	-0.538578	0.27399	-1.51406	-1.07313	-0.23811	0.081819	0.556109	0.388132	0.673262	0.4062	-0.377753	1.11907	-0.127073	0.419457	-0.213816	-0.272143	0.352754	-0.448667	0.979759
1	78	-0.147572	0.295147	0.295925	-0.0648687	0.00649336	0.0420085	0.442478	-0.581155	-0.459886	0.0921965	-0.0413549	0.327767	0.48536	0.154829	-0.0142988	0.863254	-0.144344	0.346278	0.931612	-0.848818	0.512713	-0.0159247	-0.0443847	0.164691	-1.16311	0.450304	-0.281097	-0.770741	-0.4604	-0.0408512	-0.237461	1.96935	1.24779	-0.506585	0.971491	-0.895875	-0.778861	-1.07962	-1.54505	0.251172	-1.08317	-0.650206	-3.40388	0.860006	0.520843	-0.910193	0.60046	0.195709
1	68	0.842539	0.5992	1.26985	0.681141	0.523083	0.655273	0.33916	0.0857503	1.08506	-0.571357	0.647835	-1.20752	0.0299423	-0.0807863	0.0743233	-0.492797	-0.877482	-0.483434	-0.814482	0.264027	0.234855	-0.848253	-0.713205	-0.386574	1.58973	-1.12199	0.0265005	-0.372334	0.15007	0.705978	-0.149187	-0.881054	0.590029	0.0484404	-0.576149	-0.0508081	-0.104656	-0.648001	-0.479043	-0.860259	0.874046	-1.03661	-0.91323	-0.384313	-0.598593	0.0530845	0.826272	1.74726
1	93	1.40268	-1.42882	-1.54095	0.116566	0.43267	-1.16578	0.139971	-1.29361	0.405191	-0.0869153	-1.08621	-0.398724	-0.493078	-0.561007	-0.993068	-0.862642	-0.951588	-0.810444	-0.357968	-0.242418	-0.800527	-0.872174	-0.499707	-0.486862	1.07756	0.464076	-0.243749	0.193155	-0.00851268	1.0777	-0.274483	-0.834582	0.853192	-0.665168	0.240917	-0.168155	-0.145766	-0.763273	0.283287	-0.386214	0.514801	-0.48942	0.326791	-0.608707	-0.351026	-0.33834	0.0144552	1.14525
1	40	0.950242	-0.899761	-1.05707	0.392345	1.40607	-0.713162	1.19384	1.11559	1.16681	2.04141	-0.67217	0.612263	0.340097	0.270808	0.311587	0.14891	0.103852	-0.147411	1.46566	0.739453	1.53207	0.229819	0.399296	-0.556018	1.3169	-0.164327	1.05633	-0.0379836	0.480764	1.7726	-0.480425	0.472321	2.62473	1.21756	-0.161635	0.738668	0.620807	-0.268811	0.513492	-0.244668	0.838739	2.40161	1.63937	-0.382384	-0.411463	1.15067	0.0391515	-0.626206
1	28	-0.257433	-1.39025	-1.69256	-0.105332	-1.41499	-1.16811	-2.37097	-0.523028	-0.218408	1.37346	-1.59016	-0.154898	1.02388	2.03439	0.687925	-1.3834	-0.0588949	0.00297363	-0.0152647	0.531193	0.608935	-0.580894	-0.0433287	-0.413681	-0.451385	0.230284	-0.397559	-0.902638	-1.03894	0.486514	-0.365184	0.521466	-1.01045	-0.715669	-0.0178772	-1.34918	-0.971455	-1.22935	-0.848588	-1.43959	-1.75252	0.282198	0.13789	-1.44675	-1.25037	-1.67597	-0.954021	0.366445
1	48	-0.533747	1.48713	0.828258	0.844972	-0.916401	0.67328	0.728525	1.3686	-0.557705	-2.32815	0.412831	0.555227	0.92638	0.256836	0.974137	1.37096	1.47991	1.01886	1.40966	2.0338	1.60374	1.93933	1.71151	1.41172	-1.17982	1.20831	2.54414	1.5267	1.52782	-2.163	1.11849	0.434569	1.61007	0.0831824	-0.346751	2.0634	2.03585	1.62588	1.87852	1.84655	0.228524	0.642694	0.918243	1.59775	1.6819	1.63347	0.367724	-0.299577
1	29	-0.380788	0.476207	-0.424009	0.634704	-0.00618952	0.844543	-0.836951	0.321422	0.00291437	-0.951205	0.909501	-0.322479	-0.960684	-0.513899	-0.182558	-1.75252	-0.480683	-1.08365	-0.906638	-0.624125	-0.714285	-0.058511	-0.629549	-0.348243	0.626303	-2.25801	-0.826047	-0.536464	-1.02891	-0.890496	-1.33206	0.447473	0.13424	-0.832867	-0.304226	0.18673	-0.131208	0.337285	-0.139668	-0.84565	0.158202	0.313081	0.885793	-0.210132	-0.225589	-0.461897	-0.71016	-1.63072
1	71	0.951207	0.924812	0.771859	0.358474	-0.327637	0.820784	-0.267672	0.693328	0.387762	-0.347986	1.12769	-0.153265	1.69228	2.18461	1.59627	1.11106	1.11574	1.34285	1.20783	1.03593	0.753122	0.471435	0.955172	1.06997	-0.59358	1.14359	-0.44056	-0.920523	-0.732969	-1.36095	-0.08599	-0.477127	-0.122044	-0.623132	-0.0187154	-0.602745	-0.552234	-0.956399	-0.385554	0.0179317	-0.412038	0.396939	-0.147175	-0.216979	-0.2987	-0.602455	1.22086	1.17373
1	45	-1.67219	-1.06659	-0.985368	-2.03089	-1.51411	-1.34715	1.29775	-1.84893	-1.02524	1.51852	-1.29903	-1.07803	-1.49025	-1.34503	-1.37422	-1.57707	-1.78751	-1.69844	-0.908627	0.0908108	-1.43271	-1.67271	-1.75474	-1.76611	0.574416	-0.250625	-1.90625	-0.0622599	-0.967441	-0.137763	-1.69918	-0.894685	-0.833068	-0.911646	-1.26346	-1.74931	-1.84643	-1.88544	-0.788158	-2.4934	-0.664152	-1.42756	-0.660694	-2.85525	-1.95459	-1.83228	-1.04321	1.49596
1	77	-0.500514	-0.254878	-0.0585224	-0.998014	-1.63341	-0.284584	0.389527	-0.139844	0.107448	-0.00238295	0.106421	-0.683934	0.237163	0.0695367	0.376456	-0.0478395	-0.246628	0.642502	-0.263537	0.188524	-1.35375	-1.20282	0.334178	0.314507	-1.76263	-0.142656	-3.44041	-0.994896	-0.663775	0.248185	-0.490734	-0.623828	-1.47426	-2.00401	-3.24403	-1.47766	-1.29906	-2.60844	-0.364215	-1.74013	-1.36545	-3.01319	0.395302	-1.19821	-2.12367	-1.75805	0.74248	-0.67619
1	50	1.1203	1.15475	0.979821	1.69672	1.11883	2.03771	0.105697	1.42055	2.32561	1.80163	2.13418	0.58739	2.24644	1.38816	1.52399	1.6202	0.904411	1.09381	1.49313	1.08277	1.5805	0.966594	1.00569	1.17538	-0.759704	-0.0473251	1.28575	-0.0104273	-0.38843	1.132	1.05055	1.4046	0.486233	0.641138	0.420234	0.411479	0.36471	0.525951	0.254283	0.161045	0.293364	1.34957	1.61378	0.505172	0.792242	0.892035	0.531739	-0.346748
1	51	-0.134737	-0.0861137	0.341674	-0.126322	0.359072	0.303819	-0.887991	-0.24931	0.958474	-0.095558	0.472382	1.61405	-0.453737	-0.756329	-0.711563	-0.0987501	-0.78252	-0.82848	-0.356476	-1.41446	-0.957551	-0.419026	-0.812889	-0.467294	0.922614	0.0824404	0.432071	0.0421182	0.301885	0.933892	0.593156	-0.827492	1.24667	0.0764265	-0.00825876	0.064166	-0.115758	0.307398	-0.207477	0.242487	0.513273	0.620247	0.693901	0.384732	0.783551	0.424577	0.825163	1.13675
1	21	-0.597087	0.647807	0.640202	0.60767	0.134788	0.722588	0.60184	1.08504	-1.56932	1.70949	0.287668	-0.851606	1.48201	0.91805	1.40155	0.436708	0.760689	0.752383	1.24567	1.07768	0.55476	1.19188	0.497419	0.515732	-0.673739	-0.26982	0.383824	-0.300686	-0.909805	0.56847	-0.852804	-0.602637	0.314501	0.308886	-0.542372	-0.261554	-0.212072	-0.94505	-0.426329	0.296847	-0.706754	-0.640094	-0.751956	0.484313	0.618958	-0.0963024	1.2418	0.34481
1	20	-0.367475	-0.00233759	0.354168	-0.392519	0.263577	0.323776	-0.932632	-0.231611	-1.28704	-0.113868	0.25293	-0.278598	0.996138	1.36939	1.22192	0.522238	1.69191	1.26678	1.29008	0.514119	0.080871	1.67423	1.05499	1.39115	-0.0233293	-0.556665	1.17469	-0.046248	-0.0982928	0.425234	0.13133	2.15083	1.59023	0.926058	1.59454	0.529199	0.555299	0.560357	0.224099	1.76877	1.023	1.81115	0.046112	0.969669	1.54666	1.14815	0.253049	-0.450541
1	70	0.063503	0.453728	0.00257188	-0.240848	1.09167	0.198525	-0.0724824	0.789838	-0.783916	0.25817	-0.425909	-0.584428	-0.271272	-0.58977	-0.0395515	-0.656324	-0.590104	0.305797	-0.502533	0.212086	-0.65106	-0.927118	-0.204298	-0.339311	-0.0238565	0.491487	-1.76506	-0.990155	-1.29647	1.82282	1.40598	-0.836113	1.54356	0.73823	-0.331417	-1.03924	-0.868629	-2.18593	-1.13874	1.36959	-0.805176	0.140647	-1.25118	0.255249	-1.4716	-0.18437	1.09124	0.517468
1	86	-0.0443006	-0.178312	0.207809	0.401047	0.841948	0.438897	0.866891	0.645622	1.29014	0.548915	0.74278	0.117484	1.2815	0.496207	0.767199	0.857017	-0.898414	0.779129	0.0725238	1.08805	1.10137	-1.74365	0.205933	0.210617	-1.73601	-0.0959711	-2.25355	-0.831166	-1.48006	-0.525404	-0.26029	-0.711441	-2.10116	-1.51457	-2.25209	-1.96633	-1.98939	-2.69507	-0.731485	-1.59398	-2.10075	-0.717176	-0.062198	-1.82459	-1.4888	-1.93047	-0.268467	-1.1647
1	36	-0.815384	0.160563	0.177564	0.0361535	-0.400692	0.283234	0.190176	-0.511171	-2.01757	2.16265	0.140615	-0.0509081	-1.94754	-1.62092	-1.39702	-1.03132	-1.4205	-1.42153	-0.0870287	-0.226078	-1.71913	-0.619028	-1.39567	-1.73385	0.396304	-0.00488455	-0.19467	-0.493502	-0.749785	0.234225	-1.36235	-0.194766	0.662501	-0.555273	0.27034	-0.904009	-0.824874	-0.33068	-0.674274	-0.29843	-0.278932	-0.806731	-1.31635	0.104479	0.0635638	-0.946332	-0.678221	0.531612
1	24	-0.380788	0.253131	-0.85848	-0.499851	0.622767	-0.181791	-0.403189	-0.295547	-2.18181	2.40302	-0.64357	-0.857244	-1.30032	-1.48141	-0.854502	-1.18283	-1.50496	-1.47378	-0.955791	-0.550258	-0.858008	-0.65366	-1.73306	-1.86383	1.52309	-0.870403	-0.553905	2.0941	0.903888	-1.14463	-0.563495	1.5893	-1.00587	2.29004	3.59754	2.38914	2.38029	3.45227	1.4123	1.2351	2.24307	3.44463	3.63378	1.14038	1.72265	3.04043	-0.340371	1.78983
1	37	-0.553652	0.471501	0.974072	0.722311	1.72509	1.30994	0.0843997	0.097853	0.350859	1.07901	2.26881	0.0443868	2.07197	1.66866	0.963714	1.2437	0.679916	1.03394	0.795896	0.785998	0.153311	0.538122	0.722689	1.06427	-0.16886	-1.14308	0.512395	-1.05869	-0.424479	0.216401	-0.0775262	0.540659	0.76422	-0.697679	0.0137582	-1.25616	-1.30582	-0.716753	-0.923627	-0.529946	-0.846365	-0.632864	-0.282849	0.770248	-0.189571	-1.10439	0.0340084	-0.899994
1	19	0.459127	0.411641	0.896834	0.0715744	-2.02157	0.843885	-0.787753	0.569713	0.0389549	2.26113	0.238645	-0.347568	0.397786	-0.225005	-0.0444136	-1.1525	0.40177	-0.0860078	-0.455391	0.546354	0.827816	0.47291	0.0864137	-0.147263	0.299019	0.677303	0.339841	1.28816	0.566356	2.31828	1.28186	0.82655	1.98004	1.91189	1.49506	0.493618	0.561915	0.40021	1.0313	1.91252	0.692843	1.16427	0.547114	0.706819	1.01173	0.414083	1.05892	0.225092
1	60	-0.255183	0.912267	1.15112	0.951566	-0.947448	0.797427	-0.438427	0.361517	-0.746161	-0.114328	0.81422	-1.1373	0.816215	0.976398	1.54575	0.383226	1.34004	1.67158	0.937565	0.360655	0.978214	0.694204	2.04037	1.77879	-0.613111	-1.73834	-0.939177	-2.45965	-1.81777	-2.32804	-1.73044	0.323355	-0.483489	-3.16329	-0.794568	-1.71178	-1.89312	-1.28526	-1.2842	-1.1993	-1.41698	-0.778785	-0.0968536	-0.104048	-0.947926	-1.69709	-0.388715	-0.217267
1	84	-0.274941	0.0553828	0.125562	-0.098881	0.996366	0.53331	0.22311	-0.640289	0.118297	-0.111571	1.34941	2.57857	-0.555665	-0.49962	-0.103931	0.335814	-0.313234	-0.00218192	-0.0914544	-0.376066	-1.3504	-0.215557	-0.35135	0.22049	0.347152	-0.195722	-1.39262	-2.04092	-2.24856	-2.99973	-0.219651	0.268446	-1.9638	0.468617	0.964061	0.581689	0.525505	0.718189	-0.668353	-0.878425	-0.294908	-3.54145	-1.06532	-0.983154	-0.93455	0.997771	-0.846878	-0.462469
1	91	0.120638	0.391162	0.953831	-0.457666	3.33202	0.195942	1.048	-0.409952	0.626974	0.949324	-0.0671613	0.009792	-1.11311	-1.63676	-0.926564	-0.395121	-1.11761	-0.771495	-0.623866	-1.56515	-0.43311	-0.708985	-1.46012	-1.73883	-0.192545	0.168413	-0.592183	0.346059	-0.105244	-0.0668063	-0.099512	0.424173	1.65221	-0.167278	0.712419	0.0940174	0.0231694	0.331073	0.389024	0.872613	0.0564114	0.399511	-1.07076	0.51767	1.50384	0.56111	0.488856	-0.147074
1	44	0.268152	0.605948	1.08497	0.900384	0.484657	0.387294	-0.320778	-0.244832	0.161015	1.05791	0.407548	0.153598	1.08053	0.34993	1.69388	0.847434	0.797418	0.576634	0.866815	1.0113	0.600625	0.794063	1.18483	1.50476	-0.163568	0.887788	0.588272	-0.36233	0.0699053	0.315242	-0.0139104	0.176704	0.647591	-0.123742	0.827856	0.21745	0.142273	-0.0477199	-0.274799	0.113872	0.248208	-1.21304	-0.654424	0.0408259	0.0720012	0.301758	0.849843	0.00706415
1	87	-0.199923	-0.593391	-0.730255	-1.38901	-0.173413	-1.14089	1.5683	-0.419381	1.23969	-0.436514	-0.973265	-0.411509	-0.475077	-0.444091	-0.586269	-0.507741	-1.08719	-0.811437	-0.587143	-0.852715	-0.730982	-1.46727	-0.983172	-0.457038	0.380742	-0.725761	0.710867	1.39125	2.20007	0.30769	1.57363	-1.44156	0.295918	1.58758	1.12271	1.49487	1.48791	1.44192	1.53123	0.219274	1.99293	1.95936	1.89148	0.255503	0.679889	1.59956	-1.63363	-1.6428
1	74	-0.292869	-0.608693	-0.439844	-1.87306	1.00328	-0.887679	-0.801003	-0.608902	0.209268	-0.141631	-0.854308	0.846364	-0.516232	-0.967033	-0.276149	0.488753	-0.719608	-0.052948	-0.859743	-0.778287	-1.57935	-0.301943	-0.72654	-0.851278	0.653335	1.07977	1.32555	1.21581	1.43552	1.96011	1.1172	-0.779604	2.41799	1.88468	1.60259	1.53716	1.35294	1.27095	1.34254	1.30726	1.65013	1.79782	1.29861	1.29328	1.34045	1.74837	0.607966	-0.215628
1	23	0.414038	1.16495	0.99399	0.710932	-0.505527	0.295267	0.689167	-0.0886497	-0.569823	1.32904	0.272847	0.943935	-0.516379	-0.434895	0.459297	0.58234	0.11499	-0.295448	0.127434	1.17144	0.731988	0.282821	-0.212478	-0.0732436	-0.848508	0.782923	2.81954	1.68251	1.37169	0.918012	1.15157	0.183696	0.0622688	0.535635	1.51248	1.51175	1.68358	1.16372	1.56721	1.90927	0.802694	-0.138662	0.597518	1.53633	1.89614	1.29982	-0.174875	-0.673537
1	79	0.153945	0.201132	0.906483	-0.192557	-1.15863	0.291624	0.6181	0.457829	-0.205929	0.0581948	0.0188327	0.19132	-0.291202	0.0149589	-0.0699555	0.0260917	0.0107262	0.192848	-0.585039	-0.50079	-0.576603	-0.127106	-0.658165	-0.316501	-0.161127	0.53154	-1.44162	-0.18835	-0.426946	0.518824	1.32326	-0.593567	0.261187	0.258268	-1.33244	0.116545	0.0616034	-0.579467	-0.185203	1.21749	-0.461724	-0.426519	-1.8364	0.17068	-0.199402	0.0175036	0.911135	-0.447185
1	63	-1.41267	-0.377114	-0.147376	-0.262869	0.392973	-0.416585	0.262234	-0.452247	-0.11877	-0.0937355	-0.275405	-0.178842	-0.365596	0.139449	-0.0320237	0.116903	-0.957006	-0.352943	-0.916024	0.00391694	0.206903	-1.63346	-0.806743	-0.989224	-0.279848	-0.775516	-0.927596	-0.403248	-0.931544	0.560879	-0.289046	-1.81184	-0.139158	-1.00182	-1.43277	-0.679985	-0.589915	-0.737039	-0.789936	-1.01254	-0.161788	-0.885586	-0.948153	-0.809613	-1.58415	-0.677734	-1.00037	-1.41378
1	90	1.49625	0.886269	0.96171	0.921635	1.20121	1.19341	1.22532	2.48907	0.521689	0.244356	0.988021	-0.404511	-0.397462	-0.240422	0.107365	-0.105948	0.47401	-0.0493416	0.230333	-0.75641	-0.352355	0.0515106	-0.056179	0.0416046	-0.0282081	0.0773335	0.209532	0.926416	1.05772	0.760967	0.763547	-0.355941	1.2225	0.84007	-0.0618598	1.11963	0.945865	0.571725	0.848899	0.228232	1.19659	1.5318	1.52057	0.42542	0.3776	1.15296	0.17322	-0.29033
1	17	0.453823	0.73247	1.67306	1.08321	0.511242	0.974691	-0.998837	1.31656	0.121746	1.39979	0.595334	1.38814	0.0756572	-0.364434	-0.158487	0.0617133	0.662819	-0.366957	0.655558	-0.651066	-0.0144031	1.26599	0.134894	-0.0740653	0.597031	-0.960572	1.16171	1.22583	0.00550958	1.17765	1.33627	0.532359	1.81464	1.73874	0.413305	1.05472	0.911604	0.89975	0.841945	1.28507	0.448002	2.29898	1.00845	1.13671	1.60103	1.01394	-0.239597	-0.548517
1	67	-0.844646	-0.212676	-0.123252	-0.750901	1.44923	-0.0329381	-0.3268	-0.468837	0.47256	-0.667542	0.0239428	-0.38007	0.135879	0.199431	0.0551294	-0.45828	-0.415982	-0.272448	-0.227233	-0.100807	-0.523395	-0.495381	-0.196781	0.542225	0.942323	-0.406173	-1.36481	-1.65763	-1.09174	-0.611984	-1.24867	-0.485586	-0.170464	-0.888618	-1.6791	-0.459906	-0.881655	-1.22167	-1.01535	-1.74742	-0.703602	-2.11546	-2.37216	-1.18376	-1.71311	-0.420729	-1.40122	-0.94669
1	39	-0.0971839	0.0511349	-0.241073	-0.103641	-0.558776	0.665982	-0.217626	0.0246935	1.54672	-0.270633	1.18401	0.224308	0.0195231	-0.755682	-0.162002	0.245648	-0.24685	-0.35916	-0.220973	-0.141803	-1.07347	-0.224705	-0.246106	-0.767189	0.729765	-0.715566	-0.538642	-0.623736	0.334834	0.417355	0.97994	0.183598	-1.56908	0.764019	-0.707427	-0.0711684	-0.133858	0.472228	-0.318777	-0.985188	-0.0477788	-0.75297	-0.977526	-0.525769	-0.0614285	0.0285452	-0.905859	-0.385643
1	64	-1.00111	0.065023	0.188334	-0.31427	-0.0516245	0.165166	-1.01975	0.0355114	-0.871607	0.592605	0.477376	1.13074	0.420281	0.352433	0.626405	0.621778	0.824215	0.703036	0.361205	0.00645845	0.493919	0.234272	0.755178	0.841492	-0.736133	-0.385092	-0.20107	-0.799227	-0.12706	-1.60043	-0.154495	0.516584	-0.758595	-0.686322	0.326252	-0.00940739	-0.398752	-0.0738401	-0.751852	-0.38057	-0.549892	-0.479766	-0.432413	-0.20362	-0.443415	0.174418	-0.121647	-0.614446
1	26	0.415702	0.537775	0.771139	0.940306	-0.360864	0.597294	-0.994036	0.234565	0.264851	1.4413	0.35607	-0.299257	-0.419898	-0.45846	-0.147869	-1.87898	-0.162567	-0.726731	-1.56382	-0.821686	-0.584149	-0.346498	-0.280993	-0.462075	1.16812	-1.32941	-0.151297	0.769637	0.758857	1.04121	-0.4586	-1.74921	1.49682	0.663525	-0.184424	0.668502	0.417415	0.464773	-0.124924	-0.591587	0.8764	1.48249	0.12083	-0.61909	-1.07098	0.432664	0.0448816	-0.318257
1	59	0.641178	0.176146	0.201362	0.418291	-0.315313	-0.218372	-1.81064	-0.161242	0.673103	-0.669294	-0.521935	-1.30888	-0.908835	-0.529972	-0.733995	-1.05725	-1.98303	-1.60979	-1.34314	-0.981125	-0.854145	-2.2359	-1.99867	-2.36972	1.22797	0.873855	1.21969	1.70733	1.30747	1.71846	1.3976	-1.10082	0.448852	1.47657	0.913975	1.43322	1.227	0.956251	1.34741	0.242487	1.64308	1.28261	1.22342	0.00565118	0.536225	1.46552	-0.617167	1.43847
1	34	-1.2421	-0.319882	-0.0385061	-0.946843	0.101511	-0.283485	-1.27471	-0.653639	-0.586166	-1.51712	-0.166565	-0.465662	-1.13721	-0.485483	-0.293102	-0.43254	0.270805	0.320963	-0.964712	-0.894606	-1.23364	0.606505	0.64079	1.09788	0.0221932	-0.362271	-0.74844	-0.969333	-0.220336	-1.87044	-0.343072	0.123211	-1.14917	-0.401348	-0.300648	-0.972148	-1.12103	-0.810342	-0.945735	-0.8408	-0.38533	-1.13303	-0.551501	-0.288688	-0.74132	-0.694133	-0.0979095	-0.545113
1	31	-1.18418	0.195163	-0.0483199	0.251457	-1.65351	0.644544	-0.493304	0.446943	-0.490013	0.526973	0.631609	0.427439	0.595127	0.614518	0.374959	-0.236109	0.935168	0.586834	-0.0573388	0.0809556	0.34007	0.279145	0.796347	0.72282	-1.16039	-0.925617	-1.11525	-1.61442	-1.71938	-0.448395	-1.68649	-0.519676	-0.870691	-1.70059	-1.91851	-1.36337	-1.50178	-1.83282	-1.29695	-0.303876	-1.30107	-2.34687	-2.24486	-0.670532	-0.897698	-0.963664	-0.168783	-1.04397
1	85	1.05769	0.871616	1.22997	0.784969	1.79118	0.901573	1.7932	0.137088	0.979534	1.00623	0.655227	-0.273856	0.395523	0.0788379	0.140226	0.955895	-0.281201	-0.0203247	0.243871	0.171304	0.564718	-0.00859851	-0.671031	0.0645493	-0.493098	-1.03836	0.634664	0.598978	-0.0388299	-0.939623	1.11539	0.50671	-0.0859342	0.474372	0.896167	1.05132	0.635311	0.886607	0.33604	0.452511	0.331734	0.317234	-0.0849963	0.201922	0.137058	1.06869	0.718253	0.729687
1	73	1.28442	0.96509	1.71945	1.18303	0.529747	1.46095	-0.427346	1.083	0.802424	-0.114788	1.77509	0.0806297	1.98689	1.34567	1.39391	1.72087	0.426398	1.14152	0.991809	1.14214	0.894043	-0.478008	0.683773	0.870452	-0.831354	-0.121228	1.36723	0.235426	0.398477	0.42353	2.1161	0.233285	-1.23068	0.6927	-0.250393	0.522887	0.258998	-0.403757	0.282715	0.822711	0.301419	0.189111	-0.331754	0.121971	0.896864	0.369475	0.465405	0.448364
1	22	0.0295468	0.136073	0.0296001	-0.867256	-1.76386	-0.204814	-1.61602	-0.547188	-1.69068	-0.224692	-0.574444	-2.61777	-1.51075	-1.47691	-0.819365	-1.89596	0.339459	-0.36235	-0.317371	-1.58161	-1.51753	0.598065	-0.151338	-0.751448	0.192183	-0.0188753	0.395071	0.686869	1.04681	1.57571	0.133035	0.292595	2.97462	1.62843	1.65441	0.615566	0.736636	0.0408778	0.815137	0.738515	1.08579	1.91754	2.11022	1.05769	0.577255	1.30548	0.992685	0.262158
1	46	-1.62695	-0.433387	-0.444185	-1.48159	-0.194712	-0.746369	1.25377	-1.48666	-0.814038	0.465927	-1.02419	0.799407	-1.6664	-2.30484	-2.07838	-1.9391	-1.15187	-1.60541	-1.91866	-2.0299	-1.10294	-0.91064	-0.957653	-1.7756	1.40473	-0.543232	0.509884	0.0306597	0.172332	-0.752221	-2.36383	0.200083	0.169862	1.5301	0.233407	0.00642729	0.0571563	0.977682	-0.0167404	-0.171259	0.748627	0.300208	0.814752	-0.0657793	-0.299	0.161038	-0.964367	-1.17757
1	80	0.667742	-1.13977	-1.00146	-1.72072	-0.309889	-1.34358	0.0506311	0.455594	-0.38123	0.105886	-1.70624	-0.283342	-0.43513	-0.31547	0.0149565	0.000200311	-0.790442	-0.762986	-0.875504	-0.31737	-1.05857	-1.57038	-0.419666	-0.879829	2.69738	-1.73957	0.677423	1.47835	1.00105	4.13165	1.83057	-3.1078	2.92497	3.18343	2.65263	2.38971	2.03206	2.02627	1.73364	1.82848	2.5732	2.90516	2.5635	2.78459	1.69191	2.37965	-0.546641	-1.07261
1	47	-0.768664	0.0443763	-0.361891	-0.776273	-0.420957	-0.115576	-1.17725	-0.0235931	-1.09888	-0.815995	0.130681	0.17873	-1.61332	-1.66709	-0.949309	-1.02171	-0.786303	-0.749137	-0.857496	-1.50927	-1.22664	-0.693279	-0.829452	-0.959106	0.16179	-0.125166	-1.13002	-0.599657	-0.755524	-1.52506	-0.694031	-0.0894379	-0.23052	-0.618227	0.881527	0.184666	0.420959	-0.240802	-0.885267	0.0120161	-0.386719	0.698963	1.07365	-0.891679	-0.581715	1.08993	0.239893	-0.38843
1	76	0.2388	0.221745	0.526077	0.0707061	-0.459222	0.0810509	-0.23302	0.147542	0.960196	-0.831509	0.393147	0.90953	0.11858	0.503252	0.342652	0.683046	0.790914	1.00785	0.27358	0.35872	0.549918	-0.0314196	0.532321	0.843684	-0.117536	-0.801766	0.67928	0.178006	-0.366482	1.12671	1.03261	1.86162	0.831402	0.288875	2.19681	0.183205	0.222037	0.610532	1.00612	1.04083	0.233279	1.52613	0.760857	2.15599	1.81694	0.196217	0.458801	-0.611839
1	52	0.49869	0.603819	1.24409	1.48908	-0.117823	1.38449	0.685476	0.908438	0.946408	0.353949	1.1712	0.606368	-0.268414	-0.0142305	-0.167397	0.274228	-0.570651	-0.358716	0.188574	-0.0991536	0.471568	-0.620054	-0.159672	-0.148118	0.997344	-0.290627	0.606758	1.30206	0.590851	0.106288	1.4141	0.0830462	-1.39486	0.889874	0.463385	0.688776	0.243707	0.181948	0.322085	-0.111194	0.385301	0.538919	0.117589	0.892992	0.61982	0.302654	-0.129424	1.62248
1	38	1.74033	2.43501	0.877467	1.63902	0.890927	1.60672	0.869295	1.98711	1.41512	1.00502	1.44394	1.19916	1.74428	1.07707	1.722	1.81427	1.68213	1.74646	2.03239	2.32062	2.29374	1.63349	1.58586	2.01269	-1.45907	1.35086	1.95374	1.4394	1.24948	0.188938	2.0163	0.909753	0.471373	0.604541	0.53476	1.30983	1.62244	1.23193	1.54336	1.76273	0.495509	0.794985	1.21158	1.52685	1.58359	1.05095	1.57605	0.821227
1	16	1.04699	1.39162	0.978489	0.839782	-0.835022	2.02522	-0.91244	1.2686	-0.817656	0.646894	1.80274	-0.0997111	0.85301	0.313141	1.17532	-0.689512	1.04737	0.484852	0.353906	0.258564	0.132647	1.29473	0.768849	0.369407	0.732048	-0.579653	0.14051	0.443975	-0.837818	0.582821	-0.441645	0.578369	0.402453	1.46938	1.62668	0.261693	0.188023	0.437253	0.826036	0.560452	0.928163	0.780367	1.141	0.968626	0.93458	0.297451	1.44697	0.641193
1	53	0.514828	1.50573	2.23103	2.7233	1.81545	2.27035	0.983693	0.600683	1.14135	-0.712304	1.85994	2.42499	0.497079	0.53577	0.219724	-0.317721	1.26319	1.0399	0.469734	0.210913	0.725757	1.31128	1.06605	1.10391	-0.19623	0.748641	-0.178771	-1.03538	-1.00623	-0.959277	-0.64134	1.14649	-0.293683	-0.922185	0.353158	-0.986747	-1.01746	-1.00134	-1.38794	-0.683813	-0.350628	-1.26049	-1.35167	-1.20815	-1.0096	-1.02876	2.1422	1.35482
1	88	0.398167	0.825129	0.872592	-0.212498	0.909619	0.034533	0.585754	1.02337	0.268218	0.10009	-0.721706	0.859203	1.43272	1.20168	1.14486	1.50526	1.49206	1.4057	1.11278	1.36541	1.13973	1.00999	1.37828	1.24895	0.229672	0.128828	1.77471	1.06331	1.26941	2.63197	2.36889	-0.0459342	2.15516	2.00873	1.47626	1.62678	1.45853	0.83414	1.06488	2.14747	1.24727	1.85682	1.69934	1.87213	1.18424	1.95465	0.964558	-0.240609
1	43	1.72499	2.29047	2.60488	1.44636	0.761759	2.21603	-0.139229	2.13391	1.61772	0.403046	1.72235	2.37912	1.75402	1.32613	1.7284	1.90757	1.5097	1.78016	1.93353	1.73291	1.84142	1.38323	1.75843	2.04798	-0.286106	0.893981	1.60816	-0.234284	0.187536	-0.213427	0.611155	2.16465	0.70203	0.770441	1.09361	0.0998853	-0.208657	0.313337	0.391429	1.06015	-0.250176	0.231803	0.756318	1.47032	1.83011	-0.166478	1.71435	0.35732
1	54	-0.728214	-0.211581	-0.272504	-0.400934	-0.939522	-0.05639	-0.52972	-0.185007	-0.79976	-0.0787597	0.0480114	-0.453877	0.220323	0.555042	0.215654	-0.666577	-0.316391	0.352186	-0.882559	-0.711496	0.0560778	-1.247	-0.234579	-0.299049	0.545453	0.638136	-0.161431	0.481052	0.207551	-0.0927272	0.489231	-0.81876	-0.257931	0.0836043	-0.0115999	0.375809	0.168357	0.317288	0.25437	-0.0935247	0.654255	0.0355302	-0.473958	0.160071	-0.252015	0.272872	-0.617167	-0.680718
1	33	0.551622	0.0871821	0.669819	-0.341334	-2.26161	0.242949	-0.409139	-0.125506	-0.290132	-1.54661	-0.19997	-3.06521	-0.2932	-0.460583	-0.785249	-1.2177	0.0666087	0.093161	-0.924004	-1.88722	-2.30526	-0.0163756	-0.179272	-1.7062	-1.66178	0.162457	-1.36992	-0.559275	-0.450315	0.0216293	0.878223	-1.07218	-2.68713	-0.15635	-1.17274	-0.617919	-0.441507	-2.01267	-0.385354	-1.10529	-0.650127	-1.31726	0.505951	-1.37926	-1.49233	-0.108859	1.07827	0.614739
[truncated: 568 more columns]
